# Supplementary material for: The phylogenetic landscape and nosocomial spread of the multidrug-resistant opportunist Stenotrophomonas maltophilia
Source: Nat Commun. 2020 Apr 27;11:2044. doi: 10.1038/s41467-020-15123-0 (PMC7184733; doi:10.1038/s41467-020-15123-0)
Supplement: Supplementary file 6 — Supplementary Data 2 [file 41467_2020_15123_MOESM6_ESM.xlsx]

## Sheet: Data S2_loci-details
wgMLST locus	locus tag	99 percent core genome	7 gene MLST	nr of alleles	average sequence length	min sequence length	max sequence length	comment	Description	GO_ids	GO_names	Enzyme_codes	Enzyme_name	Interpro_Ids	Interpro_GO	Interpro_GO_names
STENO00001	Smlt0001	X		404	1332	1326	1356	putative chromosomal replication initiator protein DnaA|HMMPfam hit to PF08299, Bacterial dnaA protein helix-turn-helix, score 1.3e-41	chromosomal replication initiator protein DnaA	F:GO:0003688; F:GO:0005524; C:GO:0005737; P:GO:0006270; P:GO:0006275	F:DNA replication origin binding; F:ATP binding; C:cytoplasm; P:DNA replication initiation; P:regulation of DNA replication	N/A	N/A	IPR020591 (PRINTS); IPR003593 (SMART); IPR013159 (SMART); G3DSA:3.40.50.300 (GENE3D); IPR013317 (PFAM); IPR013159 (PFAM); IPR001957 (TIGRFAM); IPR024633 (PFAM); IPR010921 (G3DSA:1.10.1750.GENE3D); G3DSA:1.10.8.60 (GENE3D); IPR038454 (G3DSA:3.30.300.GENE3D); IPR001957 (PTHR30050:PANTHER); PTHR30050 (PANTHER); IPR001957 (HAMAP); IPR013159 (CDD); cd00009 (CDD); IPR010921 (SUPERFAMILY); IPR027417 (SU…	F:GO:0003677; F:GO:0003688; F:GO:0005524; P:GO:0006270; P:GO:0006275; F:GO:0043565	F:DNA binding; F:DNA replication origin binding; F:ATP binding; P:DNA replication initiation; P:regulation of DNA replication; F:sequence-specific DNA binding
STENO00002	Smlt0002	X		407	1100	1098	1101	putative DNA polymerase III beta subunit|HMMPfam hit to PF02768, DNA polymerase III beta subunit, C-te, score 1e-40	DNA polymerase III subunit beta	F:GO:0003677; F:GO:0003887; C:GO:0005737; P:GO:0006260; F:GO:0008408; C:GO:0009360; P:GO:0071897; P:GO:0090305	F:DNA binding; F:DNA-directed DNA polymerase activity; C:cytoplasm; P:DNA replication; F:3'-5' exonuclease activity; C:DNA polymerase III complex; P:DNA biosynthetic process; P:nucleic acid phosphodiester bond hydrolysis	EC:2.7.7.7	DNA-directed DNA polymerase	IPR001001 (SMART); IPR022637 (PFAM); IPR001001 (TIGRFAM); G3DSA:3.10.150.10 (GENE3D); G3DSA:3.10.150.10 (GENE3D); IPR022635 (PFAM); IPR022634 (PFAM); G3DSA:3.10.150.10 (GENE3D); IPR001001 (PIRSF); IPR001001 (PANTHER); IPR001001 (CDD); SSF55979 (SUPERFAMILY); SSF55979 (SUPERFAMILY); SSF55979 (SUPERFAMILY)	F:GO:0003677; F:GO:0003887; P:GO:0006260; F:GO:0008408; C:GO:0009360	F:DNA binding; F:DNA-directed DNA polymerase activity; P:DNA replication; F:3'-5' exonuclease activity; C:DNA polymerase III complex
STENO00003	Smlt0004	X		374	1095	1095	1098	putative DNA replication and repair protein RecF|tccacgtggaac	DNA replication/repair protein RecF	F:GO:0003697; F:GO:0005524; C:GO:0005737; P:GO:0006260; P:GO:0006281; P:GO:0009432	F:single-stranded DNA binding; F:ATP binding; C:cytoplasm; P:DNA replication; P:DNA repair; P:SOS response	N/A	N/A	IPR003395 (PFAM); G3DSA:3.40.50.300 (GENE3D); G3DSA:1.20.1050.90 (GENE3D); IPR001238 (TIGRFAM); IPR001238 (PTHR32182:PANTHER); PTHR32182 (PANTHER); IPR001238 (HAMAP); IPR027417 (SUPERFAMILY)	F:GO:0003697; F:GO:0005524; P:GO:0006281	F:single-stranded DNA binding; F:ATP binding; P:DNA repair
STENO00004	Smlt0005			460	2459	2457	2460	putative DNA gyrase subunit B|HMMPfam hit to PF00986, DNA gyrase B subunit, carboxyl terminus, score 6.2e-44	DNA gyrase subunit B	F:GO:0003677; F:GO:0003918; F:GO:0005524; C:GO:0005694; C:GO:0005737; P:GO:0006261; P:GO:0006265; F:GO:0046872	F:DNA binding; F:DNA topoisomerase type II (ATP-hydrolyzing) activity; F:ATP binding; C:chromosome; C:cytoplasm; P:DNA-dependent DNA replication; P:DNA topological change; F:metal ion binding	EC:3.6.1.3; EC:5.99.1.3; EC:3.6.1.15	Adenosinetriphosphatase; DNA topoisomerase (ATP-hydrolyzing); Nucleoside-triphosphate phosphatase	PR00418 (PRINTS); IPR000565 (PRINTS); IPR001241 (SMART); IPR003594 (SMART); IPR013506 (PFAM); IPR011557 (TIGRFAM); IPR036890 (G3DSA:3.30.565.GENE3D); IPR003594 (PFAM); IPR014721 (G3DSA:3.30.230.GENE3D); IPR006171 (PFAM); PF18053 (PFAM); IPR013759 (G3DSA:3.40.50.GENE3D); IPR002288 (PFAM); IPR001241 (PANTHER); PTHR10169:SF20 (PANTHER); IPR011557 (HAMAP); IPR006171 (PROSITE_PROFILES); cd00822 (CDD);…	F:GO:0003677; F:GO:0003918; F:GO:0005524; C:GO:0005694; P:GO:0006265	F:DNA binding; F:DNA topoisomerase type II (ATP-hydrolyzing) activity; F:ATP binding; C:chromosome; P:DNA topological change
STENO00005	Smlt0006			314	846	846	858	putative transmembrane protease|HMMPfam hit to PF02517, CAAX amino terminal protease family, score 1.2e-14	CPBP family intramembrane metalloprotease	P:GO:0006508; F:GO:0008237; C:GO:0016021	P:proteolysis; F:metallopeptidase activity; C:integral component of membrane	N/A	N/A	IPR003675 (PFAM); PTHR36435 (PANTHER); PTHR36435:SF1 (PANTHER)	C:GO:0016020	C:membrane
STENO00006	Smlt0007	X		340	806	771	807	Zn-dependent protease with chaperone function|HMMPfam hit to PF01435, Peptidase family M48, score 6.5e-45	peptidase	F:GO:0004222; P:GO:0006508	F:metalloendopeptidase activity; P:proteolysis	EC:3.4.24	Acting on peptide bonds (peptidases)	G3DSA:3.30.2010.10 (GENE3D); IPR001915 (PFAM); PTHR22726:SF11 (PANTHER); PTHR22726 (PANTHER); PS51257 (PROSITE_PROFILES); cd07331 (CDD)	F:GO:0004222; P:GO:0006508	F:metalloendopeptidase activity; P:proteolysis
STENO00007	Smlt0008	X		338	1191	1164	1212	conserved hypothetical TPR repeat family protein|HMMPfam hit to PF07721, Tetratricopeptide repeat, score 0.0011	TPR domain-containing protein	F:GO:0016740	F:transferase activity	N/A	N/A	IPR019734 (SMART); IPR011990 (G3DSA:1.25.40.GENE3D); IPR019734 (PFAM); IPR011990 (G3DSA:1.25.40.GENE3D); IPR011990 (G3DSA:1.25.40.GENE3D); PF14559 (PFAM); mobidb-lite (MOBIDB_LITE); IPR013026 (PROSITE_PROFILES); IPR013026 (PROSITE_PROFILES); IPR011990 (SUPERFAMILY); IPR011990 (SUPERFAMILY)	F:GO:0005515	F:protein binding
STENO00008	Smlt0009			231	664	618	717	Ferric siderophore transport system, periplasmic binding protein TonB|HMMPfam hit to PF03544, Gram-negative bacterial tonB protein, score 1.5e-14	energy transducer TonB	C:GO:0016021; P:GO:0055085	C:integral component of membrane; P:transmembrane transport	N/A	N/A	PR01217 (PRINTS); IPR006260 (TIGRFAM); IPR037682 (PFAM); G3DSA:3.30.1150.10 (GENE3D); mobidb-lite (MOBIDB_LITE); mobidb-lite (MOBIDB_LITE); PTHR33446 (PANTHER); PTHR33446:SF6 (PANTHER); SSF74653 (SUPERFAMILY)	P:GO:0055085	P:transmembrane transport
STENO00009	Smlt0010	X		248	761	735	765	motA/TolQ/ExbB proton channel family protein|HMMPfam hit to PF01618, MotA/TolQ/ExbB proton channel family, score 2.1e-57	biopolymer transporter exbB	P:GO:0015031; C:GO:0016021	P:protein transport; C:integral component of membrane	N/A	N/A	IPR002898 (PFAM); PTHR30625:SF3 (PANTHER); PTHR30625 (PANTHER)	no GO terms	no GO terms
STENO00010	Smlt0011	X		128	426	423	429	putative biopolymer transport ExbD1 protein|1 probable transmembrane helix predicted for Smlt0011 by TMHMM2.0 at aa 15-37	biopolymer transporter ExbD	C:GO:0005886; P:GO:0015031; C:GO:0016021; F:GO:0022857; P:GO:0055085	C:plasma membrane; P:protein transport; C:integral component of membrane; F:transmembrane transporter activity; P:transmembrane transport	N/A	N/A	G3DSA:3.30.420.270 (GENE3D); IPR003400 (PFAM); IPR003400 (PANTHER); PTHR30558:SF12 (PANTHER)	F:GO:0022857; P:GO:0055085	F:transmembrane transporter activity; P:transmembrane transport
STENO00011	Smlt0012	X		177	413	396	417	putative biopolymer transport ExbD2 protein|1 probable transmembrane helix predicted for Smlt0012 by TMHMM2.0 at aa 20-42	biopolymer transporter ExbD	C:GO:0005886; P:GO:0015031; C:GO:0016021; F:GO:0022857; P:GO:0055085	C:plasma membrane; P:protein transport; C:integral component of membrane; F:transmembrane transporter activity; P:transmembrane transport	N/A	N/A	IPR003400 (PFAM); IPR003400 (PANTHER); PTHR30558:SF12 (PANTHER)	F:GO:0022857; P:GO:0055085	F:transmembrane transporter activity; P:transmembrane transport
STENO00012	Smlt0014			211	269	252	282	Uncharacterised protein|1 probable transmembrane helix predicted for Smlt0014 by TMHMM2.0 at aa 20-42	Uncharacterised protein	C:GO:0016021	C:integral component of membrane	N/A	N/A	no IPS match	no IPS match	no IPS match
STENO00013	Smlt0046	X		344	709	708	711	Uncharacterised protein|	2OG-Fe(II) oxygenase	F:GO:0016491; P:GO:0055114	F:oxidoreductase activity; P:oxidation-reduction process	N/A	N/A	IPR005123 (PFAM); PTHR10869 (PANTHER); PTHR10869:SF99 (PANTHER)	F:GO:0016491; P:GO:0055114	F:oxidoreductase activity; P:oxidation-reduction process
STENO00014	Smlt0047	X		403	1017	999	1059	putative fructose-1,6-bisphosphatase (d-fructose-1,6-bisphosphate 1-phosphohydrolase)|HMMPfam hit to PF00316, Fructose-1-6-bisphosphatase, score 2.8e-164	fructose 1,6-bisphosphatase	F:GO:0000287; C:GO:0005737; P:GO:0006094; P:GO:0016311; F:GO:0042132	F:magnesium ion binding; C:cytoplasm; P:gluconeogenesis; P:dephosphorylation; F:fructose 1,6-bisphosphate 1-phosphatase activity	EC:3.1.3.23; EC:3.1.3.11; EC:3.1.3.41	Sugar-phosphatase; Fructose-bisphosphatase; 4-nitrophenylphosphatase	IPR028343 (PRINTS); IPR028343 (PIRSF); G3DSA:3.30.540.10 (GENE3D); IPR033391 (PFAM); G3DSA:3.40.190.80 (GENE3D); IPR000146 (PIRSF); PTHR11556:SF1 (PANTHER); IPR000146 (PANTHER); IPR000146 (HAMAP); IPR000146 (CDD); SSF56655 (SUPERFAMILY)	P:GO:0005975; F:GO:0016791; F:GO:0042132	P:carbohydrate metabolic process; F:phosphatase activity; F:fructose 1,6-bisphosphate 1-phosphatase activity
STENO00015	Smlt0048	X		418	1202	1200	1203	aromatic-amino-acid aminotransferase|HMMPfam hit to PF00155, Aminotransferase class I and II, score 1.2e-108	aromatic amino acid aminotransferase	P:GO:0006520; F:GO:0008483; P:GO:0009058; F:GO:0030170	P:cellular amino acid metabolic process; F:transaminase activity; P:biosynthetic process; F:pyridoxal phosphate binding	N/A	N/A	IPR000796 (PRINTS); IPR015422 (G3DSA:3.90.1150.GENE3D); IPR004839 (PFAM); IPR015421 (G3DSA:3.40.640.GENE3D); IPR000796 (PANTHER); PTHR11879:SF11 (PANTHER); cd00609 (CDD); IPR015424 (SUPERFAMILY)	F:GO:0003824; P:GO:0006520; F:GO:0008483; P:GO:0009058; F:GO:0030170	F:catalytic activity; P:cellular amino acid metabolic process; F:transaminase activity; P:biosynthetic process; F:pyridoxal phosphate binding
STENO00016	Smlt0049			427	2095	2025	2118	tonB-dependent receptor yncD precursor|HMMPfam hit to PF00593, TonB dependent receptor, score 2.3e-29	ligand-gated channel	C:GO:0009279; C:GO:0016021	C:cell outer membrane; C:integral component of membrane	N/A	N/A	IPR000531 (PFAM); IPR036942 (G3DSA:2.40.170.GENE3D); IPR012910 (PFAM); IPR037066 (G3DSA:2.170.130.GENE3D); PTHR32552:SF69 (PANTHER); IPR039423 (PANTHER); SSF56935 (SUPERFAMILY)	no GO terms	no GO terms
STENO00017	Smlt0050			194	344	294	372	Uncharacterised protein|	Uncharacterised protein	N/A	N/A	N/A	N/A	mobidb-lite (MOBIDB_LITE); mobidb-lite (MOBIDB_LITE); mobidb-lite (MOBIDB_LITE)	no GO terms	no GO terms
STENO00018	Smlt0051			278	398	369	408	Uncharacterised protein|similarity:fasta; with=UniProt:Q8PR35; Xanthomonas axonopodis pv. citri.; Hypothetical protein XAC0131.; length=152; id 50.794%; ungapped id 51.200%; E()=9.5e-22; 126 aa overlap; query 2-127; subject 23-147	Uncharacterised protein	N/A	N/A	N/A	N/A	no IPS match	no IPS match	no IPS match
STENO00019	Smlt0052			335	917	879	942	Ku domain-containing protein|HMMPfam hit to PF02735, Ku70/Ku80 beta-barrel domain, score 1.9e-42	Ku protein	F:GO:0003690; P:GO:0006303; P:GO:0006310	F:double-stranded DNA binding; P:double-strand break repair via nonhomologous end joining; P:DNA recombination	N/A	N/A	IPR006164 (SMART); IPR006164 (PFAM); IPR009187 (PIRSF); IPR009187 (TIGRFAM); IPR016194 (G3DSA:2.40.290.GENE3D); mobidb-lite (MOBIDB_LITE); mobidb-lite (MOBIDB_LITE); mobidb-lite (MOBIDB_LITE); mobidb-lite (MOBIDB_LITE); IPR009187 (PANTHER); IPR009187 (HAMAP); IPR009187 (CDD); IPR016194 (SUPERFAMILY)	F:GO:0003677; P:GO:0006303	F:DNA binding; P:double-strand break repair via nonhomologous end joining
STENO00020	Smlt0053			396	2485	2460	2499	putative ATP-dependent DNA ligase|HMMPfam hit to PF04679, ATP dependent DNA ligase C terminal re, score 8.6e-11	DNA ligase D	F:GO:0003910; F:GO:0005524; P:GO:0006266; P:GO:0006281; P:GO:0006310	F:DNA ligase (ATP) activity; F:ATP binding; P:DNA ligation; P:DNA repair; P:DNA recombination	EC:6.5.1.1	DNA ligase (ATP)	IPR012309 (PFAM); IPR014144 (TIGRFAM); G3DSA:2.40.50.140 (GENE3D); G3DSA:3.30.1490.70 (GENE3D); IPR014145 (TIGRFAM); IPR012310 (PFAM); IPR014143 (TIGRFAM); G3DSA:3.30.470.30 (GENE3D); IPR014144 (PFAM); IPR014146 (TIGRFAM); G3DSA:3.90.920.30 (GENE3D); mobidb-lite (MOBIDB_LITE); mobidb-lite (MOBIDB_LITE); PTHR42705:SF2 (PANTHER); PTHR42705 (PANTHER); IPR012310 (PROSITE_PROFILES); cd07906 (CDD); cd0…	F:GO:0003910; F:GO:0005524; P:GO:0006281; P:GO:0006310	F:DNA ligase (ATP) activity; F:ATP binding; P:DNA repair; P:DNA recombination
STENO00021	Smlt0054			221	393	384	405	transmembrane protein|	membrane protein	C:GO:0016021	C:integral component of membrane	N/A	N/A	no IPS match	no IPS match	no IPS match
STENO00022	SMD_0025			333	866	864	867	alcohol dehydrogenase|	alcohol dehydrogenase AdhP	F:GO:0004022; F:GO:0008270; P:GO:0055114	F:alcohol dehydrogenase (NAD) activity; F:zinc ion binding; P:oxidation-reduction process	EC:1.1.1.1	Alcohol dehydrogenase	IPR013154 (PFAM); G3DSA:3.40.50.720 (GENE3D); IPR013149 (PFAM); G3DSA:3.90.180.10 (GENE3D); G3DSA:3.90.180.10 (GENE3D); PTHR42940 (PANTHER); cd08297 (CDD); IPR011032 (SUPERFAMILY); IPR036291 (SUPERFAMILY)	P:GO:0055114	P:oxidation-reduction process
STENO00023	Smlt0057			33	273	273	273	putative phage DNA-binding protein|HMMPfam hit to PF05930, Prophage CP4-57 regulatory protein (AlpA), score 5.7e-25	AlpA family phage regulatory protein	F:GO:0003677	F:DNA binding	N/A	N/A	IPR010260 (PFAM); mobidb-lite (MOBIDB_LITE); PTHR36154 (PANTHER)	no GO terms	no GO terms
STENO00024	Smlt0058			26	204	204	204	Uncharacterised protein|no significant database hits	Uncharacterised protein	N/A	N/A	N/A	N/A	no IPS match	no IPS match	no IPS match
STENO00025	Smlt0059			31	285	285	288	putative bacteriophage transcriptional regulator protein|HMMPfam hit to PF04606, Ogr/Delta-like zinc finger, score 8e-14	transcriptional regulator	N/A	N/A	N/A	N/A	IPR007684 (PFAM)	no GO terms	no GO terms
STENO00026	SMLT_RS00265			40	210	210	210	Uncharacterised protein|	Uncharacterised protein	N/A	N/A	N/A	N/A	no IPS match	no IPS match	no IPS match
STENO00027	Smlt0061			37	216	216	216	Uncharacterised protein|similarity:fasta; with=UniProt:Q883U7; Pseudomonas syringae pv. tomato.; Hypothetical protein.; length=253; id 35.938%; ungapped id 40.351%; E()=5.5; 64 aa overlap; query 8-71; subject 26-82	Uncharacterised protein	N/A	N/A	N/A	N/A	no IPS match	no IPS match	no IPS match
STENO00028	Smlt0062			41	640	639	654	Uncharacterised protein|no significant database hits	Uncharacterised protein	N/A	N/A	N/A	N/A	no IPS match	no IPS match	no IPS match
STENO00029	Smlt0063			44	845	843	852	primase domain-containing protein|HMMPfam hit to PF01751, Toprim domain, score 0.0012	DNA primase	N/A	N/A	N/A	N/A	IPR006171 (SMART); IPR006171 (PFAM); IPR006171 (PROSITE_PROFILES); IPR034154 (CDD)	no GO terms	no GO terms
STENO00030	Smlt0064			46	1860	1851	1893	Superfamily II helicase and inactivated derivatives|HMMPfam hit to PF06048, Domain of unknown function (DUF927), score 6.3e-05	DUF927 domain-containing protein	N/A	N/A	N/A	N/A	IPR009270 (PFAM); mobidb-lite (MOBIDB_LITE)	no GO terms	no GO terms
STENO00031	Smlt0065			27	750	747	762	Uncharacterised protein|no significant database hits	Uncharacterised protein	N/A	N/A	N/A	N/A	mobidb-lite (MOBIDB_LITE); mobidb-lite (MOBIDB_LITE)	no GO terms	no GO terms
STENO00032	Smlt0066			37	1039	1029	1062	putative phage portal vertex protein|HMMPfam hit to PF04860, Phage portal protein, score 2.9e-60	phage portal protein	N/A	N/A	N/A	N/A	IPR006944 (PFAM); IPR030935 (PIRSF); IPR006430 (TIGRFAM)	no GO terms	no GO terms
STENO00033	SMLT_RS00300			9	348	348	348	Uncharacterised protein|similarity:fasta; with=UniProt:Q88AB0; Pseudomonas syringae pv. tomato.; Hypothetical protein.; length=116; id 57.000%; ungapped id 58.163%; E()=2.3e-16; 100 aa overlap; query 4-103; subject 18-115	Fis family transcriptional regulator	F:GO:0043565	F:sequence-specific DNA binding	N/A	N/A	IPR039554 (PFAM); G3DSA:1.10.260.40 (GENE3D); mobidb-lite (MOBIDB_LITE); mobidb-lite (MOBIDB_LITE); IPR010982 (SUPERFAMILY)	F:GO:0003677	F:DNA binding
STENO00034	Smlt0068			9	342	342	342	Phage-related protein|HMMPfam hit to PF05973, Phage derived protein Gp49-like (DUF891), score 6.5e-13	type II toxin-antitoxin system RelE/ParE family toxin	N/A	N/A	N/A	N/A	IPR009241 (PFAM)	no GO terms	no GO terms
STENO00035	SMD_0025			9	144	144	144	alcohol dehydrogenase|	zinc-dependent alcohol dehydrogenase	F:GO:0004022; F:GO:0008270; P:GO:0055114	F:alcohol dehydrogenase (NAD) activity; F:zinc ion binding; P:oxidation-reduction process	EC:1.1.1.1	Alcohol dehydrogenase	G3DSA:3.90.180.10 (GENE3D); IPR011032 (SUPERFAMILY)	no GO terms	no GO terms
STENO00036	Smlt0073	X		349	638	519	639	4-hydroxy-2-ketovalerate aldolase|HMMPfam hit to PF01081, KDPG and KHG aldolase, score 2.8e-80	2-dehydro-3-deoxyphosphogluconate aldolase	F:GO:0008675; F:GO:0043725	F:2-dehydro-3-deoxy-phosphogluconate aldolase activity; F:2-keto-3-deoxygluconate aldolase activity	EC:4.1.2.14	2-dehydro-3-deoxy-phosphogluconate aldolase	IPR000887 (TIGRFAM); IPR013785 (G3DSA:3.20.20.GENE3D); IPR000887 (PFAM); IPR000887 (PANTHER); PTHR30246:SF0 (PANTHER); IPR000887 (CDD); SSF51569 (SUPERFAMILY)	F:GO:0003824; F:GO:0016829	F:catalytic activity; F:lyase activity
STENO00037	Smlt0077			394	894	888	900	putative phenylalanine-4-hydroxylase|HMMPfam hit to PF00351, Biopterin-dependent aromatic amino acid h, score 6.5e-12	phenylalanine 4-monooxygenase	F:GO:0004505; F:GO:0005506; P:GO:0006559; P:GO:0055114	F:phenylalanine 4-monooxygenase activity; F:iron ion binding; P:L-phenylalanine catabolic process; P:oxidation-reduction process	EC:1.14.16.1; EC:1.14.16	Phenylalanine 4-monooxygenase; Acting on paired donors, with incorporation or reduction of molecular oxygen. The oxygen incorporated need not be derived from O(2)	IPR019774 (PRINTS); IPR019774 (PFAM); IPR036951 (G3DSA:1.10.800.GENE3D); IPR005960 (TIGRFAM); PTHR11473:SF24 (PANTHER); IPR001273 (PANTHER); IPR019774 (PROSITE_PROFILES); IPR005960 (CDD); IPR036329 (SUPERFAMILY)	F:GO:0004497; F:GO:0004505; F:GO:0005506; P:GO:0006559; P:GO:0009072; F:GO:0016714; P:GO:0055114	F:monooxygenase activity; F:phenylalanine 4-monooxygenase activity; F:iron ion binding; P:L-phenylalanine catabolic process; P:aromatic amino acid family metabolic process; F:oxidoreductase activity, acting on paired donors, with incorporation or reduction of molecular oxygen, reduced pteridine as one donor, and incorporation of one atom of oxygen; P:oxidation-reduction process
STENO00038	Smlt0078	X		322	484	483	486	putative AsnC family transcriptional regulator|HMMPfam hit to PF01037, AsnC family, score 1.3e-29	AsnC family transcriptional regulator	F:GO:0003700; P:GO:0006355; F:GO:0043565	F:DNA-binding transcription factor activity; P:regulation of transcription, DNA-templated; F:sequence-specific DNA binding	N/A	N/A	IPR000485 (PRINTS); IPR019888 (SMART); IPR036388 (G3DSA:1.10.10.GENE3D); G3DSA:3.30.70.920 (GENE3D); PF13412 (PFAM); IPR019887 (PFAM); PTHR30154 (PANTHER); PTHR30154:SF46 (PANTHER); IPR000485 (PROSITE_PROFILES); IPR011991 (CDD); IPR036390 (SUPERFAMILY); IPR011008 (SUPERFAMILY)	F:GO:0003700; C:GO:0005622; P:GO:0006355; F:GO:0043565	F:DNA-binding transcription factor activity; C:intracellular; P:regulation of transcription, DNA-templated; F:sequence-specific DNA binding
STENO00039	Smlt0080			399	993	927	1002	putative patatin-like phospholipase|HMMPfam hit to PF01734, Patatin-like phospholipase, score 4.7e-45	Patatin	P:GO:0016042; F:GO:0016787	P:lipid catabolic process; F:hydrolase activity	N/A	N/A	G3DSA:3.40.1090.20 (GENE3D); G3DSA:3.40.1090.10 (GENE3D); IPR002641 (PFAM); PTHR14226 (PANTHER); PTHR14226:SF55 (PANTHER); PS51257 (PROSITE_PROFILES); IPR002641 (PROSITE_PROFILES); cd07205 (CDD); IPR016035 (SUPERFAMILY)	P:GO:0006629	P:lipid metabolic process
STENO00040	Smlt0082			345	1018	948	1059	Protein of uncharacterised function DUF124|HMMPfam hit to PF01987, Protein of unknown function DUF124, score 1.2e-97	TIGR00266 family protein	N/A	N/A	N/A	N/A	IPR036983 (G3DSA:3.60.160.GENE3D); IPR025640 (PFAM); IPR002838 (PFAM); IPR002838 (TIGRFAM); mobidb-lite (MOBIDB_LITE); PTHR43657 (PANTHER); IPR016031 (SUPERFAMILY)	no GO terms	no GO terms
STENO00041	Smlt0083			463	2270	2262	2277	putative TonB dependent receptor protein|HMMPfam hit to PF00593, TonB dependent receptor, score 5.2e-23	TonB-dependent receptor	C:GO:0009279	C:cell outer membrane	N/A	N/A	IPR000531 (PFAM); IPR036942 (G3DSA:2.40.170.GENE3D); IPR012910 (PFAM); IPR039423 (PANTHER); PTHR32552:SF33 (PANTHER); SSF56935 (SUPERFAMILY)	no GO terms	no GO terms
STENO00042	Smlt0084			348	840	831	849	Nonspecific acid phosphatase precursor|HMMPfam hit to PF01569, PAP2 superfamily, score 2.4e-11	phosphatase PAP2 family protein	F:GO:0003993; P:GO:0016311; C:GO:0030288	F:acid phosphatase activity; P:dephosphorylation; C:outer membrane-bounded periplasmic space	EC:3.1.3.41; EC:3.1.3.2	4-nitrophenylphosphatase; Acid phosphatase	IPR001011 (PRINTS); IPR000326 (SMART); IPR001011 (PIRSF); IPR000326 (PFAM); G3DSA:1.20.144.10 (GENE3D); IPR001011 (CDD); IPR036938 (SUPERFAMILY)	F:GO:0003993; C:GO:0030288	F:acid phosphatase activity; C:outer membrane-bounded periplasmic space
STENO00043	Smlt0085	X		378	879	873	882	Uncharacterised protein|Signal peptide predicted for Smlt0085 by SignalP 2.0 HMM (Signal peptide probability 1.000) with cleavage site probability 0.999 between residues 24 and 25	Uncharacterised protein	N/A	N/A	N/A	N/A	IPR029058 (G3DSA:3.40.50.GENE3D); IPR029058 (SUPERFAMILY)	no GO terms	no GO terms
STENO00044	Smlt0086			386	1203	1200	1221	Uncharacterised protein|	DUF4785 family protein	N/A	N/A	N/A	N/A	G3DSA:2.60.40.1930 (GENE3D); IPR031979 (PFAM); G3DSA:2.60.40.3870 (GENE3D); G3DSA:2.60.120.1370 (GENE3D)	no GO terms	no GO terms
STENO00045	Smlt0088	X		411	1202	1200	1203	fatty acid desaturase|	acyl-CoA desaturase	F:GO:0004768; P:GO:0006629; C:GO:0016021; P:GO:0055114	F:stearoyl-CoA 9-desaturase activity; P:lipid metabolic process; C:integral component of membrane; P:oxidation-reduction process	EC:1.14.19.1; EC:1.14.19	Stearoyl-CoA 9-desaturase; Acting on paired donors, with incorporation or reduction of molecular oxygen. The oxygen incorporated need not be derived from O(2)	IPR005804 (PFAM); IPR015876 (PANTHER); PTHR11351:SF33 (PANTHER); IPR015876 (CDD)	P:GO:0006629; F:GO:0016717; P:GO:0055114	P:lipid metabolic process; F:oxidoreductase activity, acting on paired donors, with oxidation of a pair of donors resulting in the reduction of molecular oxygen to two molecules of water; P:oxidation-reduction process
STENO00046	Smlt0089	X		278	332	300	336	calcium-binding protein|Signal peptide predicted for Smlt0089 by SignalP 2.0 HMM (Signal peptide probability 1.000) with cleavage site probability 0.996 between residues 19 and 20	calcium-binding protein	F:GO:0005509	F:calcium ion binding	N/A	N/A	G3DSA:1.10.238.10 (GENE3D); IPR002048 (PFAM); IPR002048 (PROSITE_PROFILES); IPR002048 (PROSITE_PROFILES); IPR002048 (PROSITE_PROFILES); IPR011992 (SUPERFAMILY)	F:GO:0005509	F:calcium ion binding
STENO00047	Smlt0090b			381	813	813	813	putative formamidopyrimidine-dna glycosylase (fapy-dna glycosylase) (dna-(apurinic or apyrimidinic site) lyase mutm)|HMMPfam hit to PF06831, Formamidopyrimidine-DNA glycosylase H2, score 3.8e-41	DNA-formamidopyrimidine glycosylase	F:GO:0003684; P:GO:0006284; P:GO:0006289; F:GO:0008270; F:GO:0008534; F:GO:0140078	F:damaged DNA binding; P:base-excision repair; P:nucleotide-excision repair; F:zinc ion binding; F:oxidized purine nucleobase lesion DNA N-glycosylase activity; F:class I DNA-(apurinic or apyrimidinic site) endonuclease activity	EC:4.2.99.18; EC:3.2.2.23	DNA-(apurinic or apyrimidinic site) lyase; DNA-formamidopyrimidine glycosylase	IPR015886 (SMART); IPR012319 (SMART); IPR015886 (PFAM); IPR035937 (G3DSA:3.20.190.GENE3D); IPR010663 (PFAM); IPR020629 (TIGRFAM); IPR012319 (PFAM); G3DSA:1.10.8.50 (GENE3D); PTHR22993 (PANTHER); PTHR22993:SF9 (PANTHER); IPR020629 (HAMAP); IPR000214 (PROSITE_PROFILES); IPR012319 (PROSITE_PROFILES); cd08966 (CDD); SSF57716 (SUPERFAMILY); IPR010979 (SUPERFAMILY); IPR035937 (SUPERFAMILY)	F:GO:0003676; F:GO:0003684; F:GO:0003906; P:GO:0006281; P:GO:0006284; P:GO:0006289; F:GO:0008270; F:GO:0008534; F:GO:0016799	F:nucleic acid binding; F:damaged DNA binding; F:DNA-(apurinic or apyrimidinic site) endonuclease activity; P:DNA repair; P:base-excision repair; P:nucleotide-excision repair; F:zinc ion binding; F:oxidized purine nucleobase lesion DNA N-glycosylase activity; F:hydrolase activity, hydrolyzing N-glycosyl compounds
STENO00048	Smlt0095			450	1977	1974	1989	ATP-dependent DNA helicase Rep|	ATP-dependent DNA helicase Rep	F:GO:0003697; F:GO:0004003; F:GO:0005524; P:GO:0006268; F:GO:0008408; P:GO:0090305	F:single-stranded DNA binding; F:ATP-dependent DNA helicase activity; F:ATP binding; P:DNA unwinding involved in DNA replication; F:3'-5' exonuclease activity; P:nucleic acid phosphodiester bond hydrolysis	EC:3.6.1.3; EC:3.6.1.15	Adenosinetriphosphatase; Nucleoside-triphosphate phosphatase	IPR034739 (PFAM); G3DSA:3.40.50.300 (GENE3D); G3DSA:1.10.486.10 (GENE3D); G3DSA:3.40.50.300 (GENE3D); IPR013986 (G3DSA:1.10.10.GENE3D); IPR014017 (PFAM); PTHR11070:SF7 (PANTHER); IPR000212 (PANTHER); IPR014017 (PROSITE_PROFILES); IPR014016 (PROSITE_PROFILES); IPR005752 (HAMAP); IPR027417 (SUPERFAMILY)	F:GO:0003677; F:GO:0004003; F:GO:0005524; P:GO:0006268; F:GO:0016787	F:DNA binding; F:ATP-dependent DNA helicase activity; F:ATP binding; P:DNA unwinding involved in DNA replication; F:hydrolase activity
STENO00049	DP16_3629			8	318	318	318	Uncharacterised protein|	Uncharacterised protein	N/A	N/A	N/A	N/A	no IPS match	no IPS match	no IPS match
STENO00050	Smlt0098	X		389	923	900	939	putative lipoprotein E precursor (outer membrane protein p4)|HMMPfam hit to PF03767, HAD superfamily, subfamily IIIB (Acid, score 7.1e-47	5'-nucleotidase, lipoprotein e(P4) family	C:GO:0009279	C:cell outer membrane	N/A	N/A	IPR006423 (PIRSF); IPR023214 (G3DSA:3.40.50.GENE3D); IPR005519 (PFAM); IPR006423 (TIGRFAM); IPR006423 (PANTHER); PTHR31284:SF10 (PANTHER); PS51257 (PROSITE_PROFILES); IPR006423 (CDD); IPR036412 (SUPERFAMILY)	C:GO:0009279	C:cell outer membrane
STENO00051	Smlt0099	X		363	725	720	732	putative orotidine 5'-phosphate decarboxylase|HMMPfam hit to PF00215, Orotidine 5'-phosphate decarboxylase / HUMP, score 1e-60	Orotidine 5'-phosphate decarboxylase	F:GO:0004590; P:GO:0006207; P:GO:0044205	F:orotidine-5'-phosphate decarboxylase activity; P:'de novo' pyrimidine nucleobase biosynthetic process; P:'de novo' UMP biosynthetic process	EC:4.1.1.23	Orotidine-5'-phosphate decarboxylase	IPR001754 (SMART); IPR001754 (PFAM); IPR014732 (TIGRFAM); IPR013785 (G3DSA:3.20.20.GENE3D); PTHR32119 (PANTHER); IPR014732 (PTHR32119:PANTHER); IPR014732 (HAMAP); cd04725 (CDD); IPR011060 (SUPERFAMILY)	F:GO:0003824; F:GO:0004590; P:GO:0006207; P:GO:0044205	F:catalytic activity; F:orotidine-5'-phosphate decarboxylase activity; P:'de novo' pyrimidine nucleobase biosynthetic process; P:'de novo' UMP biosynthetic process
STENO00052	Smlt0101			361	953	951	957	Uncharacterised protein|Signal peptide predicted for Smlt0101 by SignalP 2.0 HMM (Signal peptide probability 0.987) with cleavage site probability 0.906 between residues 30 and 31	Uncharacterised protein	N/A	N/A	N/A	N/A	mobidb-lite (MOBIDB_LITE); PS51257 (PROSITE_PROFILES)	no GO terms	no GO terms
STENO00053	Smlt0102			455	2636	2613	2793	putative glycerol-3-phosphate acyltransferase|HMMPfam hit to PF01553, Acyltransferase, score 5.3e-34	glycerol-3-phosphate 1-O-acyltransferase	F:GO:0004366; C:GO:0005886; P:GO:0016024; F:GO:0102420	F:glycerol-3-phosphate O-acyltransferase activity; C:plasma membrane; P:CDP-diacylglycerol biosynthetic process; F:sn-1-glycerol-3-phosphate C16:0-DCA-CoA acyl transferase activity	EC:2.3.1.15	Glycerol-3-phosphate 1-O-acyltransferase	IPR002123 (SMART); IPR028354 (PIRSF); IPR002123 (PFAM); IPR028354 (TIGRFAM); IPR022284 (PIRSF); mobidb-lite (MOBIDB_LITE); mobidb-lite (MOBIDB_LITE); mobidb-lite (MOBIDB_LITE); IPR022284 (PANTHER); PTHR12563:SF14 (PANTHER); IPR028354 (HAMAP); cd07993 (CDD); SSF69593 (SUPERFAMILY)	F:GO:0004366; C:GO:0005886; F:GO:0008374; P:GO:0008654; F:GO:0016746; P:GO:0044255	F:glycerol-3-phosphate O-acyltransferase activity; C:plasma membrane; F:O-acyltransferase activity; P:phospholipid biosynthetic process; F:transferase activity, transferring acyl groups; P:cellular lipid metabolic process
STENO00054	SMLT_RS00450	X		164	204	204	204	Uncharacterized conserved small protein containing a coiled-coil domain|	DUF465 domain-containing protein	N/A	N/A	N/A	N/A	IPR007420 (PFAM); G3DSA:1.20.58.660 (GENE3D)	no GO terms	no GO terms
STENO00055	Smlt0103			314	930	897	951	tRNA(Cytosine32)-2-thiocytidine synthetase|HMMPfam hit to PF01171, PP-loop family, score 5e-12	tRNA 2-thiocytidine(32) synthetase TtcA	F:GO:0000049; F:GO:0000287; F:GO:0005524; C:GO:0005737; F:GO:0016783; P:GO:0034227; F:GO:0051539	F:tRNA binding; F:magnesium ion binding; F:ATP binding; C:cytoplasm; F:sulfurtransferase activity; P:tRNA thio-modification; F:4 iron, 4 sulfur cluster binding	N/A	N/A	IPR014729 (G3DSA:3.40.50.GENE3D); IPR035107 (PIRSF); IPR011063 (PFAM); mobidb-lite (MOBIDB_LITE); mobidb-lite (MOBIDB_LITE); PTHR43686:SF2 (PANTHER); PTHR43686 (PANTHER); IPR012089 (HAMAP); cd01993 (CDD); SSF52402 (SUPERFAMILY)	P:GO:0008033	P:tRNA processing
STENO00056	Smlt0104	X		369	906	906	909	DNA recombination-dependent growth factor C|HMMPfam hit to PF04381, Putative exonuclease, RdgC, score 6.1e-154	recombination-associated protein RdgC	C:GO:0005737; P:GO:0006310; C:GO:0009295	C:cytoplasm; P:DNA recombination; C:nucleoid	N/A	N/A	IPR007476 (PFAM); IPR007476 (PANTHER); IPR007476 (HAMAP)	P:GO:0006310	P:DNA recombination
STENO00057	Smlt0105	X		378	780	780	789	zinc metalloprotease|HMMPfam hit to PF01863, Protein of unknown function DUF45, score 3.4e-57	M48 family peptidase	F:GO:0016787	F:hydrolase activity	N/A	N/A	G3DSA:3.30.2010.10 (GENE3D); IPR002725 (PFAM); PTHR30399:SF1 (PANTHER); PTHR30399 (PANTHER); cd07344 (CDD)	no GO terms	no GO terms
STENO00058	Smlt0106			389	868	837	879	putative methylglyoxal synthase|Codons 150 to to C-terminus are similar to agrobacterium tumefaciens (strain c58/atcc 33970). mgsa UniProt:Q8UIV6 (EMBL:AE007869 (127 aa) fasta scores: E()=1.4e-07, 45.217% id in 115 aa, and entire protein is similar to bordetella avium (strain 197n). mgsa UniProt:Q2L230 (EMBL:AM167904 (298 aa) fasta scores: E()=3.2e-76, 70.318% id in 283 aa; similarity:fasta; with…	methylglyoxal synthase	F:GO:0008929; P:GO:0019242	F:methylglyoxal synthase activity; P:methylglyoxal biosynthetic process	EC:4.2.3.3	Methylglyoxal synthase	IPR036914 (G3DSA:3.40.50.GENE3D); IPR036914 (G3DSA:3.40.50.GENE3D); IPR004363 (PANTHER); IPR036914 (SUPERFAMILY); IPR036914 (SUPERFAMILY)	F:GO:0008929; P:GO:0019242	F:methylglyoxal synthase activity; P:methylglyoxal biosynthetic process
STENO00059	Smlt0107			183	2408	2382	2415	putative sensor histidine kinase transcriptional regulatory protein two-component regulator|HMMPfam hit to PF00072, Response regulator receiver domain, score 1.8e-29	hybrid sensor histidine kinase/response regulator	F:GO:0000155; P:GO:0000160; C:GO:0016021; P:GO:0018106; P:GO:0023014	F:phosphorelay sensor kinase activity; P:phosphorelay signal transduction system; C:integral component of membrane; P:peptidyl-histidine phosphorylation; P:signal transduction by protein phosphorylation	EC:2.7.13.3	Histidine kinase	IPR004358 (PRINTS); IPR003661 (SMART); IPR003594 (SMART); IPR001789 (SMART); G3DSA:3.30.450.20 (GENE3D); G3DSA:3.40.50.12740 (GENE3D); G3DSA:3.40.190.10 (GENE3D); IPR003661 (PFAM); IPR036890 (G3DSA:3.30.565.GENE3D); G3DSA:3.40.190.10 (GENE3D); IPR001789 (PFAM); IPR013655 (PFAM); IPR003594 (PFAM); G3DSA:1.10.287.130 (GENE3D); PTHR43719 (PANTHER); PTHR43719:SF9 (PANTHER); PS51257 (PROSITE_PROFILES)…	F:GO:0000155; P:GO:0000160; F:GO:0005515; P:GO:0007165; P:GO:0016310; F:GO:0016772	F:phosphorelay sensor kinase activity; P:phosphorelay signal transduction system; F:protein binding; P:signal transduction; P:phosphorylation; F:transferase activity, transferring phosphorus-containing groups
STENO00060	Smlt0108			427	1445	1431	1446	putative glutamate synthase [nadph] small chain|HMMPfam hit to PF00070, Pyridine nucleotide-disulphide oxidoreduc, score 2.8e-06	glutamate synthase small subunit	F:GO:0004355; P:GO:0006537; F:GO:0051536; P:GO:0055114	F:glutamate synthase (NADPH) activity; P:glutamate biosynthetic process; F:iron-sulfur cluster binding; P:oxidation-reduction process	EC:1.4.1.13	Glutamate synthase (NADPH)	PR00419 (PRINTS); G3DSA:3.40.50.720 (GENE3D); IPR023753 (PFAM); IPR006006 (TIGRFAM); IPR036188 (G3DSA:3.50.50.GENE3D); IPR028261 (PFAM); IPR009051 (G3DSA:1.10.1060.GENE3D); PTHR42783:SF1 (PANTHER); PTHR42783 (PANTHER); SSF51971 (SUPERFAMILY); IPR009051 (SUPERFAMILY)	P:GO:0006537; F:GO:0016491; F:GO:0016639; F:GO:0051536; P:GO:0055114	P:glutamate biosynthetic process; F:oxidoreductase activity; F:oxidoreductase activity, acting on the CH-NH2 group of donors, NAD or NADP as acceptor; F:iron-sulfur cluster binding; P:oxidation-reduction process
STENO00061	Smlt0109			510	4455	4446	4470	putative glutamate synthase [nadph] large chain precursor|HMMPfam hit to PF00310, Glutamine amidotransferases class-II, score 1.3e-169	glutamate synthase large subunit	F:GO:0004355; P:GO:0006537; P:GO:0055114	F:glutamate synthase (NADPH) activity; P:glutamate biosynthetic process; P:oxidation-reduction process	EC:1.4.1.13	Glutamate synthase (NADPH)	IPR002489 (PFAM); IPR002932 (PFAM); IPR013785 (G3DSA:3.20.20.GENE3D); IPR017932 (PFAM); IPR006982 (PFAM); IPR036485 (G3DSA:2.160.20.GENE3D); IPR013785 (G3DSA:3.20.20.GENE3D); IPR029055 (G3DSA:3.60.20.GENE3D); PTHR11938 (PANTHER); PTHR11938:SF118 (PANTHER); IPR017932 (PROSITE_PROFILES); IPR002932 (CDD); IPR002489 (CDD); cd00713 (CDD); IPR029055 (SUPERFAMILY); IPR036485 (SUPERFAMILY); SSF51395 (SUP…	F:GO:0003824; P:GO:0006537; P:GO:0006807; F:GO:0015930; F:GO:0016491; F:GO:0016638; P:GO:0055114	F:catalytic activity; P:glutamate biosynthetic process; P:nitrogen compound metabolic process; F:glutamate synthase activity; F:oxidoreductase activity; F:oxidoreductase activity, acting on the CH-NH2 group of donors; P:oxidation-reduction process
STENO00062	SMLT_RS00490	X		206	390	390	393	Peptidase inhibitor I78 family|	Elastase inhibitor AFLEI flags: Precursor	N/A	N/A	N/A	N/A	G3DSA:3.30.10.10 (GENE3D); IPR021719 (PFAM); mobidb-lite (MOBIDB_LITE); PTHR39600 (PANTHER); PTHR39600:SF2 (PANTHER); PS51257 (PROSITE_PROFILES)	no GO terms	no GO terms
STENO00063	Smlt0110			375	1057	1044	1068	putative viral-like DNA topoisomerase|similarity:fasta; with=UniProt:P68698 (EMBL:AY243312;); Vaccinia virus (strain Western Reserve/WR) (VACV).; TOP1; DNA topoisomerase 1 (EC 5.99.1.2) (DNA topoisomerase I) (Late protein H7).; length=314; id 23.288%; ungapped id 25.856%; E()=0.0043; 292 aa overlap; query 31-311; subject 7-280; similarity:fasta; with=UniProt:Q8PEE6 (EMBL:AE012097;); Xanthomonas c…	DNA topoisomerase	F:GO:0003677; F:GO:0003917; P:GO:0006265	F:DNA binding; F:DNA topoisomerase type I activity; P:DNA topological change	EC:5.99.1.2	DNA topoisomerase	IPR001631 (PRINTS); IPR035447 (G3DSA:3.30.66.GENE3D); G3DSA:1.10.132.120 (GENE3D); IPR013500 (PFAM); IPR014711 (G3DSA:3.90.15.GENE3D); IPR013500 (CDD); IPR011010 (SUPERFAMILY); IPR035447 (SUPERFAMILY)	F:GO:0003677; F:GO:0003917; P:GO:0006265	F:DNA binding; F:DNA topoisomerase type I activity; P:DNA topological change
STENO00064	Smlt0111			209	308	306	309	Uncharacterised protein|	Uncharacterised protein	N/A	N/A	N/A	N/A	PS51257 (PROSITE_PROFILES)	no GO terms	no GO terms
STENO00065	Smlt0113			155	1415	1305	1422	hemolysin related protein|similarity:fasta; with=UniProt:Q8PNA9; Xanthomonas axonopodis pv. citri.; Hypothetical protein XAC1164.; length=437; id 46.819%; ungapped id 55.422%; E()=1.3e-26; 393 aa overlap; query 14-352; subject 1-386	hemolysin related protein	N/A	N/A	N/A	N/A	mobidb-lite (MOBIDB_LITE); mobidb-lite (MOBIDB_LITE); mobidb-lite (MOBIDB_LITE); mobidb-lite (MOBIDB_LITE); PTHR35243 (PANTHER)	no GO terms	no GO terms
STENO00066	Smlt0114			124	812	798	816	Uncharacterised protein|Signal peptide predicted for Smlt0114 by SignalP 2.0 HMM (Signal peptide probability 0.993) with cleavage site probability 0.645 between residues 24 and 25	Uncharacterised protein	N/A	N/A	N/A	N/A	mobidb-lite (MOBIDB_LITE); PS51257 (PROSITE_PROFILES)	no GO terms	no GO terms
STENO00067	Smlt0116	X		239	386	375	387	transcriptional repressor, BlaI/MecI family|HMMPfam hit to PF03965, Penicillinase repressor, score 1.1e-37	methicillin resistance protein	F:GO:0003677; P:GO:0045892	F:DNA binding; P:negative regulation of transcription, DNA-templated	N/A	N/A	IPR036388 (G3DSA:1.10.10.GENE3D); IPR005650 (PFAM); IPR005650 (PIRSF); IPR005650 (PANTHER); PTHR34134:SF2 (PANTHER); IPR036390 (SUPERFAMILY)	F:GO:0003677; P:GO:0045892	F:DNA binding; P:negative regulation of transcription, DNA-templated
STENO00068	Smlt0118			222	317	315	339	conserved hypothetical protein|Signal peptide predicted for Smlt0118 by SignalP 2.0 HMM (Signal peptide probability 1.000) with cleavage site probability 0.697 between residues 20 and 21	Peptidase inhibitor I78 family protein	N/A	N/A	N/A	N/A	G3DSA:3.30.10.10 (GENE3D); IPR021719 (PFAM); PTHR39600 (PANTHER)	no GO terms	no GO terms
STENO00069	Smlt0120	X		483	2489	2475	2499	ATP-dependent RNA helicase|HMMPfam hit to PF00270, DEAD/DEAH box helicase, score 3.6e-39	helicase	F:GO:0003676; F:GO:0004386; F:GO:0005524	F:nucleic acid binding; F:helicase activity; F:ATP binding	EC:3.6.1.15	Nucleoside-triphosphate phosphatase	IPR001650 (SMART); IPR014001 (SMART); G3DSA:3.40.50.300 (GENE3D); IPR001650 (PFAM); IPR018973 (PFAM); IPR011545 (PFAM); G3DSA:3.40.50.300 (GENE3D); PTHR24031:SF122 (PANTHER); PTHR24031 (PANTHER); IPR001650 (PROSITE_PROFILES); IPR014001 (PROSITE_PROFILES); IPR001650 (CDD); cd00046 (CDD); IPR027417 (SUPERFAMILY)	F:GO:0003676; F:GO:0005524	F:nucleic acid binding; F:ATP binding
STENO00070	Smlt0122			276	674	663	687	Uncharacterised protein|Signal peptide predicted for Smlt0122 by SignalP 2.0 HMM (Signal peptide probability 1.000) with cleavage site probability 0.963 between residues 19 and 20	Uncharacterised protein	N/A	N/A	N/A	N/A	no IPS match	no IPS match	no IPS match
STENO00071	Smlt0125			350	1122	1122	1131	double-transmembrane region domain-containing protein|	membrane protein	C:GO:0016021	C:integral component of membrane	N/A	N/A	IPR024163 (PFAM); IPR011933 (TIGRFAM); PTHR37464 (PANTHER)	no GO terms	no GO terms
STENO00072	Smlt0126			369	896	894	897	Uncharacterized conserved protein (some members contain a von Willebrand factor type A (vWA) domain)|	DUF58 domain-containing protein	N/A	N/A	N/A	N/A	IPR002881 (PFAM); PTHR33608:SF7 (PANTHER); PTHR33608 (PANTHER); IPR036465 (SUPERFAMILY)	no GO terms	no GO terms
STENO00073	Smlt0127			427	983	897	993	putative ATPase, possible regulator|HMMPfam hit to PF07726, ATPase family associated with various cellul, score 1.1e-82	MoxR family ATPase	F:GO:0005524; F:GO:0016887	F:ATP binding; F:ATPase activity	EC:3.6.1.3; EC:3.6.1.15	Adenosinetriphosphatase; Nucleoside-triphosphate phosphatase	PIRSF002849 (PIRSF); G3DSA:1.10.8.300 (GENE3D); PF17863 (PFAM); G3DSA:3.40.50.300 (GENE3D); IPR011703 (PFAM); PTHR42759 (PANTHER); cd00009 (CDD); IPR027417 (SUPERFAMILY)	F:GO:0005524; F:GO:0016887	F:ATP binding; F:ATPase activity
STENO00074	Smlt0128			336	708	702	717	Uncharacterised protein|Signal peptide predicted for Smlt0128 by SignalP 2.0 HMM (Signal peptide probability 0.938) with cleavage site probability 0.615 between residues 14 and 15	twin-arginine translocation pathway signal	N/A	N/A	N/A	N/A	G3DSA:3.40.50.12140 (GENE3D); IPR025297 (PFAM)	no GO terms	no GO terms
STENO00075	Smlt0129	X		448	1335	1335	1335	TldE/PmbA family protein, Actinobacterial subgroup|HMMPfam hit to PF01523, Putative modulator of DNA gyrase, score 3.3e-12	peptidase C69	P:GO:0006508; F:GO:0008237	P:proteolysis; F:metallopeptidase activity	N/A	N/A	IPR035068 (G3DSA:3.30.2290.GENE3D); IPR002510 (PFAM); PTHR43666 (PANTHER); IPR036059 (SUPERFAMILY)	P:GO:0006508; F:GO:0008237	P:proteolysis; F:metallopeptidase activity
STENO00076	Smlt0133			335	615	615	615	SAM-dependent methyltransferase|HMMPfam hit to PF06080, Protein of unknown function (DUF938), score 8.5e-94	DUF938 domain-containing protein	F:GO:0008168; P:GO:0032259	F:methyltransferase activity; P:methylation	N/A	N/A	IPR010342 (PFAM); G3DSA:3.40.50.150 (GENE3D); IPR010342 (PANTHER); PTHR20974:SF0 (PANTHER); IPR029063 (SUPERFAMILY)	no GO terms	no GO terms
STENO00077	Smlt0134			96	1323	1323	1323	putative survival protein HipA|HMMPfam hit to PF07805, HipA-like N-terminal domain, score 6.6e-19	toxin HipA	F:GO:0016301; P:GO:0016310	F:kinase activity; P:phosphorylation	N/A	N/A	IPR017508 (TIGRFAM); IPR017508 (PFAM); IPR012893 (PFAM); PTHR37419 (PANTHER); PTHR37419:SF3 (PANTHER)	no GO terms	no GO terms
STENO00078	Smlt0135			38	258	258	258	putative HTH-type transcriptional regulator HipB|HMMPfam hit to PF01381, Helix-turn-helix, score 9.9e-13	transcriptional regulator	F:GO:0043565	F:sequence-specific DNA binding	N/A	N/A	IPR001387 (SMART); G3DSA:1.10.260.40 (GENE3D); IPR001387 (PFAM); IPR001387 (PROSITE_PROFILES); IPR001387 (CDD); IPR010982 (SUPERFAMILY)	F:GO:0003677; F:GO:0043565	F:DNA binding; F:sequence-specific DNA binding
STENO00079	Smlt0136			482	3687	3684	3726	indolepyruvate ferredoxin oxidoreductase|HMMPfam hit to PF01558, Pyruvate ferredoxin/flavodoxin oxidoreductas, score 9.5e-06	indolepyruvate ferredoxin oxidoreductase family protein	F:GO:0016903; F:GO:0030976; P:GO:0055114	F:oxidoreductase activity, acting on the aldehyde or oxo group of donors; F:thiamine pyrophosphate binding; P:oxidation-reduction process	N/A	N/A	G3DSA:3.40.50.970 (GENE3D); IPR011766 (PFAM); IPR019752 (PFAM); IPR002869 (G3DSA:3.40.920.GENE3D); mobidb-lite (MOBIDB_LITE); PTHR43474 (PANTHER); cd07034 (CDD); cd02008 (CDD); IPR029061 (SUPERFAMILY); IPR029061 (SUPERFAMILY); IPR009014 (SUPERFAMILY); IPR002869 (SUPERFAMILY)	F:GO:0003824; F:GO:0016491; F:GO:0016903; F:GO:0030976; P:GO:0055114	F:catalytic activity; F:oxidoreductase activity; F:oxidoreductase activity, acting on the aldehyde or oxo group of donors; F:thiamine pyrophosphate binding; P:oxidation-reduction process
STENO00080	Smlt0138			450	1484	1482	1488	putative ATPase|HMMPfam hit to PF00004, ATPase family associated with various cellul, score 3.9e-51	ATPase	F:GO:0005524; F:GO:0016787; P:GO:0051301	F:ATP binding; F:hydrolase activity; P:cell division	N/A	N/A	IPR003593 (SMART); G3DSA:3.40.50.300 (GENE3D); IPR003959 (PFAM); G3DSA:1.10.8.60 (GENE3D); PTHR42960 (PANTHER); cd00009 (CDD); IPR027417 (SUPERFAMILY)	F:GO:0005524	F:ATP binding
STENO00081	Smlt0139			299	630	630	633	putative Cob/MinD/ParA nucleotide binding protein|similarity:fasta; with=UniProt:Q4V0A3 (EMBL:CP000050;); Xanthomonas campestris pv. campestris (strain 8004).; Partition protein.; length=210; id 76.442%; ungapped id 76.442%; E()=4e-57; 208 aa overlap; query 1-208; subject 1-208	CMP-binding protein	N/A	N/A	N/A	N/A	G3DSA:3.40.50.300 (GENE3D); PIRSF009320 (PIRSF); IPR002586 (PFAM); PTHR13696:SF86 (PANTHER); PTHR13696 (PANTHER); cd02042 (CDD); IPR027417 (SUPERFAMILY)	no GO terms	no GO terms
STENO00082	Smlt0140	X		267	477	477	477	putative phosphoglycerate mutase family protein|HMMPfam hit to PF00300, Phosphoglycerate mutase family, score 1.9e-20	phosphoglycerate mutase	F:GO:0016787	F:hydrolase activity	N/A	N/A	IPR013078 (SMART); IPR029033 (G3DSA:3.40.50.GENE3D); IPR013078 (PFAM); PTHR20935 (PANTHER); IPR013078 (CDD); IPR029033 (SUPERFAMILY)	no GO terms	no GO terms
STENO00083	Smlt0141	X		283	617	492	639	Uncharacterized conserved protein|HMMPfam hit to PF04264, YceI like family, score 1.6e-15	polyisoprenoid-binding protein	N/A	N/A	N/A	N/A	IPR007372 (SMART); IPR007372 (PFAM); IPR036761 (G3DSA:2.40.128.GENE3D); PTHR34406 (PANTHER); IPR036761 (SUPERFAMILY)	no GO terms	no GO terms
STENO00084	Smlt0142	X		437	2055	2034	2088	putative phospholipase|HMMPfam hit to PF00614, Phospholipase D Active site motif, score 0.0038	phospholipase D family protein	F:GO:0016740	F:transferase activity	N/A	N/A	IPR001736 (SMART); G3DSA:3.30.870.10 (GENE3D); G3DSA:3.30.870.10 (GENE3D); G3DSA:3.30.870.10 (GENE3D); IPR025202 (PFAM); mobidb-lite (MOBIDB_LITE); mobidb-lite (MOBIDB_LITE); mobidb-lite (MOBIDB_LITE); PTHR21248 (PANTHER); PTHR21248:SF12 (PANTHER); IPR001736 (PROSITE_PROFILES); IPR001736 (PROSITE_PROFILES); PS51257 (PROSITE_PROFILES); cd09111 (CDD); SSF56024 (SUPERFAMILY); SSF56024 (SUPERFAMILY)	F:GO:0003824	F:catalytic activity
STENO00085	Smlt0143			295	435	420	438	putative thioesterase|HMMPfam hit to PF03061, Thioesterase superfamily, score 6.6e-21	thioesterase	F:GO:0016787	F:hydrolase activity	N/A	N/A	IPR006683 (PFAM); IPR003736 (TIGRFAM); G3DSA:3.10.129.10 (GENE3D); PTHR43240:SF2 (PANTHER); PTHR43240 (PANTHER); cd03443 (CDD); IPR029069 (SUPERFAMILY)	no GO terms	no GO terms
STENO00086	Smlt0144			203	819	807	834	putative transmembrane acetyltransferase|HMMPfam hit to PF01553, Acyltransferase, score 9.2e-23	1-acyl-sn-glycerol-3-phosphate acyltransferase	F:GO:0003841; C:GO:0016021	F:1-acylglycerol-3-phosphate O-acyltransferase activity; C:integral component of membrane	EC:2.3.1.51	1-acylglycerol-3-phosphate O-acyltransferase	IPR002123 (SMART); IPR002123 (PFAM); PTHR10434:SF8 (PANTHER); PTHR10434 (PANTHER); cd07989 (CDD); SSF69593 (SUPERFAMILY)	F:GO:0016746	F:transferase activity, transferring acyl groups
STENO00087	Smlt0145	X		343	1035	1032	1092	putative hydrolase|similarity:fasta; with=UniProt:Q8PE03 (EMBL:AE012114;); Xanthomonas campestris pv. campestris.; Hypothetical protein XCC0180.; length=328; id 66.972%; ungapped id 67.178%; E()=1.1e-89; 327 aa overlap; query 16-341; subject 1-327	alpha/beta hydrolase	F:GO:0016787	F:hydrolase activity	N/A	N/A	IPR029058 (G3DSA:3.40.50.GENE3D); IPR022742 (PFAM); IPR012020 (PIRSF); PTHR10794 (PANTHER); IPR029058 (SUPERFAMILY)	no GO terms	no GO terms
STENO00088	Smlt0146			403	2070	2070	2079	TPR repeat-containing protein|HMMPfam hit to PF07719, Tetratricopeptide repeat, score 0.0022	adenylate cyclase	N/A	N/A	N/A	N/A	IPR019734 (SMART); IPR013105 (PFAM); IPR011990 (G3DSA:1.25.40.GENE3D); PF14559 (PFAM); IPR011990 (G3DSA:1.25.40.GENE3D); mobidb-lite (MOBIDB_LITE); PTHR45586 (PANTHER); IPR019734 (PROSITE_PROFILES); IPR019734 (PROSITE_PROFILES); IPR019734 (PROSITE_PROFILES); IPR013026 (PROSITE_PROFILES); IPR019734 (PROSITE_PROFILES); IPR019734 (PROSITE_PROFILES); IPR019734 (PROSITE_PROFILES); IPR011990 (SUPERFAMI…	F:GO:0005515	F:protein binding
STENO00089	Smlt0147			335	611	600	618	putative phosphatidylethanolamine-binding protein|HMMPfam hit to PF01161, Phosphatidylethanolamine-binding protein, score 1.5e-07	phosphatidylethanolamine-binding protein	F:GO:0016301; P:GO:0016310	F:kinase activity; P:phosphorylation	N/A	N/A	IPR005247 (TIGRFAM); IPR036610 (G3DSA:3.90.280.GENE3D); IPR008914 (PFAM); PTHR30289:SF1 (PANTHER); IPR005247 (PANTHER); IPR005247 (CDD); IPR036610 (SUPERFAMILY)	no GO terms	no GO terms
STENO00090	SMLT_RS00680			47	475	468	504	META domain|	META domain-containing protein	N/A	N/A	N/A	N/A	IPR005184 (PFAM); IPR038670 (G3DSA:2.40.128.GENE3D); PTHR35535 (PANTHER)	no GO terms	no GO terms
STENO00091	Smlt0149			362	827	825	837	heat-inducible protein|HMMPfam hit to PF03724, Domain of unknown function (306), score 1.4e-24	DUF4377 domain-containing protein	N/A	N/A	N/A	N/A	IPR038670 (G3DSA:2.40.128.GENE3D); IPR005184 (PFAM); IPR025485 (PFAM); PTHR35535 (PANTHER); PS51257 (PROSITE_PROFILES)	no GO terms	no GO terms
STENO00092	Smlt0150	X		375	794	792	795	putative transmembrane undecaprenyl-diphosphatase|HMMPfam hit to PF02673, Bacitracin resistance protein BacA, score 2.1e-100	undecaprenyl-diphosphatase	C:GO:0005886; P:GO:0008360; P:GO:0009252; C:GO:0016021; P:GO:0016311; P:GO:0046677; F:GO:0050380; P:GO:0071555	C:plasma membrane; P:regulation of cell shape; P:peptidoglycan biosynthetic process; C:integral component of membrane; P:dephosphorylation; P:response to antibiotic; F:undecaprenyl-diphosphatase activity; P:cell wall organization	EC:3.6.1.27	Undecaprenyl-diphosphate phosphatase	IPR003824 (PFAM); PTHR30622:SF3 (PANTHER); IPR003824 (PANTHER); IPR003824 (HAMAP)	C:GO:0016020; P:GO:0016311; F:GO:0050380	C:membrane; P:dephosphorylation; F:undecaprenyl-diphosphatase activity
STENO00093	Smlt0151	X		405	1410	1410	1410	putative glutamine synthetase (glutamate--ammonia ligase)|HMMPfam hit to PF00120, Glutamine synthetase, catalytic domain, score 1.3e-164	type I glutamate--ammonia ligase	F:GO:0004356; F:GO:0005524; C:GO:0005737; P:GO:0006542; P:GO:0009399	F:glutamate-ammonia ligase activity; F:ATP binding; C:cytoplasm; P:glutamine biosynthetic process; P:nitrogen fixation	EC:6.3.1.2	Glutamine synthetase	IPR008146 (SMART); IPR008146 (PFAM); IPR004809 (TIGRFAM); G3DSA:3.30.590.10 (GENE3D); IPR008147 (PFAM); IPR036651 (G3DSA:3.10.20.GENE3D); PTHR43407 (PANTHER); IPR036651 (SUPERFAMILY); IPR014746 (SUPERFAMILY)	F:GO:0003824; F:GO:0004356; P:GO:0006542; P:GO:0006807	F:catalytic activity; F:glutamate-ammonia ligase activity; P:glutamine biosynthetic process; P:nitrogen compound metabolic process
STENO00094	Smlt0152	X		209	339	339	339	nitrogen regulatory protein P-II|HMMPfam hit to PF00543, Nitrogen regulatory protein P-II, score 1.8e-67	transcriptional regulator	F:GO:0000166; P:GO:0006808; F:GO:0030234; P:GO:0050790	F:nucleotide binding; P:regulation of nitrogen utilization; F:enzyme regulator activity; P:regulation of catalytic activity	N/A	N/A	IPR002187 (PRINTS); IPR002187 (SMART); IPR015867 (G3DSA:3.30.70.GENE3D); IPR002187 (PIRSF); IPR002187 (PFAM); IPR002187 (PANTHER); PTHR30115:SF17 (PANTHER); IPR002187 (PROSITE_PROFILES); IPR011322 (SUPERFAMILY)	P:GO:0006808; F:GO:0030234	P:regulation of nitrogen utilization; F:enzyme regulator activity
STENO00095	Smlt0153	X		445	1430	1416	1446	putative ammonia channel precursor (ammonia transporter)|HMMPfam hit to PF00909, Ammonium Transporter Family, score 9.9e-162	Ammonium transporter	F:GO:0008519; C:GO:0016021; P:GO:0072488	F:ammonium transmembrane transporter activity; C:integral component of membrane; P:ammonium transmembrane transport	N/A	N/A	IPR002229 (PRINTS); IPR001905 (TIGRFAM); IPR024041 (PFAM); IPR029020 (G3DSA:1.10.3430.GENE3D); PTHR43029:SF10 (PANTHER); PTHR43029 (PANTHER); SSF111352 (SUPERFAMILY)	F:GO:0008519; P:GO:0015696; C:GO:0016020; P:GO:0072488	F:ammonium transmembrane transporter activity; P:ammonium transport; C:membrane; P:ammonium transmembrane transport
STENO00096	Smlt0154			360	703	699	717	N-acetylmuramoyl-L-alanine amidase|	N-acetylmuramoyl-L-alanine amidase	F:GO:0008745; P:GO:0009253	F:N-acetylmuramoyl-L-alanine amidase activity; P:peptidoglycan catabolic process	EC:3.5.1.28	N-acetylmuramoyl-L-alanine amidase	IPR002502 (SMART); IPR002502 (PFAM); IPR036505 (G3DSA:3.40.80.GENE3D); mobidb-lite (MOBIDB_LITE); PTHR30417 (PANTHER); PTHR30417:SF1 (PANTHER); IPR002502 (CDD); IPR036505 (SUPERFAMILY)	F:GO:0008745; P:GO:0009253	F:N-acetylmuramoyl-L-alanine amidase activity; P:peptidoglycan catabolic process
STENO00097	DP16_3570			11	489	489	492	Cytochrome b(N-terminal)/b6/petB|	cytochrome B	F:GO:0009055; C:GO:0016021; P:GO:0022904	F:electron transfer activity; C:integral component of membrane; P:respiratory electron transport chain	N/A	N/A	IPR011577 (PFAM); PTHR30529 (PANTHER); IPR016174 (SUPERFAMILY)	F:GO:0009055; C:GO:0016020; C:GO:0016021; P:GO:0022904	F:electron transfer activity; C:membrane; C:integral component of membrane; P:respiratory electron transport chain
STENO00098	Smlt0157			352	2045	1953	2070	putative TonB dependent transport protein|HMMPfam hit to PF00593, TonB dependent receptor, score 2.5e-20	TonB-dependent receptor	C:GO:0009279; C:GO:0016021	C:cell outer membrane; C:integral component of membrane	N/A	N/A	IPR036942 (G3DSA:2.40.170.GENE3D); IPR000531 (PFAM); IPR012910 (PFAM); IPR037066 (G3DSA:2.170.130.GENE3D); IPR039423 (PANTHER); cd01347 (CDD); SSF56935 (SUPERFAMILY)	no GO terms	no GO terms
STENO00099	Smlt0158	X		395	1061	1056	1074	putative nitrogen regulation protein nr(ii)|HMMPfam hit to PF02518, Histidine kinase-, DNA gyrase B-, and HSP90, score 7.7e-32	PAS domain-containing sensor histidine kinase	F:GO:0000155; P:GO:0000160; F:GO:0005524; P:GO:0023014	F:phosphorelay sensor kinase activity; P:phosphorelay signal transduction system; F:ATP binding; P:signal transduction by protein phosphorylation	EC:2.7.13.3	Histidine kinase	IPR004358 (PRINTS); IPR003661 (SMART); IPR003594 (SMART); IPR036890 (G3DSA:3.30.565.GENE3D); IPR003594 (PFAM); IPR003661 (PFAM); G3DSA:1.10.287.130 (GENE3D); PTHR43065:SF16 (PANTHER); PTHR43065 (PANTHER); IPR005467 (PROSITE_PROFILES); IPR003661 (CDD); IPR003594 (CDD); IPR035965 (SUPERFAMILY); IPR036890 (SUPERFAMILY); IPR036097 (SUPERFAMILY)	F:GO:0000155; P:GO:0007165; P:GO:0016310; F:GO:0016772	F:phosphorelay sensor kinase activity; P:signal transduction; P:phosphorylation; F:transferase activity, transferring phosphorus-containing groups
STENO00100	Smlt0159			413	1448	1443	1455	putative nitrogen regulation protein nr(i)|HMMPfam hit to PF02954, Bacterial regulatory protein, Fis fam, score 2.5e-09	nitrogen regulation protein NR(I)	F:GO:0000156; P:GO:0000160; F:GO:0005524; C:GO:0005737; P:GO:0006355; P:GO:0006808; F:GO:0008134; P:GO:0009399; F:GO:0043565	F:phosphorelay response regulator activity; P:phosphorelay signal transduction system; F:ATP binding; C:cytoplasm; P:regulation of transcription, DNA-templated; P:regulation of nitrogen utilization; F:transcription factor binding; P:nitrogen fixation; F:sequence-specific DNA binding	N/A	N/A	IPR002197 (PRINTS); IPR001789 (SMART); IPR003593 (SMART); IPR010114 (TIGRFAM); IPR001789 (PFAM); G3DSA:1.10.10.60 (GENE3D); G3DSA:3.40.50.2300 (GENE3D); IPR002078 (PFAM); G3DSA:3.40.50.300 (GENE3D); G3DSA:1.10.8.60 (GENE3D); IPR002197 (PFAM); PTHR32071 (PANTHER); PTHR32071:SF15 (PANTHER); IPR002078 (PROSITE_PROFILES); IPR001789 (PROSITE_PROFILES); cd00009 (CDD); IPR001789 (CDD); IPR011006 (SUPERF…	F:GO:0000156; P:GO:0000160; F:GO:0003677; F:GO:0005524; P:GO:0006355; P:GO:0006808; F:GO:0008134; F:GO:0043565	F:phosphorelay response regulator activity; P:phosphorelay signal transduction system; F:DNA binding; F:ATP binding; P:regulation of transcription, DNA-templated; P:regulation of nitrogen utilization; F:transcription factor binding; F:sequence-specific DNA binding
STENO00101	Smlt0160	X		313	569	552	573	putative superoxide dismutase [Cu-Zn]|HMMPfam hit to PF00080, Copper/zinc superoxide dismutase (SODC), score 4.3e-26	superoxide dismutase	F:GO:0004784; P:GO:0019430; F:GO:0046872; P:GO:0055114	F:superoxide dismutase activity; P:removal of superoxide radicals; F:metal ion binding; P:oxidation-reduction process	EC:1.15.1.1	Superoxide dismutase	IPR001424 (PRINTS); IPR001424 (PFAM); IPR036423 (G3DSA:2.60.40.GENE3D); PTHR10003:SF58 (PANTHER); IPR024134 (PANTHER); PS51257 (PROSITE_PROFILES); IPR001424 (CDD); IPR036423 (SUPERFAMILY)	P:GO:0006801; F:GO:0046872	P:superoxide metabolic process; F:metal ion binding
STENO00102	Smlt0161	X		357	626	600	636	putative superoxide dismutase|HMMPfam hit to PF00080, Copper/zinc superoxide dismutase (SODC), score 7e-45	superoxide dismutase	F:GO:0004784; P:GO:0019430; F:GO:0046872; P:GO:0055114	F:superoxide dismutase activity; P:removal of superoxide radicals; F:metal ion binding; P:oxidation-reduction process	EC:1.15.1.1	Superoxide dismutase	IPR001424 (PRINTS); IPR036423 (G3DSA:2.60.40.GENE3D); IPR001424 (PFAM); mobidb-lite (MOBIDB_LITE); mobidb-lite (MOBIDB_LITE); IPR024134 (PANTHER); PTHR10003:SF58 (PANTHER); PS51257 (PROSITE_PROFILES); IPR001424 (CDD); IPR036423 (SUPERFAMILY)	P:GO:0006801; F:GO:0046872	P:superoxide metabolic process; F:metal ion binding
STENO00103	Smlt0165			394	1297	1269	1311	putative transmembrane HemY porphyrin biosynthesis protein|2 probable transmembrane helices predicted for Smlt0165 by TMHMM2.0 at aa 7-26 and 51-73	porphyrin biosynthesis protein	C:GO:0016021; P:GO:0042168	C:integral component of membrane; P:heme metabolic process	N/A	N/A	IPR010817 (PFAM); IPR011990 (G3DSA:1.25.40.GENE3D); IPR005254 (TIGRFAM); IPR019734 (PROSITE_PROFILES); SSF144059 (SUPERFAMILY)	F:GO:0005515; C:GO:0016020; P:GO:0042168	F:protein binding; C:membrane; P:heme metabolic process
STENO00104	Smlt0166	X		350	978	975	999	putative uroporphyrinogen III C-methyltransferase HemX|1 probable transmembrane helix predicted for Smlt0166 by TMHMM2.0 at aa 15-37	uroporphyrin-III methyltransferase	F:GO:0008168; C:GO:0016021; P:GO:0032259	F:methyltransferase activity; C:integral component of membrane; P:methylation	N/A	N/A	IPR007470 (PFAM); IPR007470 (PANTHER)	no GO terms	no GO terms
STENO00105	Smlt0168	X		252	468	462	480	Histone acetyltransferase HPA2 and related acetyltransferases|similarity:fasta; with=UniProt:Q3BZ79 (EMBL:AM039952;); Xanthomonas campestris pv. vesicatoria (strain 85-10).; Hypothetical protein.; length=180; id 57.396%; ungapped id 58.788%; E()=6.1e-30; 169 aa overlap; query 5-169; subject 11-179	thioesterase	N/A	N/A	N/A	N/A	IPR012660 (PFAM); IPR012660 (TIGRFAM); G3DSA:3.10.129.10 (GENE3D); IPR029069 (SUPERFAMILY)	no GO terms	no GO terms
STENO00106	Smlt0169	X		241	427	423	432	Uncharacterised protein|Signal peptide predicted for Smlt0169 by SignalP 2.0 HMM (Signal peptide probability 1.000) with cleavage site probability 0.997 between residues 21 and 22	Uncharacterised protein	N/A	N/A	N/A	N/A	no IPS match	no IPS match	no IPS match
STENO00107	Smlt0171	X		240	518	513	528	protein export cytoplasm chaperone protein (SecB, maintains protein to be exported in unfolded state)|HMMPfam hit to PF02556, Preprotein translocase subunit SecB, score 6.2e-50	protein-export chaperone SecB	C:GO:0005737; P:GO:0006457; P:GO:0015031; F:GO:0051082; P:GO:0051262	C:cytoplasm; P:protein folding; P:protein transport; F:unfolded protein binding; P:protein tetramerization	N/A	N/A	IPR003708 (PRINTS); IPR035958 (G3DSA:3.10.420.GENE3D); IPR003708 (PFAM); IPR003708 (TIGRFAM); PTHR36918:SF1 (PANTHER); IPR003708 (PANTHER); IPR003708 (HAMAP); IPR035958 (SUPERFAMILY)	P:GO:0015031; F:GO:0051082; P:GO:0051262	P:protein transport; F:unfolded protein binding; P:protein tetramerization
STENO00108	Smlt0172	X		423	1026	1026	1032	glycerol-3-phosphate dehydrogenase [NAD(P) ]|HMMPfam hit to PF07479, NAD-dependent glycerol-3-phosphate deh, score 3.7e-68	glycerol-3-phosphate dehydrogenase	F:GO:0004367; P:GO:0005975; P:GO:0006650; P:GO:0008654; C:GO:0009331; P:GO:0046167; P:GO:0046168; F:GO:0047952; F:GO:0051287; P:GO:0055114	F:glycerol-3-phosphate dehydrogenase [NAD+] activity; P:carbohydrate metabolic process; P:glycerophospholipid metabolic process; P:phospholipid biosynthetic process; C:glycerol-3-phosphate dehydrogenase complex; P:glycerol-3-phosphate biosynthetic process; P:glycerol-3-phosphate catabolic process; F:glycerol-3-phosphate dehydrogenase [NAD(P)+] activity; F:NAD binding; P:oxidation-reduction process	EC:1.1.1.8; EC:1.1.1.94	Glycerol-3-phosphate dehydrogenase (NAD(+)); Glycerol-3-phosphate dehydrogenase (NAD(P)(+))	IPR006168 (PRINTS); IPR013328 (G3DSA:1.10.1040.GENE3D); IPR011128 (PFAM); IPR006168 (PIRSF); IPR006109 (PFAM); G3DSA:3.40.50.720 (GENE3D); PTHR11728 (PANTHER); PTHR11728:SF1 (PANTHER); IPR006168 (HAMAP); IPR008927 (SUPERFAMILY); IPR036291 (SUPERFAMILY)	F:GO:0004367; P:GO:0005975; P:GO:0006072; C:GO:0009331; F:GO:0016491; F:GO:0016616; P:GO:0046168; F:GO:0051287; P:GO:0055114	F:glycerol-3-phosphate dehydrogenase [NAD+] activity; P:carbohydrate metabolic process; P:glycerol-3-phosphate metabolic process; C:glycerol-3-phosphate dehydrogenase complex; F:oxidoreductase activity; F:oxidoreductase activity, acting on the CH-OH group of donors, NAD or NADP as acceptor; P:glycerol-3-phosphate catabolic process; F:NAD binding; P:oxidation-reduction process
STENO00109	Smlt0173			234	474	363	486	ABC-type multidrug efflux pump|	DUF4440 domain-containing protein	N/A	N/A	N/A	N/A	G3DSA:3.10.450.50 (GENE3D); IPR027843 (PFAM); IPR032710 (SUPERFAMILY)	no GO terms	no GO terms
STENO00110	Smlt0174			294	669	537	684	C-lysozyme inhibitor|no significant database hits	C-lysozyme inhibitor	N/A	N/A	N/A	N/A	PF08816 (PFAM); IPR036501 (G3DSA:3.40.1420.GENE3D); mobidb-lite (MOBIDB_LITE); PS51257 (PROSITE_PROFILES); IPR036501 (SUPERFAMILY)	no GO terms	no GO terms
STENO00111	SMLT_RS00815			180	373	369	375	Uncharacterised protein|	Uncharacterised protein	N/A	N/A	N/A	N/A	mobidb-lite (MOBIDB_LITE); mobidb-lite (MOBIDB_LITE)	no GO terms	no GO terms
STENO00112	Smlt0176			324	1031	1023	1047	arsenical-resistance protein|	arsenical-resistance protein	F:GO:0015103; F:GO:0015297; P:GO:0015698; C:GO:0016021; P:GO:0055085	F:inorganic anion transmembrane transporter activity; F:antiporter activity; P:inorganic anion transport; C:integral component of membrane; P:transmembrane transport	N/A	N/A	IPR002657 (PFAM); IPR038770 (G3DSA:1.20.1530.GENE3D); IPR004706 (PIRSF); IPR004706 (TIGRFAM); IPR004706 (PANTHER)	F:GO:0015103; F:GO:0015297; C:GO:0016020; C:GO:0016021	F:inorganic anion transmembrane transporter activity; F:antiporter activity; C:membrane; C:integral component of membrane
STENO00113	Smlt0177			182	503	486	504	putative arsenate reductase ArsC|HMMPfam hit to PF01451, Low molecular weight phosphotyrosine protein, score 9.6e-24	ArsC family transcriptional regulator	N/A	N/A	N/A	N/A	IPR023485 (SMART); IPR023485 (PFAM); G3DSA:3.40.50.2300 (GENE3D); PTHR43428 (PANTHER); cd16345 (CDD); IPR036196 (SUPERFAMILY)	no GO terms	no GO terms
STENO00114	Smlt0178			246	330	330	348	putative ArsR family transcriptional regulatory protein|HMMPfam hit to PF01022, Bacterial regulatory protein, arsR family, score 6.1e-06	ArsR family transcriptional regulator	F:GO:0003700; P:GO:0006355	F:DNA-binding transcription factor activity; P:regulation of transcription, DNA-templated	N/A	N/A	IPR001845 (PRINTS); IPR001845 (SMART); IPR036388 (G3DSA:1.10.10.GENE3D); PF12840 (PFAM); PTHR43132 (PANTHER); PTHR43132:SF2 (PANTHER); IPR001845 (PROSITE_PROFILES); IPR011991 (CDD); IPR036390 (SUPERFAMILY)	F:GO:0003700; P:GO:0006355	F:DNA-binding transcription factor activity; P:regulation of transcription, DNA-templated
STENO00115	Smlt0179			267	730	729	756	putative arsenic resistance ArsH-like protein|HMMPfam hit to PF03358, NADPH-dependent FMN reductase, score 2.6e-51	arsenical resistance protein ArsH	F:GO:0016491; P:GO:0055114	F:oxidoreductase activity; P:oxidation-reduction process	N/A	N/A	IPR029039 (G3DSA:3.40.50.GENE3D); IPR014063 (TIGRFAM); IPR005025 (PFAM); mobidb-lite (MOBIDB_LITE); IPR014063 (PANTHER); IPR029039 (SUPERFAMILY)	F:GO:0016491	F:oxidoreductase activity
STENO00116	Smlt0181			330	684	678	699	Uncharacterised protein|	L,D-transpeptidase	N/A	N/A	N/A	N/A	mobidb-lite (MOBIDB_LITE); mobidb-lite (MOBIDB_LITE); mobidb-lite (MOBIDB_LITE); mobidb-lite (MOBIDB_LITE)	no GO terms	no GO terms
STENO00117	Smlt0182			175	270	225	291	putative transmembrane protein|1 probable transmembrane helix predicted for Smlt0182 by TMHMM2.0 at aa 10-32	membrane protein	C:GO:0016021	C:integral component of membrane	N/A	N/A	G3DSA:1.20.5.190 (GENE3D); mobidb-lite (MOBIDB_LITE); mobidb-lite (MOBIDB_LITE); PS51257 (PROSITE_PROFILES); SSF58042 (SUPERFAMILY)	no GO terms	no GO terms
STENO00118	Smlt0183			146	986	972	990	membrane-bound lytic murein transglycosylase|Signal peptide predicted for Smlt0183 by SignalP 2.0 HMM (Signal peptide probability 0.996) with cleavage site probability 0.960 between residues 18 and 19	lytic murein transglycosylase	N/A	N/A	N/A	N/A	IPR018728 (PFAM)	no GO terms	no GO terms
STENO00119	Smlt0184	X		306	575	573	576	sulfation-dependent quorum factor, Ax21 family|Signal peptide predicted for Smlt0184 by SignalP 2.0 HMM (Signal peptide probability 1.000) with cleavage site probability 0.970 between residues 21 and 22	Ax21 family protein	N/A	N/A	N/A	N/A	IPR026364 (TIGRFAM); IPR023614 (G3DSA:2.40.160.GENE3D); IPR027385 (PFAM); SSF56935 (SUPERFAMILY)	no GO terms	no GO terms
STENO00120	Smlt0185			228	767	753	771	putative HTH transcriptional regulatory protein|similarity:fasta; with=UniProt:Q92P59 (EMBL:AL591789;); Rhizobium meliloti (Ensifer meliloti) (Sinorhizobium meliloti).; PUTATIVE TRANSCRIPTION REGULATOR PROTEIN.; length=296; id 46.032%; ungapped id 47.347%; E()=1.8e-31; 252 aa overlap; query 13-259; subject 28-277	transcriptional regulator	F:GO:0003700; P:GO:0006355; F:GO:0043565	F:DNA-binding transcription factor activity; P:regulation of transcription, DNA-templated; F:sequence-specific DNA binding	N/A	N/A	IPR018060 (SMART); G3DSA:1.10.10.60 (GENE3D); IPR018060 (PFAM); PTHR11019 (PANTHER); PTHR11019:SF147 (PANTHER); IPR018060 (PROSITE_PROFILES)	F:GO:0003700; P:GO:0006355; F:GO:0043565	F:DNA-binding transcription factor activity; P:regulation of transcription, DNA-templated; F:sequence-specific DNA binding
STENO00121	Smlt0186			192	368	354	372	putative glyoxalase/bleomycin resistance protein|HMMPfam hit to PF00903, Glyoxalase/Bleomycin resistance protein/Di, score 4.8e-14	glyoxalase/bleomycin resistance/extradiol dioxygenase family protein	F:GO:0016829; F:GO:0051213; P:GO:0055114	F:lyase activity; F:dioxygenase activity; P:oxidation-reduction process	N/A	N/A	IPR029068 (G3DSA:3.10.180.GENE3D); IPR004360 (PFAM); PTHR33993:SF1 (PANTHER); PTHR33993 (PANTHER); IPR037523 (PROSITE_PROFILES); cd07247 (CDD); IPR029068 (SUPERFAMILY)	no GO terms	no GO terms
STENO00122	Smlt0187	X		385	974	972	978	Aspartate aminotransferase|HMMPfam hit to PF04261, Dyp-type peroxidase family, score 2e-105	peroxidase	F:GO:0004601; F:GO:0020037; P:GO:0055114; P:GO:0098869	F:peroxidase activity; F:heme binding; P:oxidation-reduction process; P:cellular oxidant detoxification	EC:1.11.1.7	Peroxidase	IPR006314 (TIGRFAM); IPR006314 (PFAM); PTHR30521:SF0 (PANTHER); PTHR30521 (PANTHER); IPR006314 (PROSITE_PROFILES); IPR011008 (SUPERFAMILY)	F:GO:0004601; F:GO:0020037; P:GO:0055114	F:peroxidase activity; F:heme binding; P:oxidation-reduction process
STENO00123	Smlt0190	X		480	2187	2166	2202	putative TonB dependent receptor protein|HMMPfam hit to PF07715, TonB-dependent Receptor Plug Domain, score 5e-15	TonB-dependent siderophore receptor	F:GO:0005506; C:GO:0009279; P:GO:0015891; C:GO:0016021; F:GO:0038023	F:iron ion binding; C:cell outer membrane; P:siderophore transport; C:integral component of membrane; F:signaling receptor activity	N/A	N/A	IPR037066 (G3DSA:2.170.130.GENE3D); IPR036942 (G3DSA:2.40.170.GENE3D); IPR010105 (TIGRFAM); IPR012910 (PFAM); IPR000531 (PFAM); IPR039423 (PANTHER); IPR030149 (PTHR32552:PANTHER); cd01347 (CDD); SSF56935 (SUPERFAMILY)	F:GO:0005506; C:GO:0009279; P:GO:0015891; C:GO:0016021; F:GO:0038023	F:iron ion binding; C:cell outer membrane; P:siderophore transport; C:integral component of membrane; F:signaling receptor activity
STENO00124	Smlt0191			405	1125	1125	1143	putative aminoglycoside phosphotransferase|HMMPfam hit to PF01636, Phosphotransferase enzyme family, score 1.8e-16	aminoglycoside phosphotransferase	F:GO:0016301; P:GO:0016310	F:kinase activity; P:phosphorylation	N/A	N/A	G3DSA:3.90.1200.10 (GENE3D); IPR002575 (PFAM); PTHR21064 (PANTHER); IPR011009 (SUPERFAMILY)	no GO terms	no GO terms
STENO00125	Smlt0192			254	403	354	423	putative transmembrane protein|1 probable transmembrane helix predicted for Smlt0192 by TMHMM2.0 at aa 7-29	glycine zipper 2TM domain-containing protein	C:GO:0016021; C:GO:0019867	C:integral component of membrane; C:outer membrane	N/A	N/A	IPR008816 (PFAM)	C:GO:0019867	C:outer membrane
STENO00126	Smlt0193			262	1991	1959	2001	conserved hypothetical protein|HMMPfam hit to PF01471, Putative peptidoglycan binding domain, score 6.8e-20	peptidoglycan-binding protein	N/A	N/A	N/A	N/A	IPR002477 (PFAM); IPR008258 (PFAM); IPR036366 (G3DSA:1.10.101.GENE3D); G3DSA:1.10.530.10 (GENE3D); mobidb-lite (MOBIDB_LITE); mobidb-lite (MOBIDB_LITE); mobidb-lite (MOBIDB_LITE); PTHR35243 (PANTHER); PTHR35243:SF22 (PANTHER); cd00254 (CDD); IPR023346 (SUPERFAMILY); IPR036365 (SUPERFAMILY)	no GO terms	no GO terms
STENO00127	SMLT_RS00910			167	771	771	777	Uncharacterised protein|	Uncharacterised protein	N/A	N/A	N/A	N/A	no IPS match	no IPS match	no IPS match
STENO00128	Smlt0195			248	639	636	645	putative LuxR family two component response regulator|HMMPfam hit to PF00072, Response regulator receiver domain, score 1.7e-26	DNA-binding response regulator	P:GO:0000160; F:GO:0003677; P:GO:0006355	P:phosphorelay signal transduction system; F:DNA binding; P:regulation of transcription, DNA-templated	N/A	N/A	IPR000792 (PRINTS); IPR000792 (SMART); IPR001789 (SMART); IPR000792 (PFAM); G3DSA:3.40.50.2300 (GENE3D); IPR036388 (G3DSA:1.10.10.GENE3D); IPR001789 (PFAM); PTHR44688 (PANTHER); PTHR44688:SF2 (PANTHER); IPR001789 (PROSITE_PROFILES); IPR000792 (PROSITE_PROFILES); IPR001789 (CDD); IPR000792 (CDD); IPR011006 (SUPERFAMILY); IPR016032 (SUPERFAMILY)	P:GO:0000160; F:GO:0003677; P:GO:0006355	P:phosphorelay signal transduction system; F:DNA binding; P:regulation of transcription, DNA-templated
STENO00129	Smlt0196			409	3600	3591	3633	putative two-component sensor/response regulator protein|HMMPfam hit to PF01627, Hpt domain, score 8.5e-06	response regulator	F:GO:0000155; P:GO:0000160; P:GO:0023014	F:phosphorelay sensor kinase activity; P:phosphorelay signal transduction system; P:signal transduction by protein phosphorylation	EC:2.7.13.3	Histidine kinase	IPR004358 (PRINTS); IPR003594 (SMART); IPR001789 (SMART); IPR003661 (SMART); IPR001638 (SMART); IPR003594 (PFAM); G3DSA:3.30.450.20 (GENE3D); IPR003661 (PFAM); G3DSA:3.40.190.10 (GENE3D); IPR001638 (PFAM); G3DSA:3.40.190.10 (GENE3D); IPR001789 (PFAM); G3DSA:1.10.287.130 (GENE3D); IPR036641 (G3DSA:1.20.120.GENE3D); IPR001638 (PFAM); IPR013655 (PFAM); IPR036890 (G3DSA:3.30.565.GENE3D); G3DSA:3.40.1…	F:GO:0000155; P:GO:0000160; F:GO:0005515; P:GO:0007165; P:GO:0016310; F:GO:0016772	F:phosphorelay sensor kinase activity; P:phosphorelay signal transduction system; F:protein binding; P:signal transduction; P:phosphorylation; F:transferase activity, transferring phosphorus-containing groups
STENO00130	Smlt0197			256	401	387	417	putative cytochrome c|HMMPfam hit to PF00034, Cytochrome c, score 2e-12	cytochrome c	F:GO:0009055; F:GO:0020037; P:GO:0022900; F:GO:0046872	F:electron transfer activity; F:heme binding; P:electron transport chain; F:metal ion binding	N/A	N/A	IPR002327 (PRINTS); IPR036909 (G3DSA:1.10.760.GENE3D); IPR009056 (PFAM); PTHR11961:SF22 (PANTHER); IPR002327 (PANTHER); PS51257 (PROSITE_PROFILES); IPR009056 (PROSITE_PROFILES); IPR036909 (SUPERFAMILY)	F:GO:0009055; F:GO:0020037	F:electron transfer activity; F:heme binding
STENO00131	Smlt0198	X		443	1677	1677	1680	putative electron transfer flavoprotein-ubiquinone oxidoreductase|HMMPfam hit to PF01266, FAD dependent oxidoreductase, score 9.6e-05	electron transfer flavoprotein-ubiquinone oxidoreductase	F:GO:0004174; P:GO:0022904	F:electron-transferring-flavoprotein dehydrogenase activity; P:respiratory electron transport chain	EC:1.5.5.1	Electron-transferring-flavoprotein dehydrogenase	PR00420 (PRINTS); G3DSA:3.30.9.90 (GENE3D); PF05187 (PFAM); IPR036188 (G3DSA:3.50.50.GENE3D); G3DSA:3.30.70.20 (GENE3D); PF13450 (PFAM); IPR040156 (PANTHER); IPR036188 (SUPERFAMILY); SSF54373 (SUPERFAMILY); SSF54862 (SUPERFAMILY)	F:GO:0004174; P:GO:0022900	F:electron-transferring-flavoprotein dehydrogenase activity; P:electron transport chain
STENO00132	Smlt0199	X		436	1164	1164	1167	acyl-CoA dehydrogenase domain-containing protein|HMMPfam hit to PF08028, Acyl-CoA dehydrogenase, C-terminal doma, score 7.4e-06	Acyl-CoA dehydrogenase	F:GO:0003995; F:GO:0004085; F:GO:0050660; P:GO:0055114	F:acyl-CoA dehydrogenase activity; F:butyryl-CoA dehydrogenase activity; F:flavin adenine dinucleotide binding; P:oxidation-reduction process	EC:1.3.99.3; EC:1.3.8.1	Acting on the CH-CH group of donors; Short-chain acyl-CoA dehydrogenase	G3DSA:2.40.110.10 (GENE3D); IPR013786 (PFAM); G3DSA:1.20.140.10 (GENE3D); IPR009075 (PFAM); IPR037069 (G3DSA:1.10.540.GENE3D); IPR006091 (PFAM); PTHR42807 (PANTHER); IPR036250 (SUPERFAMILY); IPR009100 (SUPERFAMILY)	F:GO:0016627; F:GO:0050660; P:GO:0055114	F:oxidoreductase activity, acting on the CH-CH group of donors; F:flavin adenine dinucleotide binding; P:oxidation-reduction process
STENO00133	Smlt0200	X		367	479	477	483	tRNA (cytosine34-2'-O-)-methyltransferase|HMMPfam hit to PF00588, SpoU rRNA Methylase family, score 3.8e-45	tRNA (cytidine(34)-2'-O)-methyltransferase	F:GO:0003723; C:GO:0005737; F:GO:0008175; F:GO:0008757; P:GO:0030488	F:RNA binding; C:cytoplasm; F:tRNA methyltransferase activity; F:S-adenosylmethionine-dependent methyltransferase activity; P:tRNA methylation	N/A	N/A	IPR001537 (PFAM); IPR029026 (G3DSA:3.40.1280.GENE3D); IPR016914 (PIRSF); IPR016914 (PANTHER); IPR016914 (HAMAP); IPR029028 (SUPERFAMILY)	P:GO:0001510; F:GO:0003723; P:GO:0006396; F:GO:0008168; F:GO:0008173	P:RNA methylation; F:RNA binding; P:RNA processing; F:methyltransferase activity; F:RNA methyltransferase activity
STENO00134	Smlt0201			283	477	465	504	Uncharacterised protein|Signal peptide predicted for Smlt0201 by SignalP 2.0 HMM (Signal peptide probability 1.000) with cleavage site probability 0.984 between residues 24 and 25	Uncharacterised protein	N/A	N/A	N/A	N/A	no IPS match	no IPS match	no IPS match
STENO00135	Smlt0203	X		488	2850	2844	2874	putative peptidase|HMMPfam hit to PF05193, Peptidase M16 inactive domain, score 4.7e-28	insulinase family protein	P:GO:0006508; F:GO:0008233; F:GO:0046872	P:proteolysis; F:peptidase activity; F:metal ion binding	N/A	N/A	G3DSA:3.30.830.10 (GENE3D); G3DSA:3.30.830.10 (GENE3D); G3DSA:3.30.830.10 (GENE3D); G3DSA:3.30.830.10 (GENE3D); IPR011765 (PFAM); IPR007863 (PFAM); PTHR43690:SF10 (PANTHER); PTHR43690 (PANTHER); IPR011249 (SUPERFAMILY); IPR011249 (SUPERFAMILY); IPR011249 (SUPERFAMILY); IPR011249 (SUPERFAMILY)	F:GO:0003824; F:GO:0046872	F:catalytic activity; F:metal ion binding
STENO00136	Smlt0204			259	318	318	321	Uncharacterised protein|Signal peptide predicted for Smlt0204 by SignalP 2.0 HMM (Signal peptide probability 0.953) with cleavage site probability 0.811 between residues 15 and 16	DUF4156 domain-containing protein	N/A	N/A	N/A	N/A	IPR025294 (PFAM); PS51257 (PROSITE_PROFILES)	no GO terms	no GO terms
STENO00137	Smlt0205	X		370	1016	1008	1017	3-oxoacyl-[acyl-carrier-protein] synthase,KASIII in hypothetical gene cluster|HMMPfam hit to PF08541, 3-Oxoacyl-[acyl-carrier-protein (ACP)], score 1.1e-17	3-oxoacyl-ACP synthase III	F:GO:0004315; P:GO:0006633; F:GO:0033818	F:3-oxoacyl-[acyl-carrier-protein] synthase activity; P:fatty acid biosynthetic process; F:beta-ketoacyl-acyl-carrier-protein synthase III activity	EC:2.3.1.41; EC:2.3.1.85; EC:2.3.1.180	Beta-ketoacyl-[acyl-carrier-protein] synthase I; Fatty-acid synthase; Beta-ketoacyl-[acyl-carrier-protein] synthase III	IPR013751 (PFAM); IPR016039 (G3DSA:3.40.47.GENE3D); IPR013747 (PFAM); IPR016039 (G3DSA:3.40.47.GENE3D); PTHR34069:SF3 (PANTHER); PTHR34069 (PANTHER); cd00830 (CDD); IPR016039 (SUPERFAMILY)	F:GO:0003824; F:GO:0004315; P:GO:0006633	F:catalytic activity; F:3-oxoacyl-[acyl-carrier-protein] synthase activity; P:fatty acid biosynthetic process
STENO00138	Smlt0207	X		277	425	354	438	putative ferredoxin|HMMPfam hit to PF03692, Uncharacterised protein family (UPF0153), score 7.9e-20	ferredoxin	F:GO:0008168; P:GO:0032259	F:methyltransferase activity; P:methylation	N/A	N/A	IPR005358 (PFAM); mobidb-lite (MOBIDB_LITE); mobidb-lite (MOBIDB_LITE)	no GO terms	no GO terms
STENO00139	Smlt0208			426	1553	1539	1560	acyl-CoA synthetase (AMP-forming)/AMP-acid ligase/Peptide synthase|	peptide synthase	P:GO:0001676; F:GO:0004467; F:GO:0102391	P:long-chain fatty acid metabolic process; F:long-chain fatty acid-CoA ligase activity; F:decanoate-CoA ligase activity	EC:6.2.1.3	Long-chain-fatty-acid--CoA ligase	G3DSA:3.40.50.12780 (GENE3D); IPR000873 (PFAM); G3DSA:3.30.300.30 (GENE3D); PTHR43767 (PANTHER); cd05910 (CDD); SSF56801 (SUPERFAMILY)	F:GO:0003824	F:catalytic activity
STENO00140	Smlt0209	X		417	993	987	1011	3-beta hydroxysteroid dehydrogenase/isomerase family protein in hypothetical gene cluster|HMMPfam hit to PF07993, Male sterility protein, score 2.5e-11	3-beta hydroxysteroid dehydrogenase	F:GO:0003854; P:GO:0006694; F:GO:0047012; P:GO:0055114; F:GO:0103066; F:GO:0103067	F:3-beta-hydroxy-delta5-steroid dehydrogenase activity; P:steroid biosynthetic process; F:sterol-4-alpha-carboxylate 3-dehydrogenase (decarboxylating) activity; P:oxidation-reduction process; F:4alpha-carboxy-4beta-methyl-5alpha-cholesta-8-en-3beta-ol:NAD(P)+ 3-oxidoreductase (decarboxylating) activity; F:4alpha-carboxy-5alpha-cholesta-8-en-3beta-ol:NAD(P)+ 3-dehydrogenase (decarboxylating) activ…	EC:1.1.1.170; EC:1.1.1.145	3-beta-hydroxysteroid-4-alpha-carboxylate 3-dehydrogenase; 3-beta-hydroxy-Delta(5)-steroid dehydrogenase	IPR002225 (PFAM); G3DSA:3.40.50.720 (GENE3D); PTHR43245:SF5 (PANTHER); PTHR43245 (PANTHER); IPR036291 (SUPERFAMILY)	F:GO:0003854; P:GO:0006694; F:GO:0016616; P:GO:0055114	F:3-beta-hydroxy-delta5-steroid dehydrogenase activity; P:steroid biosynthetic process; F:oxidoreductase activity, acting on the CH-OH group of donors, NAD or NADP as acceptor; P:oxidation-reduction process
STENO00141	Smlt0210	X		152	156	156	159	Small integral membrane protein|2 probable transmembrane helices predicted for Smlt0210 by TMHMM2.0 at aa 2-24 and 28-47	DUF1328 domain-containing protein	C:GO:0005886; C:GO:0016021	C:plasma membrane; C:integral component of membrane	N/A	N/A	IPR009760 (PIRSF); IPR009760 (PFAM); IPR009760 (HAMAP)	C:GO:0005886	C:plasma membrane
STENO00142	Smlt0211			400	1092	981	1101	D-alanyl-alanine synthetase A|	D-alanine--D-alanine ligase A	F:GO:0005524; C:GO:0005737; P:GO:0008360; F:GO:0008716; P:GO:0009252; F:GO:0046872; P:GO:0071555	F:ATP binding; C:cytoplasm; P:regulation of cell shape; F:D-alanine-D-alanine ligase activity; P:peptidoglycan biosynthetic process; F:metal ion binding; P:cell wall organization	EC:6.3.2.4	D-alanine--D-alanine ligase	IPR011095 (PFAM); IPR005905 (PIRSF); IPR005905 (TIGRFAM); IPR011127 (PFAM); G3DSA:3.30.470.20 (GENE3D); IPR013815 (G3DSA:3.30.1490.GENE3D); G3DSA:3.40.50.20 (GENE3D); PTHR23132:SF8 (PANTHER); PTHR23132 (PANTHER); IPR005905 (HAMAP); IPR011761 (PROSITE_PROFILES); IPR016185 (SUPERFAMILY); SSF56059 (SUPERFAMILY)	F:GO:0005524; C:GO:0005737; F:GO:0008716; F:GO:0046872	F:ATP binding; C:cytoplasm; F:D-alanine-D-alanine ligase activity; F:metal ion binding
STENO00143	Smlt0212	X		333	635	546	642	conserved hypothetical protein|HMMPfam hit to PF06843, Protein of unknown function (DUF1243), score 7.5e-61	sterol-binding protein	P:GO:0032150	P:ubiquinone biosynthetic process from chorismate	N/A	N/A	IPR003033 (PFAM); IPR038989 (PANTHER)	P:GO:0032150	P:ubiquinone biosynthetic process from chorismate
STENO00144	Smlt0213	X		452	1656	1650	1659	Ubiquinone biosynthesis monooxygenase UbiB|2 probable transmembrane helices predicted for Smlt0213 by TMHMM2.0 at aa 501-520 and 530-549	ubiquinone biosynthesis regulatory protein kinase UbiB	F:GO:0005524; C:GO:0005886; P:GO:0006744; C:GO:0016021; F:GO:0016301; P:GO:0016310	F:ATP binding; C:plasma membrane; P:ubiquinone biosynthetic process; C:integral component of membrane; F:kinase activity; P:phosphorylation	N/A	N/A	IPR004147 (PFAM); IPR010232 (TIGRFAM); PTHR10566 (PANTHER); PTHR10566:SF113 (PANTHER); IPR010232 (CDD); IPR011009 (SUPERFAMILY)	P:GO:0006744	P:ubiquinone biosynthetic process
STENO00145	Smlt0219			373	741	723	747	putative tRNA pseudouridine synthase C|HMMPfam hit to PF00849, RNA pseudouridylate synthase, score 5.1e-26	pseudouridylate synthase	P:GO:0001522; F:GO:0003723; F:GO:0106029	P:pseudouridine synthesis; F:RNA binding; F:tRNA pseudouridine synthase activity	EC:5.4.99.12; EC:5.4.99.45; EC:5.4.99.26; EC:5.4.99.25; EC:5.4.99.28; EC:5.4.99.27; EC:5.4.99.42; EC:5.4.99.44	tRNA pseudouridine(38-40) synthase; tRNA pseudouridine(38/39) synthase; tRNA pseudouridine(65) synthase; tRNA pseudouridine(55) synthase; tRNA pseudouridine(32) synthase; tRNA pseudouridine(13) synthase; tRNA pseudouridine(31) synthase; Mitochondrial tRNA pseudouridine(27/28) synthase	IPR006145 (PFAM); G3DSA:3.30.2350.10 (GENE3D); PTHR44205:SF4 (PANTHER); PTHR44205 (PANTHER); IPR020103 (SUPERFAMILY)	P:GO:0001522; F:GO:0003723; P:GO:0009451; F:GO:0009982	P:pseudouridine synthesis; F:RNA binding; P:RNA modification; F:pseudouridine synthase activity
STENO00146	Smlt0220			302	531	513	558	Uncharacterized protein conserved in bacteria|Signal peptide predicted for Smlt0220 by SignalP 2.0 HMM (Signal peptide probability 1.000) with cleavage site probability 1.000 between residues 37 and 38	DUF2059 domain-containing protein	N/A	N/A	N/A	N/A	IPR018637 (PFAM)	no GO terms	no GO terms
STENO00147	SMLT_RS01040	X		210	432	432	438	Hypothetical protein YaeJ with similarity to translation release factor|	peptidyl-tRNA hydrolase	F:GO:0003747; F:GO:0004045; P:GO:0006415	F:translation release factor activity; F:aminoacyl-tRNA hydrolase activity; P:translational termination	EC:3.1.1.29; EC:3.1.1.1	Aminoacyl-tRNA hydrolase; Carboxylesterase	G3DSA:3.30.160.20 (GENE3D); IPR000352 (PFAM); mobidb-lite (MOBIDB_LITE); mobidb-lite (MOBIDB_LITE); PTHR11075 (PANTHER); PTHR11075:SF54 (PANTHER); SSF110916 (SUPERFAMILY)	F:GO:0003747; P:GO:0006415	F:translation release factor activity; P:translational termination
STENO00148	Smlt0222	X		316	603	603	603	acyltransferase|	Acyltransferase	F:GO:0003841	F:1-acylglycerol-3-phosphate O-acyltransferase activity	EC:2.3.1.51	1-acylglycerol-3-phosphate O-acyltransferase	IPR002123 (SMART); IPR002123 (PFAM); PTHR10434:SF9 (PANTHER); PTHR10434 (PANTHER); cd07988 (CDD); SSF69593 (SUPERFAMILY)	F:GO:0016746	F:transferase activity, transferring acyl groups
STENO00149	Smlt0223	X		468	2157	2154	2172	putative peptidyl-dipeptidase Dcp (dipeptidyl carboxypeptidase)|HMMPfam hit to PF01432, Peptidase family M3, score 1.3e-163	peptidyl-dipeptidase Dcp	F:GO:0004180; F:GO:0004222; P:GO:0006508; F:GO:0046872	F:carboxypeptidase activity; F:metalloendopeptidase activity; P:proteolysis; F:metal ion binding	EC:3.4.24	Acting on peptide bonds (peptidases)	IPR001567 (PFAM); G3DSA:1.10.1370.40 (GENE3D); IPR024077 (G3DSA:1.10.1370.GENE3D); mobidb-lite (MOBIDB_LITE); PTHR43660 (PANTHER); PS51257 (PROSITE_PROFILES); IPR034005 (CDD); SSF55486 (SUPERFAMILY)	F:GO:0004222; P:GO:0006508; F:GO:0008233	F:metalloendopeptidase activity; P:proteolysis; F:peptidase activity
STENO00150	Smlt0224	X		287	447	441	450	putative 3-dehydroquinate dehydratase|similarity:fasta; with=UniProt:P96750 (EMBL:U88628;); Corynebacterium pseudotuberculosis.; aroQ; 3-dehydroquinate dehydratase (EC 4.2.1.10) (3-dehydroquinase) (Type II DHQase).; length=146; id 31.298%; ungapped id 35.965%; E()=0.67; 131 aa overlap; query 7-129; subject 17-138; similarity:fasta; with=UniProt:Q4UP12 (EMBL:CP000050;); Xanthomonas campestris pv. …	3-dehydroquinate dehydratase	F:GO:0003855	F:3-dehydroquinate dehydratase activity	EC:4.2.1.10	3-dehydroquinate dehydratase	IPR036441 (G3DSA:3.40.50.GENE3D); IPR036441 (SUPERFAMILY)	F:GO:0003855	F:3-dehydroquinate dehydratase activity
STENO00151	Smlt0225	X		252	401	318	402	Uncharacterised protein|similarity:fasta; with=UniProt:Q2P8S4 (EMBL:AP008229;); Xanthomonas oryzae pv. oryzae (strain MAFF 311018).; Hypothetical protein XOO0298.; length=142; id 34.815%; ungapped id 37.600%; E()=0.00011; 135 aa overlap; query 1-129; subject 1-131	Uncharacterised protein	N/A	N/A	N/A	N/A	no IPS match	no IPS match	no IPS match
STENO00152	Smlt0226	X		337	627	609	636	Signal peptidase I|HMMPfam hit to PF00717, Peptidase S24-like, score 2e-19	signal peptidase I	P:GO:0006508; F:GO:0008236; C:GO:0016021	P:proteolysis; F:serine-type peptidase activity; C:integral component of membrane	N/A	N/A	IPR000223 (PRINTS); IPR000223 (TIGRFAM); IPR015927 (PFAM); PTHR43390 (PANTHER); PTHR43390:SF1 (PANTHER); cd06530 (CDD); IPR036286 (SUPERFAMILY)	P:GO:0006508; F:GO:0008236; C:GO:0016020	P:proteolysis; F:serine-type peptidase activity; C:membrane
STENO00153	Smlt0227			429	1257	1110	1293	major facilitator superfamily protein|HMMPfam hit to PF07690, Major Facilitator Superfamily, score 1.2e-44	MFS transporter	F:GO:0005215; C:GO:0016021; P:GO:0055085	F:transporter activity; C:integral component of membrane; P:transmembrane transport	N/A	N/A	G3DSA:1.20.1250.20 (GENE3D); IPR011701 (PFAM); mobidb-lite (MOBIDB_LITE); PTHR43271:SF1 (PANTHER); PTHR43271 (PANTHER); IPR020846 (PROSITE_PROFILES); IPR020846 (CDD); IPR036259 (SUPERFAMILY)	C:GO:0016021; P:GO:0055085	C:integral component of membrane; P:transmembrane transport
STENO00154	Smlt0228			374	910	903	918	LysR family transcriptional regulator YnfL|	LysR family transcriptional regulator	F:GO:0003677; F:GO:0003700; P:GO:0006355	F:DNA binding; F:DNA-binding transcription factor activity; P:regulation of transcription, DNA-templated	N/A	N/A	IPR000847 (PRINTS); G3DSA:3.40.190.10 (GENE3D); IPR036388 (G3DSA:1.10.10.GENE3D); IPR000847 (PFAM); G3DSA:3.40.190.10 (GENE3D); IPR005119 (PFAM); PTHR30346 (PANTHER); PTHR30346:SF17 (PANTHER); IPR000847 (PROSITE_PROFILES); cd08414 (CDD); IPR036390 (SUPERFAMILY); SSF53850 (SUPERFAMILY)	F:GO:0003700; P:GO:0006355	F:DNA-binding transcription factor activity; P:regulation of transcription, DNA-templated
STENO00155	Smlt0230	X		439	968	966	987	LysR family transcriptional regulator|	LysR family transcriptional regulator	F:GO:0003677; F:GO:0003700; P:GO:0006355	F:DNA binding; F:DNA-binding transcription factor activity; P:regulation of transcription, DNA-templated	N/A	N/A	IPR000847 (PRINTS); IPR005119 (PFAM); IPR000847 (PFAM); G3DSA:3.40.190.10 (GENE3D); G3DSA:3.40.190.10 (GENE3D); IPR036388 (G3DSA:1.10.10.GENE3D); PTHR30126 (PANTHER); PTHR30126:SF68 (PANTHER); IPR000847 (PROSITE_PROFILES); cd05466 (CDD); SSF53850 (SUPERFAMILY); IPR036390 (SUPERFAMILY)	F:GO:0003700; P:GO:0006355	F:DNA-binding transcription factor activity; P:regulation of transcription, DNA-templated
STENO00156	Smlt0231			406	1626	1623	1647	putative malate synthase|HMMPfam hit to PF01274, Malate synthase, score 8.3e-262	malate synthase A	F:GO:0004474; P:GO:0006097	F:malate synthase activity; P:glyoxylate cycle	EC:2.3.3.9	Malate synthase	G3DSA:1.20.1220.12 (GENE3D); G3DSA:3.20.20.360 (GENE3D); IPR006252 (PIRSF); IPR006252 (TIGRFAM); IPR001465 (PFAM); PTHR42902:SF1 (PANTHER); IPR006252 (PANTHER); IPR006252 (CDD); IPR011076 (SUPERFAMILY)	F:GO:0003824; F:GO:0004474; P:GO:0006097	F:catalytic activity; F:malate synthase activity; P:glyoxylate cycle
STENO00157	Smlt0232	X		430	1300	1284	1320	putative isocitrate lyase|HMMPfam hit to PF00463, Isocitrate lyase family, score 4.1e-237	isocitrate lyase	F:GO:0004451; P:GO:0019752; F:GO:0046872	F:isocitrate lyase activity; P:carboxylic acid metabolic process; F:metal ion binding	EC:4.1.3.1	Isocitrate lyase	IPR006254 (TIGRFAM); IPR040442 (G3DSA:3.20.20.GENE3D); IPR006254 (PIRSF); IPR006254 (PFAM); mobidb-lite (MOBIDB_LITE); PTHR21631:SF3 (PANTHER); IPR006254 (PANTHER); IPR039556 (CDD); IPR015813 (SUPERFAMILY)	F:GO:0003824; F:GO:0004451; P:GO:0019752	F:catalytic activity; F:isocitrate lyase activity; P:carboxylic acid metabolic process
STENO00158	Smlt0233			312	1041	1008	1059	putative cyclic nucleotide-binding and GGDEF domain regulator|HMMPfam hit to PF00990, GGDEF domain, score 1.1e-45	cyclic nucleotide-binding protein	N/A	N/A	N/A	N/A	PR00103 (PRINTS); IPR000595 (SMART); IPR000160 (SMART); IPR000595 (PFAM); IPR000160 (PFAM); IPR014710 (G3DSA:2.60.120.GENE3D); G3DSA:3.30.70.270 (GENE3D); IPR000160 (TIGRFAM); PTHR45138 (PANTHER); IPR000160 (PROSITE_PROFILES); IPR000595 (PROSITE_PROFILES); IPR000595 (CDD); IPR000160 (CDD); IPR018490 (SUPERFAMILY); IPR029787 (SUPERFAMILY)	no GO terms	no GO terms
STENO00159	Smlt0234			91	2530	2505	2538	adenylate cyclase|HMMPfam hit to PF07719, Tetratricopeptide repeat, score 0.0027	putative peptide modification system cyclase	F:GO:0008168; P:GO:0032259	F:methyltransferase activity; P:methylation	N/A	N/A	IPR011990 (G3DSA:1.25.40.GENE3D); IPR029787 (G3DSA:3.30.70.GENE3D); PF14559 (PFAM); IPR030966 (TIGRFAM); IPR019734 (PROSITE_PROFILES); IPR013026 (PROSITE_PROFILES); cd07302 (CDD); IPR011990 (SUPERFAMILY); IPR029787 (SUPERFAMILY)	F:GO:0005515	F:protein binding
STENO00160	SMLT_RS01105			26	304	276	306	Uncharacterised protein|	putative modified peptide	F:GO:0003824; P:GO:0006807; F:GO:0046914	F:catalytic activity; P:nitrogen compound metabolic process; F:transition metal ion binding	N/A	N/A	IPR030976 (TIGRFAM)	no GO terms	no GO terms
STENO00161	Smlt0237			432	1983	1983	1989	putative biotin carboxylase|HMMPfam hit to PF00289, Carbamoyl-phosphate synthase L chain, score 2.8e-48	acetyl/propionyl/methylcrotonyl-CoA carboxylase subunit alpha	F:GO:0005524; F:GO:0046872	F:ATP binding; F:metal ion binding	N/A	N/A	IPR005482 (SMART); IPR005479 (PFAM); G3DSA:2.40.50.100 (GENE3D); IPR005481 (PFAM); G3DSA:3.30.470.130 (GENE3D); IPR005482 (PFAM); IPR000089 (PFAM); G3DSA:3.30.700.40 (GENE3D); PTHR18866:SF33 (PANTHER); PTHR18866 (PANTHER); IPR000089 (PROSITE_PROFILES); IPR011764 (PROSITE_PROFILES); IPR011761 (PROSITE_PROFILES); cd06850 (CDD); SSF56059 (SUPERFAMILY); IPR011054 (SUPERFAMILY); IPR011053 (SUPERFAMILY…	F:GO:0005524; F:GO:0046872	F:ATP binding; F:metal ion binding
STENO00162	Smlt0238	X		464	1611	1611	1611	methylcrotonyl-CoA carboxylase carboxyl transferase subunit|HMMPfam hit to PF01039, Carboxyl transferase domain, score 1.5e-221	methylcrotonoyl-CoA carboxylase	F:GO:0004485; F:GO:0047154	F:methylcrotonoyl-CoA carboxylase activity; F:methylmalonyl-CoA carboxytransferase activity	EC:6.4.1.4; EC:2.1.3.1	Methylcrotonoyl-CoA carboxylase; Methylmalonyl-CoA carboxytransferase	G3DSA:3.90.226.10 (GENE3D); IPR034733 (PFAM); G3DSA:3.90.226.10 (GENE3D); PTHR22855:SF13 (PANTHER); PTHR22855 (PANTHER); IPR011763 (PROSITE_PROFILES); IPR011762 (PROSITE_PROFILES); IPR029045 (SUPERFAMILY); IPR029045 (SUPERFAMILY)	F:GO:0016874	F:ligase activity
STENO00163	Smlt0239	X		428	1164	1164	1179	putative acyl CoA dehydrogenase|HMMPfam hit to PF02771, Acyl-CoA dehydrogenase, N-terminal doma, score 1e-41	isovaleryl-CoA dehydrogenase	F:GO:0003995; F:GO:0004085; F:GO:0050660; P:GO:0055114	F:acyl-CoA dehydrogenase activity; F:butyryl-CoA dehydrogenase activity; F:flavin adenine dinucleotide binding; P:oxidation-reduction process	EC:1.3.99.3; EC:1.3.8.1	Acting on the CH-CH group of donors; Short-chain acyl-CoA dehydrogenase	PIRSF016578 (PIRSF); IPR013786 (PFAM); IPR037069 (G3DSA:1.10.540.GENE3D); G3DSA:2.40.110.10 (GENE3D); IPR006091 (PFAM); G3DSA:1.20.140.10 (GENE3D); IPR009075 (PFAM); PTHR43884 (PANTHER); PTHR43884:SF15 (PANTHER); IPR034183 (CDD); IPR036250 (SUPERFAMILY); IPR009100 (SUPERFAMILY)	F:GO:0003995; F:GO:0016627; F:GO:0050660; P:GO:0055114	F:acyl-CoA dehydrogenase activity; F:oxidoreductase activity, acting on the CH-CH group of donors; F:flavin adenine dinucleotide binding; P:oxidation-reduction process
STENO00164	Smlt0240	X		298	614	609	618	transcriptional regulator LiuX of leucine degradation pathway, AcrR family|HMMPfam hit to PF00440, Bacterial regulatory proteins, tetR family, score 3.5e-14	AcrR family transcriptional regulator	F:GO:0003677	F:DNA binding	N/A	N/A	IPR001647 (PRINTS); G3DSA:1.10.357.10 (GENE3D); PF17932 (PFAM); G3DSA:1.10.10.60 (GENE3D); IPR001647 (PFAM); IPR039419 (PANTHER); IPR001647 (PROSITE_PROFILES); IPR036271 (SUPERFAMILY); IPR009057 (SUPERFAMILY)	F:GO:0003677	F:DNA binding
STENO00165	Smlt0241	X		304	518	501	519	putative transmembrane-anchored cytochrome c|HMMPfam hit to PF00034, Cytochrome c, score 2.9e-06	cytochrome c5 family protein	F:GO:0005506; F:GO:0009055; C:GO:0016021; F:GO:0020037; P:GO:0022900	F:iron ion binding; F:electron transfer activity; C:integral component of membrane; F:heme binding; P:electron transport chain	N/A	N/A	IPR009056 (PFAM); IPR036909 (G3DSA:1.10.760.GENE3D); IPR002323 (PANTHER); PTHR40942:SF4 (PANTHER); IPR009056 (PROSITE_PROFILES); IPR036909 (SUPERFAMILY)	F:GO:0005506; F:GO:0009055; F:GO:0020037	F:iron ion binding; F:electron transfer activity; F:heme binding
STENO00166	Smlt0242			377	1445	1440	1452	nuclease|	ExeM/NucH family extracellular endonuclease	F:GO:0004519; P:GO:0090305	F:endonuclease activity; P:nucleic acid phosphodiester bond hydrolysis	N/A	N/A	IPR036691 (G3DSA:3.60.10.GENE3D); IPR005135 (PFAM); mobidb-lite (MOBIDB_LITE); mobidb-lite (MOBIDB_LITE); PTHR11371 (PANTHER); PTHR11371:SF31 (PANTHER); cd10283 (CDD); IPR036691 (SUPERFAMILY)	no GO terms	no GO terms
STENO00167	Smlt0245	X		341	672	672	672	alpha/beta hydrolase|similarity:fasta; with=UniProt:Q8PDS5 (EMBL:AE012122;); Xanthomonas campestris pv. campestris.; Hypothetical protein XCC0260.; length=220; id 73.733%; ungapped id 73.733%; E()=2e-64; 217 aa overlap; query 5-221; subject 2-218	alpha/beta hydrolase	F:GO:0016787	F:hydrolase activity	N/A	N/A	IPR029058 (G3DSA:3.40.50.GENE3D); IPR000383 (PFAM); PTHR12277:SF79 (PANTHER); PTHR12277 (PANTHER); IPR029058 (SUPERFAMILY)	F:GO:0016787	F:hydrolase activity
STENO00168	Smlt0246	X		443	1101	1086	1131	putative ATPase|HMMPfam hit to PF03969, AFG1-like ATPase, score 2.3e-146	cell division protein ZapE	F:GO:0005524; C:GO:0005737; P:GO:0007049; F:GO:0016887; P:GO:0051301	F:ATP binding; C:cytoplasm; P:cell cycle; F:ATPase activity; P:cell division	EC:3.6.1.3; EC:3.6.1.15	Adenosinetriphosphatase; Nucleoside-triphosphate phosphatase	G3DSA:3.40.50.300 (GENE3D); IPR005654 (PFAM); PTHR12169:SF11 (PANTHER); IPR005654 (PANTHER); IPR027417 (SUPERFAMILY)	F:GO:0005524	F:ATP binding
STENO00169	Smlt0247	X		452	2402	2337	2412	Ribonucleotide reductase of class Ia (aerobic),alpha subunit|HMMPfam hit to PF02867, Ribonucleotide reductase, barrel doma, score 1.3e-226	ribonucleoside-diphosphate reductase subunit alpha	F:GO:0004748; F:GO:0005524; P:GO:0006260; P:GO:0055114	F:ribonucleoside-diphosphate reductase activity, thioredoxin disulfide as acceptor; F:ATP binding; P:DNA replication; P:oxidation-reduction process	EC:1.17.4; EC:1.17.4.1	Acting on CH or CH(2) groups; Ribonucleoside-diphosphate reductase	IPR000788 (PRINTS); IPR005144 (PFAM); IPR000788 (PFAM); G3DSA:3.20.70.20 (GENE3D); IPR013509 (PFAM); IPR013346 (TIGRFAM); IPR039718 (PANTHER); PTHR11573:SF6 (PANTHER); IPR005144 (PROSITE_PROFILES); cd01679 (CDD); IPR008926 (SUPERFAMILY); SSF51998 (SUPERFAMILY)	F:GO:0004748; F:GO:0005524; P:GO:0006260; P:GO:0055114	F:ribonucleoside-diphosphate reductase activity, thioredoxin disulfide as acceptor; F:ATP binding; P:DNA replication; P:oxidation-reduction process
STENO00170	Smlt0248	X		397	1020	996	1023	ribonucleotide reductase of class Ia (aerobic),beta subunit|1 probable transmembrane helix predicted for Smlt0248 by TMHMM2.0 at aa 169-191	ribonucleoside-diphosphate reductase	F:GO:0004748; P:GO:0006260; P:GO:0009263; C:GO:0016021; F:GO:0046872; P:GO:0055114	F:ribonucleoside-diphosphate reductase activity, thioredoxin disulfide as acceptor; P:DNA replication; P:deoxyribonucleotide biosynthetic process; C:integral component of membrane; F:metal ion binding; P:oxidation-reduction process	EC:1.17.4; EC:1.17.4.1	Acting on CH or CH(2) groups; Ribonucleoside-diphosphate reductase	IPR012348 (G3DSA:1.10.620.GENE3D); IPR000358 (PFAM); IPR000358 (PIRSF); PTHR23409:SF18 (PANTHER); IPR000358 (PANTHER); IPR033909 (CDD); IPR009078 (SUPERFAMILY)	P:GO:0009263; F:GO:0016491; P:GO:0055114	P:deoxyribonucleotide biosynthetic process; F:oxidoreductase activity; P:oxidation-reduction process
STENO00171	Smlt0249			31	381	381	381	Uncharacterised protein|Similar to the N-terminus to codon 130 of Vibrio vulnificus (strain yj016). proton/glutamate symporter. UniProt:Q7MFU9 (EMBL:BA000038 (434 aa) fasta scores: E()=3.2, 26.154% id in 130 aa; similarity:fasta; with=UniProt:Q7MFU9 (EMBL:BA000038;); Vibrio vulnificus (strain YJ016).; Proton/glutamate symporter.; length=434; id 26.154%; ungapped id 27.642%; E()=3.2; 130 aa overla…	Uncharacterised protein	N/A	N/A	N/A	N/A	no IPS match	no IPS match	no IPS match
STENO00172	Smlt0251			274	404	399	420	putative thioesterase|HMMPfam hit to PF03061, Thioesterase superfamily, score 7e-20	acyl-CoA thioesterase	F:GO:0016790	F:thiolester hydrolase activity	N/A	N/A	G3DSA:3.10.129.10 (GENE3D); IPR006683 (PFAM); PTHR11049:SF16 (PANTHER); IPR040170 (PANTHER); IPR033120 (PROSITE_PROFILES); cd03442 (CDD); IPR029069 (SUPERFAMILY)	F:GO:0016790	F:thiolester hydrolase activity
STENO00173	Smlt0252			377	809	804	825	putative SIR2 family regulatory protein|HMMPfam hit to PF02146, Sir2 family, score 1.4e-55	NAD-dependent deacetylase	C:GO:0005737; P:GO:0006476; F:GO:0008270; F:GO:0034979; F:GO:0070403	C:cytoplasm; P:protein deacetylation; F:zinc ion binding; F:NAD-dependent protein deacetylase activity; F:NAD+ binding	N/A	N/A	IPR003000 (PFAM); G3DSA:3.40.50.1220 (GENE3D); IPR026591 (G3DSA:3.30.1600.GENE3D); PTHR43688 (PANTHER); IPR026587 (HAMAP); IPR026590 (PROSITE_PROFILES); cd01409 (CDD); IPR029035 (SUPERFAMILY)	F:GO:0070403	F:NAD+ binding
STENO00174	Smlt0253			246	1137	1134	1143	putative NADH/FMN oxidoreductase|HMMPfam hit to PF00724, NADH:flavin oxidoreductase	NADH:flavin oxidoreductase/NADH oxidase	F:GO:0003959; F:GO:0010181; F:GO:0018548; F:GO:0052690; P:GO:0055114	F:NADPH dehydrogenase activity; F:FMN binding; F:pentaerythritol trinitrate reductase activity; F:trichloro-p-hydroquinone reductive dehalogenase activity; P:oxidation-reduction process	EC:1.8.99; EC:1.6.99.1	Acting on a sulfur group of donors; NADPH dehydrogenase	IPR013785 (G3DSA:3.20.20.GENE3D); IPR001155 (PFAM); PTHR43303 (PANTHER); cd02932 (CDD); SSF51395 (SUPERFAMILY)	F:GO:0003824; F:GO:0010181; F:GO:0016491; P:GO:0055114	F:catalytic activity; F:FMN binding; F:oxidoreductase activity; P:oxidation-reduction process
STENO00175	Smlt0255			323	895	732	903	formyltetrahydrofolate deformylase|	formyltetrahydrofolate deformylase	P:GO:0006189; P:GO:0006730; F:GO:0008864; F:GO:0016742	P:'de novo' IMP biosynthetic process; P:one-carbon metabolic process; F:formyltetrahydrofolate deformylase activity; F:hydroxymethyl-, formyl- and related transferase activity	EC:3.5.1.10	Formyltetrahydrofolate deformylase	IPR004810 (PRINTS); IPR002912 (PFAM); G3DSA:3.30.70.260 (GENE3D); PIRSF036480 (PIRSF); IPR002376 (PFAM); IPR004810 (TIGRFAM); G3DSA:3.40.50.170 (GENE3D); IPR004810 (PANTHER); IPR002912 (PROSITE_PROFILES); IPR004810 (HAMAP); cd04875 (CDD); cd08648 (CDD); SSF55021 (SUPERFAMILY); IPR036477 (SUPERFAMILY)	P:GO:0006189; F:GO:0008864; P:GO:0009058; F:GO:0016742	P:'de novo' IMP biosynthetic process; F:formyltetrahydrofolate deformylase activity; P:biosynthetic process; F:hydroxymethyl-, formyl- and related transferase activity
STENO00176	Smlt0257	X		391	627	627	642	putative pyrazinamidase/nicotinamidase|HMMPfam hit to PF00857, Isochorismatase family, score 9.8e-11	nicotinamidase	F:GO:0016787	F:hydrolase activity	N/A	N/A	IPR000868 (PFAM); IPR036380 (G3DSA:3.40.50.GENE3D); PTHR11080:SF55 (PANTHER); PTHR11080 (PANTHER); cd01011 (CDD); IPR036380 (SUPERFAMILY)	F:GO:0003824	F:catalytic activity
STENO00177	Smlt0258	X		351	672	660	687	Protein of unknown function DUF208|HMMPfam hit to PF02677, Uncharacterized BCR, COG1636, score 2.1e-125	Uncharacterized BCR, COG1636	P:GO:0008033; P:GO:0008616; F:GO:0046872; F:GO:0051539; F:GO:0052693; P:GO:0055114	P:tRNA processing; P:queuosine biosynthetic process; F:metal ion binding; F:4 iron, 4 sulfur cluster binding; F:epoxyqueuosine reductase activity; P:oxidation-reduction process	EC:1.17.99.6	Epoxyqueuosine reductase	IPR003828 (PFAM); IPR003828 (PANTHER); IPR003828 (HAMAP)	no GO terms	no GO terms
STENO00178	Smlt0260			217	1409	1398	1410	putative nicotinamide phosphoribosyltransferase|HMMPfam hit to PF04095, Nicotinate phosphoribosyltransferase (NAPRTa, score 2.4e-113	nicotinate phosphoribosyltransferase	F:GO:0004514; P:GO:0009435; F:GO:0047280	F:nicotinate-nucleotide diphosphorylase (carboxylating) activity; P:NAD biosynthetic process; F:nicotinamide phosphoribosyltransferase activity	EC:2.4.2.19; EC:2.4.2.12	Nicotinate-nucleotide diphosphorylase (carboxylating); Nicotinamide phosphoribosyltransferase	PF18127 (PFAM); IPR016471 (PIRSF); IPR007229 (PFAM); IPR013785 (G3DSA:3.20.20.GENE3D); IPR016471 (PANTHER); IPR016471 (CDD); IPR036068 (SUPERFAMILY)	F:GO:0003824; F:GO:0004514; P:GO:0009435	F:catalytic activity; F:nicotinate-nucleotide diphosphorylase (carboxylating) activity; P:NAD biosynthetic process
STENO00179	Smlt0261			203	1049	1047	1050	putative bifunctional NMN adenylyltransferase/nudix hydrolase|HMMPfam hit to PF01467, Cytidylyltransferase, score 5.8e-06	ADP-ribose pyrophosphatase	F:GO:0000309; P:GO:0009058; F:GO:0016787	F:nicotinamide-nucleotide adenylyltransferase activity; P:biosynthetic process; F:hydrolase activity	EC:2.7.7.1	Nicotinamide-nucleotide adenylyltransferase	IPR014729 (G3DSA:3.40.50.GENE3D); IPR004821 (PFAM); IPR000086 (PFAM); G3DSA:3.90.79.10 (GENE3D); IPR004821 (TIGRFAM); PTHR21342:SF0 (PANTHER); PTHR21342 (PANTHER); IPR000086 (PROSITE_PROFILES); SSF52374 (SUPERFAMILY); IPR015797 (SUPERFAMILY)	F:GO:0003824; P:GO:0009058; F:GO:0016787	F:catalytic activity; P:biosynthetic process; F:hydrolase activity
STENO00180	Smlt0264	X		437	1505	1497	1506	methylmalonate-semialdehyde dehydrogenase|HMMPfam hit to PF00171, Aldehyde dehydrogenase family, score 1.3e-181	methylmalonate-semialdehyde dehydrogenase (CoA acylating)	F:GO:0004491; P:GO:0055114	F:methylmalonate-semialdehyde dehydrogenase (acylating) activity; P:oxidation-reduction process	EC:1.2.1.27	Methylmalonate-semialdehyde dehydrogenase (CoA acylating)	IPR016163 (G3DSA:3.40.309.GENE3D); IPR015590 (PFAM); IPR010061 (TIGRFAM); IPR016162 (G3DSA:3.40.605.GENE3D); PTHR43866:SF2 (PANTHER); IPR010061 (PANTHER); IPR010061 (CDD); IPR016161 (SUPERFAMILY)	F:GO:0004491; F:GO:0016491; F:GO:0016620; P:GO:0055114	F:methylmalonate-semialdehyde dehydrogenase (acylating) activity; F:oxidoreductase activity; F:oxidoreductase activity, acting on the aldehyde or oxo group of donors, NAD or NADP as acceptor; P:oxidation-reduction process
STENO00181	Smlt0265	X		427	1166	1143	1182	branched-chain acyl-CoA dehydrogenase|HMMPfam hit to PF08028, Acyl-CoA dehydrogenase, C-terminal doma, score 8.1e-22	acyl-CoA dehydrogenase	F:GO:0003995; F:GO:0004085; F:GO:0050660; P:GO:0055114	F:acyl-CoA dehydrogenase activity; F:butyryl-CoA dehydrogenase activity; F:flavin adenine dinucleotide binding; P:oxidation-reduction process	EC:1.3.99.3; EC:1.3.8.1	Acting on the CH-CH group of donors; Short-chain acyl-CoA dehydrogenase	G3DSA:2.40.110.10 (GENE3D); IPR037069 (G3DSA:1.10.540.GENE3D); PIRSF016578 (PIRSF); IPR006091 (PFAM); G3DSA:1.20.140.10 (GENE3D); IPR013786 (PFAM); IPR009075 (PFAM); PTHR43831 (PANTHER); IPR009100 (SUPERFAMILY); IPR036250 (SUPERFAMILY)	F:GO:0016627; F:GO:0050660; P:GO:0055114	F:oxidoreductase activity, acting on the CH-CH group of donors; F:flavin adenine dinucleotide binding; P:oxidation-reduction process
STENO00182	Smlt0266	X		420	798	798	813	Enoyl-CoA hydratase [valine degradation]|HMMPfam hit to PF00378, Enoyl-CoA hydratase/isomerase family, score 2.7e-41	enoyl-CoA hydratase	F:GO:0004300; F:GO:0016853	F:enoyl-CoA hydratase activity; F:isomerase activity	EC:4.2.1.17	Enoyl-CoA hydratase	IPR001753 (PFAM); G3DSA:3.90.226.10 (GENE3D); PTHR11941 (PANTHER); PTHR11941:SF89 (PANTHER); cd06558 (CDD); IPR029045 (SUPERFAMILY)	F:GO:0003824	F:catalytic activity
STENO00183	Smlt0267	X		415	1175	1170	1182	3-hydroxyisobutyryl-CoA hydrolase|HMMPfam hit to PF00378, Enoyl-CoA hydratase/isomerase family, score 7.5e-11	enoyl-CoA hydratase/isomerase family protein	F:GO:0003860; F:GO:0004300; F:GO:0016853	F:3-hydroxyisobutyryl-CoA hydrolase activity; F:enoyl-CoA hydratase activity; F:isomerase activity	EC:3.1.2.4; EC:4.2.1.17	3-hydroxyisobutyryl-CoA hydrolase; Enoyl-CoA hydratase	G3DSA:3.90.226.10 (GENE3D); IPR032259 (PFAM); PTHR43176:SF3 (PANTHER); PTHR43176 (PANTHER); cd06558 (CDD); IPR029045 (SUPERFAMILY)	F:GO:0003860	F:3-hydroxyisobutyryl-CoA hydrolase activity
STENO00184	Smlt0268	X		410	891	888	897	putative 3-hydroxyisobutyrate dehydrogenase|HMMPfam hit to PF03446, NAD binding domain of 6-phosphogluconat, score 3.6e-83	3-hydroxyisobutyrate dehydrogenase	P:GO:0006574; F:GO:0008442; F:GO:0050661; F:GO:0051287; P:GO:0055114	P:valine catabolic process; F:3-hydroxyisobutyrate dehydrogenase activity; F:NADP binding; F:NAD binding; P:oxidation-reduction process	EC:1.1.1.31	3-hydroxyisobutyrate dehydrogenase	IPR011548 (TIGRFAM); IPR015815 (PIRSF); IPR006115 (PFAM); G3DSA:3.40.50.720 (GENE3D); IPR013328 (G3DSA:1.10.1040.GENE3D); IPR029154 (PFAM); PTHR22981 (PANTHER); IPR036291 (SUPERFAMILY); IPR008927 (SUPERFAMILY)	F:GO:0008442; F:GO:0016491; F:GO:0050661; F:GO:0051287; P:GO:0055114	F:3-hydroxyisobutyrate dehydrogenase activity; F:oxidoreductase activity; F:NADP binding; F:NAD binding; P:oxidation-reduction process
STENO00185	Smlt0269	X		333	425	387	426	putative organic hydroperoxide resistance protein|HMMPfam hit to PF02566, OsmC-like protein, score 2.2e-33	Organic hydroperoxide resistance protein	P:GO:0006979	P:response to oxidative stress	N/A	N/A	IPR019953 (TIGRFAM); G3DSA:2.20.25.10 (GENE3D); IPR015946 (G3DSA:3.30.300.GENE3D); IPR003718 (PFAM); IPR019953 (PANTHER); IPR036102 (SUPERFAMILY)	P:GO:0006979	P:response to oxidative stress
STENO00186	Smlt0271			23	180	180	180	sulfate transporter|	sulfate transporter	N/A	N/A	N/A	N/A	IPR036513 (G3DSA:3.30.750.GENE3D)	no GO terms	no GO terms
STENO00187	Smlt0273			113	1782	1782	1800	putative peptidoglycan-binding motif protein|HMMPfam hit to PF01471, Putative peptidoglycan binding domain, score 1.6e-16	peptidoglycan-binding protein	N/A	N/A	N/A	N/A	IPR002477 (PFAM); IPR036366 (G3DSA:1.10.101.GENE3D); mobidb-lite (MOBIDB_LITE); mobidb-lite (MOBIDB_LITE); PTHR35243:SF22 (PANTHER); PTHR35243:SF22 (PANTHER); PTHR35243 (PANTHER); IPR036365 (SUPERFAMILY); IPR036365 (SUPERFAMILY)	no GO terms	no GO terms
STENO00188	DP16_3457			13	240	240	240	Uncharacterised protein|	Uncharacterised protein	N/A	N/A	N/A	N/A	no IPS match	no IPS match	no IPS match
STENO00189	n/a			1	192	192	192	Site-specific DNA methylase|	DNA adenine methylase	F:GO:0009007; P:GO:0032775	F:site-specific DNA-methyltransferase (adenine-specific) activity; P:DNA methylation on adenine	EC:2.1.1.72	Site-specific DNA-methyltransferase (adenine-specific)	IPR012327 (PRINTS); G3DSA:3.40.50.150 (GENE3D); IPR012327 (PANTHER); PTHR30481:SF4 (PANTHER); IPR029063 (SUPERFAMILY)	F:GO:0009007; P:GO:0032775	F:site-specific DNA-methyltransferase (adenine-specific) activity; P:DNA methylation on adenine
STENO00190	SMD_RS17140			10	192	189	195	Uncharacterised protein|	Uncharacterised protein	N/A	N/A	N/A	N/A	no IPS match	no IPS match	no IPS match
STENO00191	SMLT_RS01355			67	185	159	192	Uncharacterised protein|	Uncharacterised protein	N/A	N/A	N/A	N/A	no IPS match	no IPS match	no IPS match
STENO00192	Smlt0288			10	426	426	426	Uncharacterised protein|	Uncharacterised protein	N/A	N/A	N/A	N/A	mobidb-lite (MOBIDB_LITE)	no GO terms	no GO terms
STENO00193	Smlt0290			32	2696	2694	2700	phage-like protein|	bifunctional DNA primase/helicase	F:GO:0004386	F:helicase activity	EC:3.6.1.15	Nucleoside-triphosphate phosphatase	PF13155 (PFAM); G3DSA:3.40.1360.10 (GENE3D); IPR034154 (CDD)	no GO terms	no GO terms
STENO00194	DP16_3449			6	636	636	636	P22_AR N-terminal domain|	P22_AR N-terminal domain-containing protein	N/A	N/A	N/A	N/A	mobidb-lite (MOBIDB_LITE)	no GO terms	no GO terms
STENO00195	DP16_3448			36	256	225	258	Uncharacterised protein|	Uncharacterised protein	N/A	N/A	N/A	N/A	mobidb-lite (MOBIDB_LITE)	no GO terms	no GO terms
STENO00196	SMLT_RS01375			37	308	306	309	Uncharacterised protein|	Uncharacterised protein	N/A	N/A	N/A	N/A	no IPS match	no IPS match	no IPS match
STENO00197	DP16_3446			56	243	243	243	Uncharacterised protein|	Uncharacterised protein	N/A	N/A	N/A	N/A	no IPS match	no IPS match	no IPS match
STENO00198	Smlt0293			28	207	207	207	Uncharacterised protein|	Uncharacterised protein	N/A	N/A	N/A	N/A	mobidb-lite (MOBIDB_LITE); mobidb-lite (MOBIDB_LITE)	no GO terms	no GO terms
STENO00199	DP16_3444			46	343	339	345	bacteriophage transcriptional regulator protein|	putative bacteriophage transcriptional activator	N/A	N/A	N/A	N/A	IPR007684 (PFAM)	no GO terms	no GO terms
STENO00200	DP16_3443			28	333	333	333	phage-associated protein, BcepMu gp16 family|	DNA-binding protein	N/A	N/A	N/A	N/A	IPR026365 (TIGRFAM); mobidb-lite (MOBIDB_LITE); mobidb-lite (MOBIDB_LITE); mobidb-lite (MOBIDB_LITE); mobidb-lite (MOBIDB_LITE)	no GO terms	no GO terms
STENO00201	Smlt0302			50	117	117	117	Unknown, probable tail synthesis|	phage tail protein	N/A	N/A	N/A	N/A	IPR009493 (PFAM)	no GO terms	no GO terms
STENO00202	SMD_3290			76	510	510	510	major tail tube protein|	phage major tail tube protein	N/A	N/A	N/A	N/A	IPR006498 (PFAM); IPR006498 (TIGRFAM); IPR006498 (PTHR35861:PANTHER); PTHR35861 (PANTHER)	no GO terms	no GO terms
STENO00203	Smlt0312			6	462	462	462	phage tail completion protein|	phage virion morphogenesis protein	N/A	N/A	N/A	N/A	IPR006522 (PFAM); IPR006522 (TIGRFAM); mobidb-lite (MOBIDB_LITE)	no GO terms	no GO terms
STENO00204	Smlt0313			37	486	486	486	phage tail protein|	phage tail protein	N/A	N/A	N/A	N/A	IPR009678 (PFAM)	no GO terms	no GO terms
STENO00205	Smlt0315			78	606	606	606	phage lytic enzyme|	glycoside hydrolase family 19 protein	F:GO:0004568; P:GO:0006032; P:GO:0016998	F:chitinase activity; P:chitin catabolic process; P:cell wall macromolecule catabolic process	EC:3.2.1.14	Chitinase	IPR000726 (PFAM); G3DSA:1.10.530.70 (GENE3D); mobidb-lite (MOBIDB_LITE); PTHR34408 (PANTHER); IPR023346 (SUPERFAMILY)	F:GO:0004568; P:GO:0006032; P:GO:0016998	F:chitinase activity; P:chitin catabolic process; P:cell wall macromolecule catabolic process
STENO00206	Smlt0317			58	355	354	360	Uncharacterised protein|	membrane protein	C:GO:0016021	C:integral component of membrane	N/A	N/A	IPR032637 (PFAM)	no GO terms	no GO terms
STENO00207	SMD_3275			37	468	468	468	phage head completion-stabilization protein|	head completion/stabilization protein	P:GO:0019069	P:viral capsid assembly	N/A	N/A	IPR009225 (PFAM)	P:GO:0019069	P:viral capsid assembly
STENO00208	DP16_3420			54	708	708	708	phage terminase, endonuclease subunit|	terminase	F:GO:0003677; F:GO:0004519; P:GO:0019069; P:GO:0090305	F:DNA binding; F:endonuclease activity; P:viral capsid assembly; P:nucleic acid phosphodiester bond hydrolysis	N/A	N/A	IPR010270 (PFAM)	F:GO:0003677; F:GO:0004519; P:GO:0019069	F:DNA binding; F:endonuclease activity; P:viral capsid assembly
STENO00209	Smlt0321			55	1016	1014	1017	phage major capsid protein|	phage major capsid protein, P2 family	N/A	N/A	N/A	N/A	IPR006441 (PFAM); IPR006441 (TIGRFAM); mobidb-lite (MOBIDB_LITE)	no GO terms	no GO terms
STENO00210	Smlt0322			56	861	855	864	phage capsid scaffolding protein|	phage capsid protein	P:GO:0019069	P:viral capsid assembly	N/A	N/A	IPR009228 (PFAM)	P:GO:0019069	P:viral capsid assembly
STENO00211	DP16_3416			93	1012	1008	1026	phage-related capsid packaging protein|	phage portal protein	N/A	N/A	N/A	N/A	IPR030935 (PIRSF); IPR006430 (TIGRFAM); IPR006944 (PFAM)	no GO terms	no GO terms
STENO00212	Smlt0325			58	711	711	720	site-specific DNA-methyltransferase|	site-specific DNA-methyltransferase	F:GO:0003677; P:GO:0006306; F:GO:0008170	F:DNA binding; P:DNA methylation; F:N-methyltransferase activity	N/A	N/A	IPR001091 (PRINTS); IPR002941 (PFAM); G3DSA:3.40.50.150 (GENE3D); mobidb-lite (MOBIDB_LITE); PTHR13370 (PANTHER); PTHR13370:SF8 (PANTHER); IPR029063 (SUPERFAMILY)	F:GO:0003677; P:GO:0006306; F:GO:0008170	F:DNA binding; P:DNA methylation; F:N-methyltransferase activity
STENO00213	DP16_3414			15	702	702	702	NYN domain|	NYN domain-containing protein	F:GO:0016740	F:transferase activity	N/A	N/A	IPR021139 (PFAM); cd06167 (CDD)	no GO terms	no GO terms
STENO00214	n/a			6	541	498	609	Uncharacterised protein|	Uncharacterised protein	N/A	N/A	N/A	N/A	mobidb-lite (MOBIDB_LITE); mobidb-lite (MOBIDB_LITE)	no GO terms	no GO terms
STENO00215	DP16_3411			16	1091	1062	1101	DNA recombinase|	site-specific integrase	F:GO:0003677; P:GO:0006310; P:GO:0015074	F:DNA binding; P:DNA recombination; P:DNA integration	N/A	N/A	IPR013762 (G3DSA:1.10.443.GENE3D); IPR002104 (PFAM); mobidb-lite (MOBIDB_LITE); PTHR30349:SF52 (PANTHER); PTHR30349 (PANTHER); cd00796 (CDD); IPR011010 (SUPERFAMILY)	F:GO:0003677; P:GO:0006310; P:GO:0015074	F:DNA binding; P:DNA recombination; P:DNA integration
STENO00216	Smlt0276	X		254	374	327	402	Uncharacterised protein|Signal peptide predicted for Smlt0276 by SignalP 2.0 HMM (Signal peptide probability 1.000) with cleavage site probability 0.988 between residues 28 and 29	Uncharacterised protein	N/A	N/A	N/A	N/A	mobidb-lite (MOBIDB_LITE); mobidb-lite (MOBIDB_LITE); mobidb-lite (MOBIDB_LITE); mobidb-lite (MOBIDB_LITE)	no GO terms	no GO terms
STENO00217	Smlt0277	X		369	684	684	687	putative two-component transcriptional regulator response regulatory protein|HMMPfam hit to PF00486, Transcriptional regulatory protein, C te, score 2.6e-23	DNA-binding response regulator	F:GO:0000156; P:GO:0000160; F:GO:0003677; F:GO:0003700; C:GO:0005829; P:GO:0006355	F:phosphorelay response regulator activity; P:phosphorelay signal transduction system; F:DNA binding; F:DNA-binding transcription factor activity; C:cytosol; P:regulation of transcription, DNA-templated	N/A	N/A	IPR001867 (SMART); IPR001789 (SMART); IPR036388 (G3DSA:1.10.10.GENE3D); IPR001789 (PFAM); G3DSA:3.40.50.2300 (GENE3D); IPR001867 (PFAM); PTHR26402:SF716 (PANTHER); IPR039420 (PANTHER); IPR001867 (PROSITE_PROFILES); IPR001789 (PROSITE_PROFILES); IPR001867 (CDD); IPR001789 (CDD); IPR011006 (SUPERFAMILY)	P:GO:0000160; F:GO:0003677; P:GO:0006355	P:phosphorelay signal transduction system; F:DNA binding; P:regulation of transcription, DNA-templated
STENO00218	Smlt0278	X		491	1425	1419	1428	putative two component regulator sensor histidine kinase transmembrane transcriptional regulatory protein|HMMPfam hit to PF02518, Histidine kinase-, DNA gyrase B-, and HSP90, score 1.3e-25	two-component sensor histidine kinase	F:GO:0000155; P:GO:0000160; F:GO:0005524; C:GO:0016021; P:GO:0018106; P:GO:0023014	F:phosphorelay sensor kinase activity; P:phosphorelay signal transduction system; F:ATP binding; C:integral component of membrane; P:peptidyl-histidine phosphorylation; P:signal transduction by protein phosphorylation	EC:2.7.13.3	Histidine kinase	IPR004358 (PRINTS); IPR003594 (SMART); IPR036890 (G3DSA:3.30.565.GENE3D); IPR003594 (PFAM); G3DSA:1.10.287.130 (GENE3D); PTHR45436:SF1 (PANTHER); PTHR45436 (PANTHER); IPR003660 (PROSITE_PROFILES); IPR005467 (PROSITE_PROFILES); IPR003594 (CDD); IPR003661 (CDD); IPR036890 (SUPERFAMILY); IPR036097 (SUPERFAMILY)	F:GO:0000155; P:GO:0007165; C:GO:0016021; P:GO:0016310; F:GO:0016772	F:phosphorelay sensor kinase activity; P:signal transduction; C:integral component of membrane; P:phosphorylation; F:transferase activity, transferring phosphorus-containing groups
STENO00219	Smlt0280			352	790	780	792	inner membrane protein|	inner membrane protein	P:GO:0006508; F:GO:0008237	P:proteolysis; F:metallopeptidase activity	N/A	N/A	G3DSA:1.10.472.150 (GENE3D); IPR024079 (G3DSA:3.40.390.GENE3D); IPR010384 (PFAM); IPR010384 (PANTHER); SSF55486 (SUPERFAMILY)	F:GO:0008237	F:metallopeptidase activity
STENO00220	Smlt0281	X		207	280	273	291	Uncharacterised protein|1 probable transmembrane helix predicted for Smlt0281 by TMHMM2.0 at aa 7-26	Uncharacterised protein	N/A	N/A	N/A	N/A	mobidb-lite (MOBIDB_LITE); mobidb-lite (MOBIDB_LITE)	no GO terms	no GO terms
STENO00221	Smlt0283	X		350	732	732	732	putative Bvg accessory factor-like transcriptional regulator|HMMPfam hit to PF03309, Bordetella pertussis Bvg accessory fac, score 1.7e-18	type III pantothenate kinase	F:GO:0004594; F:GO:0005524; C:GO:0005737; P:GO:0015937; P:GO:0016310	F:pantothenate kinase activity; F:ATP binding; C:cytoplasm; P:coenzyme A biosynthetic process; P:phosphorylation	EC:2.7.1.33	Pantothenate kinase	G3DSA:3.30.420.40 (GENE3D); IPR004619 (TIGRFAM); G3DSA:3.30.420.490 (GENE3D); IPR004619 (PFAM); IPR004619 (PANTHER); IPR004619 (HAMAP); SSF53067 (SUPERFAMILY); SSF53067 (SUPERFAMILY)	F:GO:0004594	F:pantothenate kinase activity
STENO00222	Smlt0284			315	850	828	867	sporulation domain-containing protein|HMMPfam hit to PF05036, Sporulation related domain, score 7.1e-07	SPOR domain-containing protein	F:GO:0042834	F:peptidoglycan binding	N/A	N/A	IPR007730 (PFAM); IPR036680 (G3DSA:3.30.70.GENE3D); mobidb-lite (MOBIDB_LITE); mobidb-lite (MOBIDB_LITE); IPR007730 (PROSITE_PROFILES); PS51257 (PROSITE_PROFILES); IPR036680 (SUPERFAMILY)	F:GO:0042834	F:peptidoglycan binding
STENO00223	Smlt0335			114	302	258	303	transcriptional regulator|	transcriptional regulator	F:GO:0043565	F:sequence-specific DNA binding	N/A	N/A	IPR001387 (SMART); IPR001387 (PFAM); IPR014057 (TIGRFAM); G3DSA:1.10.260.40 (GENE3D); IPR014057 (PANTHER); IPR001387 (PROSITE_PROFILES); IPR001387 (CDD); IPR010982 (SUPERFAMILY)	F:GO:0003677; F:GO:0043565	F:DNA binding; F:sequence-specific DNA binding
STENO00224	SMLT_RS01600			227	405	399	408	Uncharacterised protein|	Uncharacterised protein	N/A	N/A	N/A	N/A	no IPS match	no IPS match	no IPS match
STENO00225	Smlt0339			233	770	765	777	Protein of uncharacterised function (DUF3011)|	DUF3011 domain-containing protein	N/A	N/A	N/A	N/A	IPR021381 (PFAM); mobidb-lite (MOBIDB_LITE)	no GO terms	no GO terms
STENO00226	Smlt0341	X		413	920	903	924	putative arginase|HMMPfam hit to PF00491, Arginase family, score 5.4e-98	arginase	F:GO:0004053; P:GO:0006525; F:GO:0046872	F:arginase activity; P:arginine metabolic process; F:metal ion binding	EC:3.5.3.1	Arginase	IPR006035 (PRINTS); IPR014033 (TIGRFAM); IPR006035 (PFAM); G3DSA:3.40.800.10 (GENE3D); IPR006035 (PIRSF); PTHR43782 (PANTHER); PTHR43782:SF3 (PANTHER); IPR006035 (PROSITE_PROFILES); cd09989 (CDD); IPR023696 (SUPERFAMILY)	F:GO:0004053; P:GO:0006525; F:GO:0046872	F:arginase activity; P:arginine metabolic process; F:metal ion binding
STENO00227	Smlt0342	X		89	137	135	138	putative entericidin A precursor|1 probable transmembrane helix predicted for Smlt0342 by TMHMM2.0 at aa 5-27	entericidin	P:GO:0009636; C:GO:0016020	P:response to toxic substance; C:membrane	N/A	N/A	IPR012556 (PFAM); PS51257 (PROSITE_PROFILES)	P:GO:0009636; C:GO:0016020	P:response to toxic substance; C:membrane
STENO00228	Smlt0343	X		191	221	213	222	putative CsbD-like stress-related protein|HMMPfam hit to PF05532, CsbD-like, score 3.8e-11	CsbD family protein	N/A	N/A	N/A	N/A	IPR008462 (PFAM); IPR026042 (PIRSF); IPR036629 (G3DSA:1.10.1470.GENE3D); PTHR34977 (PANTHER); IPR036629 (SUPERFAMILY)	no GO terms	no GO terms
STENO00229	Smlt0344			375	802	789	831	Uncharacterised protein|Signal peptide predicted for Smlt0344 by SignalP 2.0 HMM (Signal peptide probability 0.958) with cleavage site probability 0.654 between residues 27 and 28	Uncharacterised protein	N/A	N/A	N/A	N/A	mobidb-lite (MOBIDB_LITE); mobidb-lite (MOBIDB_LITE)	no GO terms	no GO terms
STENO00230	Smlt0345	X		450	1294	1287	1305	putative tryptophanyl-tRNA synthetase|HMMPfam hit to PF00579, tRNA synthetases class I (W and Y), score 2.5e-61	tryptophan--tRNA ligase	F:GO:0004830; F:GO:0005524; C:GO:0005737; P:GO:0006436	F:tryptophan-tRNA ligase activity; F:ATP binding; C:cytoplasm; P:tryptophanyl-tRNA aminoacylation	EC:6.1.1.2	Tryptophan--tRNA ligase	IPR002306 (PRINTS); IPR010879 (PFAM); G3DSA:1.10.240.10 (GENE3D); G3DSA:2.30.29.80 (GENE3D); IPR014729 (G3DSA:3.40.50.GENE3D); IPR002305 (PFAM); IPR002306 (TIGRFAM); PTHR43766 (PANTHER); IPR024109 (HAMAP); IPR002306 (CDD); SSF52374 (SUPERFAMILY); IPR036913 (SUPERFAMILY)	F:GO:0000166; F:GO:0004812; F:GO:0004830; F:GO:0005524; P:GO:0006418; P:GO:0006436	F:nucleotide binding; F:aminoacyl-tRNA ligase activity; F:tryptophan-tRNA ligase activity; F:ATP binding; P:tRNA aminoacylation for protein translation; P:tryptophanyl-tRNA aminoacylation
STENO00231	Smlt0346	X		277	298	291	309	transmembrane protein|	membrane protein	C:GO:0016021	C:integral component of membrane	N/A	N/A	no IPS match	no IPS match	no IPS match
STENO00232	Smlt0347			390	932	810	933	metallo-beta-lactamase family protein|HMMPfam hit to PF00753, Metallo-beta-lactamase superfamily, score 3.8e-22	MBL fold metallo-hydrolase	F:GO:0016787	F:hydrolase activity	N/A	N/A	IPR001279 (SMART); IPR001279 (PFAM); IPR036866 (G3DSA:3.60.15.GENE3D); PTHR43878 (PANTHER); IPR037482 (CDD); IPR036866 (SUPERFAMILY)	no GO terms	no GO terms
STENO00233	Smlt0348			467	1652	1602	1656	putative peptidase|HMMPfam hit to PF04389, Peptidase family M28, score 3.7e-64	peptidase M20	F:GO:0004177; P:GO:0006508	F:aminopeptidase activity; P:proteolysis	EC:3.4.11	Acting on peptide bonds (peptidases)	IPR007484 (PFAM); G3DSA:3.40.630.10 (GENE3D); G3DSA:3.40.630.10 (GENE3D); IPR003137 (PFAM); PTHR12147 (PANTHER); PTHR12147:SF37 (PANTHER); cd05660 (CDD); cd04821 (CDD); SSF53187 (SUPERFAMILY); SSF52025 (SUPERFAMILY)	no GO terms	no GO terms
STENO00234	Smlt0350	X		447	1335	1326	1347	putative MFS family transmembrane transporter protein|HMMPfam hit to PF07690, Major Facilitator Superfamily, score 2.6e-14	MFS transporter	C:GO:0016021; F:GO:0022857; P:GO:0055085	C:integral component of membrane; F:transmembrane transporter activity; P:transmembrane transport	N/A	N/A	IPR005828 (PFAM); G3DSA:1.20.1250.20 (GENE3D); PTHR43528:SF5 (PANTHER); PTHR43528 (PANTHER); IPR020846 (PROSITE_PROFILES); IPR020846 (CDD); IPR036259 (SUPERFAMILY)	C:GO:0016021; F:GO:0022857; P:GO:0055085	C:integral component of membrane; F:transmembrane transporter activity; P:transmembrane transport
STENO00235	Smlt0351			29	1128	1128	1128	putative transmembrane protein|5 probable transmembrane helices predicted for Smlt0351 by TMHMM2.0 at aa 153-175, 205-227, 242-261, 274-296 and 322-344	ABC transporter permease	P:GO:0006814; F:GO:0015655; C:GO:0016021; P:GO:0032328	P:sodium ion transport; F:alanine:sodium symporter activity; C:integral component of membrane; P:alanine transport	N/A	N/A	IPR001463 (PRINTS); PF12698 (PFAM)	P:GO:0006814; F:GO:0015655; C:GO:0016020; P:GO:0032328	P:sodium ion transport; F:alanine:sodium symporter activity; C:membrane; P:alanine transport
STENO00236	Smlt0353			23	927	927	927	putative transposase|N-terminus is similar to) Sphingomonas sp. ska58. putative isxo8 transposase. UniProt:Q1N9M6 (EMBL:AAQG01000017 (300 aa) fasta scores: E()=3.8e-33, 40.891% id in 247 aa; similarity:fasta; with=UniProt:Q1N9M6 (EMBL:AAQG01000017;); Sphingomonas sp. SKA58.; Putative ISXo8 transposase.; length=300; id 40.891%; ungapped id 41.564%; E()=3.8e-33; 247 aa overlap; query 3-248; subject…	transposase	N/A	N/A	N/A	N/A	no IPS match	no IPS match	no IPS match
STENO00237	Smlt0354			19	765	765	765	Uncharacterised protein|no significant database hits	HEAT repeat domain-containing protein	N/A	N/A	N/A	N/A	IPR011989 (G3DSA:1.25.10.GENE3D); mobidb-lite (MOBIDB_LITE)	no GO terms	no GO terms
STENO00238	Smlt0357	X		385	905	900	906	drug/metabolite transporter permease|HMMPfam hit to PF00892, Integral membrane protein DUF6, score 1.8e-19	drug/metabolite exporter YedA	C:GO:0016021	C:integral component of membrane	N/A	N/A	IPR000620 (PFAM); PTHR32322 (PANTHER); PTHR32322:SF8 (PANTHER); SSF103481 (SUPERFAMILY); SSF103481 (SUPERFAMILY)	C:GO:0016020; C:GO:0016021	C:membrane; C:integral component of membrane
STENO00239	Smlt0359			398	2841	2823	2859	putative TonB dependent receptor protein|HMMPfam hit to PF07715, TonB-dependent Receptor Plug Domain, score 6.9e-19	TonB-dependent receptor	C:GO:0009279; C:GO:0016021	C:cell outer membrane; C:integral component of membrane	N/A	N/A	IPR000531 (PFAM); IPR037066 (G3DSA:2.170.130.GENE3D); IPR012910 (PFAM); mobidb-lite (MOBIDB_LITE); mobidb-lite (MOBIDB_LITE); IPR039426 (PANTHER); PTHR30069:SF7 (PANTHER); PS51257 (PROSITE_PROFILES); cd01347 (CDD); SSF56935 (SUPERFAMILY)	no GO terms	no GO terms
STENO00240	Smlt0360	X		440	1274	1239	1275	ABC-type antimicrobial peptide transport system,permease component|6 probable transmembrane helices predicted for Smlt0360 by TMHMM2.0 at aa 9-27, 31-48, 69-91, 312-334, 363-385 and 405-427	ABC transporter permease	F:GO:0005524; C:GO:0005886; C:GO:0016021; F:GO:0016787	F:ATP binding; C:plasma membrane; C:integral component of membrane; F:hydrolase activity	N/A	N/A	IPR025857 (PFAM); IPR003838 (PFAM); PTHR30572 (PANTHER); PTHR30572:SF12 (PANTHER)	C:GO:0016020	C:membrane
STENO00241	Smlt0361	X		416	1158	1158	1161	ABC-type antimicrobial peptide transport system,permease component|4 probable transmembrane helices predicted for Smlt0361 by TMHMM2.0 at aa 20-42, 255-277, 312-334 and 349-371	ABC transporter permease	F:GO:0005524; C:GO:0005886; C:GO:0016021; F:GO:0016787	F:ATP binding; C:plasma membrane; C:integral component of membrane; F:hydrolase activity	N/A	N/A	IPR003838 (PFAM); IPR025857 (PFAM); PTHR43738:SF3 (PANTHER); PTHR43738 (PANTHER); PTHR43738:SF3 (PANTHER); PTHR43738 (PANTHER)	C:GO:0016020	C:membrane
STENO00242	Smlt0362			361	689	687	696	putative ATP-binding component of ABC transporter|HMMPfam hit to PF00005, ABC transporter, score 5.1e-68	ABC transporter ATP-binding protein	F:GO:0005524; F:GO:0015416; F:GO:0015417; P:GO:0015716; P:GO:0015748; P:GO:0099133; P:GO:1902047	F:ATP binding; F:ATPase-coupled organic phosphonate transmembrane transporter activity; F:polyamine-transporting ATPase activity; P:organic phosphonate transport; P:organophosphate ester transport; P:ATP hydrolysis coupled anion transmembrane transport; P:polyamine transmembrane transport	EC:3.6.1.3; EC:3.6.3.31; EC:3.6.1.15; EC:3.6.3.28	Adenosinetriphosphatase; Polyamine-transporting ATPase; Nucleoside-triphosphate phosphatase; Phosphonate-transporting ATPase	IPR003593 (SMART); IPR003439 (PFAM); G3DSA:3.40.50.300 (GENE3D); PTHR24220:SF452 (PANTHER); PTHR24220 (PANTHER); IPR003439 (PROSITE_PROFILES); cd03255 (CDD); IPR027417 (SUPERFAMILY)	F:GO:0005524; F:GO:0016887	F:ATP binding; F:ATPase activity
STENO00243	Smlt0363	X		400	1250	1227	1263	RND family efflux transporter MFP subunit|1 probable transmembrane helix predicted for Smlt0363 by TMHMM2.0 at aa 33-55	efflux transporter periplasmic adaptor subunit	F:GO:0005215; C:GO:0016021; P:GO:0055085	F:transporter activity; C:integral component of membrane; P:transmembrane transport	N/A	N/A	G3DSA:2.40.420.20 (GENE3D); G3DSA:2.40.30.170 (GENE3D); IPR032317 (PFAM); G3DSA:2.40.50.100 (GENE3D); G3DSA:1.10.287.470 (GENE3D); IPR006143 (TIGRFAM); mobidb-lite (MOBIDB_LITE); PTHR30469 (PANTHER); PTHR30469:SF11 (PANTHER); SSF111369 (SUPERFAMILY)	F:GO:0005215; C:GO:0016020; P:GO:0055085	F:transporter activity; C:membrane; P:transmembrane transport
STENO00244	Smlt0364			230	875	684	876	putative ATP binding component of ABC transporter|HMMPfam hit to PF00005, ABC transporter, score 9.1e-48	multidrug ABC transporter ATP-binding protein	F:GO:0005524; F:GO:0016887	F:ATP binding; F:ATPase activity	EC:3.6.1.3; EC:3.6.1.15	Adenosinetriphosphatase; Nucleoside-triphosphate phosphatase	IPR003593 (SMART); IPR003439 (PFAM); G3DSA:3.40.50.300 (GENE3D); PTHR24220 (PANTHER); PTHR24220:SF364 (PANTHER); IPR003439 (PROSITE_PROFILES); cd03230 (CDD); IPR027417 (SUPERFAMILY)	F:GO:0005524; F:GO:0016887	F:ATP binding; F:ATPase activity
STENO00245	Smlt0365			217	722	693	732	ABC transporter permease|	ABC transporter permease	C:GO:0043190; P:GO:0055085	C:ATP-binding cassette (ABC) transporter complex; P:transmembrane transport	N/A	N/A	IPR013525 (PFAM); IPR000412 (PIRSF); PTHR43077:SF2 (PANTHER); PTHR43077 (PANTHER)	C:GO:0016020; C:GO:0016021; C:GO:0043190; P:GO:0055085	C:membrane; C:integral component of membrane; C:ATP-binding cassette (ABC) transporter complex; P:transmembrane transport
STENO00246	Smlt0366			387	1217	1188	1224	putative transmembrane sensor histidine kinase transcriptional regulatory protein|HMMPfam hit to PF02518, Histidine kinase-, DNA gyrase B-, and HSP90, score 2.7e-17	sensor histidine kinase	F:GO:0000155; P:GO:0000160; C:GO:0016021; P:GO:0018106; P:GO:0023014; F:GO:0046983	F:phosphorelay sensor kinase activity; P:phosphorelay signal transduction system; C:integral component of membrane; P:peptidyl-histidine phosphorylation; P:signal transduction by protein phosphorylation; F:protein dimerization activity	EC:2.7.13.3	Histidine kinase	IPR003594 (SMART); IPR011712 (PFAM); IPR036890 (G3DSA:3.30.565.GENE3D); PTHR24421 (PANTHER); PTHR24421:SF10 (PANTHER); IPR003594 (CDD); IPR036890 (SUPERFAMILY)	F:GO:0000155; P:GO:0000160; C:GO:0016021; F:GO:0046983	F:phosphorelay sensor kinase activity; P:phosphorelay signal transduction system; C:integral component of membrane; F:protein dimerization activity
STENO00247	Smlt0367	X		392	603	603	603	putative two-component response regulator transcriptional regulatory protein|HMMPfam hit to PF04967, HTH DNA binding domain, score 9.3e-05	DNA-binding response regulator	P:GO:0000160; F:GO:0003677; P:GO:0006355	P:phosphorelay signal transduction system; F:DNA binding; P:regulation of transcription, DNA-templated	N/A	N/A	IPR000792 (PRINTS); IPR000792 (SMART); IPR001789 (SMART); IPR001789 (PFAM); G3DSA:3.40.50.12740 (GENE3D); IPR000792 (PFAM); PTHR43214 (PANTHER); PTHR43214:SF2 (PANTHER); IPR000792 (PROSITE_PROFILES); IPR001789 (PROSITE_PROFILES); IPR000792 (CDD); IPR001789 (CDD); IPR011006 (SUPERFAMILY); IPR016032 (SUPERFAMILY)	P:GO:0000160; F:GO:0003677; P:GO:0006355	P:phosphorelay signal transduction system; F:DNA binding; P:regulation of transcription, DNA-templated
STENO00248	Smlt0371	X		397	538	534	567	putative cytochrome b-like protein|3 probable transmembrane helices predicted for Smlt0371 by TMHMM2.0 at aa 4-26, 77-99 and 129-151	cytochrome B	F:GO:0009055; C:GO:0016021; P:GO:0022904	F:electron transfer activity; C:integral component of membrane; P:respiratory electron transport chain	N/A	N/A	IPR011577 (PFAM); PTHR30529:SF6 (PANTHER); PTHR30529 (PANTHER); IPR016174 (SUPERFAMILY)	F:GO:0009055; C:GO:0016020; C:GO:0016021; P:GO:0022904	F:electron transfer activity; C:membrane; C:integral component of membrane; P:respiratory electron transport chain
STENO00249	Smlt0372	X		413	1104	1101	1107	putative catalase|1 probable transmembrane helix predicted for Smlt0372 by TMHMM2.0 at aa 39-61	catalase	F:GO:0004096; P:GO:0006979; C:GO:0016021; F:GO:0020037; F:GO:0046872; P:GO:0055114; P:GO:0098869	F:catalase activity; P:response to oxidative stress; C:integral component of membrane; F:heme binding; F:metal ion binding; P:oxidation-reduction process; P:cellular oxidant detoxification	EC:1.11.1.7; EC:1.11.1.6	Peroxidase; Catalase	IPR011614 (SMART); IPR011614 (PFAM); IPR024168 (PIRSF); G3DSA:1.20.1280.120 (GENE3D); G3DSA:2.40.180.20 (GENE3D); mobidb-lite (MOBIDB_LITE); IPR018028 (PANTHER); PTHR11465:SF33 (PANTHER); IPR018028 (PROSITE_PROFILES); IPR024168 (CDD); IPR020835 (SUPERFAMILY)	F:GO:0004096; P:GO:0006979; F:GO:0020037; P:GO:0055114	F:catalase activity; P:response to oxidative stress; F:heme binding; P:oxidation-reduction process
STENO00250	Smlt0373	X		448	1368	1365	1380	putative leucine aminopeptidase|HMMPfam hit to PF02789, Cytosol aminopeptidase family, N-term, score 0.0001	leucyl aminopeptidase	F:GO:0004177; C:GO:0005737; P:GO:0006508; F:GO:0008235; F:GO:0030145	F:aminopeptidase activity; C:cytoplasm; P:proteolysis; F:metalloexopeptidase activity; F:manganese ion binding	EC:3.4.11	Acting on peptide bonds (peptidases)	IPR011356 (PRINTS); G3DSA:3.40.220.10 (GENE3D); G3DSA:3.40.630.10 (GENE3D); IPR000819 (PFAM); IPR011356 (PANTHER); PTHR11963:SF22 (PANTHER); IPR011356 (CDD); SSF53187 (SUPERFAMILY)	F:GO:0004177; C:GO:0005622; C:GO:0005737; P:GO:0006508; F:GO:0008235; P:GO:0019538; F:GO:0030145	F:aminopeptidase activity; C:intracellular; C:cytoplasm; P:proteolysis; F:metalloexopeptidase activity; P:protein metabolic process; F:manganese ion binding
STENO00251	Smlt0374			343	720	696	738	putative haloacid dehalogenase hydrolase|HMMPfam hit to PF00702, haloacid dehalogenase-like hydrolase, score 8.3e-25	HAD family hydrolase	F:GO:0008253; P:GO:0016311	F:5'-nucleotidase activity; P:dephosphorylation	EC:3.1.3.41; EC:3.1.3.5; EC:3.1.3.31	4-nitrophenylphosphatase; 5'-nucleotidase; Nucleotidase	IPR006439 (TIGRFAM); G3DSA:1.20.120.1600 (GENE3D); IPR023214 (G3DSA:3.40.50.GENE3D); IPR006439 (TIGRFAM); PF00702 (PFAM); PTHR12725:SF57 (PANTHER); PTHR12725 (PANTHER); IPR036412 (SUPERFAMILY)	F:GO:0016787	F:hydrolase activity
STENO00252	Smlt0377			403	1109	1101	1110	putative transport protein|6 probable transmembrane helices predicted for Smlt0377 by TMHMM2.0 at aa 50-72, 79-101, 171-188, 224-246, 261-283 and 323-345	AI-2E family transporter	C:GO:0016021	C:integral component of membrane	N/A	N/A	IPR002549 (PFAM); mobidb-lite (MOBIDB_LITE); mobidb-lite (MOBIDB_LITE); PTHR21716:SF16 (PANTHER); IPR002549 (PANTHER)	no GO terms	no GO terms
STENO00253	Smlt0378			261	459	411	474	Uncharacterised protein|similarity:fasta; with=UniProt:Q4UPJ5 (EMBL:CP000050;); Xanthomonas campestris pv. campestris (strain 8004).; Hypothetical protein.; length=159; id 39.752%; ungapped id 42.953%; E()=5.8e-12; 161 aa overlap; query 1-152; subject 1-158	protein sip-5	N/A	N/A	N/A	N/A	mobidb-lite (MOBIDB_LITE); mobidb-lite (MOBIDB_LITE)	no GO terms	no GO terms
STENO00254	Smlt0379	X		275	470	423	480	putative transmembrane protein|2 probable transmembrane helices predicted for Smlt0379 by TMHMM2.0 at aa 64-86 and 96-118	phage holin family protein	C:GO:0016021	C:integral component of membrane	N/A	N/A	IPR009937 (PFAM); mobidb-lite (MOBIDB_LITE)	no GO terms	no GO terms
STENO00255	Smlt0380	X		235	365	360	366	Uncharacterised protein|similarity:fasta; with=UniProt:Q8P417 (EMBL:AE012511;); Xanthomonas campestris pv. campestris.; Hypothetical protein XCC3899.; length=120; id 75.000%; ungapped id 75.000%; E()=2.3e-28; 120 aa overlap; query 1-120; subject 1-120	Uncharacterised protein	N/A	N/A	N/A	N/A	no IPS match	no IPS match	no IPS match
STENO00256	Smlt0381			430	1433	1425	1437	Trypsin-like serine proteases, typically periplasmic, contain C-terminal PDZ domain|HMMPfam hit to PF00089, Trypsin, score 4.2e-17	heat-shock protein	F:GO:0004252; P:GO:0006508; F:GO:0016491; C:GO:0042597; P:GO:0055114	F:serine-type endopeptidase activity; P:proteolysis; F:oxidoreductase activity; C:periplasmic space; P:oxidation-reduction process	EC:3.4.21	Acting on peptide bonds (peptidases)	IPR001940 (PRINTS); IPR001478 (SMART); G3DSA:2.30.42.10 (GENE3D); PF13365 (PFAM); G3DSA:2.40.10.120 (GENE3D); IPR001478 (PFAM); IPR011782 (TIGRFAM); G3DSA:2.30.42.10 (GENE3D); PTHR22939:SF101 (PANTHER); PTHR22939 (PANTHER); IPR001478 (PROSITE_PROFILES); cd00987 (CDD); cd00987 (CDD); IPR036034 (SUPERFAMILY); IPR009003 (SUPERFAMILY); IPR036034 (SUPERFAMILY)	F:GO:0004252; F:GO:0005515; P:GO:0006508	F:serine-type endopeptidase activity; F:protein binding; P:proteolysis
STENO00257	Smlt0383			306	882	678	948	putative histone H1-like protein|HMMPfam hit to PF06392, no description, score 18	histone	C:GO:0000786; F:GO:0003677; P:GO:0006334	C:nucleosome; F:DNA binding; P:nucleosome assembly	N/A	N/A	mobidb-lite (MOBIDB_LITE); mobidb-lite (MOBIDB_LITE)	no GO terms	no GO terms
STENO00258	Smlt0385	X		230	359	354	363	Uncharacterized conserved protein|HMMPfam hit to PF07237, Protein of unknown function (DUF1428), score 3.6e-78	RNA signal recognition particle	N/A	N/A	N/A	N/A	IPR009874 (PFAM); IPR009874 (PIRSF); G3DSA:3.30.70.100 (GENE3D); IPR011008 (SUPERFAMILY)	no GO terms	no GO terms
STENO00259	Smlt0386			276	2397	2316	2409	putative exported dipeptidyl peptidase IV|Signal peptide predicted for Smlt0386 by SignalP 2.0 HMM (Signal peptide probability 0.841) with cleavage site probability 0.760 between residues 35 and 36	peptidase	P:GO:0006508; F:GO:0008236	P:proteolysis; F:serine-type peptidase activity	N/A	N/A	IPR038554 (G3DSA:2.140.10.GENE3D); IPR001375 (PFAM); IPR002469 (PFAM); IPR029058 (G3DSA:3.40.50.GENE3D); PTHR11731 (PANTHER); PTHR11731:SF118 (PANTHER); IPR029058 (SUPERFAMILY); SSF82171 (SUPERFAMILY)	P:GO:0006508; F:GO:0008236	P:proteolysis; F:serine-type peptidase activity
STENO00260	Smlt0387	X		244	573	573	576	sulfation-dependent quorum factor, Ax21 family|Signal peptide predicted for Smlt0387 by SignalP 2.0 HMM (Signal peptide probability 1.000) with cleavage site probability 0.989 between residues 20 and 21	Ax21 family protein	N/A	N/A	N/A	N/A	IPR023614 (G3DSA:2.40.160.GENE3D); IPR026364 (TIGRFAM); IPR027385 (PFAM); SSF56935 (SUPERFAMILY)	no GO terms	no GO terms
STENO00261	n/a			15	108	108	111	Uncharacterised protein|	Uncharacterised protein	N/A	N/A	N/A	N/A	no IPS match	no IPS match	no IPS match
STENO00262	Smlt0389			61	672	672	672	putative two-component LuxR family transcriptional regulator|HMMPfam hit to PF00196, Bacterial regulatory proteins, luxR fami, score 6.9e-11	DNA-binding response regulator	P:GO:0000160; F:GO:0003677; P:GO:0006355	P:phosphorelay signal transduction system; F:DNA binding; P:regulation of transcription, DNA-templated	N/A	N/A	IPR001789 (SMART); IPR000792 (SMART); IPR001789 (PFAM); IPR000792 (PFAM); G3DSA:3.40.50.12740 (GENE3D); PTHR43214 (PANTHER); PTHR43214:SF12 (PANTHER); IPR001789 (PROSITE_PROFILES); IPR000792 (PROSITE_PROFILES); IPR000792 (CDD); IPR001789 (CDD); IPR016032 (SUPERFAMILY); IPR011006 (SUPERFAMILY)	P:GO:0000160; F:GO:0003677; P:GO:0006355	P:phosphorelay signal transduction system; F:DNA binding; P:regulation of transcription, DNA-templated
STENO00263	Smlt0391			62	847	672	861	Bacterial protein of uncharacterised function (Gcw_chp)|	Bacterial protein of uncharacterised function (Gcw_chp)	N/A	N/A	N/A	N/A	IPR010239 (TIGRFAM); IPR010239 (PFAM)	no GO terms	no GO terms
STENO00264	Smlt0393			342	887	624	888	putative LysR family transcriptional regulator|HMMPfam hit to PF03466, LysR substrate binding domain, score 5.2e-47	LysR family transcriptional regulator	F:GO:0003677; F:GO:0003700; P:GO:0006355	F:DNA binding; F:DNA-binding transcription factor activity; P:regulation of transcription, DNA-templated	N/A	N/A	IPR000847 (PRINTS); IPR005119 (PFAM); G3DSA:3.40.190.290 (GENE3D); IPR000847 (PFAM); IPR036388 (G3DSA:1.10.10.GENE3D); PTHR30346 (PANTHER); IPR000847 (PROSITE_PROFILES); cd08436 (CDD); SSF53850 (SUPERFAMILY); IPR036390 (SUPERFAMILY)	F:GO:0003700; P:GO:0006355	F:DNA-binding transcription factor activity; P:regulation of transcription, DNA-templated
STENO00265	Smlt0394	X		252	467	432	468	Protein of uncharacterised function (DUF1456)|HMMPfam hit to PF07308, Protein of unknown function (DUF1456), score 5.3e-25	DUF1456 family protein	N/A	N/A	N/A	N/A	IPR009921 (PFAM); PTHR37805 (PANTHER)	no GO terms	no GO terms
STENO00266	SMLT_RS01850			78	488	483	498	Uncharacterised protein|	Uncharacterised protein	N/A	N/A	N/A	N/A	no IPS match	no IPS match	no IPS match
STENO00267	Smlt0396	X		355	752	747	756	putative oxidoreductase|HMMPfam hit to PF01370, NAD dependent epimerase/dehydratase family, score 9.6e-05	NADP-dependent 3-hydroxy acid dehydrogenase	F:GO:0031132; P:GO:0055114	F:serine 3-dehydrogenase activity; P:oxidation-reduction process	EC:1.1.1.276	Serine 3-dehydrogenase (NADP(+))	IPR002347 (PRINTS); IPR002347 (PRINTS); SM00822 (SMART); G3DSA:3.40.50.720 (GENE3D); IPR002347 (PFAM); PTHR24319:SF44 (PANTHER); PTHR24319 (PANTHER); IPR036291 (SUPERFAMILY)	no GO terms	no GO terms
STENO00268	Smlt0397			318	896	858	915	sporulation domain-containing protein|HMMPfam hit to PF05036, Sporulation related domain, score 2.2e-17	sporulation protein	C:GO:0016021; F:GO:0042834; P:GO:0051301	C:integral component of membrane; F:peptidoglycan binding; P:cell division	N/A	N/A	IPR007730 (PFAM); IPR036680 (G3DSA:3.30.70.GENE3D); mobidb-lite (MOBIDB_LITE); mobidb-lite (MOBIDB_LITE); mobidb-lite (MOBIDB_LITE); mobidb-lite (MOBIDB_LITE); mobidb-lite (MOBIDB_LITE); IPR007730 (PROSITE_PROFILES); IPR036680 (SUPERFAMILY)	F:GO:0042834	F:peptidoglycan binding
STENO00269	Smlt0398	X		425	1689	1689	1695	arginyl-tRNA synthetase|HMMPfam hit to PF03485, Arginyl tRNA synthetase N terminal do, score 1e-33	arginine--tRNA ligase	F:GO:0004814; F:GO:0005524; C:GO:0005737; P:GO:0006420	F:arginine-tRNA ligase activity; F:ATP binding; C:cytoplasm; P:arginyl-tRNA aminoacylation	EC:6.1.1.19	Arginine--tRNA ligase	IPR001278 (PRINTS); IPR008909 (SMART); IPR005148 (SMART); G3DSA:1.10.730.10 (GENE3D); IPR001278 (TIGRFAM); IPR036695 (G3DSA:3.30.1360.GENE3D); IPR008909 (PFAM); IPR005148 (PFAM); IPR035684 (PFAM); IPR014729 (G3DSA:3.40.50.GENE3D); PTHR11956:SF5 (PANTHER); IPR001278 (PANTHER); IPR001278 (HAMAP); IPR035684 (CDD); cd07956 (CDD); IPR036695 (SUPERFAMILY); IPR009080 (SUPERFAMILY); SSF52374 (SUPERFAMILY)	F:GO:0000166; F:GO:0004812; F:GO:0004814; F:GO:0005524; C:GO:0005737; P:GO:0006418; P:GO:0006420	F:nucleotide binding; F:aminoacyl-tRNA ligase activity; F:arginine-tRNA ligase activity; F:ATP binding; C:cytoplasm; P:tRNA aminoacylation for protein translation; P:arginyl-tRNA aminoacylation
STENO00270	Smlt0399			300	702	558	705	putative DNA repair protein RadC|HMMPfam hit to PF04002, RadC, DNA repair protein, score 4.3e-73	JAB domain-containing protein	P:GO:0006508; F:GO:0008237; F:GO:0046872	P:proteolysis; F:metallopeptidase activity; F:metal ion binding	N/A	N/A	IPR001405 (TIGRFAM); G3DSA:3.40.140.10 (GENE3D); IPR025657 (PFAM); IPR001405 (PANTHER); IPR037518 (PROSITE_PROFILES); IPR025657 (CDD)	no GO terms	no GO terms
STENO00271	DP16_3343			18	1054	1026	1056	Uncharacterised protein|	autotransporter domain-containing protein	N/A	N/A	N/A	N/A	SSF82171 (SUPERFAMILY)	no GO terms	no GO terms
STENO00272	Smlt0400			212	627	618	645	two-component response regulator transcriptional regulator|	DNA-binding response regulator	P:GO:0000160; F:GO:0003677; P:GO:0006355	P:phosphorelay signal transduction system; F:DNA binding; P:regulation of transcription, DNA-templated	N/A	N/A	IPR000792 (PRINTS); IPR001789 (SMART); IPR000792 (SMART); G3DSA:3.40.50.2300 (GENE3D); IPR001789 (PFAM); IPR000792 (PFAM); IPR036388 (G3DSA:1.10.10.GENE3D); PTHR43214 (PANTHER); PTHR43214:SF12 (PANTHER); IPR000792 (PROSITE_PROFILES); IPR001789 (PROSITE_PROFILES); IPR000792 (CDD); IPR001789 (CDD); IPR011006 (SUPERFAMILY); IPR016032 (SUPERFAMILY)	P:GO:0000160; F:GO:0003677; P:GO:0006355	P:phosphorelay signal transduction system; F:DNA binding; P:regulation of transcription, DNA-templated
STENO00273	Smlt0401			391	1262	1248	1272	phosphopantothenoylcysteine decarboxylase|HMMPfam hit to PF04127, DNA / pantothenate metabolism flavoprote, score 1.8e-26	bifunctional phosphopantothenoylcysteine decarboxylase/phosphopantothenate--cysteine ligase CoaBC	F:GO:0004632; F:GO:0004633; F:GO:0010181; P:GO:0015937; P:GO:0015941	F:phosphopantothenate--cysteine ligase activity; F:phosphopantothenoylcysteine decarboxylase activity; F:FMN binding; P:coenzyme A biosynthetic process; P:pantothenate catabolic process	EC:4.1.1.36; EC:6.3.2.5	Phosphopantothenoylcysteine decarboxylase; Phosphopantothenate--cysteine ligase (CTP)	IPR036551 (G3DSA:3.40.50.GENE3D); IPR005252 (TIGRFAM); IPR035929 (G3DSA:3.40.50.GENE3D); IPR003382 (PFAM); IPR007085 (PFAM); PTHR14359:SF6 (PANTHER); PTHR14359 (PANTHER); IPR036551 (SUPERFAMILY); IPR035929 (SUPERFAMILY)	F:GO:0003824; F:GO:0004632; F:GO:0004633; F:GO:0010181; P:GO:0015937; P:GO:0015941	F:catalytic activity; F:phosphopantothenate--cysteine ligase activity; F:phosphopantothenoylcysteine decarboxylase activity; F:FMN binding; P:coenzyme A biosynthetic process; P:pantothenate catabolic process
STENO00274	Smlt0402	X		263	475	447	489	putative deoxyuridine 5'-triphosphate nucleotidohydrolase|HMMPfam hit to PF00692, dUTPase, score 6e-46	deoxyuridine 5'-triphosphate nucleotidohydrolase	F:GO:0000287; F:GO:0004170; P:GO:0006226; P:GO:0046080	F:magnesium ion binding; F:dUTP diphosphatase activity; P:dUMP biosynthetic process; P:dUTP metabolic process	EC:3.6.1.23; EC:3.6.1.19	dUTP diphosphatase; Acting on acid anhydrides	IPR036157 (G3DSA:2.70.40.GENE3D); IPR008181 (TIGRFAM); IPR029054 (PFAM); IPR008181 (PANTHER); PTHR11241:SF0 (PANTHER); IPR008181 (HAMAP); IPR033704 (CDD); IPR036157 (SUPERFAMILY)	F:GO:0004170; P:GO:0046080	F:dUTP diphosphatase activity; P:dUTP metabolic process
STENO00275	Smlt0403			427	2346	2322	2364	putative phosphomannomutase|HMMPfam hit to PF00408, Phosphoglucomutase/phosphomannomutase, C-, score 5.8e-17	phosphomannomutase/phosphoglucomutase	F:GO:0004614; F:GO:0004615; P:GO:0005975; C:GO:0016021	F:phosphoglucomutase activity; F:phosphomannomutase activity; P:carbohydrate metabolic process; C:integral component of membrane	EC:5.4.2.2; EC:5.4.2.8	Phosphoglucomutase (alpha-D-glucose-1,6-bisphosphate-dependent); Phosphomannomutase	IPR005841 (PRINTS); G3DSA:3.40.120.10 (GENE3D); G3DSA:3.40.120.10 (GENE3D); G3DSA:3.40.120.10 (GENE3D); IPR005843 (PFAM); IPR005844 (PFAM); G3DSA:3.30.310.50 (GENE3D); IPR005846 (PFAM); IPR005845 (PFAM); PTHR43771 (PANTHER); PTHR43771:SF2 (PANTHER); cd03089 (CDD); IPR016055 (SUPERFAMILY); IPR016055 (SUPERFAMILY); IPR016055 (SUPERFAMILY); IPR036900 (SUPERFAMILY)	P:GO:0005975; F:GO:0016868; P:GO:0071704	P:carbohydrate metabolic process; F:intramolecular transferase activity, phosphotransferases; P:organic substance metabolic process
STENO00276	Smlt0404	X		383	714	708	720	two component winged helix family transcriptional regulator|	DNA-binding response regulator	P:GO:0000160; F:GO:0003677; P:GO:0006355	P:phosphorelay signal transduction system; F:DNA binding; P:regulation of transcription, DNA-templated	N/A	N/A	IPR001789 (SMART); IPR001867 (SMART); IPR001867 (PFAM); IPR001789 (PFAM); G3DSA:3.40.50.2300 (GENE3D); IPR036388 (G3DSA:1.10.10.GENE3D); IPR039420 (PANTHER); PTHR26402:SF628 (PANTHER); IPR001867 (PROSITE_PROFILES); IPR001789 (PROSITE_PROFILES); IPR001789 (CDD); IPR001867 (CDD); IPR011006 (SUPERFAMILY)	P:GO:0000160; F:GO:0003677; P:GO:0006355	P:phosphorelay signal transduction system; F:DNA binding; P:regulation of transcription, DNA-templated
STENO00277	Smlt0405			462	2660	2655	2664	putative two-component sensor histidine kinase potassium transport regulator protein|HMMPfam hit to PF02702, Osmosensitive K+ channel His kinase sensor, score 1.2e-152	sensor histidine kinase KdpD	F:GO:0000155; P:GO:0000160; F:GO:0005524; C:GO:0016021; P:GO:0018106; P:GO:0023014	F:phosphorelay sensor kinase activity; P:phosphorelay signal transduction system; F:ATP binding; C:integral component of membrane; P:peptidyl-histidine phosphorylation; P:signal transduction by protein phosphorylation	EC:2.7.13.3	Histidine kinase	IPR004358 (PRINTS); IPR003594 (SMART); IPR003661 (SMART); G3DSA:3.40.50.300 (GENE3D); IPR003661 (PFAM); IPR006016 (PFAM); IPR025201 (PFAM); IPR036890 (G3DSA:3.30.565.GENE3D); IPR003594 (PFAM); G3DSA:1.10.287.130 (GENE3D); IPR003852 (PFAM); IPR014729 (G3DSA:3.40.50.GENE3D); IPR029016 (G3DSA:3.30.450.GENE3D); IPR038318 (G3DSA:1.20.120.GENE3D); PTHR45569 (PANTHER); IPR005467 (PROSITE_PROFILES); cd01…	F:GO:0000155; P:GO:0000160; F:GO:0004673; P:GO:0007165; C:GO:0016020; P:GO:0016310; F:GO:0016772	F:phosphorelay sensor kinase activity; P:phosphorelay signal transduction system; F:protein histidine kinase activity; P:signal transduction; C:membrane; P:phosphorylation; F:transferase activity, transferring phosphorus-containing groups
STENO00278	Smlt0406			338	650	645	657	putative potassium-transporting ATPase C chain|1 probable transmembrane helix predicted for Smlt0406 by TMHMM2.0 at aa 34-56	potassium-transporting ATPase subunit KdpC	F:GO:0005524; C:GO:0005887; F:GO:0008556; P:GO:0071805; P:GO:0099132	F:ATP binding; C:integral component of plasma membrane; F:potassium-transporting ATPase activity; P:potassium ion transmembrane transport; P:ATP hydrolysis coupled cation transmembrane transport	EC:3.6.1.3; EC:3.6.3.12; EC:3.6.1.15	Adenosinetriphosphatase; Potassium-transporting ATPase; Nucleoside-triphosphate phosphatase	IPR003820 (PIRSF); IPR003820 (TIGRFAM); IPR003820 (PFAM); IPR003820 (PANTHER); IPR003820 (HAMAP)	P:GO:0006813; F:GO:0008556; C:GO:0016021	P:potassium ion transport; F:potassium-transporting ATPase activity; C:integral component of membrane
STENO00279	Smlt0407			442	2058	2007	2073	putative potassium-transporting ATPase B chain|HMMPfam hit to PF00122, E1-E2 ATPase, score 3.4e-49	K(+)-transporting ATPase subunit B	F:GO:0000287; F:GO:0005524; C:GO:0005887; F:GO:0008556; P:GO:0071805; P:GO:0099132	F:magnesium ion binding; F:ATP binding; C:integral component of plasma membrane; F:potassium-transporting ATPase activity; P:potassium ion transmembrane transport; P:ATP hydrolysis coupled cation transmembrane transport	EC:3.6.1.3; EC:3.6.3.12; EC:3.6.1.15	Adenosinetriphosphatase; Potassium-transporting ATPase; Nucleoside-triphosphate phosphatase	PR00119 (PRINTS); IPR006391 (TIGRFAM); IPR023299 (G3DSA:3.40.1110.GENE3D); PF00702 (PFAM); IPR001757 (TIGRFAM); G3DSA:2.70.150.20 (GENE3D); PF00122 (PFAM),SFLDS00003 (SFLD),SFLDF00027 (SFLD); IPR006391 (PANTHER); IPR006391 (HAMAP); IPR023298 (SUPERFAMILY); IPR008250 (SUPERFAMILY); IPR036412 (SUPERFAMILY)	F:GO:0000166; F:GO:0005524; P:GO:0006813; F:GO:0008556; C:GO:0016021	F:nucleotide binding; F:ATP binding; P:potassium ion transport; F:potassium-transporting ATPase activity; C:integral component of membrane
STENO00280	Smlt0408			467	1710	1698	1722	putative potassium-transporting ATPase A chain|10 probable transmembrane helices predicted for Smlt0408 by TMHMM2.0 at aa 4-23, 60-82, 133-155, 185-207, 266-288, 295-317, 382-404, 425-447, 491-513 and 534-556	potassium-transporting ATPase subunit KdpA	C:GO:0005887; F:GO:0008556; F:GO:0030955; P:GO:0071805; P:GO:0099132	C:integral component of plasma membrane; F:potassium-transporting ATPase activity; F:potassium ion binding; P:potassium ion transmembrane transport; P:ATP hydrolysis coupled cation transmembrane transport	EC:3.6.1.3; EC:3.6.3.12; EC:3.6.1.15	Adenosinetriphosphatase; Potassium-transporting ATPase; Nucleoside-triphosphate phosphatase	IPR004623 (PIRSF); IPR004623 (TIGRFAM); IPR004623 (PFAM); IPR004623 (PANTHER); IPR004623 (HAMAP)	P:GO:0006813; F:GO:0008556	P:potassium ion transport; F:potassium-transporting ATPase activity
STENO00281	SMLT_RS01920	X		45	93	93	108	F subunit of K+-transporting ATPase (Potass_KdpF)|	---NA---	N/A	N/A	N/A	N/A	IPR011726 (PFAM)	C:GO:0005886; F:GO:0008556; P:GO:0043462	C:plasma membrane; F:potassium-transporting ATPase activity; P:regulation of ATPase activity
STENO00282	Smlt0410			299	663	645	675	Uncharacterised protein|Signal peptide predicted for Smlt0410 by SignalP 2.0 HMM (Signal peptide probability 0.999) with cleavage site probability 0.746 between residues 24 and 25	Uncharacterised protein	F:GO:0004527; P:GO:0090305	F:exonuclease activity; P:nucleic acid phosphodiester bond hydrolysis	N/A	N/A	no IPS match	no IPS match	no IPS match
STENO00283	Smlt0411	X		333	660	660	660	putative orotate phosphoribosyltransferase|HMMPfam hit to PF00156, Phosphoribosyl transferase domain, score 1.1e-33	Orotate phosphoribosyltransferase	F:GO:0000287; F:GO:0004588; P:GO:0044205	F:magnesium ion binding; F:orotate phosphoribosyltransferase activity; P:'de novo' UMP biosynthetic process	EC:2.4.2.10	Orotate phosphoribosyltransferase	IPR000836 (PFAM); IPR004467 (TIGRFAM); G3DSA:3.40.50.2020 (GENE3D); PTHR19278 (PANTHER); PTHR19278:SF36 (PANTHER); IPR023031 (HAMAP); IPR000836 (CDD); IPR029057 (SUPERFAMILY)	F:GO:0004588; P:GO:0006221; P:GO:0009116	F:orotate phosphoribosyltransferase activity; P:pyrimidine nucleotide biosynthetic process; P:nucleoside metabolic process
STENO00284	Smlt0412	X		385	801	798	807	putative endonuclease/exonuclease/phosphatase family protein|HMMPfam hit to PF03372, Endonuclease/Exonuclease/phosphatase fa, score 2.8e-51	exodeoxyribonuclease III	F:GO:0003677; F:GO:0004519; P:GO:0006281; F:GO:0008853; P:GO:0090305; F:GO:0140078	F:DNA binding; F:endonuclease activity; P:DNA repair; F:exodeoxyribonuclease III activity; P:nucleic acid phosphodiester bond hydrolysis; F:class I DNA-(apurinic or apyrimidinic site) endonuclease activity	EC:4.2.99.18; EC:3.1.11; EC:3.1.15; EC:3.1.11.2	DNA-(apurinic or apyrimidinic site) lyase; Acting on ester bonds; Acting on ester bonds; Exodeoxyribonuclease III	TIGR00195 (TIGRFAM); IPR036691 (G3DSA:3.60.10.GENE3D); IPR005135 (PFAM); IPR004808 (TIGRFAM); IPR004808 (PANTHER); PTHR22748:SF6 (PANTHER); IPR004808 (PROSITE_PROFILES); cd10281 (CDD); IPR036691 (SUPERFAMILY)	F:GO:0004518; P:GO:0006281	F:nuclease activity; P:DNA repair
STENO00285	Smlt0413			165	1373	1365	1374	putative beta-lactamase induction signal transducer AmpG|HMMPfam hit to PF07690, Major Facilitator Superfamily, score 7.2e-06	MFS transporter	F:GO:0008521; P:GO:0015876; C:GO:0016021	F:acetyl-CoA transmembrane transporter activity; P:acetyl-CoA transport; C:integral component of membrane	N/A	N/A	IPR024371 (PFAM); G3DSA:1.20.1250.20 (GENE3D); G3DSA:1.20.1250.20 (GENE3D); IPR004752 (PANTHER); IPR036259 (SUPERFAMILY)	F:GO:0008521; C:GO:0016020; C:GO:0016021	F:acetyl-CoA transmembrane transporter activity; C:membrane; C:integral component of membrane
STENO00286	Smlt0414	X		181	231	231	231	Uncharacterised protein|similarity:fasta; with=UniProt:Q5H5K5 (EMBL:AE013598;); Xanthomonas oryzae pv. oryzae.; Hypothetical protein.; length=75; id 65.753%; ungapped id 65.753%; E()=1.3e-15; 73 aa overlap; query 1-73; subject 1-73	Uncharacterised protein	P:GO:0006355	P:regulation of transcription, DNA-templated	N/A	N/A	IPR010985 (SUPERFAMILY)	P:GO:0006355	P:regulation of transcription, DNA-templated
STENO00287	Smlt0415			388	1128	1128	1131	anhydro-N-acetylmuramic acid kinase|HMMPfam hit to PF03702, Uncharacterised protein family (UPF0075), score 1e-190	anhydro-N-acetylmuramic acid kinase	F:GO:0005524; P:GO:0005975; P:GO:0006040; P:GO:0009254; F:GO:0016301; P:GO:0016310; F:GO:0016773; P:GO:0097175	F:ATP binding; P:carbohydrate metabolic process; P:amino sugar metabolic process; P:peptidoglycan turnover; F:kinase activity; P:phosphorylation; F:phosphotransferase activity, alcohol group as acceptor; P:1,6-anhydro-N-acetyl-beta-muramic acid catabolic process	N/A	N/A	IPR005338 (PFAM); G3DSA:3.30.420.40 (GENE3D); G3DSA:3.30.420.40 (GENE3D); IPR005338 (PANTHER); IPR005338 (HAMAP); SSF53067 (SUPERFAMILY)	F:GO:0005524; P:GO:0006040; P:GO:0009254; F:GO:0016773	F:ATP binding; P:amino sugar metabolic process; P:peptidoglycan turnover; F:phosphotransferase activity, alcohol group as acceptor
STENO00288	Smlt0416	X		432	1472	1452	1476	membrane proteins related to metalloendopeptidases|1 probable transmembrane helix predicted for Smlt0416 by TMHMM2.0 at aa 49-71	membrane protein	C:GO:0016021; F:GO:0016787	C:integral component of membrane; F:hydrolase activity	N/A	N/A	G3DSA:3.10.450.350 (GENE3D); IPR011055 (G3DSA:2.70.70.GENE3D); IPR007340 (PFAM); IPR016047 (PFAM); G3DSA:3.10.450.350 (GENE3D); mobidb-lite (MOBIDB_LITE); PTHR21666:SF221 (PANTHER); PTHR21666 (PANTHER); IPR011055 (SUPERFAMILY)	no GO terms	no GO terms
STENO00289	Smlt0417	X		423	1211	1209	1215	putative tyrosyl-tRNA synthetase|HMMPfam hit to PF01479, S4 domain, score 0.013	tyrosine--tRNA ligase	F:GO:0003723; F:GO:0004831; F:GO:0005524; C:GO:0005737; P:GO:0006437	F:RNA binding; F:tyrosine-tRNA ligase activity; F:ATP binding; C:cytoplasm; P:tyrosyl-tRNA aminoacylation	EC:6.1.1.1	Tyrosine--tRNA ligase	IPR002307 (PRINTS); G3DSA:1.10.240.10 (GENE3D); IPR036986 (G3DSA:3.10.290.GENE3D); IPR002305 (PFAM); IPR014729 (G3DSA:3.40.50.GENE3D); IPR002307 (TIGRFAM); IPR024108 (PTHR11766:PANTHER); IPR024088 (PANTHER); IPR002942 (PROSITE_PROFILES); IPR024108 (HAMAP); IPR002307 (CDD); IPR002942 (CDD); SSF52374 (SUPERFAMILY); SSF55174 (SUPERFAMILY)	F:GO:0000166; F:GO:0003723; F:GO:0004812; F:GO:0004831; F:GO:0005524; C:GO:0005737; P:GO:0006418; P:GO:0006437	F:nucleotide binding; F:RNA binding; F:aminoacyl-tRNA ligase activity; F:tyrosine-tRNA ligase activity; F:ATP binding; C:cytoplasm; P:tRNA aminoacylation for protein translation; P:tyrosyl-tRNA aminoacylation
STENO00290	Smlt0418			439	1713	1680	1728	putative aminopeptidase|HMMPfam hit to PF04389, Peptidase family M28, score 3.6e-63	aminopeptidase	F:GO:0004177; P:GO:0006508	F:aminopeptidase activity; P:proteolysis	EC:3.4.11	Acting on peptide bonds (peptidases)	IPR003137 (PFAM); G3DSA:3.40.630.10 (GENE3D); IPR007484 (PFAM); G3DSA:3.40.630.10 (GENE3D); PTHR12147:SF37 (PANTHER); PTHR12147 (PANTHER); PS51257 (PROSITE_PROFILES); cd05660 (CDD); cd04821 (CDD); SSF52025 (SUPERFAMILY); SSF53187 (SUPERFAMILY)	no GO terms	no GO terms
STENO00291	Smlt0419			309	662	609	675	Uncharacterised protein|Signal peptide predicted for Smlt0419 by SignalP 2.0 HMM (Signal peptide probability 1.000) with cleavage site probability 1.000 between residues 21 and 22	Uncharacterised protein	N/A	N/A	N/A	N/A	no IPS match	no IPS match	no IPS match
STENO00292	Smlt0420			252	1382	1380	1392	peptidase M23|	peptidase M23	F:GO:0016787	F:hydrolase activity	N/A	N/A	IPR016047 (PFAM); IPR011055 (G3DSA:2.70.70.GENE3D); mobidb-lite (MOBIDB_LITE); mobidb-lite (MOBIDB_LITE); mobidb-lite (MOBIDB_LITE); PTHR45330 (PANTHER); IPR011055 (SUPERFAMILY)	no GO terms	no GO terms
STENO00293	Smlt0422	X		368	693	690	705	putative rhomboid family transmembrane protein|6 probable transmembrane helices predicted for Smlt0422 by TMHMM2.0 at aa 12-34, 81-98, 105-127, 132-154, 166-188 and 198-220	rhomboid family intramembrane serine protease	F:GO:0004252; P:GO:0006508; C:GO:0016021	F:serine-type endopeptidase activity; P:proteolysis; C:integral component of membrane	EC:3.4.21	Acting on peptide bonds (peptidases)	IPR035952 (G3DSA:1.20.1540.GENE3D); IPR022764 (PFAM); PTHR43066 (PANTHER); SSF144091 (SUPERFAMILY)	F:GO:0004252; C:GO:0016021	F:serine-type endopeptidase activity; C:integral component of membrane
STENO00294	Smlt0423			265	1427	1422	1428	putative fatty acid transport system, membrane protein|HMMPfam hit to PF03349, Outer membrane protein transport protein (O, score 2.5e-132	membrane protein	N/A	N/A	N/A	N/A	IPR005017 (PFAM); G3DSA:2.40.160.60 (GENE3D); PTHR35093:SF3 (PANTHER); IPR005017 (PANTHER); SSF56935 (SUPERFAMILY)	no GO terms	no GO terms
STENO00295	Smlt0424	X		354	593	573	609	ribosyl nicotinamide transporter, PnuC-like|5 probable transmembrane helices predicted for Smlt0424 by TMHMM2.0 at aa 38-55, 60-82, 97-116, 123-145 and 165-187	nicotinamide mononucleotide transporter	C:GO:0016021; F:GO:0034257; P:GO:0034258	C:integral component of membrane; F:nicotinamide riboside transmembrane transporter activity; P:nicotinamide riboside transport	N/A	N/A	IPR006419 (PFAM); IPR006419 (TIGRFAM); IPR006419 (PANTHER)	C:GO:0016020; F:GO:0034257; P:GO:0034258	C:membrane; F:nicotinamide riboside transmembrane transporter activity; P:nicotinamide riboside transport
STENO00296	Smlt0425			202	1073	1017	1077	putative TRANSCRIPTIONAL REGULATORY PROTEIN NADR (PROBABLY ASNC-FAMILY)|similarity:fasta; Rv0212c; mtuberculosis; POSSIBLE TRANSCRIPTIONAL REGULATORY PROTEIN NADR (PROBABLY ASNC-FAMILY); length 323 aa; id=35.6%; E()=1.9e-23; 331 aa overlap; query 7-337 aa; subject 1-309 aa; similarity:fasta; Mb0218c; mbovis; POSSIBLE TRANSCRIPTIONAL REGULATORY PROTEIN NADR (PROBABLY ASNC-FAMILY); length 323 aa; i…	transcriptional regulator	N/A	N/A	N/A	N/A	IPR038727 (PFAM); G3DSA:3.40.50.300 (GENE3D); IPR014729 (G3DSA:3.40.50.GENE3D); PTHR37512 (PANTHER); SSF52374 (SUPERFAMILY); IPR027417 (SUPERFAMILY)	no GO terms	no GO terms
STENO00297	Smlt0426			482	3219	3210	3234	putative bifunctional PutA protein [includes: proline dehydrogenase; delta-1-pyrroline-5-carboxylate dehydrogenase]|HMMPfam hit to PF01619, Proline dehydrogenase, score 1.2e-131	bifunctional proline dehydrogenase/L-glutamate gamma-semialdehyde dehydrogenase PutA	F:GO:0003677; F:GO:0003700; F:GO:0003842; F:GO:0004657; P:GO:0006355; P:GO:0006561; P:GO:0010133; F:GO:0016620; P:GO:0055114	F:DNA binding; F:DNA-binding transcription factor activity; F:1-pyrroline-5-carboxylate dehydrogenase activity; F:proline dehydrogenase activity; P:regulation of transcription, DNA-templated; P:proline biosynthetic process; P:proline catabolic process to glutamate; F:oxidoreductase activity, acting on the aldehyde or oxo group of donors, NAD or NADP as acceptor; P:oxidation-reduction process	EC:1.5.1.12; EC:1.5.99.8	Acting on the CH-NH group of donors; Acting on the CH-NH group of donors	IPR016163 (G3DSA:3.40.309.GENE3D); IPR025703 (PIRSF); PF18327 (PFAM); G3DSA:3.20.20.220 (GENE3D); G3DSA:3.20.20.220 (GENE3D); IPR024082 (PFAM); IPR016162 (G3DSA:3.40.605.GENE3D); IPR005933 (TIGRFAM); IPR015590 (PFAM); IPR002872 (PFAM); mobidb-lite (MOBIDB_LITE); PTHR42862 (PANTHER); cd07125 (CDD); IPR016161 (SUPERFAMILY); IPR024089 (SUPERFAMILY); IPR029041 (SUPERFAMILY)	F:GO:0003700; F:GO:0003842; F:GO:0004657; P:GO:0006355; P:GO:0006561; P:GO:0010133; F:GO:0016491; F:GO:0016620; P:GO:0055114	F:DNA-binding transcription factor activity; F:1-pyrroline-5-carboxylate dehydrogenase activity; F:proline dehydrogenase activity; P:regulation of transcription, DNA-templated; P:proline biosynthetic process; P:proline catabolic process to glutamate; F:oxidoreductase activity; F:oxidoreductase activity, acting on the aldehyde or oxo group of donors, NAD or NADP as acceptor; P:oxidation-reduction …
STENO00298	Smlt0427	X		189	477	477	492	transmembrane protein|	DUF2244 domain-containing protein	C:GO:0016021	C:integral component of membrane	N/A	N/A	IPR019253 (PFAM)	no GO terms	no GO terms
STENO00299	Smlt0429			446	1608	1590	1611	putative cytochrome c oxidase polypeptide I|12 probable transmembrane helices predicted for Smlt0429 by TMHMM2.0 at aa 40-62, 82-104, 124-146, 166-188, 209-231, 258-280, 287-309, 324-346, 359-381, 396-418, 435-457 and 472-494	cytochrome c oxidase subunit I	F:GO:0004129; C:GO:0005886; P:GO:0006119; P:GO:0009060; P:GO:0015990; C:GO:0016021; F:GO:0020037; P:GO:0022900; C:GO:0045277; F:GO:0046872	F:cytochrome-c oxidase activity; C:plasma membrane; P:oxidative phosphorylation; P:aerobic respiration; P:electron transport coupled proton transport; C:integral component of membrane; F:heme binding; P:electron transport chain; C:respiratory chain complex IV; F:metal ion binding	EC:1.9.3.1	Cytochrome-c oxidase	IPR000883 (PRINTS); IPR014241 (TIGRFAM); IPR036927 (G3DSA:1.20.210.GENE3D); IPR000883 (PFAM); mobidb-lite (MOBIDB_LITE); IPR000883 (PANTHER); IPR023616 (PROSITE_PROFILES); IPR033944 (CDD); IPR036927 (SUPERFAMILY)	F:GO:0004129; P:GO:0009060; P:GO:0015990; C:GO:0016021; F:GO:0020037; C:GO:0045277; P:GO:0055114	F:cytochrome-c oxidase activity; P:aerobic respiration; P:electron transport coupled proton transport; C:integral component of membrane; F:heme binding; C:respiratory chain complex IV; P:oxidation-reduction process
STENO00300	Smlt0430			19	246	222	279	transmembrane protein|	transmembrane protein	C:GO:0016021	C:integral component of membrane	N/A	N/A	mobidb-lite (MOBIDB_LITE); mobidb-lite (MOBIDB_LITE)	no GO terms	no GO terms
STENO00301	Smlt0431			347	591	588	597	cytochrome oxidase biogenesis protein Cox11-CtaG, copper delivery to Cox1|HMMPfam hit to PF04442, Cytochrome c oxidase assembly protein Cta, score 1.5e-49	cytochrome C oxidase assembly protein	F:GO:0005507; C:GO:0016021	F:copper ion binding; C:integral component of membrane	N/A	N/A	IPR007533 (PIRSF); IPR023471 (G3DSA:2.60.370.GENE3D); IPR007533 (PFAM); PTHR21320:SF5 (PANTHER); PTHR21320 (PANTHER); IPR023471 (SUPERFAMILY)	F:GO:0005507	F:copper ion binding
STENO00302	Smlt0432	X		394	876	876	879	putative cytochrome c oxidase, subunit III|7 probable transmembrane helices predicted for Smlt0432 by TMHMM2.0 at aa 21-38, 42-64, 85-107, 152-174, 187-209, 229-251 and 271-290	cytochrome c oxidase subunit 3	F:GO:0004129; C:GO:0005886; C:GO:0016021; P:GO:0019646; P:GO:1902600	F:cytochrome-c oxidase activity; C:plasma membrane; C:integral component of membrane; P:aerobic electron transport chain; P:proton transmembrane transport	EC:1.9.3.1	Cytochrome-c oxidase	G3DSA:1.10.287.70 (GENE3D); IPR000298 (PFAM); IPR013833 (G3DSA:1.20.120.GENE3D); IPR024791 (PANTHER); PTHR11403:SF0 (PANTHER); IPR000298 (PROSITE_PROFILES); IPR033945 (CDD); IPR035973 (SUPERFAMILY)	F:GO:0004129; F:GO:0015002; C:GO:0016020; P:GO:0019646; P:GO:0022904	F:cytochrome-c oxidase activity; F:heme-copper terminal oxidase activity; C:membrane; P:aerobic electron transport chain; P:respiratory electron transport chain
STENO00303	Smlt0433	X		139	218	213	219	putative transmembrane protein|2 probable transmembrane helices predicted for Smlt0433 by TMHMM2.0 at aa 32-54 and 70-89	twin transmembrane helix small protein	C:GO:0016021	C:integral component of membrane	N/A	N/A	IPR021313 (PFAM)	no GO terms	no GO terms
STENO00304	Smlt0435	X		284	570	564	576	Uncharacterised protein|1 probable transmembrane helix predicted for Smlt0435 by TMHMM2.0 at aa 20-42	Uncharacterised protein	N/A	N/A	N/A	N/A	IPR036249 (SUPERFAMILY)	no GO terms	no GO terms
STENO00305	Smlt0436	X		402	1164	1164	1176	heme A synthase, cytochrome oxidase biogenesis protein Cox15-CtaA|10 probable transmembrane helices predicted for Smlt0436 by TMHMM2.0 at aa 12-34, 82-101, 108-130, 134-156, 163-182, 186-208, 229-251, 304-326, 333-351 and 361-383	heme A synthase	C:GO:0005886; P:GO:0006784; C:GO:0016021; F:GO:0016627; P:GO:0055114	C:plasma membrane; P:heme a biosynthetic process; C:integral component of membrane; F:oxidoreductase activity, acting on the CH-CH group of donors; P:oxidation-reduction process	N/A	N/A	IPR003780 (PFAM); PTHR35457 (PANTHER)	P:GO:0006784; C:GO:0016021; F:GO:0016627; P:GO:0055114	P:heme a biosynthetic process; C:integral component of membrane; F:oxidoreductase activity, acting on the CH-CH group of donors; P:oxidation-reduction process
STENO00306	Smlt0436A	X		436	893	888	894	heme O synthase, protoheme IX farnesyltransferase|Signal peptide predicted for Smlt0436A by SignalP 2.0 HMM (Signal peptide probability 0.968) with cleavage site probability 0.930 between residues 31 and 32	protoheme IX farnesyltransferase	C:GO:0005886; F:GO:0008495; C:GO:0016021; P:GO:0048034	C:plasma membrane; F:protoheme IX farnesyltransferase activity; C:integral component of membrane; P:heme O biosynthetic process	EC:2.5.1.29	Geranylgeranyl diphosphate synthase	IPR006369 (TIGRFAM); IPR000537 (PFAM); G3DSA:1.10.357.140 (GENE3D); IPR006369 (PANTHER); IPR006369 (HAMAP); IPR006369 (CDD)	F:GO:0008495; C:GO:0016021; F:GO:0016765; P:GO:0048034	F:protoheme IX farnesyltransferase activity; C:integral component of membrane; F:transferase activity, transferring alkyl or aryl (other than methyl) groups; P:heme O biosynthetic process
STENO00307	Smlt0439	X		398	972	969	987	Sodium/bile acid symporter family|HMMPfam hit to PF01758, Sodium Bile acid symporter family, score 0.00046	bile acid:sodium symporter	C:GO:0016021	C:integral component of membrane	N/A	N/A	IPR016833 (PIRSF); IPR016833 (PFAM); IPR038770 (G3DSA:1.20.1530.GENE3D); PTHR18640:SF9 (PANTHER); IPR016833 (PANTHER)	no GO terms	no GO terms
STENO00308	Smlt0440	X		331	500	495	504	beta-lactamase hydrolase-family protein|	beta-lactamase hydrolase-family protein	F:GO:0016787	F:hydrolase activity	N/A	N/A	IPR005939 (PFAM); IPR029021 (G3DSA:3.90.190.GENE3D); IPR029021 (SUPERFAMILY)	F:GO:0016787	F:hydrolase activity
STENO00309	Smlt0441	X		463	1739	1725	1752	putative DNA primase|HMMPfam hit to PF01807, CHC2 zinc finger, score 2.7e-59	DNA primase	F:GO:0003677; F:GO:0003896; P:GO:0006269; F:GO:0008270; C:GO:1990077	F:DNA binding; F:DNA primase activity; P:DNA replication, synthesis of RNA primer; F:zinc ion binding; C:primosome complex	EC:2.7.7.6	DNA-directed RNA polymerase	IPR006171 (SMART); IPR013173 (SMART); IPR002694 (SMART); IPR002694 (PFAM); IPR006295 (TIGRFAM); IPR013173 (PFAM); IPR006171 (PFAM); G3DSA:3.40.1360.10 (GENE3D); IPR013264 (PFAM); IPR016136 (G3DSA:1.10.860.GENE3D); IPR019475 (PFAM); IPR037068 (G3DSA:3.90.980.GENE3D); G3DSA:1.20.50.20 (GENE3D); IPR036977 (G3DSA:3.90.580.GENE3D); PTHR30313 (PANTHER); IPR006171 (PROSITE_PROFILES); IPR030846 (HAMAP); …	F:GO:0003677; F:GO:0003896; P:GO:0006260; P:GO:0006269; F:GO:0008270; F:GO:0016779	F:DNA binding; F:DNA primase activity; P:DNA replication; P:DNA replication, synthesis of RNA primer; F:zinc ion binding; F:nucleotidyltransferase activity
STENO00310	Smlt0442			370	929	897	951	putative ribonuclease|6 probable transmembrane helices predicted for Smlt0442 by TMHMM2.0 at aa 40-62, 103-125, 152-174, 184-206, 219-241 and 256-278	BrkB protein	C:GO:0005886; C:GO:0016021	C:plasma membrane; C:integral component of membrane	N/A	N/A	IPR017039 (PFAM); IPR017039 (TIGRFAM); IPR017039 (PIRSF); IPR017039 (PANTHER); PTHR30213:SF1 (PANTHER)	no GO terms	no GO terms
STENO00311	Smlt0443	X		277	444	444	447	transamidase GatB domain-containing protein|HMMPfam hit to PF02637, GatB/Yqey domain, score 1.4e-49	glutamyl-tRNA amidotransferase	F:GO:0016740; F:GO:0016884	F:transferase activity; F:carbon-nitrogen ligase activity, with glutamine as amido-N-donor	N/A	N/A	IPR019004 (PFAM); IPR023168 (G3DSA:1.10.10.GENE3D); G3DSA:1.10.1510.10 (GENE3D); IPR019004 (PANTHER); IPR003789 (SUPERFAMILY)	F:GO:0016884	F:carbon-nitrogen ligase activity, with glutamine as amido-N-donor
STENO00312	Smlt0444	X		48	215	213	216	SSU ribosomal protein S21p|HMMPfam hit to PF01165, Ribosomal protein S21, score 4.4e-31	30S ribosomal protein S21	F:GO:0003735; C:GO:0005840; P:GO:0006412	F:structural constituent of ribosome; C:ribosome; P:translation	N/A	N/A	IPR001911 (PRINTS); IPR001911 (TIGRFAM); IPR038380 (G3DSA:1.20.5.GENE3D); IPR001911 (PFAM); mobidb-lite (MOBIDB_LITE); PTHR21109:SF7 (PANTHER); IPR001911 (PANTHER); IPR001911 (PRODOM); IPR001911 (HAMAP)	F:GO:0003735; C:GO:0005840; P:GO:0006412	F:structural constituent of ribosome; C:ribosome; P:translation
STENO00313	Smlt0445			418	1026	1026	1044	YgjD/Kae1/Qri7 family, required for threonylcarbamoyladenosine (t(6)A) formation in tRNA|HMMPfam hit to PF00814, Glycoprotease family, score 5.1e-75	tRNA (adenosine(37)-N6)-threonylcarbamoyltransferase complex transferase subunit TsaD	P:GO:0002949; F:GO:0003677; F:GO:0004222; F:GO:0004519; F:GO:0005506; C:GO:0005737; P:GO:0006508; F:GO:0061711; P:GO:0090305	P:tRNA threonylcarbamoyladenosine modification; F:DNA binding; F:metalloendopeptidase activity; F:endonuclease activity; F:iron ion binding; C:cytoplasm; P:proteolysis; F:N(6)-L-threonylcarbamoyladenine synthase activity; P:nucleic acid phosphodiester bond hydrolysis	EC:3.4.24; EC:2.3.1.234	Acting on peptide bonds (peptidases); N(6)-L-threonylcarbamoyladenine synthase	IPR017861 (PRINTS); IPR017861 (TIGRFAM); IPR000905 (PFAM); G3DSA:3.30.420.40 (GENE3D); G3DSA:3.30.420.40 (GENE3D); IPR022450 (TIGRFAM); IPR022450 (PTHR11735:PANTHER); IPR000905 (PANTHER); IPR022450 (HAMAP); SSF53067 (SUPERFAMILY); SSF53067 (SUPERFAMILY)	P:GO:0002949; F:GO:0004222	P:tRNA threonylcarbamoyladenosine modification; F:metalloendopeptidase activity
STENO00314	Smlt0447	X		308	354	354	369	putative dihydroneopterin aldolase|HMMPfam hit to PF02152, Dihydroneopterin aldolase, score 3.1e-40	dihydroneopterin aldolase	F:GO:0004150; P:GO:0046654; P:GO:0046656	F:dihydroneopterin aldolase activity; P:tetrahydrofolate biosynthetic process; P:folic acid biosynthetic process	EC:4.1.2.25	Dihydroneopterin aldolase	IPR006157 (SMART); IPR006157 (PFAM); IPR006156 (TIGRFAM); G3DSA:3.30.1130.10 (GENE3D); IPR006157 (TIGRFAM); PTHR42844 (PANTHER); IPR006157 (CDD); SSF55620 (SUPERFAMILY)	F:GO:0004150; P:GO:0006760	F:dihydroneopterin aldolase activity; P:folic acid-containing compound metabolic process
STENO00315	Smlt0448	X		437	1271	1164	1278	Small-conductance mechanosensitive channel|HMMPfam hit to PF00924, Mechanosensitive ion channel, score 8.1e-36	mechanosensitive ion channel protein MscS	F:GO:0008381; C:GO:0016021; P:GO:0055085; P:GO:0071470	F:mechanosensitive ion channel activity; C:integral component of membrane; P:transmembrane transport; P:cellular response to osmotic stress	N/A	N/A	IPR006685 (PFAM); IPR030192 (PANTHER); IPR010920 (SUPERFAMILY)	F:GO:0008381; C:GO:0016020; C:GO:0016021; P:GO:0055085; P:GO:0071470	F:mechanosensitive ion channel activity; C:membrane; C:integral component of membrane; P:transmembrane transport; P:cellular response to osmotic stress
STENO00316	Smlt0449			477	2175	2169	2187	periplasmic beta-glucosidase precursor|HMMPfam hit to PF01915, Glycosyl hydrolase family 3 C termina, score 9.6e-82	beta-glucosidase	P:GO:0005975; F:GO:0008422; F:GO:0102483	P:carbohydrate metabolic process; F:beta-glucosidase activity; F:scopolin beta-glucosidase activity	EC:3.2.1.21	Beta-glucosidase	IPR001764 (PRINTS); IPR026891 (SMART); IPR002772 (PFAM); IPR036962 (G3DSA:3.20.20.GENE3D); IPR001764 (PFAM); IPR026891 (PFAM); IPR036881 (G3DSA:3.40.50.GENE3D); IPR013783 (G3DSA:2.60.40.GENE3D); PTHR30620:SF5 (PANTHER); PTHR30620 (PANTHER); IPR017853 (SUPERFAMILY); IPR036881 (SUPERFAMILY)	F:GO:0004553; P:GO:0005975	F:hydrolase activity, hydrolyzing O-glycosyl compounds; P:carbohydrate metabolic process
STENO00317	Smlt0451			431	1169	1155	1284	putative dehydrogenase|HMMPfam hit to PF07995, Glucose / Sorbosone dehydrogenase, score 1.1e-60	glucose dehydrogenase	F:GO:0016491; P:GO:0055114	F:oxidoreductase activity; P:oxidation-reduction process	N/A	N/A	IPR011042 (G3DSA:2.120.10.GENE3D); IPR012938 (PFAM); PTHR19328 (PANTHER); PTHR19328:SF39 (PANTHER); PS51257 (PROSITE_PROFILES); IPR011041 (SUPERFAMILY)	F:GO:0003824	F:catalytic activity
STENO00318	Smlt0452			327	452	432	456	putative transmembrane protein|HMMPfam hit to PF05360, yiaA/B two helix domain, score 4.3e-20	membrane protein	C:GO:0016021	C:integral component of membrane	N/A	N/A	IPR008024 (PFAM); IPR038972 (PANTHER)	no GO terms	no GO terms
STENO00319	Smlt0453			245	328	312	345	Uncharacterised protein|similarity:blastp; with=UniProt:Q4UPV0 (EMBL:CP000050;); Xanthomonas campestris pv. campestris (strain 8004).; Hypothetical protein.; length=120; E()=9e-26	Uncharacterised protein	N/A	N/A	N/A	N/A	no IPS match	no IPS match	no IPS match
STENO00320	Smlt0454	X		467	1301	1290	1323	putative transmembrane amino acid permease|12 probable transmembrane helices predicted for Smlt0454 by TMHMM2.0 at aa 29-51, 56-75, 95-117, 137-159, 166-188, 208-227, 240-262, 277-299, 337-359, 363-382, 394-416 and 420-437	amino acid permease	C:GO:0016021; F:GO:0022857; P:GO:0055085	C:integral component of membrane; F:transmembrane transporter activity; P:transmembrane transport	N/A	N/A	IPR002293 (PIRSF); G3DSA:1.20.1740.10 (GENE3D); IPR002293 (PFAM); PTHR42770:SF2 (PANTHER); PTHR42770 (PANTHER)	C:GO:0016020; F:GO:0022857; P:GO:0055085	C:membrane; F:transmembrane transporter activity; P:transmembrane transport
STENO00321	Smlt0455			358	752	735	762	ErfK/YbiS/YcfS/YnhG family protein|Signal peptide predicted for Smlt0455 by SignalP 2.0 HMM (Signal peptide probability 1.000) with cleavage site probability 1.000 between residues 22 and 23	ErfK/YbiS/YcfS/YnhG family protein	F:GO:0016740	F:transferase activity	N/A	N/A	IPR005490 (PFAM); PTHR38589 (PANTHER)	F:GO:0016740	F:transferase activity
STENO00322	Smlt0456			414	848	846	855	putative two-component response regulator transcriptional regulatory protein|HMMPfam hit to PF01418, Helix-turn-helix domain, rpiR family, score 3.5e-22	MurR/RpiR family transcriptional regulator	F:GO:0003677; F:GO:0003700; P:GO:0006355; F:GO:0097367; P:GO:1901135	F:DNA binding; F:DNA-binding transcription factor activity; P:regulation of transcription, DNA-templated; F:carbohydrate derivative binding; P:carbohydrate derivative metabolic process	N/A	N/A	IPR000281 (PFAM); IPR001347 (PFAM); G3DSA:3.40.50.10490 (GENE3D); IPR036388 (G3DSA:1.10.10.GENE3D); mobidb-lite (MOBIDB_LITE); PTHR30514:SF17 (PANTHER); PTHR30514 (PANTHER); IPR001347 (PROSITE_PROFILES); IPR000281 (PROSITE_PROFILES); IPR035472 (CDD); IPR009057 (SUPERFAMILY); SSF53697 (SUPERFAMILY)	F:GO:0003677; F:GO:0003700; P:GO:0006355; F:GO:0097367; P:GO:1901135	F:DNA binding; F:DNA-binding transcription factor activity; P:regulation of transcription, DNA-templated; F:carbohydrate derivative binding; P:carbohydrate derivative metabolic process
STENO00323	Smlt0458	X		462	1096	873	1110	chloromuconate cycloisomerase [EC:5.5.1.7]|HMMPfam hit to PF02746, Mandelate racemase / muconate lactonizing en, score 7.1e-22	dipeptide epimerase	F:GO:0016855	F:racemase and epimerase activity, acting on amino acids and derivatives	N/A	N/A	IPR013342 (SMART); IPR036849 (G3DSA:3.20.20.GENE3D); IPR029017 (G3DSA:3.30.390.GENE3D); IPR013341 (PFAM); IPR029065 (PFAM); IPR034603 (PANTHER); IPR034603 (CDD); IPR036849 (SUPERFAMILY); SSF54826 (SUPERFAMILY)	F:GO:0016855	F:racemase and epimerase activity, acting on amino acids and derivatives
STENO00324	Smlt0459	X		439	1439	1434	1455	putative NlpC/P60 family protein|HMMPfam hit to PF00877, NlpC/P60 family, score 2.7e-11	NlpC-P60 family protein	N/A	N/A	N/A	N/A	IPR039439 (PFAM); IPR027017 (PIRSF); IPR000064 (PFAM); G3DSA:3.90.1720.10 (GENE3D); IPR038765 (SUPERFAMILY)	no GO terms	no GO terms
STENO00325	Smlt0461			273	3024	3012	3027	putative TonB outer membrane protein oar family precursor|HMMPfam hit to PF00593, TonB dependent receptor, score 1.8e-08	energy transducer TonB	C:GO:0009279; C:GO:0016021; F:GO:0030246	C:cell outer membrane; C:integral component of membrane; F:carbohydrate binding	N/A	N/A	PF13620 (PFAM); G3DSA:2.60.40.1120 (GENE3D); IPR012910 (PFAM); IPR000531 (PFAM); IPR037066 (G3DSA:2.170.130.GENE3D); PTHR30069:SF6 (PANTHER); IPR039426 (PANTHER); IPR013784 (SUPERFAMILY); SSF56935 (SUPERFAMILY)	F:GO:0030246	F:carbohydrate binding
STENO00326	Smlt0462			296	1553	1548	1557	putative penicillin-binding protein 4 (pbp-4)|HMMPfam hit to PF00144, Beta-lactamase, score 6.6e-66	penicillin-binding protein	N/A	N/A	N/A	N/A	IPR001466 (PFAM); G3DSA:3.40.710.10 (GENE3D); mobidb-lite (MOBIDB_LITE); PTHR43645:SF4 (PANTHER); PTHR43645 (PANTHER); IPR012338 (SUPERFAMILY)	no GO terms	no GO terms
STENO00327	Smlt0466	X		290	372	372	372	putative transmembrane protein|3 probable transmembrane helices predicted for Smlt0466 by TMHMM2.0 at aa 7-29, 44-66 and 91-113	membrane protein	C:GO:0016021	C:integral component of membrane	N/A	N/A	no IPS match	no IPS match	no IPS match
STENO00328	Smlt0467	X		310	413	405	426	EF hand repeat-containing protein|	calcium-binding protein	F:GO:0005509; F:GO:0016301; P:GO:0016310	F:calcium ion binding; F:kinase activity; P:phosphorylation	N/A	N/A	G3DSA:1.10.238.10 (GENE3D); IPR002048 (PFAM); mobidb-lite (MOBIDB_LITE); IPR002048 (PROSITE_PROFILES); IPR002048 (CDD); IPR011992 (SUPERFAMILY)	F:GO:0005509	F:calcium ion binding
STENO00329	Smlt0468			411	752	747	759	Hydrolase, haloacid delahogenase-like family|HMMPfam hit to PF00702, haloacid dehalogenase-like hydrolase, score 1.9e-07	haloacid dehalogenase	F:GO:0016787	F:hydrolase activity	N/A	N/A	IPR023214 (G3DSA:3.40.50.GENE3D); IPR023198 (G3DSA:1.10.150.GENE3D); PF13419 (PFAM),SFLDS00003 (SFLD),SFLDG01129 (SFLD); PTHR43316 (PANTHER); PTHR43316:SF3 (PANTHER); cd07515 (CDD); IPR036412 (SUPERFAMILY)	no GO terms	no GO terms
STENO00330	Smlt0469	X		341	488	471	504	Uncharacterised protein|Signal peptide predicted for Smlt0469 by SignalP 2.0 HMM (Signal peptide probability 1.000) with cleavage site probability 0.995 between residues 21 and 22	Uncharacterised protein	N/A	N/A	N/A	N/A	no IPS match	no IPS match	no IPS match
STENO00331	Smlt0470	X		470	1363	1362	1374	Uncharacterized protein conserved in bacteria|HMMPfam hit to PF07063, Protein of unknown function (DUF1338), score 2.7e-61	VOC family protein	N/A	N/A	N/A	N/A	IPR009770 (SMART); IPR009770 (PFAM); G3DSA:3.10.180.80 (GENE3D); PTHR39479 (PANTHER); PTHR39479:SF2 (PANTHER); cd16348 (CDD)	no GO terms	no GO terms
STENO00332	Smlt0471			487	1515	1515	1518	putative acetyl-CoA hydrolase/transferase|HMMPfam hit to PF02550, Acetyl-CoA hydrolase/transferase, score 7.7e-155	acetyl-CoA hydrolase	P:GO:0006084; F:GO:0016740; F:GO:0016787	P:acetyl-CoA metabolic process; F:transferase activity; F:hydrolase activity	N/A	N/A	IPR026888 (PFAM); IPR017821 (TIGRFAM); G3DSA:3.40.1080.10 (GENE3D); IPR003702 (PFAM); IPR038460 (G3DSA:3.40.1080.GENE3D); G3DSA:3.30.750.70 (GENE3D); PTHR43609 (PANTHER); IPR037171 (SUPERFAMILY); IPR037171 (SUPERFAMILY)	F:GO:0003824; P:GO:0006084; F:GO:0016740	F:catalytic activity; P:acetyl-CoA metabolic process; F:transferase activity
STENO00333	Smlt0473			476	2795	2793	2796	putative glutamate-ammonia-ligase adenylyltransferase|HMMPfam hit to PF03710, Glutamate-ammonia ligase adenylyltransferase, score 5.5e-74	bifunctional [glutamate--ammonia ligase]-adenylyl-L-tyrosine phosphorylase/[glutamate--ammonia-ligase] adenylyltransferase	F:GO:0000287; P:GO:0000820; F:GO:0005524; F:GO:0008882; F:GO:0016874; F:GO:0047388	F:magnesium ion binding; P:regulation of glutamine family amino acid metabolic process; F:ATP binding; F:[glutamate-ammonia-ligase] adenylyltransferase activity; F:ligase activity; F:[glutamine synthetase]-adenylyl-L-tyrosine phosphorylase	EC:2.7.7.89; EC:2.7.7.42	[Glutamine synthetase]-adenylyl-L-tyrosine phosphorylase; [Glutamine synthetase] adenylyltransferase	IPR013546 (PFAM); G3DSA:1.20.120.330 (GENE3D); G3DSA:3.30.460.100 (GENE3D); IPR005190 (PFAM); G3DSA:1.20.120.1510 (GENE3D); G3DSA:1.20.120.330 (GENE3D); IPR023057 (PANTHER); IPR023057 (HAMAP); cd05401 (CDD); cd05401 (CDD); SSF81593 (SUPERFAMILY); SSF81301 (SUPERFAMILY); SSF81593 (SUPERFAMILY); SSF81301 (SUPERFAMILY)	F:GO:0008882; F:GO:0016779	F:[glutamate-ammonia-ligase] adenylyltransferase activity; F:nucleotidyltransferase activity
STENO00334	Smlt0476	X		418	560	552	576	putative transmembrane protein|HMMPfam hit to PF02592, Uncharacterized ACR, YhhQ family COG1738, score 5.4e-17	VUT family protein	C:GO:0005887; F:GO:0022857; P:GO:0055085; P:GO:1990397	C:integral component of plasma membrane; F:transmembrane transporter activity; P:transmembrane transport; P:queuosine salvage	N/A	N/A	IPR003744 (TIGRFAM); IPR003744 (PFAM); IPR003744 (PANTHER); PTHR34300:SF1 (PANTHER); IPR003744 (PANTHER); PTHR34300:SF1 (PANTHER); IPR003744 (HAMAP)	P:GO:1990397	P:queuosine salvage
STENO00335	Smlt0477			304	514	498	528	putative transmembrane protein|2 probable transmembrane helices predicted for Smlt0477 by TMHMM2.0 at aa 5-27 and 37-59	transmembrane protein	C:GO:0016021	C:integral component of membrane	N/A	N/A	no IPS match	no IPS match	no IPS match
STENO00336	Smlt0479			374	851	849	864	putative exported outer membrane protein|Signal peptide predicted for Smlt0479 by SignalP 2.0 HMM (Signal peptide probability 1.000) with cleavage site probability 1.000 between residues 25 and 26	DUF2145 domain-containing protein	N/A	N/A	N/A	N/A	IPR014547 (PFAM); IPR014547 (PIRSF)	no GO terms	no GO terms
STENO00337	Smlt0480			193	229	219	243	Uncharacterised protein|Signal peptide predicted for Smlt0480 by SignalP 2.0 HMM (Signal peptide probability 0.997) with cleavage site probability 0.579 between residues 22 and 23	Uncharacterised protein	N/A	N/A	N/A	N/A	mobidb-lite (MOBIDB_LITE); mobidb-lite (MOBIDB_LITE); PS51257 (PROSITE_PROFILES)	no GO terms	no GO terms
STENO00338	DP16_2796			13	465	465	468	Uncharacterised protein|	hypothetical bacteriophage protein	N/A	N/A	N/A	N/A	mobidb-lite (MOBIDB_LITE)	no GO terms	no GO terms
STENO00339	Smlt0482	X		403	590	579	591	putative nitroreductase family protein|HMMPfam hit to PF00881, Nitroreductase family, score 4.1e-12	malonic semialdehyde reductase	F:GO:0016491; P:GO:0055114	F:oxidoreductase activity; P:oxidation-reduction process	N/A	N/A	IPR029479 (PFAM); IPR000415 (G3DSA:3.40.109.GENE3D); PTHR43543 (PANTHER); IPR023936 (HAMAP); IPR023936 (CDD); IPR000415 (SUPERFAMILY)	F:GO:0016491; P:GO:0055114	F:oxidoreductase activity; P:oxidation-reduction process
STENO00340	SMLT_RS02315			430	708	660	723	conserved hypothetical exported protein|HMMPfam hit to PF04264, YceI like family, score 8.5e-75	polyisoprenoid-binding protein	N/A	N/A	N/A	N/A	IPR007372 (SMART); IPR036761 (G3DSA:2.40.128.GENE3D); IPR007372 (PFAM); PTHR34406 (PANTHER); IPR036761 (SUPERFAMILY)	no GO terms	no GO terms
STENO00341	Smlt0484	X		399	402	402	402	Uncharacterised protein|no significant database hits	Uncharacterised protein	N/A	N/A	N/A	N/A	no IPS match	no IPS match	no IPS match
STENO00342	Smlt0485			298	826	759	834	putative transmembrane protein|3 probable transmembrane helices predicted for Smlt0485 by TMHMM2.0 at aa 15-37, 58-80 and 226-248	transmembrane protein	C:GO:0016021	C:integral component of membrane	N/A	N/A	no IPS match	no IPS match	no IPS match
STENO00343	Smlt0487	X		445	798	795	801	putative siderophore-interacting protein|HMMPfam hit to PF08021, Siderophore-interacting FAD-binding dom, score 1.9e-51	siderophore-interacting protein	F:GO:0016491; P:GO:0055114	F:oxidoreductase activity; P:oxidation-reduction process	N/A	N/A	IPR039261 (G3DSA:3.40.50.GENE3D); IPR013113 (PFAM); IPR007037 (PFAM); G3DSA:2.40.30.10 (GENE3D); IPR039374 (PANTHER); PTHR30157:SF0 (PANTHER); IPR017927 (PROSITE_PROFILES); cd06193 (CDD); IPR017938 (SUPERFAMILY)	F:GO:0016491; P:GO:0055114	F:oxidoreductase activity; P:oxidation-reduction process
STENO00344	Smlt0488	X		423	560	516	567	putative PadR-family transcriptional regulator|HMMPfam hit to PF03551, Transcriptional regulator PadR-like family, score 1.5e-23	PadR family transcriptional regulator	N/A	N/A	N/A	N/A	IPR005149 (PFAM); IPR036388 (G3DSA:1.10.10.GENE3D); mobidb-lite (MOBIDB_LITE); mobidb-lite (MOBIDB_LITE); PTHR43252:SF2 (PANTHER); PTHR43252 (PANTHER); IPR036390 (SUPERFAMILY)	no GO terms	no GO terms
STENO00345	Smlt0490			523	2687	2652	2691	putative pyruvate dehydrogenase E1 component|similarity:fasta; BB2536; bbronchiseptica; pyruvate dehydrogenase E1 component; length 901 aa; id=65.8%; E()=0; 890 aa overlap; query 10-892 aa; subject 14-898 aa; similarity:fasta; BPP1462; bparapertussis; pyruvate dehydrogenase E1 component; length 901 aa; id=65.7%; E()=0; 890 aa overlap; query 10-892 aa; subject 14-898 aa; similarity:fasta; BP0993; …	pyruvate dehydrogenase (acetyl-transferring), homodimeric type	F:GO:0004739; F:GO:0046872; P:GO:0055114	F:pyruvate dehydrogenase (acetyl-transferring) activity; F:metal ion binding; P:oxidation-reduction process	EC:1.2.4.1	Pyruvate dehydrogenase (acetyl-transferring)	G3DSA:3.40.50.970 (GENE3D); IPR004660 (TIGRFAM); IPR005474 (PFAM); IPR004660 (PIRSF); IPR009014 (G3DSA:3.40.50.GENE3D); PF17831 (PFAM); G3DSA:3.40.50.970 (GENE3D); IPR004660 (PTHR43825:PANTHER); PTHR43825 (PANTHER); IPR035807 (CDD); IPR029061 (SUPERFAMILY); IPR029061 (SUPERFAMILY); IPR009014 (SUPERFAMILY)	F:GO:0003824; F:GO:0016491; P:GO:0055114	F:catalytic activity; F:oxidoreductase activity; P:oxidation-reduction process
STENO00346	DP16_2810			2	1176	1176	1176	Uncharacterized conserved protein|	DUF262 domain-containing protein	N/A	N/A	N/A	N/A	IPR004919 (PFAM); PTHR39639 (PANTHER)	no GO terms	no GO terms
STENO00347	n/a			1	162	162	162	Uncharacterised protein|	restriction endonuclease	F:GO:0004519; F:GO:0009036; P:GO:0009307; P:GO:0090305	F:endonuclease activity; F:type II site-specific deoxyribonuclease activity; P:DNA restriction-modification system; P:nucleic acid phosphodiester bond hydrolysis	N/A	N/A	mobidb-lite (MOBIDB_LITE)	no GO terms	no GO terms
STENO00348	DP16_2811			13	956	954	957	DNA-cytosine methyltransferase|	DNA cytosine methyltransferase	F:GO:0003886; P:GO:0090116	F:DNA (cytosine-5-)-methyltransferase activity; P:C-5 methylation of cytosine	EC:2.1.1.37	DNA (cytosine-5-)-methyltransferase	IPR001525 (PRINTS); IPR001525 (TIGRFAM); IPR001525 (PFAM); G3DSA:3.40.50.150 (GENE3D); G3DSA:3.90.120.10 (GENE3D); PTHR10629:SF11 (PANTHER); PTHR10629 (PANTHER); IPR001525 (PROSITE_PROFILES); cd00315 (CDD); IPR029063 (SUPERFAMILY)	F:GO:0008168	F:methyltransferase activity
STENO00349	DP16_2812			9	819	819	819	Type-2 restriction enzyme NaeI|	Restriction endonuclease NaeI	F:GO:0003677; F:GO:0009036; P:GO:0009307; P:GO:0090305	F:DNA binding; F:type II site-specific deoxyribonuclease activity; P:DNA restriction-modification system; P:nucleic acid phosphodiester bond hydrolysis	EC:3.1.30; EC:3.1.21; EC:3.1.21.4	Acting on ester bonds; Acting on ester bonds; Type II site-specific deoxyribonuclease	IPR036388 (G3DSA:1.10.10.GENE3D); IPR037057 (G3DSA:3.40.600.GENE3D); IPR015210 (PFAM); IPR011335 (SUPERFAMILY)	F:GO:0003677; F:GO:0004519; F:GO:0009036; P:GO:0009307	F:DNA binding; F:endonuclease activity; F:type II site-specific deoxyribonuclease activity; P:DNA restriction-modification system
STENO00350	ADH41_RS21800			40	357	357	372	Uncharacterised protein|	Uncharacterised protein	C:GO:0016020	C:membrane	N/A	N/A	no IPS match	no IPS match	no IPS match
STENO00351	Smlt0498			355	369	366	384	Uncharacterised protein|	Uncharacterised protein	N/A	N/A	N/A	N/A	mobidb-lite (MOBIDB_LITE)	no GO terms	no GO terms
STENO00352	DP16_2818			19	638	624	639	Uncharacterised protein|	Uncharacterised protein	N/A	N/A	N/A	N/A	PS51257 (PROSITE_PROFILES)	no GO terms	no GO terms
STENO00353	DP16_2819			30	887	885	888	hemolysin related protein|	hemolysin related protein	N/A	N/A	N/A	N/A	mobidb-lite (MOBIDB_LITE); PTHR35243 (PANTHER); PTHR35243:SF23 (PANTHER)	no GO terms	no GO terms
STENO00354	Smlt0502			369	926	912	927	hemolysin related protein|	hemolysin	N/A	N/A	N/A	N/A	mobidb-lite (MOBIDB_LITE); mobidb-lite (MOBIDB_LITE); PTHR35243:SF23 (PANTHER); PTHR35243 (PANTHER)	no GO terms	no GO terms
STENO00355	Smlt0503			452	1145	1128	1176	ATP-binding protein|	YncE family protein	N/A	N/A	N/A	N/A	IPR015943 (G3DSA:2.130.10.GENE3D); IPR011045 (SUPERFAMILY); IPR011045 (SUPERFAMILY)	F:GO:0005515	F:protein binding
STENO00356	DP16_2822			9	789	789	789	Uncharacterised protein|	putative membrane protein	C:GO:0016021	C:integral component of membrane	N/A	N/A	no IPS match	no IPS match	no IPS match
STENO00357	SMLT_RS02405			347	477	474	486	Uncharacterised protein|	nuclear transport factor 2 family protein	N/A	N/A	N/A	N/A	IPR027843 (PFAM); G3DSA:3.10.450.50 (GENE3D); IPR032710 (SUPERFAMILY)	no GO terms	no GO terms
STENO00358	Smlt0507			420	812	804	825	putative arylesterase (aryl-ester hydrolase)|HMMPfam hit to PF00561, alpha/beta hydrolase fold, score 5.5e-33	alpha/beta hydrolase	F:GO:0004064; F:GO:0004601; P:GO:0055114; P:GO:0098869	F:arylesterase activity; F:peroxidase activity; P:oxidation-reduction process; P:cellular oxidant detoxification	EC:3.1.1.2; EC:3.1.1.1; EC:1.11.1.7	Arylesterase; Carboxylesterase; Peroxidase	IPR000073 (PRINTS); IPR000639 (PRINTS); IPR029058 (G3DSA:3.40.50.GENE3D); IPR000073 (PFAM); PTHR43433:SF4 (PANTHER); PTHR43433 (PANTHER); IPR029058 (SUPERFAMILY)	F:GO:0003824	F:catalytic activity
STENO00359	Smlt0508			287	173	168	174	Uncharacterised protein|Similar to entire protein of Xanthomonas campestris pv. campestris hypothetical protein xcc1317. UniProt:Q8PB09 (58 aa) fasta scores: E()=8.9e-09, 60.714% id in 56 aa, and to C-terminus from codon 145 of Xanthomonas campestris pv. campestris histone. UniProt:Q8P3G0 (201 aa) fasta scores: E()=1.3e-05, 62.500% id in 48 aa; similarity:fasta; with=UniProt:Q8PB09; Xanthomonas c…	Uncharacterised protein	N/A	N/A	N/A	N/A	mobidb-lite (MOBIDB_LITE); mobidb-lite (MOBIDB_LITE)	no GO terms	no GO terms
STENO00360	Smlt0509			185	680	678	681	putative transmembrane protein|2 probable transmembrane helices predicted for Smlt0509 by TMHMM2.0 at aa 15-37 and 92-111	transmembrane protein	C:GO:0016021	C:integral component of membrane	N/A	N/A	no IPS match	no IPS match	no IPS match
STENO00361	Smlt0510			199	660	651	663	transmembrane protein|	transmembrane protein	C:GO:0016021	C:integral component of membrane	N/A	N/A	no IPS match	no IPS match	no IPS match
STENO00362	Smlt0512	X		436	969	969	978	putative polysaccharide deacetylase|HMMPfam hit to PF01522, Polysaccharide deacetylase, score 6.3e-07	polysaccharide deacetylase	P:GO:0005975; F:GO:0016810	P:carbohydrate metabolic process; F:hydrolase activity, acting on carbon-nitrogen (but not peptide) bonds	N/A	N/A	G3DSA:3.20.20.370 (GENE3D); IPR002509 (PFAM); cd10960 (CDD); IPR011330 (SUPERFAMILY)	F:GO:0003824; P:GO:0005975; F:GO:0016810	F:catalytic activity; P:carbohydrate metabolic process; F:hydrolase activity, acting on carbon-nitrogen (but not peptide) bonds
STENO00363	Smlt0514			128	328	321	378	Uncharacterised protein|Signal peptide predicted for Smlt0514 by SignalP 2.0 HMM (Signal peptide probability 0.636) with cleavage site probability 0.214 between residues 18 and 19	Uncharacterised protein	N/A	N/A	N/A	N/A	mobidb-lite (MOBIDB_LITE)	no GO terms	no GO terms
STENO00364	Smlt0515			311	417	405	423	Uncharacterised protein|Signal peptide predicted for Smlt0515 by SignalP 2.0 HMM (Signal peptide probability 0.999) with cleavage site probability 0.498 between residues 28 and 29	Uncharacterised protein	N/A	N/A	N/A	N/A	PS51257 (PROSITE_PROFILES)	no GO terms	no GO terms
STENO00365	Smlt0516			241	284	255	291	putative transmembrane protein|3 probable transmembrane helices predicted for Smlt0516 by TMHMM2.0 at aa 12-34, 39-61 and 68-90	membrane protein	C:GO:0016021	C:integral component of membrane	N/A	N/A	no IPS match	no IPS match	no IPS match
STENO00366	Smlt0517			433	972	939	1008	cation diffusion facilitator family transporter|6 probable transmembrane helices predicted for Smlt0517 by TMHMM2.0 at aa 30-47, 57-74, 95-117, 132-149, 189-211 and 216-238	cation transporter	F:GO:0008324; C:GO:0016021; P:GO:0098655	F:cation transmembrane transporter activity; C:integral component of membrane; P:cation transmembrane transport	N/A	N/A	IPR002524 (PFAM); IPR027469 (G3DSA:1.20.1510.GENE3D); IPR002524 (TIGRFAM); mobidb-lite (MOBIDB_LITE); mobidb-lite (MOBIDB_LITE); PTHR11562 (PANTHER); PTHR11562:SF40 (PANTHER); IPR027469 (SUPERFAMILY)	P:GO:0006812; F:GO:0008324; C:GO:0016021; P:GO:0055085	P:cation transport; F:cation transmembrane transporter activity; C:integral component of membrane; P:transmembrane transport
STENO00367	Smlt0520			454	1326	1326	1335	metal chaperone, involved in Zn homeostasis, GTPase of COG0523 family|HMMPfam hit to PF07683, Cobalamin synthesis protein cobW C-terminal, score 1.5e-32	GTP-binding protein	N/A	N/A	N/A	N/A	IPR011629 (SMART); IPR003495 (PFAM); IPR011629 (PFAM); G3DSA:3.40.50.300 (GENE3D); PTHR43603 (PANTHER); IPR027417 (SUPERFAMILY)	no GO terms	no GO terms
STENO00368	Smlt0521			427	1608	1593	1635	putative ABC transport system ATP-binding protein|HMMPfam hit to PF00005, ABC transporter, score 2.3e-31	ABC transporter ATP-binding protein	F:GO:0005524; F:GO:0016887	F:ATP binding; F:ATPase activity	EC:3.6.1.3; EC:3.6.1.15	Adenosinetriphosphatase; Nucleoside-triphosphate phosphatase	IPR003593 (SMART); G3DSA:3.40.50.300 (GENE3D); IPR003439 (PFAM); IPR003439 (PFAM); G3DSA:3.40.50.300 (GENE3D); mobidb-lite (MOBIDB_LITE); mobidb-lite (MOBIDB_LITE); mobidb-lite (MOBIDB_LITE); PTHR19211 (PANTHER); PTHR19211:SF6 (PANTHER); IPR003439 (PROSITE_PROFILES); IPR003439 (PROSITE_PROFILES); cd03221 (CDD); IPR027417 (SUPERFAMILY); IPR027417 (SUPERFAMILY)	F:GO:0005524; F:GO:0016887	F:ATP binding; F:ATPase activity
STENO00369	Smlt0522	X		402	900	900	906	LysR family transcriptional regulator|	LysR family transcriptional regulator	F:GO:0003677; F:GO:0003700; P:GO:0006355	F:DNA binding; F:DNA-binding transcription factor activity; P:regulation of transcription, DNA-templated	N/A	N/A	IPR036388 (G3DSA:1.10.10.GENE3D); G3DSA:3.40.190.10 (GENE3D); IPR005119 (PFAM); G3DSA:3.40.190.10 (GENE3D); IPR000847 (PFAM); PTHR30537:SF33 (PANTHER); PTHR30537 (PANTHER); IPR000847 (PROSITE_PROFILES); cd08476 (CDD); IPR036390 (SUPERFAMILY); SSF53850 (SUPERFAMILY)	F:GO:0003700; P:GO:0006355	F:DNA-binding transcription factor activity; P:regulation of transcription, DNA-templated
STENO00370	Smlt0523			379	1178	1143	1185	esterase|	serine hydrolase	F:GO:0016787	F:hydrolase activity	N/A	N/A	G3DSA:3.40.710.10 (GENE3D); IPR001466 (PFAM); PTHR43283 (PANTHER); IPR012338 (SUPERFAMILY)	no GO terms	no GO terms
STENO00371	Smlt0524			411	1184	1182	1188	major facilitator family transporter|	MFS transporter	C:GO:0016021; P:GO:0055085	C:integral component of membrane; P:transmembrane transport	N/A	N/A	IPR011701 (PFAM); G3DSA:1.20.1250.20 (GENE3D); PTHR43124:SF3 (PANTHER); PTHR43124 (PANTHER); IPR020846 (PROSITE_PROFILES); IPR020846 (CDD); IPR036259 (SUPERFAMILY)	C:GO:0016021; P:GO:0055085	C:integral component of membrane; P:transmembrane transport
STENO00372	Smlt0525			425	1617	1608	1632	putative transmembrane EAL domain protein|2 probable transmembrane helices predicted for Smlt0525 by TMHMM2.0 at aa 6-28 and 237-259	EAL domain-containing protein	C:GO:0016021	C:integral component of membrane	N/A	N/A	IPR001633 (SMART); IPR024744 (PFAM); IPR035919 (G3DSA:3.20.20.GENE3D); IPR001633 (PFAM); mobidb-lite (MOBIDB_LITE); PTHR33121:SF16 (PANTHER); PTHR33121 (PANTHER); IPR001633 (PROSITE_PROFILES); IPR001633 (CDD); IPR035919 (SUPERFAMILY)	no GO terms	no GO terms
STENO00373	Smlt0526			434	1373	1365	1380	putative transmembrane D-serine/D-alanine/glycine transporter|12 probable transmembrane helices predicted for Smlt0526 by TMHMM2.0 at aa 63-80, 84-106, 143-165, 170-192, 199-221, 241-263, 286-308, 318-340, 378-400, 410-432, 445-467 and 477-494	D-serine/D-alanine/glycine transporter	P:GO:0006865; C:GO:0016021; F:GO:0022857; P:GO:0055085	P:amino acid transport; C:integral component of membrane; F:transmembrane transporter activity; P:transmembrane transport	N/A	N/A	IPR004841 (PFAM); IPR002293 (PIRSF); G3DSA:1.20.1740.10 (GENE3D); PTHR43495:SF2 (PANTHER); PTHR43495 (PANTHER)	C:GO:0016020; F:GO:0022857; P:GO:0055085	C:membrane; F:transmembrane transporter activity; P:transmembrane transport
STENO00374	Smlt0527			401	776	765	789	putative transglycosylase SLT domain protein|HMMPfam hit to PF01464, Transglycosylase SLT domain, score 8.7e-30	lytic transglycosylase domain-containing protein	P:GO:0000270; F:GO:0008933; C:GO:0016020	P:peptidoglycan metabolic process; F:lytic transglycosylase activity; C:membrane	N/A	N/A	G3DSA:1.10.530.10 (GENE3D); IPR008258 (PFAM); PTHR45529 (PANTHER); cd00254 (CDD); IPR023346 (SUPERFAMILY)	no GO terms	no GO terms
STENO00375	SMLT_RS02520			365	1520	1518	1524	putative PEP-CTERM system TPR-repeat lipoprotein|	putative PEP-CTERM system TPR-repeat lipoprotein	N/A	N/A	N/A	N/A	IPR011990 (SUPERFAMILY)	F:GO:0005515	F:protein binding
STENO00376	Smlt0529	X		342	407	405	420	putative DGPF (potentially regulatory domain) protein|HMMPfam hit to PF04946, DGPF domain, score 4.8e-40	YciI family protein	N/A	N/A	N/A	N/A	IPR005545 (PFAM); G3DSA:3.30.70.1060 (GENE3D); PTHR35174:SF3 (PANTHER); PTHR35174 (PANTHER); IPR011008 (SUPERFAMILY)	no GO terms	no GO terms
STENO00377	Smlt0531	X		335	414	414	417	putative DGPF (potentially regulatory domain) protein|HMMPfam hit to PF04946, DGPF domain, score 3.3e-36	dehydrogenase	N/A	N/A	N/A	N/A	G3DSA:3.30.70.1060 (GENE3D); IPR005545 (PFAM); mobidb-lite (MOBIDB_LITE); PTHR35174 (PANTHER); PTHR35174:SF4 (PANTHER); IPR011008 (SUPERFAMILY)	no GO terms	no GO terms
STENO00378	Smlt0532	X		324	422	420	423	DNA binding 3-demethylubiquinone-9 3-methyltransferase domain-containing protein|HMMPfam hit to PF00903, Glyoxalase/Bleomycin resistance protein/, score 0.0011	VOC family protein	F:GO:0008168; P:GO:0032259; F:GO:0051213; P:GO:0055114	F:methyltransferase activity; P:methylation; F:dioxygenase activity; P:oxidation-reduction process	N/A	N/A	IPR029068 (G3DSA:3.10.180.GENE3D); IPR028973 (PFAM); PTHR33990:SF1 (PANTHER); PTHR33990 (PANTHER); IPR028973 (CDD); IPR029068 (SUPERFAMILY)	no GO terms	no GO terms
STENO00379	Smlt0533	X		293	410	405	411	glyoxalase|	glyoxalase/bleomycin resistance/extradiol dioxygenase family protein	F:GO:0051213; P:GO:0055114	F:dioxygenase activity; P:oxidation-reduction process	N/A	N/A	IPR029068 (G3DSA:3.10.180.GENE3D); PTHR36503:SF2 (PANTHER); PTHR36503 (PANTHER); IPR037523 (PROSITE_PROFILES); IPR029068 (SUPERFAMILY)	no GO terms	no GO terms
STENO00380	Smlt0534			262	356	348	357	Uncharacterized conserved protein|HMMPfam hit to PF07237, Protein of unknown function (DUF1428), score 5.1e-55	RNA signal recognition particle	N/A	N/A	N/A	N/A	IPR009874 (PIRSF); IPR009874 (PFAM); G3DSA:3.30.70.100 (GENE3D); IPR011008 (SUPERFAMILY)	no GO terms	no GO terms
STENO00381	Smlt0537			360	1196	1179	1206	Uncharacterised protein|	Uncharacterised protein	N/A	N/A	N/A	N/A	no IPS match	no IPS match	no IPS match
STENO00382	Smlt0538			341	1100	1062	1101	putative transmembrane anchor protein|1 probable transmembrane helix predicted for Smlt0538 by TMHMM2.0 at aa 32-51	membrane protein	C:GO:0016021	C:integral component of membrane	N/A	N/A	mobidb-lite (MOBIDB_LITE); mobidb-lite (MOBIDB_LITE)	no GO terms	no GO terms
STENO00383	Smlt0539			261	678	660	690	Uncharacterised protein|Signal peptide predicted for Smlt0539 by SignalP 2.0 HMM (Signal peptide probability 1.000) with cleavage site probability 0.991 between residues 22 and 23	Uncharacterised protein	N/A	N/A	N/A	N/A	no IPS match	no IPS match	no IPS match
STENO00384	Smlt0540			362	1649	1638	1677	Curli production assembly/transport component CsgG|	Curli production assembly/transport component CsgG	C:GO:0030288	C:outer membrane-bounded periplasmic space	N/A	N/A	IPR005534 (PFAM); mobidb-lite (MOBIDB_LITE); mobidb-lite (MOBIDB_LITE); mobidb-lite (MOBIDB_LITE); PS51257 (PROSITE_PROFILES)	C:GO:0030288	C:outer membrane-bounded periplasmic space
STENO00385	Smlt0541	X		487	1650	1650	1662	Predicted aminopeptidases|HMMPfam hit to PF04389, Peptidase family M28, score 1e-66	peptidase M20	F:GO:0004177; P:GO:0006508	F:aminopeptidase activity; P:proteolysis	EC:3.4.11	Acting on peptide bonds (peptidases)	IPR003137 (PFAM); IPR007484 (PFAM); G3DSA:3.40.630.10 (GENE3D); PTHR12147:SF37 (PANTHER); PTHR12147 (PANTHER); cd04821 (CDD); cd05660 (CDD); SSF52025 (SUPERFAMILY); SSF53187 (SUPERFAMILY)	no GO terms	no GO terms
STENO00386	Smlt0542	X		429	1260	1260	1263	autolysin sensor kinase|	sensor histidine kinase	F:GO:0000155; P:GO:0000160; C:GO:0016021; P:GO:0018106; P:GO:0023014	F:phosphorelay sensor kinase activity; P:phosphorelay signal transduction system; C:integral component of membrane; P:peptidyl-histidine phosphorylation; P:signal transduction by protein phosphorylation	EC:2.7.13.3	Histidine kinase	IPR003594 (SMART); IPR036890 (G3DSA:3.30.565.GENE3D); IPR010559 (PFAM); PTHR34220 (PANTHER); IPR003594 (CDD); IPR036890 (SUPERFAMILY)	F:GO:0000155; P:GO:0000160; C:GO:0016021	F:phosphorelay sensor kinase activity; P:phosphorelay signal transduction system; C:integral component of membrane
STENO00387	Smlt0543			361	771	768	774	transcriptional regulator|	DNA-binding response regulator	P:GO:0000160; F:GO:0003677	P:phosphorelay signal transduction system; F:DNA binding	N/A	N/A	IPR001789 (SMART); IPR007492 (SMART); IPR001789 (PFAM); IPR007492 (PFAM); G3DSA:3.40.50.2300 (GENE3D); G3DSA:2.40.50.40 (GENE3D); PTHR43412 (PANTHER); PTHR43412:SF6 (PANTHER); IPR001789 (PROSITE_PROFILES); IPR007492 (PROSITE_PROFILES); IPR001789 (CDD); IPR011006 (SUPERFAMILY)	P:GO:0000160; F:GO:0003677	P:phosphorelay signal transduction system; F:DNA binding
STENO00388	Smlt0544			64	345	345	345	putative secreted protein|Signal peptide predicted for Smlt0544 by SignalP 2.0 HMM (Signal peptide probability 0.999) with cleavage site probability 0.412 between residues 19 and 20	Uncharacterised protein	N/A	N/A	N/A	N/A	PS51257 (PROSITE_PROFILES)	no GO terms	no GO terms
STENO00389	SMLT_RS02600	X		326	614	603	615	transmembrane protein|	membrane protein	C:GO:0016021	C:integral component of membrane	N/A	N/A	no IPS match	no IPS match	no IPS match
STENO00390	Smlt0546			353	929	879	933	Uncharacterized protein conserved in bacteria|similarity:fasta; BPSL2900; bpseudomallei; conserved hypothetical protein; length 318 aa; id=46.4%; E()=1.9e-39; 274 aa overlap; query 27-297 aa; subject 38-309 aa; similarity:fasta; CAL3340; bcenocepacia; conserved hypothetical protein; length 317 aa; id=44.9%; E()=4.6e-40; 287 aa overlap; query 15-293 aa; subject 21-305 aa; similarity:fasta; SCO7239…	DUF2236 domain-containing protein	N/A	N/A	N/A	N/A	IPR018713 (PFAM); PTHR36151 (PANTHER)	no GO terms	no GO terms
STENO00391	Smlt0547			217	587	585	588	putative TetR-family transcriptional regulator|HMMPfam hit to PF00440, Bacterial regulatory proteins, tetR family, score 5.7e-21	TetR family transcriptional regulator	F:GO:0003677	F:DNA binding	N/A	N/A	IPR001647 (PRINTS); G3DSA:1.10.357.10 (GENE3D); IPR001647 (PFAM); IPR039419 (PANTHER); PTHR30328:SF37 (PANTHER); IPR001647 (PROSITE_PROFILES); IPR036271 (SUPERFAMILY); IPR009057 (SUPERFAMILY)	F:GO:0003677	F:DNA binding
STENO00392	Smlt0548			261	1214	1185	1224	major facilitator superfamily protein|HMMPfam hit to PF07690, Major Facilitator Superfamily, score 3.7e-23	MFS transporter	C:GO:0016021; P:GO:0055085	C:integral component of membrane; P:transmembrane transport	N/A	N/A	IPR011701 (PFAM); G3DSA:1.20.1250.20 (GENE3D); G3DSA:1.20.1250.20 (GENE3D); PTHR23542 (PANTHER); IPR020846 (PROSITE_PROFILES); IPR020846 (CDD); IPR036259 (SUPERFAMILY)	C:GO:0016021; P:GO:0055085	C:integral component of membrane; P:transmembrane transport
STENO00393	Smlt0549			239	1173	1170	1185	putative transmembrane MFS family transporter|HMMPfam hit to PF07690, Major Facilitator Superfamily, score 5.1e-46	MFS transporter	C:GO:0016021; P:GO:0055085	C:integral component of membrane; P:transmembrane transport	N/A	N/A	IPR001958 (PRINTS); G3DSA:1.20.1250.20 (GENE3D); IPR011701 (PFAM); PTHR43124 (PANTHER); IPR020846 (PROSITE_PROFILES); IPR020846 (CDD); IPR036259 (SUPERFAMILY)	F:GO:0005215; C:GO:0016021; P:GO:0055085	F:transporter activity; C:integral component of membrane; P:transmembrane transport
STENO00394	Smlt0550	X		479	2112	2094	2124	putative ZINC METALLOpeptidase|HMMPfam hit to PF05649, Peptidase family M13, score 1.1e-154	peptidase M13	F:GO:0004222; P:GO:0006508	F:metalloendopeptidase activity; P:proteolysis	EC:3.4.24	Acting on peptide bonds (peptidases)	IPR018497 (PRINTS); IPR018497 (PFAM); IPR008753 (PFAM); G3DSA:1.10.1380.10 (GENE3D); IPR024079 (G3DSA:3.40.390.GENE3D); IPR000718 (PANTHER); PTHR11733:SF193 (PANTHER); PS51257 (PROSITE_PROFILES); IPR000718 (CDD); SSF55486 (SUPERFAMILY)	F:GO:0004222; P:GO:0006508; F:GO:0008237	F:metalloendopeptidase activity; P:proteolysis; F:metallopeptidase activity
STENO00395	Smlt0551			3	943	933	948	transmembrane GGDEF EAL domain signalling protein|	phosphodiesterase	C:GO:0016021	C:integral component of membrane	N/A	N/A	G3DSA:3.30.450.20 (GENE3D); G3DSA:3.30.450.20 (GENE3D)	no GO terms	no GO terms
STENO00396	Smlt0552			395	882	882	885	LysR family transcriptional regulator|	LysR family transcriptional regulator	F:GO:0003677; F:GO:0003700; P:GO:0006355	F:DNA binding; F:DNA-binding transcription factor activity; P:regulation of transcription, DNA-templated	N/A	N/A	IPR000847 (PFAM); IPR036388 (G3DSA:1.10.10.GENE3D); G3DSA:3.40.190.10 (GENE3D); IPR005119 (PFAM); G3DSA:3.40.190.10 (GENE3D); PTHR30537 (PANTHER); PTHR30537:SF35 (PANTHER); IPR000847 (PROSITE_PROFILES); cd08422 (CDD); SSF53850 (SUPERFAMILY); IPR036390 (SUPERFAMILY)	F:GO:0003700; P:GO:0006355	F:DNA-binding transcription factor activity; P:regulation of transcription, DNA-templated
STENO00397	Smlt0553			296	410	381	423	putative transmembrane protein|4 probable transmembrane helices predicted for Smlt0553 by TMHMM2.0 at aa 21-43, 53-75, 82-104 and 114-133	LysR family transcriptional regulator	C:GO:0016021	C:integral component of membrane	N/A	N/A	IPR032808 (PFAM); PTHR33452 (PANTHER)	no GO terms	no GO terms
STENO00398	Smlt0555	X		453	1648	1644	1650	putative transmembrane Na+/H+ antiport transporter|HMMPfam hit to PF00999, Sodium/hydrogen exchanger family, score 1.2e-54	Na+/H+ antiporter	P:GO:0006885; F:GO:0015385; C:GO:0016021; P:GO:0035725; P:GO:1902600	P:regulation of pH; F:sodium:proton antiporter activity; C:integral component of membrane; P:sodium ion transmembrane transport; P:proton transmembrane transport	N/A	N/A	IPR004709 (PRINTS); IPR006153 (PFAM); IPR004705 (TIGRFAM); IPR018422 (PANTHER); PTHR10110:SF86 (PANTHER)	P:GO:0006812; P:GO:0006814; P:GO:0006885; F:GO:0015299; F:GO:0015385; C:GO:0016021; P:GO:0055085	P:cation transport; P:sodium ion transport; P:regulation of pH; F:solute:proton antiporter activity; F:sodium:proton antiporter activity; C:integral component of membrane; P:transmembrane transport
STENO00399	Smlt0556			136	294	291	300	Protein of uncharacterised function (DUF3297)|	glutathione peroxidase	F:GO:0004601; P:GO:0098869	F:peroxidase activity; P:cellular oxidant detoxification	EC:1.11.1.7	Peroxidase	IPR021724 (PFAM)	no GO terms	no GO terms
STENO00400	Smlt0557	X		318	542	480	543	Uncharacterised protein|similarity:blastp; with=UniProt:Q8P4Q0 (EMBL:AE012486;); Xanthomonas campestris pv. campestris.; Hypothetical protein XCC3657.; length=184; E()=4e-47	Uncharacterised protein	N/A	N/A	N/A	N/A	no IPS match	no IPS match	no IPS match
STENO00401	Smlt0559	X		261	275	273	279	Uncharacterised protein|similarity:fasta; SCO4310; scoelicolor; conserved hypothetical protein; length 98 aa; id=41.2%; E()=1.9e-07; 80 aa overlap; query 1-79 aa; subject 1-73 aa; similarity:fasta; CMS1817; Cms; conserved hypothetical protein; length 92 aa; id=42.4%; E()=5.5e-08; 85 aa overlap; query 1-84 aa; subject 1-78 aa; similarity:blastp; with=UniProt:Q2P7V0 (EMBL:AP008229;); Xanthomonas or…	DUF4031 domain-containing protein	N/A	N/A	N/A	N/A	IPR025109 (PFAM)	no GO terms	no GO terms
STENO00402	Smlt0562	X		391	854	840	855	flagellar motor rotation protein MotA|4 probable transmembrane helices predicted for Smlt0562 by TMHMM2.0 at aa 5-27, 31-53, 175-197 and 202-224	flagellar motor stator protein MotA	C:GO:0016021	C:integral component of membrane	N/A	N/A	IPR022522 (TIGRFAM); IPR002898 (PFAM); IPR022522 (PTHR30433:PANTHER); PTHR30433 (PANTHER)	no GO terms	no GO terms
STENO00403	Smlt0563	X		309	467	453	468	peptide methionine sulfoxide reductase MsrB|HMMPfam hit to PF01641, SelR domain, score 1.3e-61	peptide-methionine (R)-S-oxide reductase	P:GO:0006979; F:GO:0008270; P:GO:0030091; F:GO:0033743; P:GO:0055114	P:response to oxidative stress; F:zinc ion binding; P:protein repair; F:peptide-methionine (R)-S-oxide reductase activity; P:oxidation-reduction process	EC:1.8.4.12	Peptide-methionine (R)-S-oxide reductase	IPR002579 (TIGRFAM); IPR002579 (PFAM); G3DSA:2.170.150.20 (GENE3D); mobidb-lite (MOBIDB_LITE); IPR028427 (PANTHER); IPR002579 (HAMAP); IPR002579 (PROSITE_PROFILES); IPR011057 (SUPERFAMILY)	P:GO:0006979; F:GO:0016671; P:GO:0030091; F:GO:0033743; P:GO:0055114	P:response to oxidative stress; F:oxidoreductase activity, acting on a sulfur group of donors, disulfide as acceptor; P:protein repair; F:peptide-methionine (R)-S-oxide reductase activity; P:oxidation-reduction process
STENO00404	Smlt0564			229	375	366	387	Uncharacterised protein|	classical arabinogalactan protein 4	N/A	N/A	N/A	N/A	mobidb-lite (MOBIDB_LITE); mobidb-lite (MOBIDB_LITE); mobidb-lite (MOBIDB_LITE)	no GO terms	no GO terms
STENO00405	Smlt0566	X		355	480	480	489	putative leucine-responsive regulatory protein|HMMPfam hit to PF01037, AsnC family, score 2.4e-27	AsnC family transcriptional regulator	F:GO:0003700; P:GO:0006355; F:GO:0043565	F:DNA-binding transcription factor activity; P:regulation of transcription, DNA-templated; F:sequence-specific DNA binding	N/A	N/A	IPR000485 (PRINTS); IPR019888 (SMART); G3DSA:3.30.70.920 (GENE3D); IPR019887 (PFAM); PF13412 (PFAM); IPR036388 (G3DSA:1.10.10.GENE3D); PTHR30154 (PANTHER); PTHR30154:SF0 (PANTHER); IPR000485 (PROSITE_PROFILES); IPR011991 (CDD); IPR011008 (SUPERFAMILY); IPR036390 (SUPERFAMILY)	F:GO:0003700; C:GO:0005622; P:GO:0006355; F:GO:0043565	F:DNA-binding transcription factor activity; C:intracellular; P:regulation of transcription, DNA-templated; F:sequence-specific DNA binding
STENO00406	Smlt0567	X		437	1305	1266	1323	putative D-amino acid dehydrogenase small subunit|HMMPfam hit to PF01266, FAD dependent oxidoreductase, score 2.2e-107	D-amino acid dehydrogenase small subunit	F:GO:0008718; P:GO:0055114; P:GO:0055130	F:D-amino-acid dehydrogenase activity; P:oxidation-reduction process; P:D-alanine catabolic process	EC:1.4.99.1	Acting on the CH-NH(2) group of donors	G3DSA:3.30.9.10 (GENE3D); IPR036188 (G3DSA:3.50.50.GENE3D); IPR036188 (G3DSA:3.50.50.GENE3D); IPR006076 (PFAM); PTHR13847 (PANTHER); PTHR13847:SF250 (PANTHER); IPR023080 (HAMAP); SSF54373 (SUPERFAMILY); IPR036188 (SUPERFAMILY)	F:GO:0008718; F:GO:0016491; P:GO:0019478; P:GO:0055114	F:D-amino-acid dehydrogenase activity; F:oxidoreductase activity; P:D-amino acid catabolic process; P:oxidation-reduction process
STENO00407	Smlt0568	X		398	1069	1068	1077	putative alanine racemase|HMMPfam hit to PF00842, Alanine racemase, C-terminal domain, score 1.5e-57	alanine racemase	F:GO:0008784; F:GO:0030170; P:GO:0030632	F:alanine racemase activity; F:pyridoxal phosphate binding; P:D-alanine biosynthetic process	EC:5.1.1.1; EC:5.1.1.10	Alanine racemase; Amino-acid racemase	IPR000821 (PRINTS); IPR011079 (SMART); IPR029066 (G3DSA:3.20.20.GENE3D); IPR001608 (PFAM); IPR009006 (G3DSA:2.40.37.GENE3D); IPR000821 (TIGRFAM); IPR011079 (PFAM); PTHR30511:SF0 (PANTHER); PTHR30511 (PANTHER); IPR000821 (HAMAP); cd06827 (CDD); IPR009006 (SUPERFAMILY); IPR029066 (SUPERFAMILY)	F:GO:0003824; P:GO:0006522; F:GO:0008784	F:catalytic activity; P:alanine metabolic process; F:alanine racemase activity
STENO00408	SMD_0486			470	1988	1731	2022	PAS/PAC sensor hybrid histidine kinase|	hybrid sensor histidine kinase/response regulator	F:GO:0000155; P:GO:0000160; P:GO:0018106; P:GO:0023014	F:phosphorelay sensor kinase activity; P:phosphorelay signal transduction system; P:peptidyl-histidine phosphorylation; P:signal transduction by protein phosphorylation	EC:2.7.13.3	Histidine kinase	IPR004358 (PRINTS); IPR003594 (SMART); IPR003661 (SMART); IPR001789 (SMART); IPR001610 (SMART); IPR000014 (SMART); G3DSA:3.30.450.20 (GENE3D); IPR036890 (G3DSA:3.30.565.GENE3D); IPR013655 (PFAM); IPR003594 (PFAM); G3DSA:1.10.287.130 (GENE3D); G3DSA:3.40.50.12740 (GENE3D); G3DSA:3.30.450.20 (GENE3D); IPR003661 (PFAM); IPR000014 (PFAM); IPR001789 (PFAM); IPR000014 (TIGRFAM); PTHR43547 (PANTHER); PT…	F:GO:0000155; P:GO:0000160; F:GO:0005515; P:GO:0007165; P:GO:0016310; F:GO:0016772	F:phosphorelay sensor kinase activity; P:phosphorelay signal transduction system; F:protein binding; P:signal transduction; P:phosphorylation; F:transferase activity, transferring phosphorus-containing groups
STENO00409	Smlt0571	X		260	293	291	303	Protein of uncharacterised function (DUF3247)|similarity:blastp; with=UniProt:Q4UQC0 (EMBL:CP000050;); Xanthomonas campestris pv. campestris (strain 8004).; Hypothetical protein.; length=101; E()=6e-17	DUF3247 family protein	N/A	N/A	N/A	N/A	G3DSA:2.30.30.720 (GENE3D); IPR021649 (PFAM)	no GO terms	no GO terms
STENO00410	Smlt0572	X		235	264	264	264	Uncharacterised protein|similarity:blastp; with=UniProt:Q4UQC2 (EMBL:CP000050;); Xanthomonas campestris pv. campestris (strain 8004).; Hypothetical protein.; length=86; E()=2e-20	Uncharacterised protein	N/A	N/A	N/A	N/A	mobidb-lite (MOBIDB_LITE)	no GO terms	no GO terms
STENO00411	Smlt0574			341	702	702	708	putative ribosomal small subunit pseudouridine synthase A|HMMPfam hit to PF00849, RNA pseudouridylate synthase, score 6.9e-10	16S rRNA pseudouridine(516) synthase	P:GO:0001522; F:GO:0003723; F:GO:0009982; F:GO:0016829	P:pseudouridine synthesis; F:RNA binding; F:pseudouridine synthase activity; F:lyase activity	N/A	N/A	IPR006145 (PFAM); IPR000748 (TIGRFAM); G3DSA:3.30.70.1560 (GENE3D); IPR036986 (G3DSA:3.10.290.GENE3D); G3DSA:3.30.70.580 (GENE3D); PTHR21600:SF19 (PANTHER); IPR000748 (PANTHER); IPR020103 (SUPERFAMILY)	P:GO:0001522; F:GO:0003723; P:GO:0009451; F:GO:0009982; F:GO:0016866	P:pseudouridine synthesis; F:RNA binding; P:RNA modification; F:pseudouridine synthase activity; F:intramolecular transferase activity
STENO00412	Smlt0575	X		362	684	681	693	putative halacid dehalogenase hydrolase|HMMPfam hit to PF00702, haloacid dehalogenase-like hydrolase, score 1.7e-26	HAD family phosphatase	F:GO:0016787	F:hydrolase activity	N/A	N/A	IPR006439 (PRINTS); PF13419 (PFAM); IPR006439 (TIGRFAM); IPR023198 (G3DSA:1.10.150.GENE3D); IPR023214 (G3DSA:3.40.50.GENE3D); PTHR18901:SF34 (PANTHER); PTHR18901 (PANTHER); IPR036412 (SUPERFAMILY)	F:GO:0016787	F:hydrolase activity
STENO00413	Smlt0576	X		458	1209	1209	1212	putative 3-oxoacyl-[acyl-carrier-protein] synthase I|HMMPfam hit to PF00109, Beta-ketoacyl synthase, N-terminal do, score 4e-57	beta-ketoacyl-[acyl-carrier-protein] synthase I	F:GO:0004315	F:3-oxoacyl-[acyl-carrier-protein] synthase activity	EC:2.3.1.41; EC:2.3.1.85	Beta-ketoacyl-[acyl-carrier-protein] synthase I; Fatty-acid synthase	IPR020841 (SMART); IPR014031 (PFAM); IPR014030 (PFAM); IPR016039 (G3DSA:3.40.47.GENE3D); IPR016039 (G3DSA:3.40.47.GENE3D); PTHR11712:SF306 (PANTHER); PTHR11712 (PANTHER); cd00834 (CDD); IPR016039 (SUPERFAMILY); IPR016039 (SUPERFAMILY)	F:GO:0003824	F:catalytic activity
STENO00414	Smlt0577	X		278	516	516	516	putative 3-hydroxydecanoyl-[acyl-carrier-protein] dehydratase|HMMPfam hit to PF07977, FabA-like domain, score 1.4e-73	beta-hydroxydecanoyl-ACP dehydratase	C:GO:0005737; P:GO:0006633; F:GO:0008659; F:GO:0008693; F:GO:0034017; F:GO:0047451	C:cytoplasm; P:fatty acid biosynthetic process; F:(3R)-hydroxymyristoyl-[acyl-carrier-protein] dehydratase activity; F:3-hydroxydecanoyl-[acyl-carrier-protein] dehydratase activity; F:trans-2-decenoyl-acyl-carrier-protein isomerase activity; F:3-hydroxyoctanoyl-[acyl-carrier-protein] dehydratase activity	EC:4.2.1.60; EC:4.2.1.59; EC:5.3.3.14	Carbon-oxygen lyases; 3-hydroxyacyl-[acyl-carrier-protein] dehydratase; Trans-2-decenoyl-[acyl-carrier-protein] isomerase	IPR013114 (PFAM); IPR010083 (TIGRFAM); G3DSA:3.10.129.10 (GENE3D); IPR010083 (PTHR30272:PANTHER); PTHR30272 (PANTHER); IPR010083 (HAMAP); IPR010083 (CDD); IPR029069 (SUPERFAMILY)	C:GO:0005737; P:GO:0006633; F:GO:0008693	C:cytoplasm; P:fatty acid biosynthetic process; F:3-hydroxydecanoyl-[acyl-carrier-protein] dehydratase activity
STENO00415	Smlt0578			415	1091	1068	1098	putative DNA-damage-inducible protein p|HMMPfam hit to PF00817, impB/mucB/samB family, score 1e-104	DNA polymerase IV	F:GO:0000287; F:GO:0003684; F:GO:0003887; C:GO:0005737; P:GO:0006261; P:GO:0006281; P:GO:0071897	F:magnesium ion binding; F:damaged DNA binding; F:DNA-directed DNA polymerase activity; C:cytoplasm; P:DNA-dependent DNA replication; P:DNA repair; P:DNA biosynthetic process	EC:2.7.7.7	DNA-directed DNA polymerase	IPR017961 (PFAM); G3DSA:3.30.70.270 (GENE3D); G3DSA:2.30.40.20 (GENE3D); G3DSA:1.10.150.20 (GENE3D); IPR036775 (G3DSA:3.30.1490.GENE3D); G3DSA:3.30.70.270 (GENE3D); IPR024728 (PFAM); IPR001126 (PFAM); PTHR11076:SF33 (PANTHER); PTHR11076 (PANTHER); IPR022880 (HAMAP); IPR001126 (PROSITE_PROFILES); IPR022880 (CDD); IPR036775 (SUPERFAMILY); SSF56672 (SUPERFAMILY)	F:GO:0003684; F:GO:0003887; P:GO:0006281	F:damaged DNA binding; F:DNA-directed DNA polymerase activity; P:DNA repair
STENO00416	Smlt0581			348	639	639	639	putative metallo beta-lactamase family protein|HMMPfam hit to PF05368, NmrA-like family, score 0.0045	3-beta hydroxysteroid dehydrogenase	N/A	N/A	N/A	N/A	G3DSA:3.40.50.720 (GENE3D); IPR016040 (PFAM); PTHR43355 (PANTHER); cd05244 (CDD); IPR036291 (SUPERFAMILY)	no GO terms	no GO terms
STENO00417	Smlt0582	X		378	929	765	948	LysR-family transcriptional regulator clustered with PA0057|HMMPfam hit to PF03466, LysR substrate binding domain, score 8.6e-49	LysR family transcriptional regulator	F:GO:0003677; F:GO:0003700; P:GO:0006355	F:DNA binding; F:DNA-binding transcription factor activity; P:regulation of transcription, DNA-templated	N/A	N/A	G3DSA:3.40.190.290 (GENE3D); IPR036388 (G3DSA:1.10.10.GENE3D); IPR000847 (PFAM); IPR005119 (PFAM); PTHR30537:SF35 (PANTHER); PTHR30537 (PANTHER); IPR000847 (PROSITE_PROFILES); cd08422 (CDD); SSF53850 (SUPERFAMILY); IPR036390 (SUPERFAMILY)	F:GO:0003700; P:GO:0006355	F:DNA-binding transcription factor activity; P:regulation of transcription, DNA-templated
STENO00418	Smlt0583			306	792	792	798	methyltransferase|HMMPfam hit to PF08242, Methyltransferase domain, score 6.1e-07	methyltransferase	F:GO:0008168; P:GO:0032259	F:methyltransferase activity; P:methylation	N/A	N/A	IPR013216 (PFAM); G3DSA:3.40.50.150 (GENE3D); PTHR42912 (PANTHER); PTHR42912:SF6 (PANTHER); cd02440 (CDD); IPR029063 (SUPERFAMILY)	F:GO:0008168	F:methyltransferase activity
STENO00419	Smlt0584	X		373	663	657	672	putative phosphoglycolate phosphatase|HMMPfam hit to PF00702, haloacid dehalogenase-like hydrolase, score 3.2e-42	phosphoglycolate phosphatase	P:GO:0005975; F:GO:0008967; P:GO:0016311; P:GO:0046295; F:GO:0046872	P:carbohydrate metabolic process; F:phosphoglycolate phosphatase activity; P:dephosphorylation; P:glycolate biosynthetic process; F:metal ion binding	EC:3.1.3.18; EC:3.1.3.41	Phosphoglycolate phosphatase; 4-nitrophenylphosphatase	IPR006439 (PRINTS); PF13419 (PFAM); IPR023198 (G3DSA:1.10.150.GENE3D); IPR006439 (TIGRFAM); IPR006346 (TIGRFAM); IPR023214 (G3DSA:3.40.50.GENE3D); PTHR43434 (PANTHER); PTHR43434:SF7 (PANTHER); IPR037512 (HAMAP); cd16417 (CDD); IPR036412 (SUPERFAMILY)	P:GO:0005975; F:GO:0008967; F:GO:0016787; F:GO:0016791	P:carbohydrate metabolic process; F:phosphoglycolate phosphatase activity; F:hydrolase activity; F:phosphatase activity
STENO00420	Smlt0585			485	1843	1839	1857	Outer membrane vitamin B12 receptor BtuB|HMMPfam hit to PF07715, TonB-dependent Receptor Plug Domain, score 4.6e-26	TonB-dependent vitamin B12 receptor	C:GO:0009279; F:GO:0015420; P:GO:0015889; C:GO:0016021	C:cell outer membrane; F:cobalamin-transporting ATPase activity; P:cobalamin transport; C:integral component of membrane	EC:3.6.1.3; EC:3.6.3.33; EC:3.6.1.15	Adenosinetriphosphatase; Vitamin B12-transporting ATPase; Nucleoside-triphosphate phosphatase	IPR012910 (PFAM); IPR010101 (TIGRFAM); IPR000531 (PFAM); IPR036942 (G3DSA:2.40.170.GENE3D); IPR037066 (G3DSA:2.170.130.GENE3D); IPR039426 (PANTHER); PTHR30069:SF10 (PANTHER); cd01347 (CDD); SSF56935 (SUPERFAMILY)	F:GO:0015420; P:GO:0015889; C:GO:0016020	F:cobalamin-transporting ATPase activity; P:cobalamin transport; C:membrane
STENO00421	Smlt0586	X		337	579	579	597	alpha-ribazole-5'-phosphate phosphatase|HMMPfam hit to PF00300, Phosphoglycerate mutase family, score 2.8e-20	phosphoglycerate mutase	F:GO:0004647; P:GO:0016311; F:GO:0043755	F:phosphoserine phosphatase activity; P:dephosphorylation; F:alpha-ribazole phosphatase activity	EC:3.1.3.3; EC:3.1.3.41; EC:3.1.3.73	Phosphoserine phosphatase; 4-nitrophenylphosphatase; Adenosylcobalamin/alpha-ribazole phosphatase	IPR013078 (SMART); IPR029033 (G3DSA:3.40.50.GENE3D); IPR013078 (PFAM); PTHR23029:SF56 (PANTHER); PTHR23029 (PANTHER); IPR029033 (SUPERFAMILY)	no GO terms	no GO terms
STENO00422	Smlt0587	X		266	362	327	375	TfoX C-terminal domain superfamily|HMMPfam hit to PF04994, TfoX C-terminal domain, score 5.1e-15	transcriptional regulator	N/A	N/A	N/A	N/A	G3DSA:1.10.150.20 (GENE3D); IPR007077 (PFAM); mobidb-lite (MOBIDB_LITE); PTHR36121 (PANTHER)	no GO terms	no GO terms
STENO00423	Smlt0588	X		323	483	483	483	putative GAF domain signalling protein|HMMPfam hit to PF01590, GAF domain, score 1e-05	diguanylate cyclase	F:GO:0033745; P:GO:0055114	F:L-methionine-(R)-S-oxide reductase activity; P:oxidation-reduction process	EC:1.8.4.14	L-methionine (R)-S-oxide reductase	IPR003018 (SMART); IPR029016 (G3DSA:3.30.450.GENE3D); IPR003018 (PFAM); PTHR21021:SF15 (PANTHER); PTHR21021 (PANTHER); SSF55781 (SUPERFAMILY)	F:GO:0005515	F:protein binding
STENO00424	Smlt0589			350	686	678	693	putative dethiobiotin synthetase|similarity:fasta; STY0830; styphi; dethiobiotin synthetase; length 228 aa; id=47.5%; E()=2.4e-34; 217 aa overlap; query 12-227 aa; subject 6-221 aa; similarity:fasta; SEN0742; senteritidisPT4; dethiobiotin synthetase; length 228 aa; id=47.5%; E()=2.5e-34; 217 aa overlap; query 12-227 aa; subject 6-221 aa; similarity:fasta; SDT0808; styphimuriumDT104; dethiobiotin …	dethiobiotin synthase	F:GO:0000287; F:GO:0004141; F:GO:0005524; C:GO:0005737; P:GO:0009102	F:magnesium ion binding; F:dethiobiotin synthase activity; F:ATP binding; C:cytoplasm; P:biotin biosynthetic process	EC:6.3.3.3	Dethiobiotin synthase	G3DSA:3.40.50.300 (GENE3D); IPR004472 (TIGRFAM); PF13500 (PFAM); IPR004472 (PIRSF); IPR004472 (PANTHER); PTHR43210:SF3 (PANTHER); IPR004472 (HAMAP); IPR027417 (SUPERFAMILY)	F:GO:0000287; F:GO:0004141; F:GO:0005524; P:GO:0009102	F:magnesium ion binding; F:dethiobiotin synthase activity; F:ATP binding; P:biotin biosynthetic process
STENO00425	Smlt0590			407	1448	1443	1464	putative GntR family transcriptional regulator|HMMPfam hit to PF00392, Bacterial regulatory proteins, gntR f, score 7.9e-10	GntR family transcriptional regulator	F:GO:0003677; F:GO:0003700; F:GO:0003824; P:GO:0006355; F:GO:0030170	F:DNA binding; F:DNA-binding transcription factor activity; F:catalytic activity; P:regulation of transcription, DNA-templated; F:pyridoxal phosphate binding	N/A	N/A	IPR000524 (SMART); IPR004839 (PFAM); IPR036388 (G3DSA:1.10.10.GENE3D); IPR015421 (G3DSA:3.40.640.GENE3D); IPR015422 (G3DSA:3.90.1150.GENE3D); IPR000524 (PFAM); PTHR42790 (PANTHER); PTHR42790:SF9 (PANTHER); IPR000524 (PROSITE_PROFILES); IPR000524 (CDD); cd00609 (CDD); IPR036390 (SUPERFAMILY); IPR015424 (SUPERFAMILY)	F:GO:0003700; F:GO:0003824; P:GO:0006355; P:GO:0009058; F:GO:0030170	F:DNA-binding transcription factor activity; F:catalytic activity; P:regulation of transcription, DNA-templated; P:biosynthetic process; F:pyridoxal phosphate binding
STENO00426	Smlt0591	X		356	737	735	738	putative peptide methionine sulfoxide reductase|1 probable transmembrane helix predicted for Smlt0591 by TMHMM2.0 at aa 15-34	peptide-methionine (S)-S-oxide reductase	P:GO:0006464; F:GO:0008113; P:GO:0055114	P:cellular protein modification process; F:peptide-methionine (S)-S-oxide reductase activity; P:oxidation-reduction process	EC:1.8.4.11	Peptide-methionine (S)-S-oxide reductase	IPR002569 (PFAM); IPR036509 (G3DSA:3.30.1060.GENE3D); IPR002569 (TIGRFAM); PTHR43774 (PANTHER); IPR002569 (HAMAP); IPR036509 (SUPERFAMILY)	F:GO:0008113; P:GO:0055114	F:peptide-methionine (S)-S-oxide reductase activity; P:oxidation-reduction process
STENO00427	Smlt0593			313	573	507	582	peptide methionine sulfoxide reductase MsrB|HMMPfam hit to PF01641, SelR domain, score 4.3e-69	peptide-methionine (R)-S-oxide reductase	F:GO:0033743; P:GO:0055114	F:peptide-methionine (R)-S-oxide reductase activity; P:oxidation-reduction process	EC:1.8.4.12	Peptide-methionine (R)-S-oxide reductase	IPR002579 (PFAM); G3DSA:2.170.150.20 (GENE3D); IPR002579 (TIGRFAM); PTHR43234 (PANTHER); IPR002579 (PROSITE_PROFILES); IPR006311 (PROSITE_PROFILES); IPR011057 (SUPERFAMILY)	F:GO:0033743; P:GO:0055114	F:peptide-methionine (R)-S-oxide reductase activity; P:oxidation-reduction process
STENO00428	Smlt0594	X		376	720	717	723	putative two-component response regulator transcriptional regulatory protein|HMMPfam hit to PF00486, Transcriptional regulatory protein, C te, score 3.3e-25	DNA-binding response regulator	P:GO:0000160; F:GO:0003677; P:GO:0006355	P:phosphorelay signal transduction system; F:DNA binding; P:regulation of transcription, DNA-templated	N/A	N/A	IPR001789 (SMART); IPR001867 (SMART); G3DSA:3.40.50.2300 (GENE3D); IPR001867 (PFAM); IPR001789 (PFAM); IPR036388 (G3DSA:1.10.10.GENE3D); IPR039420 (PANTHER); IPR001789 (PROSITE_PROFILES); IPR001867 (PROSITE_PROFILES); IPR001867 (CDD); IPR001789 (CDD); IPR016032 (SUPERFAMILY); IPR011006 (SUPERFAMILY)	P:GO:0000160; F:GO:0003677; P:GO:0006355	P:phosphorelay signal transduction system; F:DNA binding; P:regulation of transcription, DNA-templated
STENO00429	Smlt0595			429	1469	1143	1491	putative sensor histidine kinase two-component transcriptional regulatory protein|HMMPfam hit to PF02518, Histidine kinase-, DNA gyrase B-, and HSP90, score 2.8e-27	sensor histidine kinase	F:GO:0000155; P:GO:0000160; F:GO:0005524; C:GO:0016021; P:GO:0018106; P:GO:0023014	F:phosphorelay sensor kinase activity; P:phosphorelay signal transduction system; F:ATP binding; C:integral component of membrane; P:peptidyl-histidine phosphorylation; P:signal transduction by protein phosphorylation	EC:2.7.13.3	Histidine kinase	IPR004358 (PRINTS); IPR003661 (SMART); IPR003594 (SMART); IPR003661 (PFAM); IPR036890 (G3DSA:3.30.565.GENE3D); G3DSA:1.10.287.130 (GENE3D); IPR003594 (PFAM); PTHR43047 (PANTHER); PTHR43047:SF11 (PANTHER); IPR005467 (PROSITE_PROFILES); IPR003594 (CDD); IPR003661 (CDD); IPR036890 (SUPERFAMILY); IPR036097 (SUPERFAMILY)	F:GO:0000155; P:GO:0007165; P:GO:0016310; F:GO:0016772	F:phosphorelay sensor kinase activity; P:signal transduction; P:phosphorylation; F:transferase activity, transferring phosphorus-containing groups
STENO00430	Smlt0596			388	1346	1344	1356	putative two component sensor histidine kinase transcriptional regulatory protein|2 probable transmembrane helices predicted for Smlt0596 by TMHMM2.0 at aa 17-39 and 153-175	HAMP domain-containing protein	F:GO:0000155; P:GO:0000160; F:GO:0005524; C:GO:0016021; P:GO:0018106; P:GO:0023014	F:phosphorelay sensor kinase activity; P:phosphorelay signal transduction system; F:ATP binding; C:integral component of membrane; P:peptidyl-histidine phosphorylation; P:signal transduction by protein phosphorylation	EC:2.7.13.3	Histidine kinase	IPR004358 (PRINTS); IPR003660 (SMART); IPR003594 (SMART); IPR003661 (SMART); IPR036890 (G3DSA:3.30.565.GENE3D); IPR003594 (PFAM); IPR003661 (PFAM); IPR003660 (PFAM); G3DSA:1.10.287.130 (GENE3D); PTHR44936 (PANTHER); IPR003660 (PROSITE_PROFILES); IPR005467 (PROSITE_PROFILES); IPR003661 (CDD); IPR003660 (CDD); IPR003594 (CDD); SSF158472 (SUPERFAMILY); IPR036097 (SUPERFAMILY); IPR036890 (SUPERFAMILY)	F:GO:0000155; P:GO:0007165; C:GO:0016021; P:GO:0016310; F:GO:0016772	F:phosphorelay sensor kinase activity; P:signal transduction; C:integral component of membrane; P:phosphorylation; F:transferase activity, transferring phosphorus-containing groups
STENO00431	Smlt0597			269	690	690	699	putative two-component response regulator transcriptional regulatory protein|HMMPfam hit to PF00072, Response regulator receiver domain, score 2.7e-24	DNA-binding response regulator	P:GO:0000160; F:GO:0003677; P:GO:0006355	P:phosphorelay signal transduction system; F:DNA binding; P:regulation of transcription, DNA-templated	N/A	N/A	IPR001789 (SMART); IPR001867 (SMART); G3DSA:3.40.50.2300 (GENE3D); IPR001867 (PFAM); IPR001789 (PFAM); IPR036388 (G3DSA:1.10.10.GENE3D); IPR039420 (PANTHER); PTHR26402:SF548 (PANTHER); IPR001789 (PROSITE_PROFILES); IPR001867 (PROSITE_PROFILES); IPR001789 (CDD); IPR001867 (CDD); IPR016032 (SUPERFAMILY); IPR011006 (SUPERFAMILY)	P:GO:0000160; F:GO:0003677; P:GO:0006355	P:phosphorelay signal transduction system; F:DNA binding; P:regulation of transcription, DNA-templated
STENO00432	Smlt0600			219	348	345	354	Uncharacterised protein|no significant database hits	phasin family protein	N/A	N/A	N/A	N/A	IPR018968 (PFAM)	no GO terms	no GO terms
STENO00433	Smlt0601	X		306	361	354	375	putative 6-pyruvoyl tetrahydrobiopterin synthase family protein|HMMPfam hit to PF01242, 6-pyruvoyl tetrahydropterin synthase, score 1.5e-52	6-carboxytetrahydropterin synthase QueD	P:GO:0008616; F:GO:0016829; F:GO:0046872	P:queuosine biosynthetic process; F:lyase activity; F:metal ion binding	N/A	N/A	IPR007115 (TIGRFAM); IPR007115 (PIRSF); IPR007115 (PFAM); IPR038418 (G3DSA:3.30.479.GENE3D); IPR007115 (PANTHER); PTHR12589:SF7 (PANTHER); SSF55620 (SUPERFAMILY)	no GO terms	no GO terms
STENO00434	Smlt0602	X		505	2640	2628	2667	putative TonB dependent receptor|HMMPfam hit to PF00593, TonB dependent receptor, score 6.6e-24	TonB-dependent receptor	C:GO:0009279; C:GO:0016021	C:cell outer membrane; C:integral component of membrane	N/A	N/A	IPR000531 (PFAM); IPR037066 (G3DSA:2.170.130.GENE3D); IPR036942 (G3DSA:2.40.170.GENE3D); IPR012910 (PFAM); IPR039426 (PANTHER); PTHR30069:SF7 (PANTHER); cd01347 (CDD); SSF56935 (SUPERFAMILY)	no GO terms	no GO terms
STENO00435	Smlt0603			480	2594	2523	2607	putative peptidase m14, carboxypeptidase A precursor|Signal peptide predicted for Smlt0603 by SignalP 2.0 HMM (Signal peptide probability 1.000) with cleavage site probability 0.986 between residues 34 and 35	peptidase M14	F:GO:0004181; P:GO:0006508; F:GO:0008270	F:metallocarboxypeptidase activity; P:proteolysis; F:zinc ion binding	EC:3.4.17	Acting on peptide bonds (peptidases)	IPR000834 (SMART); G3DSA:3.40.630.10 (GENE3D); IPR000834 (PFAM); IPR029062 (G3DSA:3.40.50.GENE3D); mobidb-lite (MOBIDB_LITE); PTHR11705:SF91 (PANTHER); PTHR11705 (PANTHER); cd06238 (CDD); IPR029062 (SUPERFAMILY); SSF53187 (SUPERFAMILY)	F:GO:0004181; P:GO:0006508; F:GO:0008270	F:metallocarboxypeptidase activity; P:proteolysis; F:zinc ion binding
STENO00436	Smlt0605			425	1417	1380	1434	putative ATP-dependent RNA helicase 1|HMMPfam hit to PF00270, DEAD/DEAH box helicase, score 2.7e-69	RNA helicase	F:GO:0003676; F:GO:0004386; F:GO:0005524	F:nucleic acid binding; F:helicase activity; F:ATP binding	EC:3.6.1.15	Nucleoside-triphosphate phosphatase	IPR001650 (SMART); IPR014001 (SMART); IPR001650 (PFAM); G3DSA:3.40.50.300 (GENE3D); IPR011545 (PFAM); G3DSA:3.40.50.300 (GENE3D); mobidb-lite (MOBIDB_LITE); mobidb-lite (MOBIDB_LITE); PTHR24031:SF556 (PANTHER); PTHR24031 (PANTHER); IPR001650 (PROSITE_PROFILES); IPR014001 (PROSITE_PROFILES); IPR014014 (PROSITE_PROFILES); cd00268 (CDD); IPR001650 (CDD); IPR027417 (SUPERFAMILY)	F:GO:0003676; F:GO:0005524	F:nucleic acid binding; F:ATP binding
STENO00437	Smlt0608	X		418	990	990	990	putative fumarylacetoacetate (FAA) hydrolase family protein|HMMPfam hit to PF01557, Fumarylacetoacetate (FAA) hydrolase fam, score 2.4e-05	2-keto-4-pentenoate hydratase	F:GO:0016787	F:hydrolase activity	N/A	N/A	IPR036663 (G3DSA:3.90.850.GENE3D); IPR011234 (PFAM); PF18288 (PFAM); PTHR43211 (PANTHER); IPR036663 (SUPERFAMILY)	F:GO:0003824	F:catalytic activity
STENO00438	Smlt0611			386	1284	1272	1311	biotin synthase related domain containing protein|HMMPfam hit to PF04055, Radical SAM superfamily, score 2e-06	putative DNA modification/repair radical SAM protein	F:GO:0003677; F:GO:0008168; P:GO:0032259; F:GO:0051536	F:DNA binding; F:methyltransferase activity; P:methylation; F:iron-sulfur cluster binding	N/A	N/A	IPR006638 (SMART); IPR023874 (TIGRFAM); IPR013785 (G3DSA:3.20.20.GENE3D); IPR023874 (PANTHER); IPR023874 (PTHR21180:PANTHER); cd01335 (CDD); IPR010994 (SUPERFAMILY); SSF102114 (SUPERFAMILY)	F:GO:0003824; F:GO:0051536	F:catalytic activity; F:iron-sulfur cluster binding
STENO00439	Smlt0612	X		430	1128	1128	1146	putative PilU protein (twitching motility protein)|HMMPfam hit to PF00437, Type II/IV secretion system protein, score 4.7e-12	type IV pili twitching motility protein PilT	F:GO:0005524	F:ATP binding	N/A	N/A	G3DSA:3.30.450.90 (GENE3D); G3DSA:3.40.50.300 (GENE3D); IPR001482 (PFAM); IPR006321 (TIGRFAM); mobidb-lite (MOBIDB_LITE); PTHR30486 (PANTHER); PTHR30486:SF11 (PANTHER); IPR027417 (SUPERFAMILY)	F:GO:0005524	F:ATP binding
STENO00440	Smlt0613			242	364	345	369	outer membrane protein|	DUF4398 domain-containing protein	N/A	N/A	N/A	N/A	G3DSA:1.20.1270.390 (GENE3D); IPR025511 (PFAM)	no GO terms	no GO terms
STENO00441	Smlt0614			365	884	849	885	putative outer membrane protein|HMMPfam hit to PF00691, OmpA family, score 0.0002	outer membrane protein	N/A	N/A	N/A	N/A	IPR036737 (SUPERFAMILY)	no GO terms	no GO terms
STENO00442	n/a	X		89	165	165	165	Uncharacterised protein|	Uncharacterised protein	N/A	N/A	N/A	N/A	no IPS match	no IPS match	no IPS match
STENO00443	Smlt0615	X		100	234	219	237	Uncharacterized protein conserved in bacteria|HMMPfam hit to PF04325, Protein of unknown function (DUF465), score 1e-09	DUF465 domain-containing protein	N/A	N/A	N/A	N/A	G3DSA:1.20.58.660 (GENE3D); IPR007420 (PFAM); mobidb-lite (MOBIDB_LITE)	no GO terms	no GO terms
STENO00444	Smlt0616	X		452	1371	1368	1377	putative cystathionine beta-synthase|HMMPfam hit to PF00571, CBS domain pair, score 1.3e-17	cystathionine beta-synthase	F:GO:0004122; F:GO:0004124; P:GO:0006535	F:cystathionine beta-synthase activity; F:cysteine synthase activity; P:cysteine biosynthetic process from serine	EC:4.2.1.22; EC:2.5.1.47	Cystathionine beta-synthase; Cysteine synthase	IPR000644 (SMART); G3DSA:3.10.580.10 (GENE3D); G3DSA:3.40.50.1100 (GENE3D); IPR000644 (PFAM); IPR001926 (PFAM); G3DSA:3.40.50.1100 (GENE3D); PTHR10314:SF8 (PANTHER); PTHR10314 (PANTHER); IPR000644 (PROSITE_PROFILES); cd01561 (CDD); cd04609 (CDD); IPR036052 (SUPERFAMILY); SSF54631 (SUPERFAMILY)	no GO terms	no GO terms
STENO00445	Smlt0618			14	831	831	831	putative transmembrane ABC transporter|6 probable transmembrane helices predicted for Smlt0618 by TMHMM2.0 at aa 45-67, 82-104, 125-147, 162-184, 191-213 and 244-266	ABC transporter permease	C:GO:0043190; P:GO:0055085	C:ATP-binding cassette (ABC) transporter complex; P:transmembrane transport	N/A	N/A	IPR000412 (PRINTS); IPR000412 (PIRSF); IPR013525 (PFAM); PTHR30413 (PANTHER); IPR000412 (PROSITE_PROFILES)	C:GO:0016020; C:GO:0016021; C:GO:0043190; P:GO:0055085	C:membrane; C:integral component of membrane; C:ATP-binding cassette (ABC) transporter complex; P:transmembrane transport
STENO00446	Smlt0619			15	1393	1365	1395	putative ABC transporter component, polysaccharide related|HMMPfam hit to PF00005, ABC transporter, score 4e-41	ABC transporter ATP-binding protein	F:GO:0005524; F:GO:0016887	F:ATP binding; F:ATPase activity	EC:3.6.1.3; EC:3.6.1.15	Adenosinetriphosphatase; Nucleoside-triphosphate phosphatase	IPR003593 (SMART); IPR029439 (PFAM); G3DSA:2.70.50.60 (GENE3D); IPR003439 (PFAM); G3DSA:3.40.50.300 (GENE3D); PTHR24220:SF642 (PANTHER); PTHR24220 (PANTHER); IPR003439 (PROSITE_PROFILES); IPR029439 (CDD); cd03220 (CDD); IPR027417 (SUPERFAMILY)	F:GO:0005524; F:GO:0016887	F:ATP binding; F:ATPase activity
STENO00447	Smlt0620			7	588	588	588	putative chloramphenicol acetyltransferase|HMMPfam hit to PF00132, Bacterial transferase hexapeptide (three rep, score 0.19	chloramphenicol acetyltransferase	F:GO:0008811	F:chloramphenicol O-acetyltransferase activity	EC:2.3.1.28	Chloramphenicol O-acetyltransferase	G3DSA:2.160.10.10 (GENE3D); IPR001451 (PFAM); PTHR43300 (PANTHER); PTHR43300:SF6 (PANTHER); cd03349 (CDD); IPR011004 (SUPERFAMILY)	no GO terms	no GO terms
STENO00448	Smlt0621			12	1023	1023	1023	putative LPS O-antigen biosynthesis protein|similarity:fasta; with=UniProt:Q5SEK1 (EMBL:AY572534;); Xanthomonas oryzae pv. oryzicola.; wxocD; LPS O-antigen biosynthesis protein.; length=331; id 67.544%; ungapped id 70.213%; E()=1.6e-75; 342 aa overlap; query 1-340; subject 1-331	LPS O-antigen biosynthesis protein	F:GO:0008168; P:GO:0032259	F:methyltransferase activity; P:methylation	N/A	N/A	G3DSA:3.40.50.150 (GENE3D); PF13578 (PFAM); PTHR40048:SF1 (PANTHER); PTHR40048 (PANTHER); IPR029063 (SUPERFAMILY)	no GO terms	no GO terms
STENO00449	Smlt0622			18	1311	1311	1314	putative glycosyl transferase|similarity:fasta; with=UniProt:Q5BUC2 (EMBL:AY839855;); Xanthomonas oryzae pv. oryzae.; WxocA.; length=464; id 81.395%; ungapped id 81.585%; E()=1e-154; 430 aa overlap; query 1-429; subject 1-430	glycosyl hydrolase	F:GO:0016740; F:GO:0016787	F:transferase activity; F:hydrolase activity	N/A	N/A	IPR032719 (PFAM); G3DSA:3.20.20.80 (GENE3D); PTHR41244 (PANTHER); cd11579 (CDD)	no GO terms	no GO terms
STENO00450	Smlt0623			24	1701	1701	1701	putative glycosyltransferase, fusion protein|N-terminus to codon 190 is similar to Xanthomonas oryzae pv. oryzicola. WxocC UniProt:Q5SEJ9 (EMBL:AY572534 (190 aa) fasta scores: E()=7.9e-50, 73.797% id in 187 aa, and to C-terminus from codon 270 is similar to Xanthomonas oryzae pv. oryzae. WxocB UniProt:Q5BUB5 (EMBL:AY839857 (297 aa) fasta scores: E()=6e-90, 76.431% id in 297 aa, and C-terminus fro…	glycosyl transferase	F:GO:0016740	F:transferase activity	N/A	N/A	IPR007739 (PFAM)	no GO terms	no GO terms
STENO00451	Smlt0624			5	2349	2349	2349	putative transmembrane protein|9 probable transmembrane helices predicted for Smlt0624 by TMHMM2.0 at aa 13-32, 83-102, 109-126, 156-178, 198-217, 250-269, 276-295, 300-319 and 326-348	putative transmembrane protein	C:GO:0016021	C:integral component of membrane	N/A	N/A	no IPS match	no IPS match	no IPS match
STENO00452	Smlt0625			3	528	528	528	lipase|	lipase	N/A	N/A	N/A	N/A	IPR036514 (G3DSA:3.40.50.GENE3D); IPR013830 (PFAM); PTHR30383 (PANTHER); PTHR30383:SF5 (PANTHER); SSF52266 (SUPERFAMILY)	no GO terms	no GO terms
STENO00453	Smlt0626			8	1950	1950	1950	putative transmembrane protein|11 probable transmembrane helices predicted for Smlt0626 by TMHMM2.0 at aa 21-43, 68-87, 94-114, 124-146, 159-176, 180-197, 204-226, 256-274, 281-298, 302-320 and 327-349	putative membrane protein	C:GO:0016021	C:integral component of membrane	N/A	N/A	PS51257 (PROSITE_PROFILES)	no GO terms	no GO terms
STENO00454	Smlt0627			3	405	405	405	putative transmembrane GtrA-like cell surface polysaccharide biosynthesis protein|4 probable transmembrane helices predicted for Smlt0627 by TMHMM2.0 at aa 13-32, 37-59, 72-94 and 109-126	GtrA family protein	P:GO:0000271; C:GO:0016021	P:polysaccharide biosynthetic process; C:integral component of membrane	N/A	N/A	IPR007267 (PFAM); PTHR38459 (PANTHER)	P:GO:0000271; C:GO:0016021	P:polysaccharide biosynthetic process; C:integral component of membrane
STENO00455	Smlt0628			2	408	408	408	putative transmembrane cell surface polysaccharide biosynthesis protein|4 probable transmembrane helices predicted for Smlt0628 by TMHMM2.0 at aa 10-32, 34-56, 76-98 and 110-127	GtrA family protein	P:GO:0000271; C:GO:0016021	P:polysaccharide biosynthetic process; C:integral component of membrane	N/A	N/A	IPR007267 (PFAM)	P:GO:0000271; C:GO:0016021	P:polysaccharide biosynthetic process; C:integral component of membrane
STENO00456	Smlt0629			58	1308	1293	1326	putative FMN amine oxidoreductase|HMMPfam hit to PF01266, FAD dependent oxidoreductase, score 0.00037	FAD-dependent oxidoreductase	F:GO:0016491; P:GO:0055114	F:oxidoreductase activity; P:oxidation-reduction process	N/A	N/A	PR00419 (PRINTS); IPR002937 (PFAM); G3DSA:3.90.660.50 (GENE3D); IPR036188 (G3DSA:3.50.50.GENE3D); PTHR42923 (PANTHER); PTHR42923:SF15 (PANTHER); IPR036188 (SUPERFAMILY)	F:GO:0016491; P:GO:0055114	F:oxidoreductase activity; P:oxidation-reduction process
STENO00457	Smlt0630			83	945	945	945	putative transmembrane anchor NAD-dependent epimerase/dehydratase/dehydrogenase|HMMPfam hit to PF07993, Male sterility protein, score 6.8e-06	NAD-dependent dehydratase	F:GO:0003824; C:GO:0016021; F:GO:0050662	F:catalytic activity; C:integral component of membrane; F:coenzyme binding	N/A	N/A	IPR001509 (PFAM); G3DSA:3.40.50.720 (GENE3D); PTHR12126:SF7 (PANTHER); PTHR12126 (PANTHER); IPR036291 (SUPERFAMILY)	F:GO:0003824; F:GO:0050662	F:catalytic activity; F:coenzyme binding
STENO00458	Smlt0631			19	671	669	672	Uncharacterized protein conserved in bacteria|HMMPfam hit to PF08242, Methyltransferase domain, score 5.7e-08	methyltransferase type 11	F:GO:0008168; P:GO:0032259	F:methyltransferase activity; P:methylation	N/A	N/A	G3DSA:3.40.50.150 (GENE3D); IPR013216 (PFAM); cd02440 (CDD); IPR029063 (SUPERFAMILY)	F:GO:0008168	F:methyltransferase activity
STENO00459	Smlt0632			76	732	732	732	putative transmembrane anchor short-chain dehydrogenase|HMMPfam hit to PF00106, short chain dehydrogenase, score 4.9e-08	short-chain dehydrogenase	C:GO:0016021; F:GO:0016491; P:GO:0055114	C:integral component of membrane; F:oxidoreductase activity; P:oxidation-reduction process	N/A	N/A	IPR002347 (PRINTS); G3DSA:3.40.50.720 (GENE3D); IPR002347 (PFAM); PTHR43669 (PANTHER); PTHR43669:SF6 (PANTHER); IPR036291 (SUPERFAMILY)	no GO terms	no GO terms
STENO00460	Smlt0635			12	1932	1932	1932	putative transmembrane protein|7 probable transmembrane helices predicted for Smlt0635 by TMHMM2.0 at aa 13-32, 88-110, 117-139, 183-205, 212-234, 268-290 and 319-341	putative transmembrane protein	C:GO:0016021	C:integral component of membrane	N/A	N/A	no IPS match	no IPS match	no IPS match
STENO00461	Smlt0636			6	836	834	837	putative glycosyl transferase|HMMPfam hit to PF00535, Glycosyl transferase family, score 0.0019	glycosyl transferase family 2	F:GO:0016740	F:transferase activity	N/A	N/A	IPR001173 (PFAM); IPR029044 (G3DSA:3.90.550.GENE3D); IPR039528 (PANTHER); cd04179 (CDD); IPR029044 (SUPERFAMILY)	F:GO:0016740	F:transferase activity
STENO00462	Smlt0637			7	360	360	360	putative transmembrane protein|HMMPfam hit to PF00893, Small Multidrug Resistance protein, score 1.4e-05	multidrug transporter	C:GO:0005886; C:GO:0016021	C:plasma membrane; C:integral component of membrane	N/A	N/A	G3DSA:1.10.3730.20 (GENE3D); IPR000390 (PFAM); IPR000390 (PANTHER); SSF103481 (SUPERFAMILY)	C:GO:0016021	C:integral component of membrane
STENO00463	Smlt0638			9	831	831	831	putative xylose isomerase|HMMPfam hit to PF01261, Xylose isomerase-like TIM barrel, score 5.6e-17	sugar phosphate isomerase/epimerase	F:GO:0016853	F:isomerase activity	N/A	N/A	IPR013022 (PFAM); G3DSA:3.20.20.150 (GENE3D); PTHR43489 (PANTHER); IPR036237 (SUPERFAMILY)	no GO terms	no GO terms
STENO00464	Smlt0639			10	783	783	783	Uncharacterised protein|similarity:fasta; with=UniProt:Q2C9M3 (EMBL:AAOU01000001;); Photobacterium sp. SKA34.; Hypothetical protein.; length=260; id 51.575%; ungapped id 51.575%; E()=1.5e-49; 254 aa overlap; query 4-257; subject 6-259	pyridine nucleotide transhydrogenase	F:GO:0003824; F:GO:0050662	F:catalytic activity; F:coenzyme binding	N/A	N/A	G3DSA:3.40.50.720 (GENE3D); IPR036291 (SUPERFAMILY)	no GO terms	no GO terms
STENO00465	Smlt0640			9	1147	1140	1149	FAD dependent oxidoreductase|HMMPfam hit to PF01266, FAD dependent oxidoreductase, score 1e-06	D amino acid oxidase (DAO) family protein	C:GO:0016020; F:GO:0016491; P:GO:0055114	C:membrane; F:oxidoreductase activity; P:oxidation-reduction process	N/A	N/A	IPR036188 (G3DSA:3.50.50.GENE3D); G3DSA:3.30.9.10 (GENE3D); IPR006076 (PFAM); IPR036188 (SUPERFAMILY)	F:GO:0016491; P:GO:0055114	F:oxidoreductase activity; P:oxidation-reduction process
STENO00466	Smlt0641			6	1006	1002	1011	putative undecaprenyl-phosphate 4-deoxy-4-formamido-l-arabinose transferase|HMMPfam hit to PF00535, Glycosyl transferase family, score 1.3e-05	glycosyl transferase	C:GO:0016021; F:GO:0016757	C:integral component of membrane; F:transferase activity, transferring glycosyl groups	N/A	N/A	IPR001173 (PFAM); IPR029044 (G3DSA:3.90.550.GENE3D); PTHR42992 (PANTHER); PTHR42992:SF1 (PANTHER); IPR029044 (SUPERFAMILY)	no GO terms	no GO terms
STENO00467	Smlt0644			11	1689	1689	1689	putative transmembrane sulfatase protein|4 probable transmembrane helices predicted for Smlt0644 by TMHMM2.0 at aa 15-37, 50-72, 87-109 and 122-141	transmembrane sulfatase	F:GO:0008484; C:GO:0016021	F:sulfuric ester hydrolase activity; C:integral component of membrane	N/A	N/A	IPR000917 (PFAM); IPR017849 (G3DSA:3.40.720.GENE3D); PTHR10342:SF256 (PANTHER); PTHR10342 (PANTHER); IPR017850 (SUPERFAMILY)	F:GO:0003824; F:GO:0008484	F:catalytic activity; F:sulfuric ester hydrolase activity
STENO00468	Smlt0646	X		369	747	747	762	putative electron transfer flavoprotein subunit beta|HMMPfam hit to PF01012, Electron transfer flavoprotein domain, score 1.1e-59	EtfB protein	F:GO:0009055; P:GO:0022900	F:electron transfer activity; P:electron transport chain	N/A	N/A	IPR014730 (SMART); IPR012255 (PIRSF); IPR014729 (G3DSA:3.40.50.GENE3D); IPR014730 (PFAM); IPR012255 (PANTHER); PTHR21294:SF8 (PANTHER); IPR033948 (CDD); SSF52402 (SUPERFAMILY)	F:GO:0009055	F:electron transfer activity
STENO00469	Smlt0647			403	1055	1047	1056	putative dTDP-glucose 4,6-dehydratase|HMMPfam hit to PF07993, Male sterility protein, score 2.1e-07	dTDP-glucose 4,6-dehydratase	F:GO:0008460; P:GO:0009225	F:dTDP-glucose 4,6-dehydratase activity; P:nucleotide-sugar metabolic process	EC:4.2.1.46	dTDP-glucose 4,6-dehydratase	G3DSA:3.90.25.10 (GENE3D); IPR005888 (TIGRFAM); G3DSA:3.40.50.720 (GENE3D); IPR016040 (PFAM); PTHR43000 (PANTHER); PTHR43000:SF14 (PANTHER); cd05246 (CDD); IPR036291 (SUPERFAMILY)	F:GO:0008460; P:GO:0009225	F:dTDP-glucose 4,6-dehydratase activity; P:nucleotide-sugar metabolic process
STENO00470	Smlt0648	X		390	888	888	894	putative glucose-1-phosphate thymidylyltransferase|HMMPfam hit to PF00483, Nucleotidyl transferase, score 6.9e-110	glucose-1-phosphate thymidylyltransferase	F:GO:0008879; P:GO:0045226; F:GO:0046872	F:glucose-1-phosphate thymidylyltransferase activity; P:extracellular polysaccharide biosynthetic process; F:metal ion binding	EC:2.7.7.24	Glucose-1-phosphate thymidylyltransferase	IPR005907 (TIGRFAM); IPR005835 (PFAM); IPR029044 (G3DSA:3.90.550.GENE3D); IPR005907 (PANTHER); PTHR43532:SF1 (PANTHER); IPR005907 (CDD); IPR029044 (SUPERFAMILY)	F:GO:0008879; P:GO:0009058; F:GO:0016779; P:GO:0045226	F:glucose-1-phosphate thymidylyltransferase activity; P:biosynthetic process; F:nucleotidyltransferase activity; P:extracellular polysaccharide biosynthetic process
STENO00471	Smlt0649			324	558	537	573	putative DTDP-dehydrorhamnose 3,5-epimerase|HMMPfam hit to PF00908, dTDP-4-dehydrorhamnose 3,5-epimerase, score 2.8e-108	dTDP-4-dehydrorhamnose 3,5-epimerase	F:GO:0008830; P:GO:0019305	F:dTDP-4-dehydrorhamnose 3,5-epimerase activity; P:dTDP-rhamnose biosynthetic process	EC:5.1.3.13	dTDP-4-dehydrorhamnose 3,5-epimerase	IPR000888 (TIGRFAM); IPR014710 (G3DSA:2.60.120.GENE3D); IPR000888 (PFAM); IPR000888 (PANTHER); IPR000888 (PRODOM); IPR011051 (SUPERFAMILY)	F:GO:0008830	F:dTDP-4-dehydrorhamnose 3,5-epimerase activity
STENO00472	Smlt0652			348	1404	1404	1416	mannose-1-phosphate guanylyltransferase|HMMPfam hit to PF00483, Nucleotidyl transferase, score 8.5e-126	mannose-1-phosphate guanylyltransferase/mannose-6-phosphate isomerase	P:GO:0000271; F:GO:0004476; F:GO:0008928	P:polysaccharide biosynthetic process; F:mannose-6-phosphate isomerase activity; F:mannose-1-phosphate guanylyltransferase (GDP) activity	EC:2.7.7.22; EC:5.3.1.8	Mannose-1-phosphate guanylyltransferase (GDP); Mannose-6-phosphate isomerase	IPR005835 (PFAM); IPR006375 (TIGRFAM); IPR029044 (G3DSA:3.90.550.GENE3D); IPR014710 (G3DSA:2.60.120.GENE3D); IPR001538 (PFAM); PTHR12526:SF387 (PANTHER); PTHR12526 (PANTHER); cd02509 (CDD); IPR029044 (SUPERFAMILY); IPR011051 (SUPERFAMILY)	P:GO:0000271; P:GO:0005976; P:GO:0009058; F:GO:0016779	P:polysaccharide biosynthetic process; P:polysaccharide metabolic process; P:biosynthetic process; F:nucleotidyltransferase activity
STENO00473	Smlt0653			358	1347	1347	1362	putative phosphohexose mutase|HMMPfam hit to PF02878, Phosphoglucomutase/phosphomannomutase, al, score 1e-50	phosphomannomutase	F:GO:0000287; F:GO:0004614; F:GO:0004615; P:GO:0005975	F:magnesium ion binding; F:phosphoglucomutase activity; F:phosphomannomutase activity; P:carbohydrate metabolic process	EC:5.4.2.2; EC:5.4.2.8	Phosphoglucomutase (alpha-D-glucose-1,6-bisphosphate-dependent); Phosphomannomutase	IPR005841 (PRINTS); IPR005845 (PFAM); IPR005846 (PFAM); IPR005843 (PFAM); G3DSA:3.40.120.10 (GENE3D); G3DSA:3.40.120.10 (GENE3D); IPR005844 (PFAM); G3DSA:3.40.120.10 (GENE3D); G3DSA:3.30.310.50 (GENE3D); PTHR43771 (PANTHER); PTHR43771:SF1 (PANTHER); cd03089 (CDD); IPR036900 (SUPERFAMILY); IPR016055 (SUPERFAMILY); IPR016055 (SUPERFAMILY); IPR016055 (SUPERFAMILY)	P:GO:0005975; F:GO:0016868; P:GO:0071704	P:carbohydrate metabolic process; F:intramolecular transferase activity, phosphotransferases; P:organic substance metabolic process
STENO00474	Smlt0656	X		419	632	627	636	putative succinyl-CoA:3-ketoacid-coenzyme A transferase subunit B|HMMPfam hit to PF01144, Coenzyme A transferase, score 3.5e-56	succinyl-CoA--3-ketoacid-CoA transferase	F:GO:0008260	F:3-oxoacid CoA-transferase activity	EC:2.8.3.5	3-oxoacid CoA-transferase	IPR004165 (SMART); G3DSA:3.40.1080.10 (GENE3D); IPR012791 (TIGRFAM); IPR004165 (PFAM); IPR004165 (PANTHER); IPR037171 (SUPERFAMILY)	F:GO:0008410	F:CoA-transferase activity
STENO00475	Smlt0657			59	2061	2061	2064	putative glycosyltransferase protein|similarity:fasta; SEQ0968; sequi; rhamnan synthesis protein F family protein; length 581 aa; id=30.4%; E()=1.2e-16; 286 aa overlap; query 410-670 aa; subject 231-503 aa; similarity:blastp; with=UniProt:Q5BUC2; Xanthomonas oryzae pv. oryzae.; wxocA; WxocA.; length=464; E()=1e-96; similarity:blastp; with=UniProt:Q5H4R6 (EMBL:AE013598;); Xanthomonas oryzae pv. or…	rhamnan synthesis F family protein	F:GO:0016740	F:transferase activity	N/A	N/A	IPR007739 (PFAM); G3DSA:3.20.20.80 (GENE3D); IPR032719 (PFAM); mobidb-lite (MOBIDB_LITE); mobidb-lite (MOBIDB_LITE); PTHR41244 (PANTHER); cd11579 (CDD)	no GO terms	no GO terms
STENO00476	Smlt0659	X		361	641	639	642	membrane lipoprotein lipid attachment site containing protein USSDB6D|HMMPfam hit to PF03886, Protein of unknown function (DUF330), score 2.5e-05	ABC transporter	N/A	N/A	N/A	N/A	IPR005586 (PFAM); G3DSA:3.40.50.10610 (GENE3D); PTHR36698:SF3 (PANTHER); PTHR36698 (PANTHER); SSF159594 (SUPERFAMILY)	no GO terms	no GO terms
STENO00477	Smlt0660	X		405	927	927	927	ABC-type transport system involved in resistance to organic solvents, periplasmic component USSDB6C|1 probable transmembrane helix predicted for Smlt0660 by TMHMM2.0 at aa 7-29	ABC transporter substrate-binding protein	C:GO:0016021	C:integral component of membrane	N/A	N/A	IPR003399 (PFAM); PTHR36698 (PANTHER); PTHR36698:SF2 (PANTHER)	no GO terms	no GO terms
STENO00478	Smlt0661			401	826	771	882	putative ATP-binding component of ABC transporter|HMMPfam hit to PF00005, ABC transporter, score 1.7e-57	ABC transporter ATP-binding protein	F:GO:0005524; F:GO:0016887	F:ATP binding; F:ATPase activity	EC:3.6.1.3; EC:3.6.1.15	Adenosinetriphosphatase; Nucleoside-triphosphate phosphatase	IPR003593 (SMART); G3DSA:3.40.50.300 (GENE3D); IPR003439 (PFAM); PTHR43023 (PANTHER); PTHR43023:SF5 (PANTHER); IPR003439 (PROSITE_PROFILES); cd03261 (CDD); IPR027417 (SUPERFAMILY)	F:GO:0005524; F:GO:0016887	F:ATP binding; F:ATPase activity
STENO00479	Smlt0662	X		414	1121	1107	1128	ABC-type transport system involved in resistance to organic solvents, permease component USSDB6A|5 probable transmembrane helices predicted for Smlt0662 by TMHMM2.0 at aa 168-190, 205-227, 261-283, 311-333 and 346-368	ABC transporter permease	C:GO:0043190	C:ATP-binding cassette (ABC) transporter complex	N/A	N/A	IPR030802 (PFAM); IPR003453 (TIGRFAM); PTHR30188:SF3 (PANTHER); IPR030802 (PANTHER)	C:GO:0043190	C:ATP-binding cassette (ABC) transporter complex
STENO00480	Smlt0663	X		406	1260	1260	1269	putative transmembrane protein|8 probable transmembrane helices predicted for Smlt0663 by TMHMM2.0 at aa 151-173, 183-205, 210-232, 247-269, 282-299, 326-348, 355-377 and 392-414	threonine/serine exporter family protein	C:GO:0016021	C:integral component of membrane	N/A	N/A	IPR010619 (PFAM); IPR024528 (PFAM); PTHR31082 (PANTHER)	no GO terms	no GO terms
STENO00481	Smlt0665	X		461	1701	1692	1704	putative prolyl-tRNA synthetase|HMMPfam hit to PF00587, tRNA synthetase class II core domain (, score 5.9e-58	proline--tRNA ligase	F:GO:0002161; F:GO:0004827; F:GO:0005524; C:GO:0005737; P:GO:0006433; P:GO:0106074	F:aminoacyl-tRNA editing activity; F:proline-tRNA ligase activity; F:ATP binding; C:cytoplasm; P:prolyl-tRNA aminoacylation; P:aminoacyl-tRNA metabolism involved in translational fidelity	EC:6.1.1.15; EC:3.1.1.1	Proline--tRNA ligase; Carboxylesterase	IPR002316 (PRINTS); IPR002314 (PFAM); IPR036754 (G3DSA:3.90.960.GENE3D); IPR036621 (G3DSA:3.40.50.GENE3D); IPR004500 (TIGRFAM); G3DSA:3.30.930.10 (GENE3D); IPR007214 (PFAM); IPR004154 (PFAM); PTHR42753 (PANTHER); PTHR42753:SF2 (PANTHER); IPR023717 (HAMAP); IPR006195 (PROSITE_PROFILES); IPR033730 (CDD); cd00861 (CDD); cd04334 (CDD); SSF55681 (SUPERFAMILY); IPR036754 (SUPERFAMILY); SSF52954 (SUPERF…	F:GO:0000166; F:GO:0002161; F:GO:0004812; F:GO:0004827; F:GO:0005524; C:GO:0005737; P:GO:0006418; P:GO:0006433	F:nucleotide binding; F:aminoacyl-tRNA editing activity; F:aminoacyl-tRNA ligase activity; F:proline-tRNA ligase activity; F:ATP binding; C:cytoplasm; P:tRNA aminoacylation for protein translation; P:prolyl-tRNA aminoacylation
STENO00482	Smlt0668			295	376	372	384	transmembrane anchor protein|	DUF4124 domain-containing protein	C:GO:0016021	C:integral component of membrane	N/A	N/A	IPR025392 (PFAM); mobidb-lite (MOBIDB_LITE)	no GO terms	no GO terms
STENO00483	Smlt0669	X		368	777	768	780	putative transmembrane CDP-diacylglycerol--serine O-phosphatidyltransferase|HMMPfam hit to PF01066, CDP-alcohol phosphatidyltransferase, score 2.4e-16	CDP-diacylglycerol--serine O-phosphatidyltransferase	F:GO:0003882; P:GO:0008654; C:GO:0016021	F:CDP-diacylglycerol-serine O-phosphatidyltransferase activity; P:phospholipid biosynthetic process; C:integral component of membrane	EC:2.7.8.8	CDP-diacylglycerol--serine O-phosphatidyltransferase	IPR000462 (PFAM); G3DSA:1.20.120.1760 (GENE3D); IPR004533 (TIGRFAM); PTHR43043 (PANTHER)	P:GO:0008654; C:GO:0016020; F:GO:0016780	P:phospholipid biosynthetic process; C:membrane; F:phosphotransferase activity, for other substituted phosphate groups
STENO00484	Smlt0671	X		298	498	498	498	putative ribosomal-protein-alanine acetyltransferase|HMMPfam hit to PF00583, Acetyltransferase (GNAT) family, score 6.2e-22	ribosomal-protein-alanine N-acetyltransferase	P:GO:0006474; F:GO:0008999	P:N-terminal protein amino acid acetylation; F:ribosomal-protein-alanine N-acetyltransferase activity	EC:2.3.1.5; EC:2.3.1.88; EC:2.3.1.128	Arylamine N-acetyltransferase; Acyltransferases; Acyltransferases	IPR000182 (PFAM); IPR006464 (TIGRFAM); G3DSA:3.40.630.30 (GENE3D); PTHR43617 (PANTHER); PTHR43617:SF7 (PANTHER); IPR000182 (PROSITE_PROFILES); cd04301 (CDD); IPR016181 (SUPERFAMILY)	P:GO:0006474; F:GO:0016407	P:N-terminal protein amino acid acetylation; F:acetyltransferase activity
STENO00485	Smlt0672	X		359	822	822	837	putative transmembrane protein|HMMPfam hit to PF00892, Integral membrane protein DUF6, score 1.8e-11	EamA family transporter	C:GO:0016021	C:integral component of membrane	N/A	N/A	IPR000620 (PFAM); G3DSA:1.10.3730.20 (GENE3D); PTHR22911:SF100 (PANTHER); PTHR22911 (PANTHER); SSF103481 (SUPERFAMILY); SSF103481 (SUPERFAMILY)	C:GO:0016020; C:GO:0016021	C:membrane; C:integral component of membrane
STENO00486	Smlt0673			487	2828	2769	2877	putative valyl-tRNA synthetase|HMMPfam hit to PF00133, tRNA synthetases class I (I, L, M and V), score 1.9e-286	valine--tRNA ligase	F:GO:0002161; F:GO:0004832; F:GO:0005524; C:GO:0005737; P:GO:0006438; P:GO:0106074	F:aminoacyl-tRNA editing activity; F:valine-tRNA ligase activity; F:ATP binding; C:cytoplasm; P:valyl-tRNA aminoacylation; P:aminoacyl-tRNA metabolism involved in translational fidelity	EC:6.1.1.9; EC:3.1.1.1	Valine--tRNA ligase; Carboxylesterase	IPR002303 (PRINTS); IPR009008 (G3DSA:3.90.740.GENE3D); IPR013155 (PFAM); IPR014729 (G3DSA:3.40.50.GENE3D); G3DSA:1.10.730.10 (GENE3D); IPR019499 (PFAM); IPR002300 (PFAM); IPR037118 (G3DSA:1.10.287.GENE3D); IPR002303 (TIGRFAM); IPR014729 (G3DSA:3.40.50.GENE3D); PTHR11946 (PANTHER); PTHR11946:SF93 (PANTHER); IPR002303 (HAMAP); IPR033705 (CDD); cd00817 (CDD); IPR009080 (SUPERFAMILY); IPR010978 (SUPE…	F:GO:0000166; F:GO:0002161; F:GO:0004812; F:GO:0004832; F:GO:0005524; C:GO:0005737; P:GO:0006418; P:GO:0006438	F:nucleotide binding; F:aminoacyl-tRNA editing activity; F:aminoacyl-tRNA ligase activity; F:valine-tRNA ligase activity; F:ATP binding; C:cytoplasm; P:tRNA aminoacylation for protein translation; P:valyl-tRNA aminoacylation
STENO00487	Smlt0674	X		270	426	426	450	DNA polymerase III subunit chi|HMMPfam hit to PF04364, DNA polymerase III chi subunit, HolC, score 1.7e-59	DNA polymerase III subunit chi	F:GO:0003677; F:GO:0003887; P:GO:0006260; P:GO:0071897	F:DNA binding; F:DNA-directed DNA polymerase activity; P:DNA replication; P:DNA biosynthetic process	EC:2.7.7.7	DNA-directed DNA polymerase	IPR036768 (G3DSA:3.40.50.GENE3D); IPR007459 (PFAM); IPR007459 (PANTHER); IPR036768 (SUPERFAMILY)	F:GO:0003677; F:GO:0003887; P:GO:0006260	F:DNA binding; F:DNA-directed DNA polymerase activity; P:DNA replication
STENO00488	Smlt0675			429	1479	1473	1494	Cytosol aminopeptidase PepA|HMMPfam hit to PF02789, Cytosol aminopeptidase family, N-term, score 4.4e-38	leucyl aminopeptidase	F:GO:0004177; C:GO:0005737; P:GO:0006508; F:GO:0008235; F:GO:0030145	F:aminopeptidase activity; C:cytoplasm; P:proteolysis; F:metalloexopeptidase activity; F:manganese ion binding	EC:3.4.11	Acting on peptide bonds (peptidases)	IPR011356 (PRINTS); G3DSA:3.40.630.10 (GENE3D); IPR000819 (PFAM); IPR008283 (PFAM); G3DSA:3.40.220.10 (GENE3D); PTHR11963:SF23 (PANTHER); IPR011356 (PANTHER); IPR023042 (HAMAP); IPR011356 (CDD); SSF52949 (SUPERFAMILY); SSF53187 (SUPERFAMILY)	F:GO:0004177; C:GO:0005622; C:GO:0005737; P:GO:0006508; F:GO:0008235; P:GO:0019538; F:GO:0030145	F:aminopeptidase activity; C:intracellular; C:cytoplasm; P:proteolysis; F:metalloexopeptidase activity; P:protein metabolic process; F:manganese ion binding
STENO00489	Smlt0676			380	1082	1080	1095	putative transmembrane permease protein|6 probable transmembrane helices predicted for Smlt0676 by TMHMM2.0 at aa 13-35, 55-77, 102-124, 270-287, 299-321 and 325-347	LPS export ABC transporter permease LptF	C:GO:0043190; P:GO:0055085	C:ATP-binding cassette (ABC) transporter complex; P:transmembrane transport	N/A	N/A	IPR030922 (TIGRFAM); IPR005495 (PFAM); PTHR33529:SF6 (PANTHER); IPR005495 (PANTHER)	C:GO:0016021; C:GO:0043190; P:GO:0055085	C:integral component of membrane; C:ATP-binding cassette (ABC) transporter complex; P:transmembrane transport
STENO00490	Smlt0677	X		391	1106	1101	1107	putative transmembrane permease protein|6 probable transmembrane helices predicted for Smlt0677 by TMHMM2.0 at aa 13-35, 68-90, 103-125, 286-308, 315-334 and 344-363	LPS export ABC transporter permease LptG	C:GO:0043190; P:GO:0055085	C:ATP-binding cassette (ABC) transporter complex; P:transmembrane transport	N/A	N/A	IPR005495 (PFAM); IPR030923 (TIGRFAM); IPR005495 (PANTHER); PTHR33529:SF2 (PANTHER)	C:GO:0016021; C:GO:0043190; P:GO:0055085	C:integral component of membrane; C:ATP-binding cassette (ABC) transporter complex; P:transmembrane transport
STENO00491	Smlt0678			83	872	858	894	Uncharacterised protein|Signal peptide predicted for Smlt0678 by SignalP 2.0 HMM (Signal peptide probability 0.793) with cleavage site probability 0.327 between residues 21 and 22	Uncharacterised protein	N/A	N/A	N/A	N/A	PS51257 (PROSITE_PROFILES)	no GO terms	no GO terms
STENO00492	Smlt0679	X		312	491	489	504	putative transmembrane RDD family protein|3 probable transmembrane helices predicted for Smlt0679 by TMHMM2.0 at aa 34-56, 63-85 and 119-141	RDD family protein	C:GO:0016021	C:integral component of membrane	N/A	N/A	IPR010432 (PFAM); PTHR36115:SF4 (PANTHER); PTHR36115 (PANTHER)	no GO terms	no GO terms
STENO00493	Smlt0680			371	977	957	978	putative integrase/recombinase|HMMPfam hit to PF00589, Phage integrase family, score 1.4e-50	site-specific tyrosine recombinase XerD	F:GO:0003677; C:GO:0005737; P:GO:0006313; P:GO:0007049; P:GO:0007059; F:GO:0009037; P:GO:0015074; P:GO:0051301	F:DNA binding; C:cytoplasm; P:transposition, DNA-mediated; P:cell cycle; P:chromosome segregation; F:tyrosine-based site-specific recombinase activity; P:DNA integration; P:cell division	N/A	N/A	IPR002104 (PFAM); IPR011932 (TIGRFAM); IPR010998 (G3DSA:1.10.150.GENE3D); IPR013762 (G3DSA:1.10.443.GENE3D); IPR004107 (PFAM); PTHR30349 (PANTHER); PTHR30349:SF17 (PANTHER); IPR023009 (HAMAP); IPR011932 (HAMAP); cd00798 (CDD); SSF47823 (SUPERFAMILY); IPR011010 (SUPERFAMILY)	F:GO:0003677; P:GO:0006310; F:GO:0009009; P:GO:0015074	F:DNA binding; P:DNA recombination; F:site-specific recombinase activity; P:DNA integration
STENO00494	Smlt0681			332	786	762	810	putative thiol:disulfide interchange protein DsbC precursor|Signal peptide predicted for Smlt0681 by SignalP 2.0 HMM (Signal peptide probability 1.000) with cleavage site probability 0.777 between residues 19 and 20	disulfide bond formation protein DsbC	C:GO:0042597	C:periplasmic space	N/A	N/A	IPR009094 (G3DSA:3.10.450.GENE3D); G3DSA:3.40.30.10 (GENE3D); IPR018950 (PFAM); IPR012336 (PFAM); PTHR35272:SF3 (PANTHER); PTHR35272 (PANTHER); PS51257 (PROSITE_PROFILES); IPR033954 (CDD); IPR009094 (SUPERFAMILY); IPR036249 (SUPERFAMILY)	C:GO:0042597	C:periplasmic space
STENO00495	Smlt0682			451	2100	2091	2112	glycoside hydrolase family protein|1 probable transmembrane helix predicted for Smlt0682 by TMHMM2.0 at aa 21-43	chitinase	F:GO:0004568; C:GO:0005576; P:GO:0005975; F:GO:0008061; F:GO:0030246	F:chitinase activity; C:extracellular region; P:carbohydrate metabolic process; F:chitin binding; F:carbohydrate binding	EC:3.2.1.14	Chitinase	IPR011583 (SMART); IPR022409 (SMART); IPR003961 (SMART); IPR003610 (SMART); PF17957 (PFAM); IPR013783 (G3DSA:2.60.40.GENE3D); IPR001223 (PFAM); IPR029070 (G3DSA:3.10.50.GENE3D); G3DSA:3.20.20.80 (GENE3D); IPR013783 (G3DSA:2.60.40.GENE3D); PTHR11177 (PANTHER); PTHR11177:SF242 (PANTHER); IPR003961 (PROSITE_PROFILES); cd06548 (CDD); cd12214 (CDD); IPR003961 (CDD); IPR035986 (SUPERFAMILY); IPR036116 …	F:GO:0004553; F:GO:0005515; C:GO:0005576; P:GO:0005975; F:GO:0008061; F:GO:0030246	F:hydrolase activity, hydrolyzing O-glycosyl compounds; F:protein binding; C:extracellular region; P:carbohydrate metabolic process; F:chitin binding; F:carbohydrate binding
STENO00496	CEK00_21440			3	672	672	672	ISPsy9 like transposase|	transposase	F:GO:0004803; P:GO:0006313; F:GO:0043565	F:transposase activity; P:transposition, DNA-mediated; F:sequence-specific DNA binding	N/A	N/A	IPR002514 (PFAM); mobidb-lite (MOBIDB_LITE); PTHR33795 (PANTHER); IPR009057 (SUPERFAMILY); IPR009057 (SUPERFAMILY)	F:GO:0003677; F:GO:0004803; P:GO:0006313	F:DNA binding; F:transposase activity; P:transposition, DNA-mediated
STENO00497	Smlt0684			483	3921	3918	3972	Phosphoribosylformylglycinamidine synthase,synthetase subunit|HMMPfam hit to PF02769, AIR synthase related protein, C-terminal dom, score 1.3e-18	phosphoribosylformylglycinamidine synthase	F:GO:0004642; F:GO:0005524; C:GO:0005737; P:GO:0006189; P:GO:0006541; F:GO:0046872	F:phosphoribosylformylglycinamidine synthase activity; F:ATP binding; C:cytoplasm; P:'de novo' IMP biosynthetic process; P:glutamine metabolic process; F:metal ion binding	EC:6.3.5.3	Phosphoribosylformylglycinamidine synthase	SM01211 (SMART); IPR036676 (G3DSA:3.90.650.GENE3D); PF18072 (PFAM); G3DSA:1.10.8.750 (GENE3D); IPR010073 (TIGRFAM); IPR029062 (G3DSA:3.40.50.GENE3D); IPR010918 (PFAM); IPR036921 (G3DSA:3.30.1330.GENE3D); PF13507 (PFAM); IPR036921 (G3DSA:3.30.1330.GENE3D); PF18076 (PFAM); PTHR10099 (PANTHER); IPR010073 (PTHR10099:PANTHER); IPR010073 (HAMAP); IPR017926 (PROSITE_PROFILES); cd02203 (CDD); cd01740 (CD…	F:GO:0004642; P:GO:0006189	F:phosphoribosylformylglycinamidine synthase activity; P:'de novo' IMP biosynthetic process
STENO00498	Smlt0685			389	7181	7167	7197	putative repetitive surface protein|HMMPfam hit to PF03895, YadA-like C-terminal region, score 1.4e-16	cell surface protein	P:GO:0009405; C:GO:0019867	P:pathogenesis; C:outer membrane	N/A	N/A	IPR011049 (G3DSA:2.150.10.GENE3D); IPR008640 (PFAM); IPR024973 (PFAM); IPR008635 (PFAM); IPR011049 (G3DSA:2.150.10.GENE3D); IPR011049 (G3DSA:2.150.10.GENE3D); IPR011049 (G3DSA:2.150.10.GENE3D); G3DSA:3.30.1300.30 (GENE3D); IPR011049 (G3DSA:2.150.10.GENE3D); mobidb-lite (MOBIDB_LITE); PTHR35843 (PANTHER); cd12820 (CDD); cd12820 (CDD); cd12820 (CDD); cd12820 (CDD); cd12820 (CDD); cd12820 (CDD); cd1…	P:GO:0009405; C:GO:0019867	P:pathogenesis; C:outer membrane
STENO00499	Smlt0686			79	1893	1893	1893	putative extracellular protease precursor|HMMPfam hit to PF04151, Bacterial pre-peptidase C-terminal domai, score 8.2e-15	protease	F:GO:0004252; P:GO:0006508	F:serine-type endopeptidase activity; P:proteolysis	EC:3.4.21	Acting on peptide bonds (peptidases)	IPR015500 (PRINTS); G3DSA:2.60.120.380 (GENE3D); IPR000209 (PFAM); IPR036852 (G3DSA:3.40.50.GENE3D); IPR007280 (PFAM); PTHR43806 (PANTHER); PTHR43806:SF26 (PANTHER); IPR036852 (SUPERFAMILY)	F:GO:0004252; P:GO:0006508	F:serine-type endopeptidase activity; P:proteolysis
STENO00500	Smlt0687	X		421	1722	1722	1728	General secretion pathway protein E / Type II secretion cytoplasmic ATP binding protein (PulE, ATPase)|HMMPfam hit to PF00437, Type II/IV secretion system protein, score 9.1e-145	type II secretion system protein GspE	F:GO:0005524; F:GO:0008565; C:GO:0015627; P:GO:0015628	F:ATP binding; F:protein transporter activity; C:type II protein secretion system complex; P:protein secretion by the type II secretion system	N/A	N/A	IPR003593 (SMART); G3DSA:3.40.50.300 (GENE3D); IPR007831 (PFAM); G3DSA:3.30.450.90 (GENE3D); G3DSA:3.30.300.160 (GENE3D); IPR001482 (PFAM); IPR013369 (TIGRFAM); G3DSA:1.10.40.70 (GENE3D); PTHR30258:SF2 (PANTHER); PTHR30258 (PANTHER); cd01129 (CDD); IPR037257 (SUPERFAMILY); IPR027417 (SUPERFAMILY)	F:GO:0005524; F:GO:0008565; C:GO:0015627; P:GO:0015628	F:ATP binding; F:protein transporter activity; C:type II protein secretion system complex; P:protein secretion by the type II secretion system
STENO00501	Smlt0688	X		423	1221	1221	1224	General secretion pathway protein F / Type II secretory pathway, component PulF|HMMPfam hit to PF00482, Bacterial type II secretion system protein F, score 1.1e-21	type II secretion system protein GspF	C:GO:0005886; P:GO:0009306; C:GO:0016021	C:plasma membrane; P:protein secretion; C:integral component of membrane	N/A	N/A	IPR003004 (PRINTS); IPR018076 (PFAM); G3DSA:1.20.81.30 (GENE3D); G3DSA:1.20.81.30 (GENE3D); IPR003004 (PANTHER); PTHR30012:SF7 (PANTHER)	no GO terms	no GO terms
STENO00502	Smlt0689	X		260	443	432	444	putative general secretion pathway protein G precursor|HMMPfam hit to PF08334, Bacterial type II secretion system protein G, score 1.6e-38	type II secretion system protein GspG	F:GO:0008565; C:GO:0015627; P:GO:0015628; C:GO:0016021	F:protein transporter activity; C:type II protein secretion system complex; P:protein secretion by the type II secretion system; C:integral component of membrane	N/A	N/A	IPR000983 (PRINTS); IPR013545 (PFAM); IPR012902 (PFAM); G3DSA:3.30.700.10 (GENE3D); IPR010054 (TIGRFAM); IPR012902 (TIGRFAM); PTHR30093:SF19 (PANTHER); PTHR30093 (PANTHER); SSF54523 (SUPERFAMILY)	F:GO:0008565; C:GO:0015627; P:GO:0015628	F:protein transporter activity; C:type II protein secretion system complex; P:protein secretion by the type II secretion system
STENO00503	Smlt0690			295	494	483	495	putative general secretion pathway protein H precursor|1 probable transmembrane helix predicted for Smlt0690 by TMHMM2.0 at aa 21-43	type II secretion system protein GspH	F:GO:0008565; C:GO:0015627; P:GO:0015628; C:GO:0016021	F:protein transporter activity; C:type II protein secretion system complex; P:protein secretion by the type II secretion system; C:integral component of membrane	N/A	N/A	IPR022346 (PFAM); SSF54523 (SUPERFAMILY)	F:GO:0008565; C:GO:0015627; P:GO:0015628	F:protein transporter activity; C:type II protein secretion system complex; P:protein secretion by the type II secretion system
STENO00504	Smlt0691			229	421	420	426	putative general secretion pathway protein I precursor|1 probable transmembrane helix predicted for Smlt0691 by TMHMM2.0 at aa 12-34	general secretion pathway protein GspI	F:GO:0008565; C:GO:0015627; P:GO:0015628	F:protein transporter activity; C:type II protein secretion system complex; P:protein secretion by the type II secretion system	N/A	N/A	IPR012902 (TIGRFAM); IPR012902 (PFAM); IPR010052 (PANTHER); SSF54523 (SUPERFAMILY)	F:GO:0008565; C:GO:0015627; P:GO:0015628	F:protein transporter activity; C:type II protein secretion system complex; P:protein secretion by the type II secretion system
STENO00505	Smlt0692			310	633	633	636	putative general secretion pathway protein J precursor|1 probable transmembrane helix predicted for Smlt0692 by TMHMM2.0 at aa 7-29	general secretion pathway protein GspJ	N/A	N/A	N/A	N/A	IPR012902 (PFAM); SSF54523 (SUPERFAMILY)	no GO terms	no GO terms
STENO00506	Smlt0693	X		311	864	864	864	putative general secretion pathway protein K|1 probable transmembrane helix predicted for Smlt0693 by TMHMM2.0 at aa 7-29	general secretion pathway protein GspK	C:GO:0005886; P:GO:0009306; C:GO:0016021	C:plasma membrane; P:protein secretion; C:integral component of membrane	N/A	N/A	IPR005628 (PFAM); IPR038072 (G3DSA:1.10.40.GENE3D); IPR005628 (PIRSF); mobidb-lite (MOBIDB_LITE); mobidb-lite (MOBIDB_LITE); IPR005628 (PANTHER); IPR038072 (SUPERFAMILY)	P:GO:0009306; C:GO:0016021	P:protein secretion; C:integral component of membrane
STENO00507	Smlt0694			381	1149	1140	1170	putative general secretion pathway protein L|1 probable transmembrane helix predicted for Smlt0694 by TMHMM2.0 at aa 213-232	general secretion pathway protein GspL	C:GO:0016021	C:integral component of membrane	N/A	N/A	IPR007813 (PFAM); mobidb-lite (MOBIDB_LITE); PTHR40278:SF2 (PANTHER); PTHR40278 (PANTHER); SSF53067 (SUPERFAMILY)	no GO terms	no GO terms
STENO00508	Smlt0695			330	714	642	732	putative general secretion pathway protein M|1 probable transmembrane helix predicted for Smlt0695 by TMHMM2.0 at aa 12-34	general secretion pathway protein GspM	N/A	N/A	N/A	N/A	IPR034756 (PFAM); mobidb-lite (MOBIDB_LITE); mobidb-lite (MOBIDB_LITE)	no GO terms	no GO terms
STENO00509	Smlt0696			269	792	780	807	putative general secretion pathway protein N|1 probable transmembrane helix predicted for Smlt0696 by TMHMM2.0 at aa 12-31	general secretion pathway protein GspN	N/A	N/A	N/A	N/A	mobidb-lite (MOBIDB_LITE); mobidb-lite (MOBIDB_LITE); mobidb-lite (MOBIDB_LITE); PD046566 (PRODOM)	no GO terms	no GO terms
STENO00510	Smlt0697			424	2203	2196	2220	General secretion pathway protein D / Type II secretion outermembrane pore forming protein (PulD)|HMMPfam hit to PF00263, Bacterial type II and III secretion system, score 1.4e-68	type II secretion system protein GspD	F:GO:0008565; C:GO:0009279; C:GO:0015627; P:GO:0015628	F:protein transporter activity; C:cell outer membrane; C:type II protein secretion system complex; P:protein secretion by the type II secretion system	N/A	N/A	IPR001775 (PRINTS); IPR005644 (PFAM); IPR004846 (PFAM); IPR038591 (G3DSA:3.30.1370.GENE3D); IPR013356 (TIGRFAM); mobidb-lite (MOBIDB_LITE); mobidb-lite (MOBIDB_LITE); PTHR30332:SF0 (PANTHER); PTHR30332 (PANTHER); PS51257 (PROSITE_PROFILES)	F:GO:0008565; P:GO:0009306; C:GO:0015627; P:GO:0015628; C:GO:0019867	F:protein transporter activity; P:protein secretion; C:type II protein secretion system complex; P:protein secretion by the type II secretion system; C:outer membrane
STENO00511	Smlt0701	X		360	852	837	855	putative polysaccharide production related protein|Similar to C terminus of Serratia marcescens. wbbk UniProt:O52484 (EMBL:AF038816 (1191 aa) fasta scores: E()=0.079, 22.593% id in 270 aa, and to entire protein of Xanthomonas campestris pv. campestris (strain 8004). hypothetical protein. UniProt:Q4UQR8 (EMBL:CP000050 (276 aa) fasta scores: E()=2.9e-68, 64.599% id in 274 aa; similarity:fasta; with…	glycosyltransferase	F:GO:0016740	F:transferase activity	N/A	N/A	IPR001173 (PFAM); IPR029044 (G3DSA:3.90.550.GENE3D); IPR029044 (SUPERFAMILY)	no GO terms	no GO terms
STENO00512	Smlt0702			364	839	699	840	putative glycosyl transferase|HMMPfam hit to PF00535, Glycosyl transferase family, score 4.2e-23	glycosyl transferase	F:GO:0016757	F:transferase activity, transferring glycosyl groups	N/A	N/A	IPR001173 (PFAM); IPR029044 (G3DSA:3.90.550.GENE3D); PTHR43179 (PANTHER); PTHR43179:SF5 (PANTHER); IPR029044 (SUPERFAMILY)	no GO terms	no GO terms
STENO00513	Smlt0704			183	366	366	366	Uncharacterised protein|	Uncharacterised protein	N/A	N/A	N/A	N/A	no IPS match	no IPS match	no IPS match
STENO00514	Smlt0706			177	540	522	555	Fimbrial protein precursor|	ferrous iron transporter B	P:GO:0007155; C:GO:0009289; P:GO:0009405	P:cell adhesion; C:pilus; P:pathogenesis	N/A	N/A	IPR039458 (PFAM); IPR036937 (G3DSA:2.60.40.GENE3D); PTHR33420:SF3 (PANTHER); PTHR33420 (PANTHER); IPR008966 (SUPERFAMILY)	P:GO:0007155; C:GO:0009289	P:cell adhesion; C:pilus
STENO00515	Smlt0707			256	729	696	738	Pili assembly chaperone, N-terminal|HMMPfam hit to PF02753, Gram-negative pili assembly chaperone, score 1.2e-17	pilus assembly protein PapD	C:GO:0030288; P:GO:0043711; P:GO:0061077; P:GO:0071555	C:outer membrane-bounded periplasmic space; P:pilus organization; P:chaperone-mediated protein folding; P:cell wall organization	N/A	N/A	IPR001829 (PRINTS); IPR016147 (PFAM); IPR013783 (G3DSA:2.60.40.GENE3D); IPR013783 (G3DSA:2.60.40.GENE3D); IPR016148 (PFAM); PTHR30251 (PANTHER); IPR036316 (SUPERFAMILY); IPR008962 (SUPERFAMILY)	C:GO:0030288; P:GO:0043711; P:GO:0061077; P:GO:0071555	C:outer membrane-bounded periplasmic space; P:pilus organization; P:chaperone-mediated protein folding; P:cell wall organization
STENO00516	Smlt0709			282	1036	1032	1047	fimbrial adhesin|	fimbrial protein	P:GO:0007155; C:GO:0009289	P:cell adhesion; C:pilus	N/A	N/A	G3DSA:2.60.40.3310 (GENE3D); IPR000259 (PFAM); IPR036937 (G3DSA:2.60.40.GENE3D); PTHR33420 (PANTHER); PS51257 (PROSITE_PROFILES); IPR008966 (SUPERFAMILY)	P:GO:0007155; C:GO:0009289	P:cell adhesion; C:pilus
STENO00517	Smlt0711			272	2197	1554	2211	putative transmembrane anchor protein|1 probable transmembrane helix predicted for Smlt0711 by TMHMM2.0 at aa 701-723	membrane protein	C:GO:0005886; P:GO:0006011; C:GO:0016021; P:GO:0030244	C:plasma membrane; P:UDP-glucose metabolic process; C:integral component of membrane; P:cellulose biosynthetic process	N/A	N/A	IPR018513 (PFAM)	P:GO:0006011; C:GO:0016020	P:UDP-glucose metabolic process; C:membrane
STENO00518	Smlt0712			324	2147	2145	2166	putative transmembrane bacteriophage N4 adsorption protein B|HMMPfam hit to PF05157, GSPII_E N-terminal domain, score 0.00064	glycosyl transferase family protein	C:GO:0016021	C:integral component of membrane	N/A	N/A	IPR029044 (G3DSA:3.90.550.GENE3D); IPR007831 (PFAM); IPR001173 (PFAM); mobidb-lite (MOBIDB_LITE); IPR037257 (SUPERFAMILY); IPR029044 (SUPERFAMILY); IPR037257 (SUPERFAMILY)	no GO terms	no GO terms
STENO00519	Smlt0713			307	2826	2076	2841	FOG: TPR repeat|Signal peptide predicted for Smlt0713 by SignalP 2.0 HMM (Signal peptide probability 1.000) with cleavage site probability 0.994 between residues 23 and 24	FOG: TPR repeat	F:GO:0016740	F:transferase activity	N/A	N/A	IPR011990 (G3DSA:1.25.40.GENE3D); IPR011990 (G3DSA:1.25.40.GENE3D); IPR025137 (PFAM); IPR013026 (PROSITE_PROFILES); IPR013026 (PROSITE_PROFILES); IPR013026 (PROSITE_PROFILES); IPR011990 (SUPERFAMILY); IPR011990 (SUPERFAMILY)	F:GO:0005515	F:protein binding
STENO00520	Smlt0714			243	1004	993	1005	Uncharacterised protein|	DUF4434 domain-containing protein	N/A	N/A	N/A	N/A	IPR027849 (PFAM); G3DSA:3.20.20.80 (GENE3D)	no GO terms	no GO terms
STENO00521	Smlt0715			451	1316	1311	1320	xanthine/uracil/thiamine/ascorbate permease family protein|HMMPfam hit to PF00860, Permease family, score 9.2e-33	guanine permease	C:GO:0016021; F:GO:0022857; P:GO:0055085	C:integral component of membrane; F:transmembrane transporter activity; P:transmembrane transport	N/A	N/A	IPR026033 (PIRSF); IPR006043 (PFAM); PTHR43337:SF1 (PANTHER); PTHR43337 (PANTHER)	C:GO:0016020; F:GO:0022857; P:GO:0055085	C:membrane; F:transmembrane transporter activity; P:transmembrane transport
STENO00522	Smlt0716	X		423	1664	1401	1665	putative ABC transporter component protein|HMMPfam hit to PF00005, ABC transporter, score 7.5e-54	energy-dependent translational throttle protein EttA	F:GO:0005524; F:GO:0015419; P:GO:0015709; P:GO:0045900; P:GO:0099133; F:GO:0102025; P:GO:1902358	F:ATP binding; F:ATPase-coupled sulfate transmembrane transporter activity; P:thiosulfate transport; P:negative regulation of translational elongation; P:ATP hydrolysis coupled anion transmembrane transport; F:ATPase-coupled thiosulfate transmembrane transporter activity; P:sulfate transmembrane transport	EC:3.6.1.3; EC:3.6.3.25; EC:3.6.1.15	Adenosinetriphosphatase; Sulfate-transporting ATPase; Nucleoside-triphosphate phosphatase	IPR003593 (SMART); IPR022374 (TIGRFAM); IPR032781 (PFAM); IPR003439 (PFAM); IPR003439 (PFAM); G3DSA:3.40.50.300 (GENE3D); G3DSA:3.40.50.300 (GENE3D); IPR022374 (PANTHER); IPR003439 (PROSITE_PROFILES); IPR003439 (PROSITE_PROFILES); cd03221 (CDD); cd03221 (CDD); IPR027417 (SUPERFAMILY); IPR027417 (SUPERFAMILY)	F:GO:0005524; F:GO:0016887; P:GO:0045900	F:ATP binding; F:ATPase activity; P:negative regulation of translational elongation
STENO00523	Smlt0717			257	474	432	504	Predicted integral membrane protein|Signal peptide predicted for Smlt0717 by SignalP 2.0 HMM (Signal peptide probability 1.000) with cleavage site probability 0.993 between residues 25 and 26	Predicted integral membrane protein	N/A	N/A	N/A	N/A	G3DSA:3.10.450.160 (GENE3D); IPR024572 (PFAM); IPR024572 (PRODOM)	no GO terms	no GO terms
STENO00524	Smlt0718	X		438	1254	1254	1269	putative serine hydroxymethyltransferase|HMMPfam hit to PF01212, Beta-eliminating lyase, score 0.0004	serine hydroxymethyltransferase	F:GO:0004372; C:GO:0005737; F:GO:0008168; P:GO:0019264; F:GO:0030170; P:GO:0032259; P:GO:0035999	F:glycine hydroxymethyltransferase activity; C:cytoplasm; F:methyltransferase activity; P:glycine biosynthetic process from serine; F:pyridoxal phosphate binding; P:methylation; P:tetrahydrofolate interconversion	EC:2.1.2.1	Glycine hydroxymethyltransferase	IPR015422 (G3DSA:3.90.1150.GENE3D); IPR015421 (G3DSA:3.40.640.GENE3D); IPR039429 (PFAM); IPR001085 (PIRSF); IPR001085 (PANTHER); PTHR11680:SF19 (PANTHER); IPR001085 (HAMAP); IPR001085 (CDD); IPR015424 (SUPERFAMILY)	F:GO:0003824; F:GO:0004372; P:GO:0019264; F:GO:0030170; P:GO:0035999	F:catalytic activity; F:glycine hydroxymethyltransferase activity; P:glycine biosynthetic process from serine; F:pyridoxal phosphate binding; P:tetrahydrofolate interconversion
STENO00525	Smlt0719			62	472	465	486	putative transmembrane protein|4 probable transmembrane helices predicted for Smlt0719 by TMHMM2.0 at aa 70-101, 116-138, 151-173 and 178-200	membrane protein	C:GO:0016021	C:integral component of membrane	N/A	N/A	PS51257 (PROSITE_PROFILES)	no GO terms	no GO terms
STENO00526	Smlt0720			186	397	384	432	transmembrane protein|	membrane protein	C:GO:0016021	C:integral component of membrane	N/A	N/A	no IPS match	no IPS match	no IPS match
STENO00527	Smlt0721			212	449	423	468	putative transmembrane protein|4 probable transmembrane helices predicted for Smlt0721 by TMHMM2.0 at aa 13-35, 50-72, 85-107 and 117-136	transmembrane protein	C:GO:0016021	C:integral component of membrane	N/A	N/A	no IPS match	no IPS match	no IPS match
STENO00528	Smlt0722	X		341	522	477	534	ribonucleotide reductase transcriptional regulator NrdR|HMMPfam hit to PF03477, ATP cone domain, score 1.2e-27	transcriptional regulator NrdR	F:GO:0003677; F:GO:0005524; F:GO:0008270; P:GO:0045892	F:DNA binding; F:ATP binding; F:zinc ion binding; P:negative regulation of transcription, DNA-templated	N/A	N/A	IPR003796 (TIGRFAM); IPR005144 (PFAM); IPR003796 (PANTHER); IPR003796 (HAMAP); IPR005144 (PROSITE_PROFILES)	F:GO:0008270; P:GO:0045892	F:zinc ion binding; P:negative regulation of transcription, DNA-templated
STENO00529	Smlt0723			376	1119	1113	1125	Diaminohydroxyphosphoribosylaminopyrimidine deaminase|HMMPfam hit to PF01872, RibD C-terminal domain, score 6e-51	riboflavin biosynthesis protein RibD	F:GO:0008270; F:GO:0008703; F:GO:0008835; P:GO:0009231; F:GO:0050661; P:GO:0055114	F:zinc ion binding; F:5-amino-6-(5-phosphoribosylamino)uracil reductase activity; F:diaminohydroxyphosphoribosylaminopyrimidine deaminase activity; P:riboflavin biosynthetic process; F:NADP binding; P:oxidation-reduction process	EC:3.5.4.26; EC:1.1.1.193	Diaminohydroxyphosphoribosylaminopyrimidine deaminase; 5-amino-6-(5-phosphoribosylamino)uracil reductase	IPR002125 (PFAM); IPR004794 (TIGRFAM); IPR024072 (G3DSA:3.40.430.GENE3D); G3DSA:3.40.140.10 (GENE3D); IPR011549 (TIGRFAM); IPR002734 (PFAM); IPR004794 (PIRSF); PTHR44288 (PANTHER); IPR002125 (PROSITE_PROFILES); cd01284 (CDD); IPR016193 (SUPERFAMILY); IPR024072 (SUPERFAMILY)	F:GO:0003824; F:GO:0008703; F:GO:0008835; P:GO:0009231; F:GO:0050661; P:GO:0055114	F:catalytic activity; F:5-amino-6-(5-phosphoribosylamino)uracil reductase activity; F:diaminohydroxyphosphoribosylaminopyrimidine deaminase activity; P:riboflavin biosynthetic process; F:NADP binding; P:oxidation-reduction process
STENO00530	Smlt0724			106	432	426	453	putative transmembrane protein|1 probable transmembrane helix predicted for Smlt0724 by TMHMM2.0 at aa 19-36	putative transmembrane protein	C:GO:0016021	C:integral component of membrane	N/A	N/A	no IPS match	no IPS match	no IPS match
STENO00531	Smlt0725			333	885	849	900	Uncharacterised protein|Signal peptide predicted for Smlt0725 by SignalP 2.0 HMM (Signal peptide probability 1.000) with cleavage site probability 0.840 between residues 22 and 23	Uncharacterised protein	N/A	N/A	N/A	N/A	no IPS match	no IPS match	no IPS match
STENO00532	Smlt0727			386	620	597	636	putative riboflavin synthase alpha chain|HMMPfam hit to PF00677, Lumazine binding domain, score 8.5e-28	riboflavin synthase	F:GO:0004746	F:riboflavin synthase activity	EC:2.5.1.9	Riboflavin synthase	IPR023366 (G3DSA:2.40.30.GENE3D); IPR023366 (G3DSA:2.40.30.GENE3D); IPR001783 (TIGRFAM); IPR001783 (PIRSF); IPR026017 (PFAM); IPR001783 (PANTHER); PTHR21098:SF0 (PANTHER); IPR026017 (PROSITE_PROFILES); IPR026017 (PROSITE_PROFILES); IPR001783 (CDD); IPR017938 (SUPERFAMILY); IPR017938 (SUPERFAMILY)	no GO terms	no GO terms
STENO00533	Smlt0728	X		434	1101	1095	1116	putative 3,4-dehydroxy-2-butanone 4-phosphate synthetase|HMMPfam hit to PF00925, GTP cyclohydrolase II, score 1.2e-08	3,4-dihydroxy-2-butanone-4-phosphate synthase	F:GO:0000287; F:GO:0008686; P:GO:0009231; F:GO:0016787; F:GO:0030145	F:magnesium ion binding; F:3,4-dihydroxy-2-butanone-4-phosphate synthase activity; P:riboflavin biosynthetic process; F:hydrolase activity; F:manganese ion binding	EC:4.1.99.12	3,4-dihydroxy-2-butanone-4-phosphate synthase	G3DSA:3.90.870.10 (GENE3D); IPR032677 (PFAM); IPR000422 (PFAM); PIRSF001259 (PIRSF); IPR000422 (TIGRFAM); PTHR21327:SF32 (PANTHER); PTHR21327 (PANTHER); IPR000422 (HAMAP); IPR017945 (SUPERFAMILY); IPR036144 (SUPERFAMILY)	F:GO:0008686; P:GO:0009231	F:3,4-dihydroxy-2-butanone-4-phosphate synthase activity; P:riboflavin biosynthetic process
STENO00534	Smlt0729	X		298	468	468	468	putative 6,7-dimethyl-8-ribityllumazine synthase|HMMPfam hit to PF00885, 6,7-dimethyl-8-ribityllumazine synthase, score 7.5e-58	6,7-dimethyl-8-ribityllumazine synthase	F:GO:0000906; P:GO:0009231; C:GO:0009349	F:6,7-dimethyl-8-ribityllumazine synthase activity; P:riboflavin biosynthetic process; C:riboflavin synthase complex	EC:2.5.1.78	6,7-dimethyl-8-ribityllumazine synthase	IPR034964 (TIGRFAM); IPR036467 (G3DSA:3.40.50.GENE3D); IPR002180 (PFAM); IPR034964 (PANTHER); IPR034964 (HAMAP); IPR034964 (CDD); IPR036467 (SUPERFAMILY)	F:GO:0000906; P:GO:0009231; C:GO:0009349	F:6,7-dimethyl-8-ribityllumazine synthase activity; P:riboflavin biosynthetic process; C:riboflavin synthase complex
STENO00535	Smlt0730	X		345	480	480	483	putative N utilization substance protein B (protein nusb)|HMMPfam hit to PF01029, NusB family, score 1.9e-38	N utilization substance protein B	F:GO:0003723; P:GO:0031564	F:RNA binding; P:transcription antitermination	N/A	N/A	IPR011605 (TIGRFAM); IPR035926 (G3DSA:1.10.940.GENE3D); IPR006027 (PFAM); IPR011605 (PANTHER); IPR011605 (HAMAP); cd00619 (CDD); IPR035926 (SUPERFAMILY)	F:GO:0003723; P:GO:0006353; P:GO:0006355	F:RNA binding; P:DNA-templated transcription, termination; P:regulation of transcription, DNA-templated
STENO00536	Smlt0731	X		418	963	960	975	Thiamine-monophosphate kinase|	thiamine-phosphate kinase	F:GO:0000287; F:GO:0005524; F:GO:0009030; P:GO:0009228; P:GO:0009229; P:GO:0016310	F:magnesium ion binding; F:ATP binding; F:thiamine-phosphate kinase activity; P:thiamine biosynthetic process; P:thiamine diphosphate biosynthetic process; P:phosphorylation	EC:2.7.4.16	Thiamine-phosphate kinase	IPR036676 (G3DSA:3.90.650.GENE3D); IPR036921 (G3DSA:3.30.1330.GENE3D); IPR016188 (PFAM); IPR006283 (PIRSF); IPR010918 (PFAM); IPR006283 (TIGRFAM); PTHR30270:SF0 (PANTHER); IPR006283 (PANTHER); IPR006283 (HAMAP); IPR006283 (CDD); IPR036676 (SUPERFAMILY); IPR036921 (SUPERFAMILY)	F:GO:0009030; P:GO:0009228	F:thiamine-phosphate kinase activity; P:thiamine biosynthetic process
STENO00537	Smlt0738	X		448	1386	1380	1413	D-lactate dehydrogenase|	FAD-binding protein	F:GO:0008168; F:GO:0016491; P:GO:0032259; P:GO:0055114; F:GO:0071949	F:methyltransferase activity; F:oxidoreductase activity; P:methylation; P:oxidation-reduction process; F:FAD binding	N/A	N/A	G3DSA:3.30.465.40 (GENE3D); IPR006094 (PFAM); IPR016171 (G3DSA:1.10.45.GENE3D); IPR004113 (PFAM); G3DSA:3.30.70.2740 (GENE3D); PTHR42934:SF2 (PANTHER); PTHR42934 (PANTHER); IPR016166 (PROSITE_PROFILES); IPR016164 (SUPERFAMILY); IPR036318 (SUPERFAMILY)	F:GO:0003824; F:GO:0016491; F:GO:0050660; P:GO:0055114; F:GO:0071949	F:catalytic activity; F:oxidoreductase activity; F:flavin adenine dinucleotide binding; P:oxidation-reduction process; F:FAD binding
STENO00538	Smlt0741	X		291	369	369	369	endonuclease distantly related to archaeal Holliday junction resolvase|	YraN family protein	F:GO:0003676; F:GO:0004519; P:GO:0090305	F:nucleic acid binding; F:endonuclease activity; P:nucleic acid phosphodiester bond hydrolysis	N/A	N/A	IPR011856 (G3DSA:3.40.1350.GENE3D); IPR003509 (TIGRFAM); IPR003509 (PFAM); IPR003509 (PANTHER); IPR011335 (SUPERFAMILY)	F:GO:0003676; F:GO:0004518	F:nucleic acid binding; F:nuclease activity
STENO00539	Smlt0742			428	1722	1716	1737	LppC putative lipoprotein|	LppC family lipoprotein	N/A	N/A	N/A	N/A	IPR007443 (PFAM); G3DSA:3.40.50.2300 (GENE3D); G3DSA:3.40.50.2300 (GENE3D); IPR007443 (PANTHER); cd06339 (CDD); IPR028082 (SUPERFAMILY)	no GO terms	no GO terms
STENO00540	Smlt0743			369	819	819	825	rRNA small subunit methyltransferase I|	16S rRNA (cytidine(1402)-2'-O)-methyltransferase	P:GO:0000453; C:GO:0005737; F:GO:0070677	P:enzyme-directed rRNA 2'-O-methylation; C:cytoplasm; F:rRNA (cytosine-2'-O-)-methyltransferase activity	N/A	N/A	IPR008189 (TIGRFAM); IPR008189 (PIRSF); IPR000878 (PFAM); IPR014776 (G3DSA:3.30.950.GENE3D); IPR014777 (G3DSA:3.40.1010.GENE3D); PTHR21091 (PANTHER); IPR008189 (PTHR21091:PANTHER); IPR008189 (HAMAP); IPR008189 (CDD); IPR035996 (SUPERFAMILY)	F:GO:0008168	F:methyltransferase activity
STENO00541	Smlt0745			263	479	459	486	phenylalanyl-tRNA synthetase subunit beta|	phenylalanine--tRNA ligase	F:GO:0016874	F:ligase activity	N/A	N/A	IPR019545 (PFAM); IPR019545 (PROSITE_PROFILES)	no GO terms	no GO terms
STENO00542	Smlt0747	X		163	447	447	447	cell division protein MraZ|	division/cell wall cluster transcriptional repressor MraZ	F:GO:0003677; F:GO:0003700; C:GO:0005737; P:GO:0006355; C:GO:0009295; P:GO:0051301	F:DNA binding; F:DNA-binding transcription factor activity; C:cytoplasm; P:regulation of transcription, DNA-templated; C:nucleoid; P:cell division	N/A	N/A	IPR020603 (PFAM); IPR038619 (G3DSA:2.40.330.GENE3D); IPR003444 (PANTHER); IPR003444 (PRODOM); IPR003444 (HAMAP); IPR007159 (PROSITE_PROFILES); IPR035644 (CDD); IPR035642 (CDD); IPR037914 (SUPERFAMILY)	F:GO:0003677; F:GO:0003700; P:GO:0006355	F:DNA binding; F:DNA-binding transcription factor activity; P:regulation of transcription, DNA-templated
STENO00543	Smlt0748	X		420	969	963	987	ribosomal RNA small subunit methyltransferase H|HMMPfam hit to PF01795, MraW methylase family, score 7.3e-137	16S rRNA (cytosine(1402)-N(4))-methyltransferase	C:GO:0005737; P:GO:0070475; F:GO:0071424	C:cytoplasm; P:rRNA base methylation; F:rRNA (cytosine-N4-)-methyltransferase activity	N/A	N/A	IPR023397 (G3DSA:1.10.150.GENE3D); G3DSA:3.40.50.150 (GENE3D); IPR002903 (TIGRFAM); IPR002903 (PFAM); IPR002903 (PIRSF); IPR002903 (PANTHER); IPR002903 (HAMAP); IPR029063 (SUPERFAMILY); IPR023397 (SUPERFAMILY)	F:GO:0008168	F:methyltransferase activity
STENO00544	Smlt0749	X		223	264	264	276	putative cell division protein|1 probable transmembrane helix predicted for Smlt0749 by TMHMM2.0 at aa 4-23	cell division protein FtsL	C:GO:0005887; C:GO:0032153; P:GO:0043093	C:integral component of plasma membrane; C:cell division site; P:FtsZ-dependent cytokinesis	N/A	N/A	IPR011922 (PFAM); IPR011922 (TIGRFAM); IPR011922 (PANTHER); IPR011922 (HAMAP)	C:GO:0016021; P:GO:0051301	C:integral component of membrane; P:cell division
STENO00545	Smlt0750	X		463	1845	1845	1863	putative penicillin-binding protein 3 precursor|HMMPfam hit to PF00905, Penicillin binding protein transpeptid, score 1.7e-99	cell division protein	P:GO:0000917; C:GO:0005887; P:GO:0006508; P:GO:0008360; F:GO:0008658; F:GO:0008955; F:GO:0009002; P:GO:0009252; P:GO:0043093; P:GO:0071555	P:division septum assembly; C:integral component of plasma membrane; P:proteolysis; P:regulation of cell shape; F:penicillin binding; F:peptidoglycan glycosyltransferase activity; F:serine-type D-Ala-D-Ala carboxypeptidase activity; P:peptidoglycan biosynthetic process; P:FtsZ-dependent cytokinesis; P:cell wall organization	EC:3.4.21; EC:3.4.16; EC:2.4.1.129; EC:3.4.16.4	Acting on peptide bonds (peptidases); Acting on peptide bonds (peptidases); Peptidoglycan glycosyltransferase; Serine-type D-Ala-D-Ala carboxypeptidase	IPR001460 (PFAM); IPR005311 (PFAM); G3DSA:3.30.450.330 (GENE3D); G3DSA:3.90.1310.30 (GENE3D); G3DSA:3.40.710.10 (GENE3D); PTHR30627:SF1 (PANTHER); PTHR30627 (PANTHER); IPR037532 (HAMAP); IPR036138 (SUPERFAMILY); IPR012338 (SUPERFAMILY)	C:GO:0005887; F:GO:0008658; F:GO:0008955; P:GO:0009252; P:GO:0051301	C:integral component of plasma membrane; F:penicillin binding; F:peptidoglycan glycosyltransferase activity; P:peptidoglycan biosynthetic process; P:cell division
STENO00546	Smlt0751			415	1507	1479	1560	putative UDP-N-acetylmuramoylalanyl-D-glutamate--2,6-dia minopimelate ligase|HMMPfam hit to PF02875, Mur ligase family, glutamate ligase doma, score 2.3e-25	UDP-N-acetylmuramoyl-L-alanyl-D-glutamate--2,6-diaminopimelate ligase	F:GO:0000287; F:GO:0005524; C:GO:0005737; P:GO:0007049; P:GO:0008360; F:GO:0008765; P:GO:0009252; P:GO:0051301; P:GO:0071555	F:magnesium ion binding; F:ATP binding; C:cytoplasm; P:cell cycle; P:regulation of cell shape; F:UDP-N-acetylmuramoylalanyl-D-glutamate-2,6-diaminopimelate ligase activity; P:peptidoglycan biosynthetic process; P:cell division; P:cell wall organization	EC:6.3.2.13	UDP-N-acetylmuramoyl-L-alanyl-D-glutamate--2,6-diaminopimelate ligase	IPR013221 (PFAM); IPR005761 (TIGRFAM); IPR004101 (PFAM); IPR036565 (G3DSA:3.40.1190.GENE3D); IPR000713 (PFAM); IPR036615 (G3DSA:3.90.190.GENE3D); G3DSA:3.40.1390.10 (GENE3D); PTHR23135 (PANTHER); PTHR23135:SF4 (PANTHER); IPR005761 (HAMAP); IPR035911 (SUPERFAMILY); IPR036565 (SUPERFAMILY); IPR036615 (SUPERFAMILY)	F:GO:0005524; C:GO:0005737; P:GO:0008360; P:GO:0009058; F:GO:0016874; F:GO:0016881; P:GO:0051301	F:ATP binding; C:cytoplasm; P:regulation of cell shape; P:biosynthetic process; F:ligase activity; F:acid-amino acid ligase activity; P:cell division
STENO00547	Smlt0752			431	1395	1395	1395	putative 3 UDP-N-acetylmuramoylalanyl-D-glutamyl-2, 6-diaminopimelate--D-alanyl-D-alanine ligase|HMMPfam hit to PF02875, Mur ligase family, glutamate ligase doma, score 3.6e-05	UDP-N-acetylmuramoylalanyl-D-glutamyl-2, 6-diaminopimelate--D-alanyl-D-alanine ligase	F:GO:0005524; C:GO:0005737; P:GO:0007049; P:GO:0008360; P:GO:0009252; F:GO:0047480; P:GO:0051301; P:GO:0071555	F:ATP binding; C:cytoplasm; P:cell cycle; P:regulation of cell shape; P:peptidoglycan biosynthetic process; F:UDP-N-acetylmuramoyl-tripeptide-D-alanyl-D-alanine ligase activity; P:cell division; P:cell wall organization	EC:6.3.2.10	UDP-N-acetylmuramoyl-tripeptide--D-alanyl-D-alanine ligase	IPR004101 (PFAM); IPR000713 (PFAM); IPR036565 (G3DSA:3.40.1190.GENE3D); G3DSA:3.40.1390.10 (GENE3D); IPR005863 (TIGRFAM); IPR036615 (G3DSA:3.90.190.GENE3D); IPR013221 (PFAM); PTHR43024 (PANTHER); IPR005863 (HAMAP); IPR035911 (SUPERFAMILY); IPR036615 (SUPERFAMILY); IPR036565 (SUPERFAMILY)	F:GO:0005524; P:GO:0009058; F:GO:0016874; F:GO:0047480; P:GO:0071555	F:ATP binding; P:biosynthetic process; F:ligase activity; F:UDP-N-acetylmuramoyl-tripeptide-D-alanyl-D-alanine ligase activity; P:cell wall organization
STENO00548	Smlt0753			409	1086	1083	1119	putative phospho-N-acetylmuramoyl-pentapeptide-transfera se|HMMPfam hit to PF00953, Glycosyl transferase family, score 6.9e-54	phospho-N-acetylmuramoyl-pentapeptide-transferase	C:GO:0005886; P:GO:0007049; P:GO:0008360; F:GO:0008963; P:GO:0009252; C:GO:0016021; P:GO:0051301; F:GO:0051992; P:GO:0071555	C:plasma membrane; P:cell cycle; P:regulation of cell shape; F:phospho-N-acetylmuramoyl-pentapeptide-transferase activity; P:peptidoglycan biosynthetic process; C:integral component of membrane; P:cell division; F:UDP-N-acetylmuramoyl-L-alanyl-D-glutamyl-meso-2,6-diaminopimelyl-D-alanyl-D-alanine:undecaprenyl-phosphate transferase activity; P:cell wall organization	EC:2.7.8.13	Phospho-N-acetylmuramoyl-pentapeptide-transferase	IPR000715 (PFAM); IPR003524 (TIGRFAM); IPR000715 (PANTHER); PTHR22926:SF5 (PANTHER); IPR003524 (HAMAP); IPR003524 (CDD)	F:GO:0008963; C:GO:0016020; C:GO:0016021	F:phospho-N-acetylmuramoyl-pentapeptide-transferase activity; C:membrane; C:integral component of membrane
STENO00549	Smlt0754			422	1322	1149	1347	putative cell division protein FtsW|10 probable transmembrane helices predicted for Smlt0754 by TMHMM2.0 at aa 21-43, 48-70, 83-105, 120-137, 144-166, 170-189, 194-216, 279-301, 312-334 and 349-371	cell division protein FtsW	C:GO:0005887; P:GO:0008360; F:GO:0008955; P:GO:0009252; C:GO:0032153; P:GO:0043093; P:GO:0071555	C:integral component of plasma membrane; P:regulation of cell shape; F:peptidoglycan glycosyltransferase activity; P:peptidoglycan biosynthetic process; C:cell division site; P:FtsZ-dependent cytokinesis; P:cell wall organization	EC:2.4.1.129	Peptidoglycan glycosyltransferase	IPR013437 (TIGRFAM); IPR001182 (PFAM); mobidb-lite (MOBIDB_LITE); PTHR30474:SF2 (PANTHER); IPR001182 (PANTHER); IPR013437 (HAMAP)	P:GO:0009252; C:GO:0016021; P:GO:0051301	P:peptidoglycan biosynthetic process; C:integral component of membrane; P:cell division
STENO00550	Smlt0756	X		454	1437	1437	1440	putative UDP-N-acetylmuramate--alanine ligase|HMMPfam hit to PF02875, Mur ligase family, glutamate ligase doma, score 9.2e-24	UDP-N-acetylmuramate--L-alanine ligase	F:GO:0005524; C:GO:0005737; P:GO:0007049; P:GO:0008360; F:GO:0008763; P:GO:0009252; P:GO:0051301; P:GO:0071555	F:ATP binding; C:cytoplasm; P:cell cycle; P:regulation of cell shape; F:UDP-N-acetylmuramate-L-alanine ligase activity; P:peptidoglycan biosynthetic process; P:cell division; P:cell wall organization	EC:6.3.2.8	UDP-N-acetylmuramate--L-alanine ligase	IPR005758 (TIGRFAM); IPR000713 (PFAM); G3DSA:3.40.50.720 (GENE3D); IPR013221 (PFAM); IPR036615 (G3DSA:3.90.190.GENE3D); IPR004101 (PFAM); IPR036565 (G3DSA:3.40.1190.GENE3D); PTHR43445 (PANTHER); PTHR43445:SF3 (PANTHER); IPR005758 (HAMAP); IPR036565 (SUPERFAMILY); SSF51984 (SUPERFAMILY); IPR036615 (SUPERFAMILY)	F:GO:0005524; F:GO:0008763; P:GO:0009058; P:GO:0009252; F:GO:0016874	F:ATP binding; F:UDP-N-acetylmuramate-L-alanine ligase activity; P:biosynthetic process; P:peptidoglycan biosynthetic process; F:ligase activity
STENO00551	Smlt0757	X		399	965	960	1005	putative D-alanine--D-alanine ligase B|HMMPfam hit to PF07478, D-ala D-ala ligase C-terminus, score 6.8e-78	D-alanine--D-alanine ligase	F:GO:0005524; C:GO:0005737; P:GO:0008360; F:GO:0008716; P:GO:0009252; F:GO:0046872; P:GO:0071555	F:ATP binding; C:cytoplasm; P:regulation of cell shape; F:D-alanine-D-alanine ligase activity; P:peptidoglycan biosynthetic process; F:metal ion binding; P:cell wall organization	EC:6.3.2.4	D-alanine--D-alanine ligase	G3DSA:3.30.470.20 (GENE3D); G3DSA:3.40.50.20 (GENE3D); IPR011095 (PFAM); IPR005905 (PIRSF); IPR011127 (PFAM); IPR013815 (G3DSA:3.30.1490.GENE3D); IPR005905 (TIGRFAM); PTHR23132:SF12 (PANTHER); PTHR23132 (PANTHER); IPR011761 (PROSITE_PROFILES); IPR005905 (HAMAP); SSF56059 (SUPERFAMILY); IPR016185 (SUPERFAMILY)	F:GO:0005524; C:GO:0005737; F:GO:0008716; F:GO:0046872	F:ATP binding; C:cytoplasm; F:D-alanine-D-alanine ligase activity; F:metal ion binding
STENO00552	Smlt0758			369	749	720	762	putative cell division protein FtsQ|HMMPfam hit to PF03799, Cell division protein FtsQ, score 2.9e-22	cell division protein FtsQ	C:GO:0005887; C:GO:0032153; P:GO:0043093; P:GO:0090529	C:integral component of plasma membrane; C:cell division site; P:FtsZ-dependent cytokinesis; P:cell septum assembly	N/A	N/A	IPR013685 (PFAM); IPR005548 (PFAM); G3DSA:3.40.50.11690 (GENE3D); G3DSA:3.10.20.310 (GENE3D); mobidb-lite (MOBIDB_LITE); IPR026579 (PANTHER); IPR026579 (HAMAP); IPR034746 (PROSITE_PROFILES)	P:GO:0090529	P:cell septum assembly
STENO00553	Smlt0759	X		434	1236	1233	1275	Cell division protein FtsA|HMMPfam hit to PF02491, Cell division protein FtsA, score 3.1e-73	cell division protein FtsA	C:GO:0009898; C:GO:0032153; P:GO:0043093	C:cytoplasmic side of plasma membrane; C:cell division site; P:FtsZ-dependent cytokinesis	N/A	N/A	IPR003494 (SMART); PF14450 (PFAM); G3DSA:3.90.640.10 (GENE3D); IPR020823 (PIRSF); PF14450 (PFAM); IPR020823 (TIGRFAM); G3DSA:3.30.420.40 (GENE3D); G3DSA:3.30.1490.110 (GENE3D); G3DSA:3.30.420.40 (GENE3D); IPR003494 (PFAM); PTHR32432 (PANTHER); PTHR32432:SF4 (PANTHER); IPR020823 (HAMAP); cd00012 (CDD); SSF53067 (SUPERFAMILY); SSF53067 (SUPERFAMILY)	F:GO:0005515; P:GO:0051301	F:protein binding; P:cell division
STENO00554	Smlt0762	X		170	447	429	450	Protein of uncharacterised function (DUF721)|similarity:blastp; with=UniProt:Q3BXE5 (EMBL:AM039952;); Xanthomonas campestris pv. vesicatoria (strain 85-10).; Hypothetical protein.; length=148; E()=6e-32	DUF721 domain-containing protein	N/A	N/A	N/A	N/A	IPR007922 (PFAM); mobidb-lite (MOBIDB_LITE); mobidb-lite (MOBIDB_LITE)	no GO terms	no GO terms
STENO00555	Smlt0763	X		382	955	951	957	putative exported peptidase|HMMPfam hit to PF01551, Peptidase family M23, score 1.5e-48	M23 family peptidase	C:GO:0016021; F:GO:0016787	C:integral component of membrane; F:hydrolase activity	N/A	N/A	IPR011055 (G3DSA:2.70.70.GENE3D); IPR016047 (PFAM); mobidb-lite (MOBIDB_LITE); PTHR21666 (PANTHER); IPR011055 (SUPERFAMILY)	no GO terms	no GO terms
STENO00556	Smlt0764			498	2732	2697	2751	protein export cytoplasm protein SecA ATPase RNA helicase (TC 3.A.5.1.1)|HMMPfam hit to PF02810, SEC-C motif, score 1.9e-10	preprotein translocase subunit SecA	F:GO:0005524; C:GO:0005737; C:GO:0005886; P:GO:0006605; P:GO:0017038; F:GO:0046872; P:GO:0065002	F:ATP binding; C:cytoplasm; C:plasma membrane; P:protein targeting; P:protein import; F:metal ion binding; P:intracellular protein transmembrane transport	N/A	N/A	IPR000185 (PRINTS); IPR011115 (SMART); IPR011130 (SMART); IPR011115 (PFAM); IPR004027 (PFAM); IPR000185 (TIGRFAM); G3DSA:1.10.3060.10 (GENE3D); G3DSA:3.40.50.300 (GENE3D); IPR011130 (PFAM); IPR011116 (PFAM); G3DSA:3.90.1440.10 (GENE3D); G3DSA:3.40.50.300 (GENE3D); mobidb-lite (MOBIDB_LITE); mobidb-lite (MOBIDB_LITE); IPR000185 (PANTHER); PTHR30612:SF6 (PANTHER); IPR014018 (PROSITE_PROFILES); IPR0…	F:GO:0005524; P:GO:0006605; P:GO:0006886; C:GO:0016020; P:GO:0017038	F:ATP binding; P:protein targeting; P:intracellular protein transport; C:membrane; P:protein import
STENO00557	Smlt0765			368	955	954	957	mutator MutT protein|HMMPfam hit to PF02581, Thiamine monophosphate synthase/TENI, score 1.1e-42	DNA mismatch repair protein MutT	P:GO:0006281; F:GO:0008413	P:DNA repair; F:8-oxo-7,8-dihydroguanosine triphosphate pyrophosphatase activity	EC:3.6.1.19	Acting on acid anhydrides	IPR020476 (PRINTS); G3DSA:3.90.79.10 (GENE3D); IPR022998 (PFAM); IPR013785 (G3DSA:3.20.20.GENE3D); IPR003561 (TIGRFAM); IPR000086 (PFAM); PTHR22769 (PANTHER); PTHR22769:SF60 (PANTHER); IPR000086 (PROSITE_PROFILES); cd03425 (CDD); IPR022998 (CDD); IPR036206 (SUPERFAMILY); IPR015797 (SUPERFAMILY)	F:GO:0003824; P:GO:0006281; F:GO:0008413; F:GO:0016787	F:catalytic activity; P:DNA repair; F:8-oxo-7,8-dihydroguanosine triphosphate pyrophosphatase activity; F:hydrolase activity
STENO00558	Smlt0766			276	584	564	597	Uncharacterised protein|Signal peptide predicted for Smlt0766 by SignalP 2.0 HMM (Signal peptide probability 1.000) with cleavage site probability 0.999 between residues 22 and 23	DUF4124 domain-containing protein	N/A	N/A	N/A	N/A	mobidb-lite (MOBIDB_LITE); mobidb-lite (MOBIDB_LITE)	no GO terms	no GO terms
STENO00559	Smlt0767	X		383	828	828	831	putative 5,10-methylenetetrahydrofolate reductase|HMMPfam hit to PF02219, Methylenetetrahydrofolate reductase, score 1.5e-89	methylenetetrahydrofolate reductase [NAD(P)H]	F:GO:0004489; C:GO:0005829; P:GO:0009086; P:GO:0035999; P:GO:0055114	F:methylenetetrahydrofolate reductase (NAD(P)H) activity; C:cytosol; P:methionine biosynthetic process; P:tetrahydrofolate interconversion; P:oxidation-reduction process	EC:1.5.1.20	Methylenetetrahydrofolate reductase (NAD(P)H)	G3DSA:3.20.20.220 (GENE3D); IPR003171 (PFAM); IPR004620 (TIGRFAM); PTHR21091 (PANTHER); PTHR21091:SF163 (PANTHER); IPR003171 (CDD); IPR029041 (SUPERFAMILY)	F:GO:0004489; C:GO:0005829; P:GO:0006555; P:GO:0009086; P:GO:0055114	F:methylenetetrahydrofolate reductase (NAD(P)H) activity; C:cytosol; P:methionine metabolic process; P:methionine biosynthetic process; P:oxidation-reduction process
STENO00560	Smlt0768			250	927	921	933	alpha/beta hydrolase|	alpha/beta hydrolase	F:GO:0016787	F:hydrolase activity	N/A	N/A	IPR000073 (PFAM); IPR029058 (G3DSA:3.40.50.GENE3D); PTHR43194 (PANTHER); IPR029058 (SUPERFAMILY)	no GO terms	no GO terms
STENO00561	Smlt0769			164	1046	1044	1053	putative transmembrane protein|HMMPfam hit to PF06580, Histidine kinase, score 5e-30	sensor histidine kinase	F:GO:0000155; P:GO:0000160; C:GO:0016021; P:GO:0018106; P:GO:0023014	F:phosphorelay sensor kinase activity; P:phosphorelay signal transduction system; C:integral component of membrane; P:peptidyl-histidine phosphorylation; P:signal transduction by protein phosphorylation	EC:2.7.13.3	Histidine kinase	IPR036890 (G3DSA:3.30.565.GENE3D); IPR010559 (PFAM); PTHR34220 (PANTHER); IPR003594 (CDD); IPR036890 (SUPERFAMILY)	F:GO:0000155; P:GO:0000160; C:GO:0016021	F:phosphorelay sensor kinase activity; P:phosphorelay signal transduction system; C:integral component of membrane
STENO00562	Smlt0770			307	731	720	732	putative two-component system, response regulator transcriptional regulatory protein|HMMPfam hit to PF04397, LytTr DNA-binding domain, score 5.5e-20	DNA-binding response regulator	P:GO:0000160; F:GO:0003677	P:phosphorelay signal transduction system; F:DNA binding	N/A	N/A	IPR007492 (SMART); IPR001789 (SMART); IPR001789 (PFAM); G3DSA:3.40.50.2300 (GENE3D); G3DSA:2.40.50.40 (GENE3D); IPR007492 (PFAM); PTHR43412 (PANTHER); PTHR43412:SF6 (PANTHER); IPR007492 (PROSITE_PROFILES); IPR001789 (PROSITE_PROFILES); IPR001789 (CDD); IPR011006 (SUPERFAMILY)	P:GO:0000160; F:GO:0003677	P:phosphorelay signal transduction system; F:DNA binding
STENO00563	Smlt0771			190	1517	1509	1524	putative membrane anchor amidohydrolase|1 probable transmembrane helix predicted for Smlt0771 by TMHMM2.0 at aa 19-41	amidohydrolase	C:GO:0016021; F:GO:0016810	C:integral component of membrane; F:hydrolase activity, acting on carbon-nitrogen (but not peptide) bonds	N/A	N/A	IPR006680 (PFAM); IPR011059 (G3DSA:2.30.40.GENE3D); PTHR43135 (PANTHER); IPR032466 (SUPERFAMILY); IPR011059 (SUPERFAMILY)	F:GO:0016787; F:GO:0016810	F:hydrolase activity; F:hydrolase activity, acting on carbon-nitrogen (but not peptide) bonds
STENO00564	Smlt0773			176	487	474	504	Uncharacterised protein|similarity:fasta; CMS1721; Cms; hypothetical protein; length 143 aa; id=35.0%; E()=6.7e-13; 143 aa overlap; query 18-160 aa; subject 2-140 aa	Uncharacterised protein	N/A	N/A	N/A	N/A	no IPS match	no IPS match	no IPS match
STENO00565	Smlt0775	X		439	1446	1440	1461	putative adenosylhomocysteinase|HMMPfam hit to PF00670, S-adenosyl-L-homocysteine hydrolase, NA, score 4.8e-109	adenosylhomocysteinase	F:GO:0004013; C:GO:0005737; P:GO:0006730; P:GO:0019510; F:GO:0051287	F:adenosylhomocysteinase activity; C:cytoplasm; P:one-carbon metabolic process; P:S-adenosylhomocysteine catabolic process; F:NAD binding	EC:3.3.1.1	Adenosylhomocysteinase	IPR000043 (SMART); IPR015878 (SMART); IPR000043 (PFAM); IPR000043 (PIRSF); G3DSA:3.40.50.1480 (GENE3D); IPR015878 (PFAM); G3DSA:3.40.50.720 (GENE3D); IPR000043 (TIGRFAM); PTHR23420:SF0 (PANTHER); IPR000043 (PANTHER); IPR034373 (HAMAP); IPR000043 (CDD); SSF52283 (SUPERFAMILY); IPR036291 (SUPERFAMILY)	F:GO:0004013; P:GO:0019510; F:GO:0051287	F:adenosylhomocysteinase activity; P:S-adenosylhomocysteine catabolic process; F:NAD binding
STENO00566	Smlt0777			462	2515	1905	2532	peptidase S9 prolyl oligopeptidase active site domain-containing protein|HMMPfam hit to PF00326, Prolyl oligopeptidase family, score 2.1e-16	S9 family peptidase	P:GO:0006508; F:GO:0008236	P:proteolysis; F:serine-type peptidase activity	N/A	N/A	IPR001375 (PFAM); IPR029058 (G3DSA:3.40.50.GENE3D); IPR011042 (G3DSA:2.120.10.GENE3D); mobidb-lite (MOBIDB_LITE); mobidb-lite (MOBIDB_LITE); PTHR42776 (PANTHER); PTHR42776:SF8 (PANTHER); SSF82171 (SUPERFAMILY); IPR029058 (SUPERFAMILY)	P:GO:0006508; F:GO:0008236	P:proteolysis; F:serine-type peptidase activity
STENO00567	Smlt0778			501	2712	2616	2736	putative phosphoenolpyruvate carboxylase|HMMPfam hit to PF00311, Phosphoenolpyruvate carboxylase, score 4.3e-62	phosphoenolpyruvate carboxylase	F:GO:0000287; P:GO:0006099; P:GO:0006107; F:GO:0008964; P:GO:0015977	F:magnesium ion binding; P:tricarboxylic acid cycle; P:oxaloacetate metabolic process; F:phosphoenolpyruvate carboxylase activity; P:carbon fixation	EC:4.1.1.31; EC:4.1.1.32	Phosphoenolpyruvate carboxylase; Phosphoenolpyruvate carboxykinase (GTP)	IPR021135 (PRINTS); IPR021135 (PFAM); PTHR30523:SF13 (PANTHER); IPR021135 (PANTHER); IPR022805 (HAMAP); IPR015813 (SUPERFAMILY)	F:GO:0003824; P:GO:0006099; F:GO:0008964; P:GO:0015977	F:catalytic activity; P:tricarboxylic acid cycle; F:phosphoenolpyruvate carboxylase activity; P:carbon fixation
STENO00568	Smlt0779	X		341	507	492	522	cytosolic long-chain acyl-CoA thioester hydrolase family protein|	acyl-CoA thioesterase	F:GO:0016290; F:GO:0102991	F:palmitoyl-CoA hydrolase activity; F:myristoyl-CoA hydrolase activity	EC:3.1.2.20; EC:3.1.2.2	Acyl-CoA hydrolase; Palmitoyl-CoA hydrolase	IPR006683 (PFAM); G3DSA:3.10.129.10 (GENE3D); mobidb-lite (MOBIDB_LITE); IPR040170 (PANTHER); PTHR11049:SF16 (PANTHER); IPR033120 (PROSITE_PROFILES); cd03442 (CDD); IPR029069 (SUPERFAMILY)	F:GO:0016790	F:thiolester hydrolase activity
STENO00569	Smlt0780	X		363	1212	1212	1236	putative S-adenosylmethionine synthetase|HMMPfam hit to PF00438, S-adenosylmethionine synthetase, N-te, score 1.3e-53	methionine adenosyltransferase	F:GO:0000287; F:GO:0004478; F:GO:0005524; C:GO:0005737; P:GO:0006556; P:GO:0006730	F:magnesium ion binding; F:methionine adenosyltransferase activity; F:ATP binding; C:cytoplasm; P:S-adenosylmethionine biosynthetic process; P:one-carbon metabolic process	EC:2.5.1.6	Methionine adenosyltransferase	G3DSA:3.30.300.10 (GENE3D); IPR002133 (TIGRFAM); IPR022629 (PFAM); G3DSA:3.30.300.10 (GENE3D); IPR022628 (PFAM); IPR022630 (PFAM); G3DSA:3.30.300.10 (GENE3D); IPR002133 (PIRSF); PTHR11964:SF1 (PANTHER); IPR002133 (PANTHER); IPR002133 (HAMAP); IPR022636 (SUPERFAMILY); IPR022636 (SUPERFAMILY); IPR022636 (SUPERFAMILY)	F:GO:0004478; F:GO:0005524; P:GO:0006556	F:methionine adenosyltransferase activity; F:ATP binding; P:S-adenosylmethionine biosynthetic process
STENO00570	Smlt0781			409	1714	1698	1722	putative acyltransferase|HMMPfam hit to PF01553, Acyltransferase, score 3.5e-08	GNAT family N-acetyltransferase	F:GO:0016746	F:transferase activity, transferring acyl groups	N/A	N/A	IPR002123 (SMART); IPR002123 (PFAM); PF13444 (PFAM); PTHR37323 (PANTHER); IPR016181 (SUPERFAMILY); SSF69593 (SUPERFAMILY)	F:GO:0016746	F:transferase activity, transferring acyl groups
STENO00571	Smlt0782	X		374	801	786	819	Ser/Thr protein phosphatase family protein,UDP-2,3-diacylglucosamine hydrolase|HMMPfam hit to PF00149, Calcineurin-like phosphoesterase, score 2.6e-06	UDP-2,3-diacylglucosamine hydrolase	F:GO:0016787	F:hydrolase activity	N/A	N/A	IPR024654 (PFAM); IPR029052 (G3DSA:3.60.21.GENE3D); PTHR34990 (PANTHER); PTHR34990:SF2 (PANTHER); cd07398 (CDD); SSF56300 (SUPERFAMILY)	no GO terms	no GO terms
STENO00572	Smlt0783			381	1057	1029	1077	putative membrane-bound metal-dependent hydrolase|4 probable transmembrane helices predicted for Smlt0783 by TMHMM2.0 at aa 60-79, 92-114, 129-151 and 158-180	metal-dependent hydrolase	C:GO:0016021; F:GO:0016787	C:integral component of membrane; F:hydrolase activity	N/A	N/A	IPR007404 (PFAM); PTHR40031 (PANTHER)	no GO terms	no GO terms
STENO00573	Smlt0784			77	1013	1011	1020	putative glycosyl transferase|HMMPfam hit to PF00535, Glycosyl transferase family, score 3.1e-12	glycosyl transferase family 2	C:GO:0016021; F:GO:0016740	C:integral component of membrane; F:transferase activity	N/A	N/A	IPR029044 (G3DSA:3.90.550.GENE3D); IPR001173 (PFAM); PTHR10859:SF104 (PANTHER); PTHR10859 (PANTHER); cd04179 (CDD); IPR029044 (SUPERFAMILY)	no GO terms	no GO terms
STENO00574	Smlt0786	X		393	827	825	828	methyltransferase|HMMPfam hit to PF08242, Methyltransferase domain, score 6.3e-22	methyltransferase	P:GO:0032259; F:GO:0102082	P:methylation; F:demethylrebeccamycin--D-glucose O-methyltransferase activity	EC:2.1.1.164	Demethylrebeccamycin-D-glucose O-methyltransferase	IPR013216 (PFAM); G3DSA:3.40.50.150 (GENE3D); PTHR43464:SF17 (PANTHER); PTHR43464 (PANTHER); cd02440 (CDD); IPR029063 (SUPERFAMILY)	F:GO:0008168	F:methyltransferase activity
STENO00575	Smlt0787			368	1074	1068	1086	nifR3 family TIM-barrel protein|	tRNA-dihydrouridine synthase B	F:GO:0000049; P:GO:0002943; F:GO:0010181; F:GO:0017150; F:GO:0050660; P:GO:0055114	F:tRNA binding; P:tRNA dihydrouridine synthesis; F:FMN binding; F:tRNA dihydrouridine synthase activity; F:flavin adenine dinucleotide binding; P:oxidation-reduction process	N/A	N/A	IPR004652 (TIGRFAM); IPR001269 (PIRSF); IPR001269 (PFAM); IPR013785 (G3DSA:3.20.20.GENE3D); IPR024036 (G3DSA:1.10.1200.GENE3D); IPR004652 (PTHR11082:PANTHER); IPR001269 (PANTHER); IPR032887 (HAMAP); IPR035587 (CDD); SSF51395 (SUPERFAMILY)	P:GO:0002943; F:GO:0003824; P:GO:0008033; F:GO:0016491; F:GO:0017150; F:GO:0050660; P:GO:0055114	P:tRNA dihydrouridine synthesis; F:catalytic activity; P:tRNA processing; F:oxidoreductase activity; F:tRNA dihydrouridine synthase activity; F:flavin adenine dinucleotide binding; P:oxidation-reduction process
STENO00576	Smlt0788			232	432	426	468	putative transmembrane protein|4 probable transmembrane helices predicted for Smlt0788 by TMHMM2.0 at aa 25-47, 67-89, 104-126 and 135-157	putative transmembrane protein	C:GO:0016021	C:integral component of membrane	N/A	N/A	no IPS match	no IPS match	no IPS match
STENO00577	Smlt0789			116	917	891	918	putative LysR-family transcriptional regulator|HMMPfam hit to PF00126, Bacterial regulatory helix-turn-helix, score 3.4e-21	LysR family transcriptional regulator	F:GO:0003677; F:GO:0003700; P:GO:0006355	F:DNA binding; F:DNA-binding transcription factor activity; P:regulation of transcription, DNA-templated	N/A	N/A	IPR000847 (PRINTS); IPR036388 (G3DSA:1.10.10.GENE3D); IPR000847 (PFAM); IPR005119 (PFAM); G3DSA:3.40.190.290 (GENE3D); PTHR30537 (PANTHER); IPR000847 (PROSITE_PROFILES); cd08475 (CDD); SSF53850 (SUPERFAMILY); IPR036390 (SUPERFAMILY)	F:GO:0003700; P:GO:0006355	F:DNA-binding transcription factor activity; P:regulation of transcription, DNA-templated
STENO00578	Smlt0790			125	1208	1182	1221	probable transporter|HMMPfam hit to PF07690, Major Facilitator Superfamily, score 1.5e-44	MFS transporter	C:GO:0016021; P:GO:0055085	C:integral component of membrane; P:transmembrane transport	N/A	N/A	G3DSA:1.20.1250.20 (GENE3D); IPR011701 (PFAM); PTHR43124:SF1 (PANTHER); PTHR43124 (PANTHER); IPR020846 (PROSITE_PROFILES); IPR020846 (CDD); IPR036259 (SUPERFAMILY)	C:GO:0016021; P:GO:0055085	C:integral component of membrane; P:transmembrane transport
STENO00579	Smlt0791	X		389	965	948	972	putative ribokinase|HMMPfam hit to PF00294, pfkB family carbohydrate kinase, score 5.1e-47	ribokinase	F:GO:0004747; F:GO:0005524; C:GO:0005737; P:GO:0019303; P:GO:0046835; F:GO:0046872	F:ribokinase activity; F:ATP binding; C:cytoplasm; P:D-ribose catabolic process; P:carbohydrate phosphorylation; F:metal ion binding	EC:2.7.1.15	Ribokinase	IPR002139 (PRINTS); IPR011611 (PFAM); IPR029056 (G3DSA:3.40.1190.GENE3D); PTHR10584 (PANTHER); PTHR10584:SF166 (PANTHER); IPR011877 (HAMAP); IPR011877 (CDD); IPR029056 (SUPERFAMILY)	F:GO:0004747; P:GO:0006014; F:GO:0016301	F:ribokinase activity; P:D-ribose metabolic process; F:kinase activity
STENO00580	Smlt0792	X		399	1298	1296	1299	probable Na+ dependent nucleoside transporter|HMMPfam hit to PF01773, Na+ dependent nucleoside transporter N, score 2.7e-28	Na+ dependent nucleoside transporter domain-containing protein	F:GO:0005337; C:GO:0016021; P:GO:1901642	F:nucleoside transmembrane transporter activity; C:integral component of membrane; P:nucleoside transmembrane transport	N/A	N/A	IPR002668 (PFAM); IPR011642 (PFAM); IPR011657 (PFAM); PTHR10590:SF4 (PANTHER); IPR008276 (PANTHER)	F:GO:0005337; C:GO:0016020; P:GO:1901642	F:nucleoside transmembrane transporter activity; C:membrane; P:nucleoside transmembrane transport
STENO00581	Smlt0793	X		393	971	966	975	putative aldo/keto reductase family protein|HMMPfam hit to PF00248, Aldo/keto reductase family, score 5.1e-69	aldo/keto reductase	N/A	N/A	N/A	N/A	IPR005399 (PRINTS); IPR023210 (PFAM); IPR036812 (G3DSA:3.20.20.GENE3D); PTHR43150 (PANTHER); IPR023210 (CDD); IPR036812 (SUPERFAMILY)	no GO terms	no GO terms
STENO00582	Smlt0794	X		128	195	195	198	hemin uptake protein HemP|similarity:blastp; with=UniProt:Q5GW86 (EMBL:AE013598;); Xanthomonas oryzae pv. oryzae.; Hypothetical protein.; length=81; E()=9e-15	hemin transporter HemP	N/A	N/A	N/A	N/A	G3DSA:2.10.70.10 (GENE3D); IPR019600 (PFAM)	no GO terms	no GO terms
STENO00583	Smlt0795	X		486	2218	2184	2271	TonB-dependent hemoglobin/transferrin/lactoferrin family receptor|HMMPfam hit to PF00593, TonB dependent receptor, score 1e-32	tonB-dependent hemoglobin/transferrin/lactoferrin family receptor	P:GO:0008643; C:GO:0009279; F:GO:0015232; P:GO:0015886; C:GO:0016021; P:GO:0055085	P:carbohydrate transport; C:cell outer membrane; F:heme transporter activity; P:heme transport; C:integral component of membrane; P:transmembrane transport	N/A	N/A	IPR037066 (G3DSA:2.170.130.GENE3D); IPR000531 (PFAM); IPR010949 (TIGRFAM); IPR036942 (G3DSA:2.40.170.GENE3D); IPR011276 (TIGRFAM); IPR012910 (PFAM); mobidb-lite (MOBIDB_LITE); mobidb-lite (MOBIDB_LITE); IPR039423 (PANTHER); PTHR32552:SF45 (PANTHER); cd01347 (CDD); SSF56935 (SUPERFAMILY)	F:GO:0015232; P:GO:0015886; C:GO:0019867; F:GO:0022857; P:GO:0055085	F:heme transporter activity; P:heme transport; C:outer membrane; F:transmembrane transporter activity; P:transmembrane transport
STENO00584	Smlt0796	X		342	600	573	603	hemin transport protein|similarity:blastp; with=UniProt:Q8PP64 (EMBL:AE011714;); Xanthomonas axonopodis pv. citri.; Hypothetical protein XAC0824.; length=210; E()=4e-39	Hemin transport protein	N/A	N/A	N/A	N/A	SSF144064 (SUPERFAMILY)	no GO terms	no GO terms
STENO00585	Smlt0798			427	2515	2496	2526	putative inner membrane transport permease|HMMPfam hit to PF02687, Predicted permease, score 7.1e-16	FtsX-like permease family protein	C:GO:0016021	C:integral component of membrane	N/A	N/A	IPR003838 (PFAM); mobidb-lite (MOBIDB_LITE); IPR038766 (PANTHER)	C:GO:0016020	C:membrane
STENO00586	Smlt0799			328	648	648	648	putative ATP-binding ABC transporter protein|HMMPfam hit to PF00005, ABC transporter, score 4.5e-59	ABC transporter ATP-binding protein	F:GO:0005524; F:GO:0016887	F:ATP binding; F:ATPase activity	EC:3.6.1.3; EC:3.6.1.15	Adenosinetriphosphatase; Nucleoside-triphosphate phosphatase	IPR003593 (SMART); IPR003439 (PFAM); G3DSA:3.40.50.300 (GENE3D); PTHR42798 (PANTHER); PTHR42798:SF2 (PANTHER); IPR003439 (PROSITE_PROFILES); cd03255 (CDD); IPR027417 (SUPERFAMILY)	F:GO:0005524; F:GO:0016887	F:ATP binding; F:ATPase activity
STENO00587	Smlt0800	X		344	645	642	666	putative acyl-CoA thioesterase I precursor|HMMPfam hit to PF00657, GDSL-like Lipase/Acylhydrolase, score 2.2e-21	arylesterase	N/A	N/A	N/A	N/A	IPR036514 (G3DSA:3.40.50.GENE3D); IPR013830 (PFAM); PTHR30383:SF5 (PANTHER); PTHR30383 (PANTHER); cd01822 (CDD); SSF52266 (SUPERFAMILY)	no GO terms	no GO terms
STENO00588	Smlt0803			384	702	678	729	putative lipase/acylhydrolase|HMMPfam hit to PF00657, GDSL-like Lipase/Acylhydrolase, score 8e-07	putative lipase/acylhydrolase	F:GO:0016787	F:hydrolase activity	N/A	N/A	IPR013830 (PFAM); IPR036514 (G3DSA:3.40.50.GENE3D); PTHR30383:SF5 (PANTHER); PTHR30383 (PANTHER); cd04502 (CDD); SSF52266 (SUPERFAMILY)	no GO terms	no GO terms
STENO00589	Smlt0804	X		282	393	372	396	putative diacylglycerol kinase|2 probable transmembrane helices predicted for Smlt0804 by TMHMM2.0 at aa 68-90 and 111-133	diacylglycerol kinase	F:GO:0004143; F:GO:0005524; C:GO:0005886; P:GO:0006654; C:GO:0016021; P:GO:0016310	F:diacylglycerol kinase activity; F:ATP binding; C:plasma membrane; P:phosphatidic acid biosynthetic process; C:integral component of membrane; P:phosphorylation	EC:2.7.1.107	Diacylglycerol kinase (ATP)	IPR036945 (G3DSA:1.10.3830.GENE3D); IPR000829 (PFAM); IPR000829 (PANTHER); IPR033718 (CDD)	F:GO:0004143; C:GO:0005886; P:GO:0006654; P:GO:0008610; P:GO:0008654; C:GO:0016020; F:GO:0016301	F:diacylglycerol kinase activity; C:plasma membrane; P:phosphatidic acid biosynthetic process; P:lipid biosynthetic process; P:phospholipid biosynthetic process; C:membrane; F:kinase activity
STENO00590	Smlt0805	X		351	750	741	765	integral membrane protein TerC|7 probable transmembrane helices predicted for Smlt0805 by TMHMM2.0 at aa 15-37, 50-72, 77-99, 131-153, 157-179, 186-205 and 215-233	TerC family protein	F:GO:0008927; C:GO:0016021	F:mannonate dehydratase activity; C:integral component of membrane	EC:4.2.1.8	Mannonate dehydratase	IPR005496 (PFAM); PTHR30060 (PANTHER); PTHR30060:SF1 (PANTHER)	C:GO:0016021	C:integral component of membrane
STENO00591	Smlt0806			419	1160	1131	1161	putative transmembrane MFS family protein|HMMPfam hit to PF07690, Major Facilitator Superfamily, score 9.9e-40	MFS transporter	C:GO:0016021; P:GO:0055085	C:integral component of membrane; P:transmembrane transport	N/A	N/A	G3DSA:1.20.1250.20 (GENE3D); IPR011701 (PFAM); PTHR43124:SF3 (PANTHER); PTHR43124 (PANTHER); IPR020846 (PROSITE_PROFILES); IPR020846 (CDD); IPR036259 (SUPERFAMILY)	C:GO:0016021; P:GO:0055085	C:integral component of membrane; P:transmembrane transport
STENO00592	Smlt0809	X		372	621	603	654	putative LemA family protein|HMMPfam hit to PF04011, LemA family, score 1.5e-102	LemA family protein	N/A	N/A	N/A	N/A	IPR007156 (PFAM); IPR023353 (G3DSA:1.20.1440.GENE3D); IPR007156 (PANTHER); PTHR34478:SF2 (PANTHER); PS51257 (PROSITE_PROFILES); IPR023353 (SUPERFAMILY)	no GO terms	no GO terms
STENO00593	Smlt0810			329	882	660	906	putative transmembrane protein|2 probable transmembrane helices predicted for Smlt0810 by TMHMM2.0 at aa 181-200 and 221-243	dehydrogenase	C:GO:0016021	C:integral component of membrane	N/A	N/A	IPR007621 (PFAM); G3DSA:3.10.310.50 (GENE3D); PTHR30373 (PANTHER); PTHR30373:SF2 (PANTHER)	no GO terms	no GO terms
STENO00594	Smlt0811			320	495	495	498	Domain of uncharacterised function (DUF477)|HMMPfam hit to PF04536, Domain of unknown function (DUF477), score 2.4e-32	membrane protein	N/A	N/A	N/A	N/A	G3DSA:3.10.310.50 (GENE3D); IPR007621 (PFAM); mobidb-lite (MOBIDB_LITE); PTHR30373 (PANTHER); PTHR30373:SF3 (PANTHER)	no GO terms	no GO terms
STENO00595	Smlt0812	X		401	888	885	897	putative prolipoprotein diacylglyceryl transferase|7 probable transmembrane helices predicted for Smlt0812 by TMHMM2.0 at aa 20-37, 58-80, 95-114, 127-149, 197-216, 223-240 and 255-277	prolipoprotein diacylglyceryl transferase	C:GO:0005886; F:GO:0008961; C:GO:0016021; P:GO:0042158	C:plasma membrane; F:phosphatidylglycerol-prolipoprotein diacylglyceryl transferase activity; C:integral component of membrane; P:lipoprotein biosynthetic process	N/A	N/A	IPR001640 (PFAM); IPR001640 (TIGRFAM); IPR001640 (PANTHER); IPR001640 (HAMAP)	C:GO:0016020; F:GO:0016757; P:GO:0042158	C:membrane; F:transferase activity, transferring glycosyl groups; P:lipoprotein biosynthetic process
STENO00596	Smlt0813	X		422	795	795	795	putative thymidylate synthase|HMMPfam hit to PF00303, Thymidylate synthase, score 1.7e-152	thymidylate synthase	F:GO:0004799; C:GO:0005737; P:GO:0006231; P:GO:0006235; P:GO:0032259	F:thymidylate synthase activity; C:cytoplasm; P:dTMP biosynthetic process; P:dTTP biosynthetic process; P:methylation	EC:2.1.1.45	Thymidylate synthase	IPR000398 (PRINTS); IPR036926 (G3DSA:3.30.572.GENE3D); IPR000398 (TIGRFAM); IPR023451 (PFAM); PTHR11548 (PANTHER); IPR000398 (HAMAP); IPR023451 (CDD); IPR036926 (SUPERFAMILY)	F:GO:0004799; P:GO:0006231	F:thymidylate synthase activity; P:dTMP biosynthetic process
STENO00597	Smlt0814			348	492	486	498	putative dihydrofolate reductase|HMMPfam hit to PF00186, Dihydrofolate reductase, score 2.4e-57	dihydrofolate reductase	F:GO:0004146; P:GO:0006545; P:GO:0006730; F:GO:0016301; P:GO:0016310; P:GO:0046654; F:GO:0050661; P:GO:0055114	F:dihydrofolate reductase activity; P:glycine biosynthetic process; P:one-carbon metabolic process; F:kinase activity; P:phosphorylation; P:tetrahydrofolate biosynthetic process; F:NADP binding; P:oxidation-reduction process	EC:1.5.1.3	Dihydrofolate reductase	PR00070 (PRINTS); IPR012259 (PIRSF); IPR001796 (PFAM); IPR024072 (G3DSA:3.40.430.GENE3D); PTHR22778 (PANTHER); IPR012259 (PTHR22778:PANTHER); IPR001796 (PROSITE_PROFILES); IPR001796 (CDD); IPR024072 (SUPERFAMILY)	F:GO:0004146; P:GO:0006545; P:GO:0046654; F:GO:0050661; P:GO:0055114	F:dihydrofolate reductase activity; P:glycine biosynthetic process; P:tetrahydrofolate biosynthetic process; F:NADP binding; P:oxidation-reduction process
STENO00598	Smlt0815			313	650	630	672	Uncharacterized protein conserved in bacteria|	DUF1287 domain-containing protein	N/A	N/A	N/A	N/A	IPR009706 (PIRSF); IPR009706 (PFAM); mobidb-lite (MOBIDB_LITE); IPR009706 (PRODOM); PS51257 (PROSITE_PROFILES)	no GO terms	no GO terms
STENO00599	Smlt0816			418	1021	840	1044	putative bis(5'-nucleosyl)-tetraphosphatase|HMMPfam hit to PF00149, Calcineurin-like phosphoesterase, score 7.4e-14	symmetrical bis(5'-nucleosyl)-tetraphosphatase	F:GO:0008803	F:bis(5'-nucleosyl)-tetraphosphatase (symmetrical) activity	EC:3.6.1.41; EC:3.6.1.9	Bis(5'-nucleosyl)-tetraphosphatase (symmetrical); Nucleotide diphosphatase	IPR004617 (TIGRFAM); IPR029052 (G3DSA:3.60.21.GENE3D); IPR004843 (PFAM); mobidb-lite (MOBIDB_LITE); PTHR24032 (PANTHER); PTHR24032:SF27 (PANTHER); IPR004617 (HAMAP); IPR004617 (CDD); SSF56300 (SUPERFAMILY)	F:GO:0008803; F:GO:0016787	F:bis(5'-nucleosyl)-tetraphosphatase (symmetrical) activity; F:hydrolase activity
STENO00600	Smlt0817	X		229	383	381	384	conserved hypothetical protein|HMMPfam hit to PF04379, Protein of unknown function (DUF525), score 2.6e-65	Co2+/Mg2+ efflux protein ApaG	N/A	N/A	N/A	N/A	IPR036767 (G3DSA:2.60.40.GENE3D); IPR007474 (PFAM); PTHR14289:SF22 (PANTHER); PTHR14289 (PANTHER); IPR007474 (PROSITE_PROFILES); IPR023065 (HAMAP); IPR036767 (SUPERFAMILY)	no GO terms	no GO terms
STENO00601	Smlt0818	X		355	804	801	819	putative dimethyladenosine transferase|HMMPfam hit to PF00398, Ribosomal RNA adenine dimethylase, score 2.3e-69	16S rRNA (adenine(1518)-N(6)/adenine(1519)-N(6))-dimethyltransferase	F:GO:0000179; F:GO:0003723; C:GO:0005737; P:GO:0031167; F:GO:0052908	F:rRNA (adenine-N6,N6-)-dimethyltransferase activity; F:RNA binding; C:cytoplasm; P:rRNA methylation; F:16S rRNA (adenine(1518)-N(6)/adenine(1519)-N(6))-dimethyltransferase activity	EC:2.1.1.182	16S rRNA (adenine(1518)-N(6)/adenine(1519)-N(6))-dimethyltransferase	IPR020598 (SMART); IPR023165 (G3DSA:1.10.8.GENE3D); IPR001737 (PFAM); IPR011530 (TIGRFAM); G3DSA:3.40.50.150 (GENE3D); IPR001737 (PANTHER); PTHR11727:SF7 (PANTHER); IPR001737 (PROSITE_PROFILES); IPR011530 (HAMAP); IPR029063 (SUPERFAMILY)	P:GO:0000154; F:GO:0000179; P:GO:0006364; F:GO:0008649	P:rRNA modification; F:rRNA (adenine-N6,N6-)-dimethyltransferase activity; P:rRNA processing; F:rRNA methyltransferase activity
STENO00602	Smlt0819			417	980	918	993	4-hydroxythreonine-4-phosphate dehydrogenase|HMMPfam hit to PF04166, Pyridoxal phosphate biosynthetic protein Pdx, score 4.6e-138	4-hydroxythreonine-4-phosphate dehydrogenase PdxA	F:GO:0000287; C:GO:0005737; F:GO:0008270; P:GO:0008615; P:GO:0042823; F:GO:0050570; F:GO:0050897; F:GO:0051287; P:GO:0055114	F:magnesium ion binding; C:cytoplasm; F:zinc ion binding; P:pyridoxine biosynthetic process; P:pyridoxal phosphate biosynthetic process; F:4-hydroxythreonine-4-phosphate dehydrogenase activity; F:cobalt ion binding; F:NAD binding; P:oxidation-reduction process	EC:1.1.1.262	4-hydroxythreonine-4-phosphate dehydrogenase	G3DSA:3.40.718.10 (GENE3D); IPR005255 (TIGRFAM); IPR005255 (PFAM); PTHR30004:SF5 (PANTHER); IPR005255 (PANTHER); IPR037510 (HAMAP); SSF53659 (SUPERFAMILY)	P:GO:0042823; F:GO:0050570; F:GO:0051287; P:GO:0055114	P:pyridoxal phosphate biosynthetic process; F:4-hydroxythreonine-4-phosphate dehydrogenase activity; F:NAD binding; P:oxidation-reduction process
STENO00603	Smlt0820	X		437	1345	1341	1359	survival protein SurA precursor (Peptidyl-prolyl cis-trans isomerase SurA)|HMMPfam hit to PF00639, PPIC-type PPIASE domain, score 3.1e-15	molecular chaperone SurA	P:GO:0000413; F:GO:0003755; P:GO:0006457; C:GO:0030288; F:GO:0042277; P:GO:0043165; P:GO:0050821; F:GO:0051082; P:GO:0060274	P:protein peptidyl-prolyl isomerization; F:peptidyl-prolyl cis-trans isomerase activity; P:protein folding; C:outer membrane-bounded periplasmic space; F:peptide binding; P:Gram-negative-bacterium-type cell outer membrane assembly; P:protein stabilization; F:unfolded protein binding; P:maintenance of stationary phase	EC:5.2.1.8	Peptidylprolyl isomerase	IPR000297 (PFAM); G3DSA:3.10.50.40 (GENE3D); IPR015391 (PFAM); G3DSA:3.10.50.40 (GENE3D); G3DSA:1.10.4030.30 (GENE3D); PTHR10657:SF21 (PANTHER); PTHR10657 (PANTHER); IPR023034 (HAMAP); IPR000297 (PROSITE_PROFILES); IPR000297 (PROSITE_PROFILES); SSF54534 (SUPERFAMILY); SSF54534 (SUPERFAMILY); IPR027304 (SUPERFAMILY)	F:GO:0003755; P:GO:0006457; C:GO:0030288; F:GO:0042277; P:GO:0043165; P:GO:0050821; F:GO:0051082; P:GO:0060274	F:peptidyl-prolyl cis-trans isomerase activity; P:protein folding; C:outer membrane-bounded periplasmic space; F:peptide binding; P:Gram-negative-bacterium-type cell outer membrane assembly; P:protein stabilization; F:unfolded protein binding; P:maintenance of stationary phase
STENO00604	Smlt0821			508	2586	2538	2607	putative organic solvent tolerance protein|HMMPfam hit to PF03968, OstA-like protein, score 0.0017	LPS-assembly protein lptD	C:GO:0009279; P:GO:0010033; P:GO:0015920; P:GO:0043165	C:cell outer membrane; P:response to organic substance; P:lipopolysaccharide transport; P:Gram-negative-bacterium-type cell outer membrane assembly	N/A	N/A	IPR007543 (PFAM); IPR005653 (PFAM); mobidb-lite (MOBIDB_LITE); PTHR30189 (PANTHER); IPR020889 (HAMAP); SSF56935 (SUPERFAMILY)	C:GO:0009279; P:GO:0010033; P:GO:0015920; C:GO:0019867; P:GO:0043165; P:GO:0061024	C:cell outer membrane; P:response to organic substance; P:lipopolysaccharide transport; C:outer membrane; P:Gram-negative-bacterium-type cell outer membrane assembly; P:membrane organization
STENO00605	Smlt0822	X		388	936	912	948	putative histone deacetylase family protein|HMMPfam hit to PF00850, Histone deacetylase domain, score 2.4e-80	acetoin utilization protein	F:GO:0016787	F:hydrolase activity	N/A	N/A	IPR000286 (PRINTS); IPR023801 (PFAM); IPR037138 (G3DSA:3.40.800.GENE3D); IPR000286 (PANTHER); cd11599 (CDD); IPR023696 (SUPERFAMILY)	no GO terms	no GO terms
STENO00606	Smlt0823	X		310	555	555	561	putative cobalamin adenosyltransferase|HMMPfam hit to PF01923, Cobalamin adenosyltransferase, score 3.7e-87	ATP:cob(I)alamin adenosyltransferase	F:GO:0008817	F:cob(I)yrinic acid a,c-diamide adenosyltransferase activity	EC:2.5.1.17	Cob(I)yrinic acid a,c-diamide adenosyltransferase	IPR029499 (TIGRFAM); IPR036451 (G3DSA:1.20.1200.GENE3D); IPR016030 (PFAM); mobidb-lite (MOBIDB_LITE); PTHR12213:SF0 (PANTHER); IPR029499 (PANTHER); IPR029499 (PRODOM); IPR036451 (SUPERFAMILY)	no GO terms	no GO terms
STENO00607	Smlt0824	X		319	585	585	585	Optional hypothetical component of the B12 transporter BtuM|5 probable transmembrane helices predicted for Smlt0824 by TMHMM2.0 at aa 23-45, 50-67, 82-104, 116-138 and 161-183	membrane protein	C:GO:0016021	C:integral component of membrane	N/A	N/A	no IPS match	no IPS match	no IPS match
STENO00608	Smlt0825	X		395	1208	1206	1218	putative 2-octaprenyl-6-methoxyphenol hydroxylase|1 probable transmembrane helix predicted for Smlt0825 by TMHMM2.0 at aa 7-24	2-octaprenyl-6-methoxyphenyl hydroxylase	P:GO:0006744; F:GO:0008681; F:GO:0016709; P:GO:0055114; F:GO:0071949	P:ubiquinone biosynthetic process; F:2-octaprenyl-6-methoxyphenol hydroxylase activity; F:oxidoreductase activity, acting on paired donors, with incorporation or reduction of molecular oxygen, NAD(P)H as one donor, and incorporation of one atom of oxygen; P:oxidation-reduction process; F:FAD binding	EC:1.14.14; EC:1.14.13	Acting on paired donors, with incorporation or reduction of molecular oxygen. The oxygen incorporated need not be derived from O(2); Acting on paired donors, with incorporation or reduction of molecular oxygen. The oxygen incorporated need not be derived from O(2)	PR00420 (PRINTS); IPR036188 (G3DSA:3.50.50.GENE3D); IPR002938 (PFAM); G3DSA:3.30.9.50 (GENE3D); IPR010971 (TIGRFAM); IPR011295 (TIGRFAM); PTHR43876 (PANTHER); PTHR43876:SF8 (PANTHER); IPR036188 (SUPERFAMILY)	P:GO:0006744; F:GO:0008681; F:GO:0016709; F:GO:0050660; P:GO:0055114; F:GO:0071949	P:ubiquinone biosynthetic process; F:2-octaprenyl-6-methoxyphenol hydroxylase activity; F:oxidoreductase activity, acting on paired donors, with incorporation or reduction of molecular oxygen, NAD(P)H as one donor, and incorporation of one atom of oxygen; F:flavin adenine dinucleotide binding; P:oxidation-reduction process; F:FAD binding
STENO00609	Smlt0826			384	1182	1182	1188	putative 2-octaprenyl-3-methyl-6-methoxy-1,4-benzoquinol hydroxylase|HMMPfam hit to PF01266, FAD dependent oxidoreductase, score 1.9e-06	2-octaprenyl-3-methyl-6-methoxy-1,4-benzoquinol hydroxylase	P:GO:0006744; F:GO:0016709; P:GO:0055114; F:GO:0071949	P:ubiquinone biosynthetic process; F:oxidoreductase activity, acting on paired donors, with incorporation or reduction of molecular oxygen, NAD(P)H as one donor, and incorporation of one atom of oxygen; P:oxidation-reduction process; F:FAD binding	EC:1.14.13	Acting on paired donors, with incorporation or reduction of molecular oxygen. The oxygen incorporated need not be derived from O(2)	PR00420 (PRINTS); G3DSA:3.30.9.50 (GENE3D); IPR002938 (PFAM); IPR036188 (G3DSA:3.50.50.GENE3D); IPR010971 (TIGRFAM); PTHR43876 (PANTHER); PTHR43876:SF10 (PANTHER); PS51257 (PROSITE_PROFILES); IPR036188 (SUPERFAMILY)	P:GO:0006744; F:GO:0016709; F:GO:0050660; P:GO:0055114; F:GO:0071949	P:ubiquinone biosynthetic process; F:oxidoreductase activity, acting on paired donors, with incorporation or reduction of molecular oxygen, NAD(P)H as one donor, and incorporation of one atom of oxygen; F:flavin adenine dinucleotide binding; P:oxidation-reduction process; F:FAD binding
STENO00610	Smlt0827			2	187	174	201	Uncharacterised protein|	EF-hand domain-containing protein	F:GO:0005509	F:calcium ion binding	N/A	N/A	mobidb-lite (MOBIDB_LITE); mobidb-lite (MOBIDB_LITE)	no GO terms	no GO terms
STENO00611	Smlt0828			390	1067	1053	1083	Putative RNA 2'-O-ribose methyltransferase mtfA|similarity:fasta; SDT2974; styphimuriumDT104; conserved hypothetical protein; length 366 aa; id=45.7%; E()=1.9e-55; 346 aa overlap; query 14-349 aa; subject 7-350 aa; similarity:fasta; STY3120; styphi; conserved hypothetical protein; length 366 aa; id=45.7%; E()=4.3e-55; 346 aa overlap; query 14-349 aa; subject 7-350 aa; similarity:fasta; SEN2824; s…	23S rRNA (cytidine(2498)-2'-O)-methyltransferase RlmM	C:GO:0005737; P:GO:0006364; F:GO:0008757; P:GO:0032259	C:cytoplasm; P:rRNA processing; F:S-adenosylmethionine-dependent methyltransferase activity; P:methylation	N/A	N/A	G3DSA:3.30.2300.20 (GENE3D); IPR011224 (PIRSF); G3DSA:3.40.50.150 (GENE3D); IPR002877 (PFAM); PF18125 (PFAM); G3DSA:3.30.70.2810 (GENE3D); PTHR37524 (PANTHER); PTHR37524:SF2 (PANTHER); IPR011224 (HAMAP); IPR029063 (SUPERFAMILY)	F:GO:0008168; P:GO:0032259	F:methyltransferase activity; P:methylation
STENO00612	Smlt0829	X		335	561	561	561	cytidine and deoxycytidylate deaminase family protein|HMMPfam hit to PF00383, Cytidine and deoxycytidylate deaminas, score 3.1e-07	tRNA-specific adenosine deaminase	F:GO:0008892	F:guanine deaminase activity	EC:3.5.4.3	Guanine deaminase	IPR002125 (PFAM); G3DSA:3.40.140.10 (GENE3D); PTHR44192 (PANTHER); PTHR44192:SF2 (PANTHER); IPR002125 (PROSITE_PROFILES); cd01285 (CDD); IPR016193 (SUPERFAMILY)	F:GO:0003824	F:catalytic activity
STENO00613	Smlt0830			302	722	633	741	Uncharacterised protein|	Uncharacterised protein	N/A	N/A	N/A	N/A	no IPS match	no IPS match	no IPS match
STENO00614	Smlt0831			295	654	648	672	putative transmembrane protein|2 probable transmembrane helices predicted for Smlt0831 by TMHMM2.0 at aa 10-32 and 39-61	membrane protein	C:GO:0016021	C:integral component of membrane	N/A	N/A	mobidb-lite (MOBIDB_LITE)	no GO terms	no GO terms
STENO00615	Smlt0832			455	1749	1746	1758	putative glutaminyl-tRNA synthetase|HMMPfam hit to PF00749, tRNA synthetases class I (E and Q), ca, score 2.6e-125	glutamine--tRNA ligase	F:GO:0004819; F:GO:0005524; C:GO:0005737; P:GO:0006424; P:GO:0006425	F:glutamine-tRNA ligase activity; F:ATP binding; C:cytoplasm; P:glutamyl-tRNA aminoacylation; P:glutaminyl-tRNA aminoacylation	EC:6.1.1.18	Glutamine--tRNA ligase	IPR000924 (PRINTS); IPR020061 (G3DSA:1.10.1160.GENE3D); IPR020058 (PFAM); G3DSA:3.90.800.10 (GENE3D); IPR020056 (G3DSA:2.40.240.GENE3D); IPR014729 (G3DSA:3.40.50.GENE3D); IPR020056 (G3DSA:2.40.240.GENE3D); IPR004514 (TIGRFAM); IPR020059 (PFAM); PTHR43097 (PANTHER); PTHR43097:SF7 (PANTHER); IPR022861 (HAMAP); IPR011035 (SUPERFAMILY); SSF52374 (SUPERFAMILY)	F:GO:0000166; F:GO:0004812; F:GO:0004819; F:GO:0005524; C:GO:0005737; P:GO:0006412; P:GO:0006418; P:GO:0006425; P:GO:0043039	F:nucleotide binding; F:aminoacyl-tRNA ligase activity; F:glutamine-tRNA ligase activity; F:ATP binding; C:cytoplasm; P:translation; P:tRNA aminoacylation for protein translation; P:glutaminyl-tRNA aminoacylation; P:tRNA aminoacylation
STENO00616	SMLT_RS03975	X		219	264	264	267	Uncharacterised protein|	DUF2007 domain-containing protein	N/A	N/A	N/A	N/A	IPR018551 (PFAM)	no GO terms	no GO terms
STENO00617	Smlt0837			434	957	957	963	putative transaldolase B|HMMPfam hit to PF00923, Transaldolase, score 7.5e-120	transaldolase	F:GO:0004801; C:GO:0005737; P:GO:0005975; P:GO:0006098	F:sedoheptulose-7-phosphate:D-glyceraldehyde-3-phosphate glyceronetransferase activity; C:cytoplasm; P:carbohydrate metabolic process; P:pentose-phosphate shunt	EC:2.2.1.2	Transaldolase	IPR001585 (PFAM); IPR013785 (G3DSA:3.20.20.GENE3D); IPR001585 (PANTHER); IPR004730 (PTHR10683:PANTHER); IPR004730 (CDD); SSF51569 (SUPERFAMILY)	F:GO:0003824; F:GO:0004801; C:GO:0005737; P:GO:0005975; P:GO:0006098	F:catalytic activity; F:sedoheptulose-7-phosphate:D-glyceraldehyde-3-phosphate glyceronetransferase activity; C:cytoplasm; P:carbohydrate metabolic process; P:pentose-phosphate shunt
STENO00618	Smlt0838	X		205	405	402	408	putative regulator of nucleoside diphosphate kinase|HMMPfam hit to PF01272, Prokaryotic transcription elongation factor, score 0.00072	nucleoside diphosphate kinase regulator	F:GO:0003677; F:GO:0003746; P:GO:0006414; F:GO:0016301; P:GO:0016310; P:GO:0032784; F:GO:0070063	F:DNA binding; F:translation elongation factor activity; P:translational elongation; F:kinase activity; P:phosphorylation; P:regulation of DNA-templated transcription, elongation; F:RNA polymerase binding	N/A	N/A	IPR001437 (PFAM); IPR036953 (G3DSA:3.10.50.GENE3D); IPR023459 (PIRSF); G3DSA:1.10.286.20 (GENE3D); IPR029462 (PFAM); IPR023459 (PANTHER); PTHR30437:SF5 (PANTHER); SSF54534 (SUPERFAMILY)	F:GO:0003677; P:GO:0032784; F:GO:0070063	F:DNA binding; P:regulation of DNA-templated transcription, elongation; F:RNA polymerase binding
STENO00619	Smlt0839	X		421	962	906	966	putative hydrogen peroxide-inducible genes activator|HMMPfam hit to PF00126, Bacterial regulatory helix-turn-helix, score 2.9e-23	DNA-binding transcriptional regulator OxyR	F:GO:0003677; F:GO:0003700; P:GO:0006355	F:DNA binding; F:DNA-binding transcription factor activity; P:regulation of transcription, DNA-templated	N/A	N/A	IPR000847 (PRINTS); IPR036388 (G3DSA:1.10.10.GENE3D); IPR000847 (PFAM); G3DSA:3.40.190.10 (GENE3D); IPR005119 (PFAM); G3DSA:3.40.190.10 (GENE3D); PTHR30346:SF16 (PANTHER); PTHR30346 (PANTHER); IPR000847 (PROSITE_PROFILES); cd08411 (CDD); IPR036390 (SUPERFAMILY); SSF53850 (SUPERFAMILY)	F:GO:0003700; P:GO:0006355	F:DNA-binding transcription factor activity; P:regulation of transcription, DNA-templated
STENO00620	Smlt0840	X		456	1593	1590	1599	putative alkyl hydroperoxide reductase subunit F|HMMPfam hit to PF00070, Pyridine nucleotide-disulphide oxidoreduc, score 0.0017	alkyl hydroperoxide reductase subunit F	P:GO:0000302; F:GO:0003954; C:GO:0005623; F:GO:0008785; F:GO:0009055; F:GO:0015035; F:GO:0016787; P:GO:0022900; P:GO:0045454; F:GO:0050660; F:GO:0051287	P:response to reactive oxygen species; F:NADH dehydrogenase activity; C:cell; F:alkyl hydroperoxide reductase activity; F:electron transfer activity; F:protein disulfide oxidoreductase activity; F:hydrolase activity; P:electron transport chain; P:cell redox homeostasis; F:flavin adenine dinucleotide binding; F:NAD binding	EC:1.6.99.3	NADH dehydrogenase	PR00368 (PRINTS); IPR000103 (PRINTS); IPR012081 (TIGRFAM); IPR036188 (G3DSA:3.50.50.GENE3D); G3DSA:3.40.30.80 (GENE3D); IPR012336 (PFAM); IPR023753 (PFAM); IPR012081 (PIRSF); IPR036188 (G3DSA:3.50.50.GENE3D); PTHR42863:SF2 (PANTHER); PTHR42863 (PANTHER); IPR002109 (PROSITE_PROFILES); cd03026 (CDD); cd02974 (CDD); IPR036188 (SUPERFAMILY); IPR036249 (SUPERFAMILY); IPR036249 (SUPERFAMILY)	P:GO:0000302; F:GO:0008785; F:GO:0009055; F:GO:0015035; F:GO:0016491; P:GO:0045454; F:GO:0050660; F:GO:0051287; P:GO:0055114	P:response to reactive oxygen species; F:alkyl hydroperoxide reductase activity; F:electron transfer activity; F:protein disulfide oxidoreductase activity; F:oxidoreductase activity; P:cell redox homeostasis; F:flavin adenine dinucleotide binding; F:NAD binding; P:oxidation-reduction process
STENO00621	Smlt0841	X		247	564	564	567	putative alkyl hydroperoxide reductase subunit c|HMMPfam hit to PF08534, Redoxin, score 4.2e-09	peroxiredoxin	F:GO:0004601; C:GO:0005623; P:GO:0006979; P:GO:0045454; F:GO:0051920; P:GO:0055114; P:GO:0098869	F:peroxidase activity; C:cell; P:response to oxidative stress; P:cell redox homeostasis; F:peroxiredoxin activity; P:oxidation-reduction process; P:cellular oxidant detoxification	EC:1.11.1.15; EC:1.11.1.7	Peroxiredoxin; Peroxidase	G3DSA:3.40.30.10 (GENE3D); IPR019479 (PFAM); IPR017559 (TIGRFAM); IPR024706 (PIRSF); IPR000866 (PFAM); IPR017559 (PTHR10681:PANTHER); PTHR10681 (PANTHER); IPR013766 (PROSITE_PROFILES); cd03015 (CDD); IPR036249 (SUPERFAMILY)	P:GO:0006979; F:GO:0016209; F:GO:0016491; P:GO:0045454; F:GO:0051920; P:GO:0055114	P:response to oxidative stress; F:antioxidant activity; F:oxidoreductase activity; P:cell redox homeostasis; F:peroxiredoxin activity; P:oxidation-reduction process
STENO00622	Smlt0842			366	857	834	858	HemK protein, putative protoporphyrinogen oxidase|HMMPfam hit to PF05175, Methyltransferase small domain, score 2.9e-09	protein-(glutamine-N5) methyltransferase, release factor-specific	F:GO:0003676; P:GO:0018364; F:GO:0036009; F:GO:0102559	F:nucleic acid binding; P:peptidyl-glutamine methylation; F:protein-glutamine N-methyltransferase activity; F:protein-(glutamine-N5) methyltransferase activity	EC:2.1.1.297	Peptide chain release factor N(5)-glutamine methyltransferase	G3DSA:3.40.50.150 (GENE3D); G3DSA:1.10.8.10 (GENE3D); IPR007848 (PFAM); PF17827 (PFAM); IPR019874 (TIGRFAM); IPR004556 (TIGRFAM); PTHR18895 (PANTHER); PTHR18895:SF74 (PANTHER); IPR019874 (HAMAP); cd02440 (CDD); IPR029063 (SUPERFAMILY)	P:GO:0006479; F:GO:0008168; F:GO:0008276	P:protein methylation; F:methyltransferase activity; F:protein methyltransferase activity
STENO00623	Smlt0843			425	942	942	945	putative proline iminopeptidase|HMMPfam hit to PF00561, alpha/beta hydrolase fold, score 2.3e-28	prolyl aminopeptidase	F:GO:0004177; C:GO:0005737; P:GO:0006508	F:aminopeptidase activity; C:cytoplasm; P:proteolysis	EC:3.4.11	Acting on peptide bonds (peptidases)	IPR000073 (PRINTS); IPR002410 (PRINTS); IPR029058 (G3DSA:3.40.50.GENE3D); IPR000073 (PFAM); IPR005944 (TIGRFAM); IPR005944 (PIRSF); IPR005944 (PANTHER); IPR029058 (SUPERFAMILY)	F:GO:0004177; C:GO:0005737; P:GO:0006508; F:GO:0008233	F:aminopeptidase activity; C:cytoplasm; P:proteolysis; F:peptidase activity
STENO00624	Smlt0844	X		385	911	885	912	putative LysR family transcriptional regulator|HMMPfam hit to PF00126, Bacterial regulatory helix-turn-helix, score 2.3e-18	LysR family transcriptional regulator	F:GO:0003677; F:GO:0003700; P:GO:0006355	F:DNA binding; F:DNA-binding transcription factor activity; P:regulation of transcription, DNA-templated	N/A	N/A	IPR000847 (PRINTS); IPR005119 (PFAM); G3DSA:3.40.190.10 (GENE3D); G3DSA:3.40.190.10 (GENE3D); IPR000847 (PFAM); IPR036388 (G3DSA:1.10.10.GENE3D); PTHR30537 (PANTHER); PTHR30537:SF51 (PANTHER); IPR000847 (PROSITE_PROFILES); cd08422 (CDD); IPR036390 (SUPERFAMILY); SSF53850 (SUPERFAMILY)	F:GO:0003700; P:GO:0006355	F:DNA-binding transcription factor activity; P:regulation of transcription, DNA-templated
STENO00625	Smlt0845			391	1416	1404	1419	putative transmembrane transport protein|HMMPfam hit to PF07690, Major Facilitator Superfamily, score 3.3e-56	MFS transporter	F:GO:0005215; C:GO:0016021; P:GO:0055085	F:transporter activity; C:integral component of membrane; P:transmembrane transport	N/A	N/A	G3DSA:1.20.1250.20 (GENE3D); G3DSA:1.20.1720.10 (GENE3D); IPR011701 (PFAM); PTHR42718 (PANTHER); IPR020846 (PROSITE_PROFILES); IPR020846 (CDD); IPR036259 (SUPERFAMILY)	C:GO:0016021; P:GO:0055085	C:integral component of membrane; P:transmembrane transport
STENO00626	Smlt0846			369	798	789	819	N-formylglutamate amidohydrolase|	N-formylglutamate amidohydrolase	F:GO:0016787	F:hydrolase activity	N/A	N/A	IPR011227 (PIRSF); IPR007709 (PFAM); G3DSA:3.40.630.40 (GENE3D); SSF53187 (SUPERFAMILY)	no GO terms	no GO terms
STENO00627	Smlt0847	X		342	554	549	567	ADP-ribose pyrophosphatase|	DNA mismatch repair protein MutT	F:GO:0047631	F:ADP-ribose diphosphatase activity	EC:3.6.1.13	ADP-ribose diphosphatase	G3DSA:3.90.79.10 (GENE3D); IPR000086 (PFAM); PTHR11839:SF1 (PANTHER); PTHR11839 (PANTHER); IPR000086 (PROSITE_PROFILES); cd03424 (CDD); IPR015797 (SUPERFAMILY)	F:GO:0016787	F:hydrolase activity
STENO00628	Smlt0848			344	941	924	969	putative exodeoxyribonuclease|HMMPfam hit to PF02739, 5'-3' exonuclease, N-terminal resolvase-, score 8.9e-36	exodeoxyribonuclease IX	F:GO:0003677; F:GO:0003887; F:GO:0004527; F:GO:0017108; P:GO:0033567; P:GO:0071897; P:GO:0090305	F:DNA binding; F:DNA-directed DNA polymerase activity; F:exonuclease activity; F:5'-flap endonuclease activity; P:DNA replication, Okazaki fragment processing; P:DNA biosynthetic process; P:nucleic acid phosphodiester bond hydrolysis	EC:3.1.30; EC:3.1.21; EC:2.7.7.7	Acting on ester bonds; Acting on ester bonds; DNA-directed DNA polymerase	IPR002421 (SMART); IPR008918 (SMART); G3DSA:3.40.50.1010 (GENE3D); G3DSA:1.10.150.20 (GENE3D); IPR020046 (PFAM); IPR020045 (PFAM); IPR038969 (PANTHER); IPR020045 (CDD); cd09859 (CDD); IPR029060 (SUPERFAMILY); IPR036279 (SUPERFAMILY)	F:GO:0003677; F:GO:0003824; F:GO:0017108; P:GO:0033567	F:DNA binding; F:catalytic activity; F:5'-flap endonuclease activity; P:DNA replication, Okazaki fragment processing
STENO00629	Smlt0849			302	599	576	606	putative nitroreductase family protein|HMMPfam hit to PF00881, Nitroreductase family, score 1.1e-06	nitroreductase	F:GO:0016491; P:GO:0055114	F:oxidoreductase activity; P:oxidation-reduction process	N/A	N/A	IPR000415 (G3DSA:3.40.109.GENE3D); IPR026021 (PIRSF); IPR029479 (PFAM); mobidb-lite (MOBIDB_LITE); PTHR43821 (PANTHER); IPR026021 (CDD); IPR000415 (SUPERFAMILY)	F:GO:0016491	F:oxidoreductase activity
STENO00630	Smlt0851			439	2322	2286	2358	thymidine phosphorylase|	DUF1631 domain-containing protein	N/A	N/A	N/A	N/A	IPR012434 (PFAM); mobidb-lite (MOBIDB_LITE)	no GO terms	no GO terms
STENO00631	Smlt0852	X		372	1079	1071	1080	NAD(P) transhydrogenase subunit alpha|	NAD(P) transhydrogenase subunit alpha	F:GO:0008750; P:GO:0055114	F:NAD(P)+ transhydrogenase (AB-specific) activity; P:oxidation-reduction process	EC:1.6.1.2; EC:1.6.1.1	NAD(P)(+) transhydrogenase (Re/Si-specific); NAD(P)(+) transhydrogenase (Si-specific)	IPR007886 (SMART); IPR007698 (SMART); G3DSA:3.40.50.720 (GENE3D); IPR007886 (PFAM); G3DSA:3.40.50.720 (GENE3D); IPR007698 (PFAM); PTHR10160:SF19 (PANTHER); PTHR10160 (PANTHER); cd05304 (CDD); IPR036291 (SUPERFAMILY); SSF52283 (SUPERFAMILY)	no GO terms	no GO terms
STENO00632	Smlt0853			293	460	450	471	Protein of uncharacterised function (DUF3106)|Signal peptide predicted for Smlt0853 by SignalP 2.0 HMM (Signal peptide probability 1.000) with cleavage site probability 0.934 between residues 23 and 24	DUF3106 domain-containing protein	N/A	N/A	N/A	N/A	IPR021455 (PFAM); mobidb-lite (MOBIDB_LITE); mobidb-lite (MOBIDB_LITE); mobidb-lite (MOBIDB_LITE)	no GO terms	no GO terms
STENO00633	Smlt0854			257	327	306	348	putative transmembrane protein|1 probable transmembrane helix predicted for Smlt0854 by TMHMM2.0 at aa 45-67	membrane protein	C:GO:0016021	C:integral component of membrane	N/A	N/A	no IPS match	no IPS match	no IPS match
STENO00634	Smlt0855			314	584	513	594	RNA polymerase factor sigma-70|HMMPfam hit to PF08281, Sigma-70, region, score 2.2e-18	RNA polymerase sigma factor	F:GO:0003677; F:GO:0003700; F:GO:0016987; P:GO:2000142	F:DNA binding; F:DNA-binding transcription factor activity; F:sigma factor activity; P:regulation of DNA-templated transcription, initiation	N/A	N/A	IPR014284 (TIGRFAM); IPR036388 (G3DSA:1.10.10.GENE3D); IPR007627 (PFAM); IPR013249 (PFAM); mobidb-lite (MOBIDB_LITE); PTHR30173:SF35 (PANTHER); PTHR30173 (PANTHER); cd06171 (CDD); IPR013324 (SUPERFAMILY); IPR013325 (SUPERFAMILY)	F:GO:0003677; F:GO:0003700; P:GO:0006352; P:GO:0006355; F:GO:0016987	F:DNA binding; F:DNA-binding transcription factor activity; P:DNA-templated transcription, initiation; P:regulation of transcription, DNA-templated; F:sigma factor activity
STENO00635	Smlt0856	X		262	319	303	321	putative NAD(P) TRANSHYDROGENASE (SUBUNIT ALPHA) PNTAB [SECOND PART; INTEGRAL MEMBRANE PROTEIN] (PYRIDINE NUCLEOTIDE TRANSHYDROGENASE SUBUNIT ALPHA) (NICOTINAMIDE NUCLEOTIDE TRANSHYDROGENASE SUBUNIT ALPHA)|3 probable transmembrane helices predicted for Smlt0856 by TMHMM2.0 at aa 5-22, 35-57 and 62-81	NAD(P)(+) transhydrogenase	F:GO:0008750; C:GO:0016021; P:GO:0055114	F:NAD(P)+ transhydrogenase (AB-specific) activity; C:integral component of membrane; P:oxidation-reduction process	EC:1.6.1.2; EC:1.6.1.1	NAD(P)(+) transhydrogenase (Re/Si-specific); NAD(P)(+) transhydrogenase (Si-specific)	IPR024605 (PFAM); PTHR10160:SF19 (PANTHER); PTHR10160 (PANTHER)	no GO terms	no GO terms
STENO00636	Smlt0857			451	1460	1422	1464	putative NAD(P) TRANSHYDROGENASE (SUBUNIT BETA) PNTB [INTEGRAL MEMBRANE PROTEIN] (PYRIDINE NUCLEOTIDE TRANSHYDROGENASE SUBUNIT BETA) (NICOTINAMIDE NUCLEOTIDE TRANSHYDROGENASE SUBUNIT BETA)|8 probable transmembrane helices predicted for Smlt0857 by TMHMM2.0 at aa 11-28, 40-59, 64-83, 96-118, 144-166, 187-204, 208-230 and 251-273	NAD(P) transhydrogenase subunit beta	C:GO:0005886; F:GO:0008750; C:GO:0016021; F:GO:0050661; P:GO:0055114	C:plasma membrane; F:NAD(P)+ transhydrogenase (AB-specific) activity; C:integral component of membrane; F:NADP binding; P:oxidation-reduction process	EC:1.6.1.2; EC:1.6.1.1	NAD(P)(+) transhydrogenase (Re/Si-specific); NAD(P)(+) transhydrogenase (Si-specific)	IPR034300 (PFAM); IPR012136 (PIRSF); G3DSA:3.40.50.1220 (GENE3D); PTHR44758 (PANTHER); PTHR44758:SF1 (PANTHER); IPR029035 (SUPERFAMILY)	F:GO:0008750; C:GO:0016021; F:GO:0050661; P:GO:0055114	F:NAD(P)+ transhydrogenase (AB-specific) activity; C:integral component of membrane; F:NADP binding; P:oxidation-reduction process
STENO00637	Smlt0858	X		257	420	420	420	putative transmembrane protein|4 probable transmembrane helices predicted for Smlt0858 by TMHMM2.0 at aa 28-50, 60-78, 85-107 and 127-149	membrane protein	C:GO:0016021	C:integral component of membrane	N/A	N/A	no IPS match	no IPS match	no IPS match
STENO00638	Smlt0860	X		418	1095	1095	1107	putative branched-chain amino acid aminotransferase|HMMPfam hit to PF01063, Aminotransferase class IV, score 2.6e-120	branched-chain amino acid aminotransferase	P:GO:0009097; P:GO:0009098; P:GO:0009099; F:GO:0052654; F:GO:0052655; F:GO:0052656	P:isoleucine biosynthetic process; P:leucine biosynthetic process; P:valine biosynthetic process; F:L-leucine transaminase activity; F:L-valine transaminase activity; F:L-isoleucine transaminase activity	EC:2.6.1.42	Branched-chain-amino-acid transaminase	IPR001544 (PFAM); IPR005786 (PIRSF); G3DSA:3.30.470.10 (GENE3D); G3DSA:3.20.10.10 (GENE3D); IPR005786 (TIGRFAM); PTHR11825 (PANTHER); PTHR11825:SF44 (PANTHER); IPR033939 (CDD); IPR036038 (SUPERFAMILY)	F:GO:0003824; F:GO:0004084; P:GO:0009081	F:catalytic activity; F:branched-chain-amino-acid transaminase activity; P:branched-chain amino acid metabolic process
STENO00639	DP16_747			120	657	657	657	Uncharacterised protein|	putative membrane protein	C:GO:0016021	C:integral component of membrane	N/A	N/A	no IPS match	no IPS match	no IPS match
STENO00640	DP16_748			86	336	336	336	regulatory protein ArsR|	ArsR family transcriptional regulator	F:GO:0003677; F:GO:0003700; P:GO:0006355	F:DNA binding; F:DNA-binding transcription factor activity; P:regulation of transcription, DNA-templated	N/A	N/A	IPR027395 (PFAM); IPR036388 (G3DSA:1.10.10.GENE3D); PTHR37318 (PANTHER); IPR036390 (SUPERFAMILY)	no GO terms	no GO terms
STENO00641	DP16_749			137	1022	1014	1026	peptidase M23|	M23 family metallopeptidase	F:GO:0016829	F:lyase activity	N/A	N/A	IPR016047 (PFAM); IPR011055 (G3DSA:2.70.70.GENE3D); mobidb-lite (MOBIDB_LITE); IPR011055 (SUPERFAMILY)	no GO terms	no GO terms
STENO00642	Smlt0861	X		440	1742	1740	1752	putative secreted serine protease|HMMPfam hit to PF04151, Bacterial pre-peptidase C-terminal domai, score 3.2e-22	peptidase S8	F:GO:0004252; P:GO:0006508	F:serine-type endopeptidase activity; P:proteolysis	EC:3.4.21	Acting on peptide bonds (peptidases)	IPR015500 (PRINTS); G3DSA:2.60.120.380 (GENE3D); IPR000209 (PFAM); IPR036852 (G3DSA:3.40.50.GENE3D); IPR007280 (PFAM); PTHR43806 (PANTHER); PTHR43806:SF26 (PANTHER); IPR034176 (CDD); IPR036852 (SUPERFAMILY)	F:GO:0004252; P:GO:0006508	F:serine-type endopeptidase activity; P:proteolysis
STENO00643	Smlt0862	X		268	494	486	534	putative asparaginase|similarity:blastp; with=UniProt:Q3BX19 (EMBL:AM039952;); Xanthomonas campestris pv. vesicatoria (strain 85-10).; Asparaginase (EC 3.5.1.1).; length=161; E()=6e-78	asparaginase	F:GO:0004067	F:asparaginase activity	EC:3.5.1.1	Asparaginase	IPR006034 (PRINTS); IPR006034 (PIRSF); IPR027474 (PFAM); IPR037152 (G3DSA:3.40.50.GENE3D); PIRSF500176 (PIRSF); PTHR11707 (PANTHER); PTHR11707:SF38 (PANTHER); IPR006034 (PROSITE_PROFILES); IPR036152 (SUPERFAMILY)	no GO terms	no GO terms
STENO00644	Smlt0863	X		259	336	330	345	putative transmembrane protein|4 probable transmembrane helices predicted for Smlt0863 by TMHMM2.0 at aa 7-25, 30-52, 57-76 and 81-103	DUF2069 domain-containing protein	C:GO:0016021	C:integral component of membrane	N/A	N/A	IPR018643 (PFAM)	no GO terms	no GO terms
STENO00645	Smlt0864			335	593	546	600	putative Trp repressor binding protein|HMMPfam hit to PF00258, Flavodoxin, score 0.0003	NAD(P)H:quinone oxidoreductase, type IV	F:GO:0003955; F:GO:0010181; P:GO:0055114	F:NAD(P)H dehydrogenase (quinone) activity; F:FMN binding; P:oxidation-reduction process	EC:1.6.5.2	NAD(P)H dehydrogenase (quinone)	IPR005025 (PFAM); IPR029039 (G3DSA:3.40.50.GENE3D); IPR010089 (TIGRFAM); PTHR30546:SF0 (PANTHER); PTHR30546 (PANTHER); IPR008254 (PROSITE_PROFILES); IPR029039 (SUPERFAMILY)	F:GO:0003955; F:GO:0010181; F:GO:0016491	F:NAD(P)H dehydrogenase (quinone) activity; F:FMN binding; F:oxidoreductase activity
STENO00646	Smlt0865	X		414	1275	1275	1275	ribonuclease BN/uncharacterised domain fusion protein|6 probable transmembrane helices predicted for Smlt0865 by TMHMM2.0 at aa 59-81, 121-143, 163-185, 200-222, 235-257 and 272-294	YihY family inner membrane protein	C:GO:0005887; F:GO:0016787	C:integral component of plasma membrane; F:hydrolase activity	N/A	N/A	IPR017039 (PFAM); IPR017039 (TIGRFAM); IPR017039 (PANTHER); PTHR30213:SF0 (PANTHER); IPR023679 (HAMAP)	no GO terms	no GO terms
STENO00647	Smlt0866	X		338	572	549	591	putative thioredoxin electron transport related protein|HMMPfam hit to PF08534, Redoxin, score 1.3e-13	thioredoxin	C:GO:0005623; F:GO:0016209; F:GO:0016491; F:GO:0016853; P:GO:0045454; P:GO:0055114; P:GO:0098869	C:cell; F:antioxidant activity; F:oxidoreductase activity; F:isomerase activity; P:cell redox homeostasis; P:oxidation-reduction process; P:cellular oxidant detoxification	N/A	N/A	G3DSA:3.40.30.10 (GENE3D); IPR000866 (PFAM); mobidb-lite (MOBIDB_LITE); mobidb-lite (MOBIDB_LITE); PTHR42852 (PANTHER); PS51257 (PROSITE_PROFILES); IPR013766 (PROSITE_PROFILES); cd02966 (CDD); IPR036249 (SUPERFAMILY)	F:GO:0016209; F:GO:0016491; P:GO:0045454; P:GO:0055114	F:antioxidant activity; F:oxidoreductase activity; P:cell redox homeostasis; P:oxidation-reduction process
STENO00648	Smlt0868	X		405	782	774	792	putative polyphosphate kinase/regulator|HMMPfam hit to PF03976, Polyphosphate kinase, score 3.8e-125	polyphosphate kinase 2	F:GO:0008976; P:GO:0016310	F:polyphosphate kinase activity; P:phosphorylation	EC:2.7.4.1	Polyphosphate kinase	IPR022486 (TIGRFAM); IPR022488 (PFAM); G3DSA:3.40.50.300 (GENE3D); IPR016898 (PIRSF); PTHR34383:SF1 (PANTHER); PTHR34383 (PANTHER); IPR027417 (SUPERFAMILY)	P:GO:0006793; F:GO:0008976	P:phosphorus metabolic process; F:polyphosphate kinase activity
STENO00649	Smlt0869			428	1708	1698	1725	TPR domain-containing protein|HMMPfam hit to PF00515, Tetratricopeptide repeat, score 0.045	tetratricopeptide repeat protein	F:GO:0016757	F:transferase activity, transferring glycosyl groups	N/A	N/A	IPR019734 (SMART); G3DSA:3.40.50.11380 (GENE3D); IPR011990 (G3DSA:1.25.40.GENE3D); IPR011990 (G3DSA:1.25.40.GENE3D); PF13428 (PFAM); G3DSA:3.40.50.2000 (GENE3D); IPR029489 (PFAM); PTHR44998 (PANTHER); IPR013026 (PROSITE_PROFILES); IPR011990 (SUPERFAMILY); SSF53756 (SUPERFAMILY)	F:GO:0005515	F:protein binding
STENO00650	Smlt0870			392	1083	1074	1086	putative peptide chain release factor 1|HMMPfam hit to PF03462, PCRF domain, score 4.7e-62	peptide chain release factor 1	C:GO:0005737; P:GO:0006415; F:GO:0016149	C:cytoplasm; P:translational termination; F:translation release factor activity, codon specific	N/A	N/A	IPR005139 (SMART); IPR004373 (TIGRFAM); G3DSA:3.30.70.1660 (GENE3D); IPR000352 (PFAM); G3DSA:3.30.160.20 (GENE3D); IPR005139 (PFAM); G3DSA:3.30.70.1660 (GENE3D); mobidb-lite (MOBIDB_LITE); mobidb-lite (MOBIDB_LITE); PTHR43804:SF4 (PANTHER); PTHR43804 (PANTHER); IPR004373 (HAMAP); SSF75620 (SUPERFAMILY)	F:GO:0003747; P:GO:0006415; F:GO:0016149	F:translation release factor activity; P:translational termination; F:translation release factor activity, codon specific
STENO00651	Smlt0871			398	1284	1284	1299	putative glutamyl-tRNA reductase|HMMPfam hit to PF05201, Glutamyl-tRNAGlu reductase, N-terminal d, score 4.9e-81	glutamyl-tRNA reductase	P:GO:0006782; F:GO:0008883; F:GO:0050661; P:GO:0055114	P:protoporphyrinogen IX biosynthetic process; F:glutamyl-tRNA reductase activity; F:NADP binding; P:oxidation-reduction process	EC:1.2.1.70	Glutamyl-tRNA reductase	IPR015895 (PFAM); IPR000343 (PIRSF); IPR015896 (PFAM); IPR000343 (TIGRFAM); IPR036343 (G3DSA:3.30.460.GENE3D); G3DSA:3.40.50.720 (GENE3D); IPR006151 (PFAM); mobidb-lite (MOBIDB_LITE); PTHR43013 (PANTHER); IPR000343 (HAMAP); cd05213 (CDD); IPR036291 (SUPERFAMILY); IPR036453 (SUPERFAMILY); IPR036343 (SUPERFAMILY)	F:GO:0008883; P:GO:0033014; F:GO:0050661; P:GO:0055114	F:glutamyl-tRNA reductase activity; P:tetrapyrrole biosynthetic process; F:NADP binding; P:oxidation-reduction process
STENO00652	Smlt0873			340	660	657	663	Outer membrane lipoprotein LolB precursor|HMMPfam hit to PF03550, Outer membrane lipoprotein LolB, score 4.7e-54	lipoprotein localization protein LolB	F:GO:0008565; C:GO:0009279; P:GO:0015031	F:protein transporter activity; C:cell outer membrane; P:protein transport	N/A	N/A	G3DSA:2.50.20.10 (GENE3D); IPR004565 (TIGRFAM); IPR004565 (PFAM); PTHR30634 (PANTHER); PTHR30634:SF11 (PANTHER); IPR004565 (HAMAP); PS51257 (PROSITE_PROFILES); IPR004565 (CDD); IPR029046 (SUPERFAMILY)	C:GO:0009279; P:GO:0015031	C:cell outer membrane; P:protein transport
STENO00653	Smlt0874	X		371	870	870	870	putative 4-diphosphocytidyl-2-C-methyl-D-erythritol kinase|HMMPfam hit to PF08544, GHMP kinases C terminal, score 6e-05	4-(cytidine 5'-diphospho)-2-C-methyl-D-erythritol kinase	F:GO:0005524; P:GO:0016114; P:GO:0016310; P:GO:0019288; F:GO:0050515	F:ATP binding; P:terpenoid biosynthetic process; P:phosphorylation; P:isopentenyl diphosphate biosynthetic process, methylerythritol 4-phosphate pathway; F:4-(cytidine 5'-diphospho)-2-C-methyl-D-erythritol kinase activity	EC:2.7.1.148	4-(cytidine 5'-diphospho)-2-C-methyl-D-erythritol kinase	IPR013750 (PFAM); IPR036554 (G3DSA:3.30.70.GENE3D); IPR006204 (PFAM); IPR004424 (PIRSF); IPR014721 (G3DSA:3.30.230.GENE3D); IPR004424 (TIGRFAM); PTHR43527 (PANTHER); IPR004424 (PTHR43527:PANTHER); IPR004424 (HAMAP); IPR020568 (SUPERFAMILY); IPR036554 (SUPERFAMILY)	F:GO:0005524; P:GO:0016114; F:GO:0050515	F:ATP binding; P:terpenoid biosynthetic process; F:4-(cytidine 5'-diphospho)-2-C-methyl-D-erythritol kinase activity
STENO00654	Smlt0875	X		367	962	960	963	putative ribose-phosphate pyrophosphokinase|HMMPfam hit to PF00156, Phosphoribosyl transferase domain, score 8.1e-32	ribose-Phosphate pyrophosphokinase	F:GO:0000287; F:GO:0004749; F:GO:0005524; C:GO:0005737; P:GO:0006015; P:GO:0009116; P:GO:0009156; P:GO:0009165; F:GO:0016301; P:GO:0016310	F:magnesium ion binding; F:ribose phosphate diphosphokinase activity; F:ATP binding; C:cytoplasm; P:5-phosphoribose 1-diphosphate biosynthetic process; P:nucleoside metabolic process; P:ribonucleoside monophosphate biosynthetic process; P:nucleotide biosynthetic process; F:kinase activity; P:phosphorylation	EC:2.7.6.1	Ribose-phosphate diphosphokinase	SM01400 (SMART); IPR005946 (PFAM); G3DSA:3.40.50.2020 (GENE3D); IPR005946 (TIGRFAM); G3DSA:3.40.50.2020 (GENE3D); IPR029099 (PFAM); IPR005946 (PANTHER); PTHR10210:SF41 (PANTHER); IPR037515 (HAMAP); IPR000836 (CDD); IPR029057 (SUPERFAMILY)	F:GO:0000287; F:GO:0004749; P:GO:0009116; P:GO:0009165	F:magnesium ion binding; F:ribose phosphate diphosphokinase activity; P:nucleoside metabolic process; P:nucleotide biosynthetic process
STENO00655	Smlt0876	X		248	617	603	627	50S ribosomal protein L25/general stress protein Ctc|HMMPfam hit to PF01386, Ribosomal L25p family, score 2e-28	50S ribosomal protein L25/general stress protein Ctc	F:GO:0003735; C:GO:0005840; P:GO:0006412; F:GO:0008097	F:structural constituent of ribosome; C:ribosome; P:translation; F:5S rRNA binding	N/A	N/A	IPR020056 (G3DSA:2.40.240.GENE3D); IPR020057 (PFAM); IPR001021 (TIGRFAM); IPR029751 (PFAM); IPR037121 (G3DSA:2.170.120.GENE3D); PTHR33284 (PANTHER); PTHR33284:SF1 (PANTHER); IPR029751 (PRODOM); IPR020055 (HAMAP); IPR001021 (HAMAP); IPR029751 (CDD); IPR011035 (SUPERFAMILY)	F:GO:0003735; C:GO:0005840; P:GO:0006412; F:GO:0008097	F:structural constituent of ribosome; C:ribosome; P:translation; F:5S rRNA binding
STENO00656	Smlt0877	X		373	579	579	582	putative peptidyl-tRNA hydrolase|HMMPfam hit to PF01195, Peptidyl-tRNA hydrolase, score 5.2e-75	aminoacyl-tRNA hydrolase	F:GO:0004045; C:GO:0005737; P:GO:0006412	F:aminoacyl-tRNA hydrolase activity; C:cytoplasm; P:translation	EC:3.1.1.29; EC:3.1.1.1	Aminoacyl-tRNA hydrolase; Carboxylesterase	IPR036416 (G3DSA:3.40.50.GENE3D); IPR001328 (PFAM); IPR001328 (TIGRFAM); IPR001328 (PANTHER); PTHR17224:SF1 (PANTHER); IPR001328 (HAMAP); IPR001328 (CDD); IPR036416 (SUPERFAMILY)	F:GO:0004045	F:aminoacyl-tRNA hydrolase activity
STENO00657	Smlt0878	X		415	1092	1092	1095	GTP-binding and nucleic acid-binding protein YchF|HMMPfam hit to PF06071, Protein of unknown function (DUF933), score 4.2e-60	redox-regulated ATPase YchF	F:GO:0005524; F:GO:0005525; F:GO:0016887; F:GO:0043022; F:GO:0043023	F:ATP binding; F:GTP binding; F:ATPase activity; F:ribosome binding; F:ribosomal large subunit binding	EC:3.6.1.3; EC:3.6.1.15	Adenosinetriphosphatase; Nucleoside-triphosphate phosphatase	IPR006073 (PRINTS); IPR023192 (G3DSA:1.10.150.GENE3D); IPR012675 (G3DSA:3.10.20.GENE3D); IPR004396 (PIRSF); IPR004396 (TIGRFAM); IPR013029 (PFAM); G3DSA:3.40.50.300 (GENE3D); IPR006073 (PFAM); PTHR23305:SF12 (PANTHER); PTHR23305 (PANTHER); IPR031167 (PROSITE_PROFILES); IPR004396 (HAMAP); cd01900 (CDD); cd04867 (CDD); IPR012676 (SUPERFAMILY); IPR027417 (SUPERFAMILY)	F:GO:0005525	F:GTP binding
STENO00658	Smlt0881			116	641	615	642	putative two-component response regulator transcriptional regulatory protein|HMMPfam hit to PF00072, Response regulator receiver domain, score 2.6e-21	DNA-binding response regulator	P:GO:0000160; F:GO:0003677; P:GO:0006355	P:phosphorelay signal transduction system; F:DNA binding; P:regulation of transcription, DNA-templated	N/A	N/A	IPR000792 (PRINTS); IPR000792 (SMART); IPR001789 (SMART); G3DSA:3.40.50.12740 (GENE3D); IPR000792 (PFAM); IPR001789 (PFAM); PTHR44688:SF2 (PANTHER); PTHR44688 (PANTHER); IPR000792 (PROSITE_PROFILES); IPR001789 (PROSITE_PROFILES); IPR001789 (CDD); IPR000792 (CDD); IPR016032 (SUPERFAMILY); IPR011006 (SUPERFAMILY)	P:GO:0000160; F:GO:0003677; P:GO:0006355	P:phosphorelay signal transduction system; F:DNA binding; P:regulation of transcription, DNA-templated
STENO00659	Smlt0882			158	3228	3225	3237	putative sensor histidine kinase/response regulator fusion protein|HMMPfam hit to PF00512, His Kinase A (phosphoacceptor) domain, score 1.4e-25	sensor histidine kinase	F:GO:0000155; P:GO:0000160; P:GO:0018106; P:GO:0023014	F:phosphorelay sensor kinase activity; P:phosphorelay signal transduction system; P:peptidyl-histidine phosphorylation; P:signal transduction by protein phosphorylation	EC:2.7.13.3	Histidine kinase	IPR004358 (PRINTS); IPR003661 (SMART); IPR003594 (SMART); IPR001789 (SMART); G3DSA:3.30.450.20 (GENE3D); G3DSA:3.40.50.2300 (GENE3D); IPR036890 (G3DSA:3.30.565.GENE3D); G3DSA:1.10.287.130 (GENE3D); IPR003661 (PFAM); IPR001789 (PFAM); IPR036641 (G3DSA:1.20.120.GENE3D); IPR003594 (PFAM); IPR008207 (PFAM); PTHR43047 (PANTHER); PTHR43047:SF5 (PANTHER); IPR001789 (PROSITE_PROFILES); IPR005467 (PROSITE…	F:GO:0000155; P:GO:0000160; P:GO:0007165; P:GO:0016310; F:GO:0016772	F:phosphorelay sensor kinase activity; P:phosphorelay signal transduction system; P:signal transduction; P:phosphorylation; F:transferase activity, transferring phosphorus-containing groups
STENO00660	Smlt0883			164	1218	1185	1224	putative EAL domain with two-component response regulator transcriptional regulatory protein|HMMPfam hit to PF00072, Response regulator receiver domain, score 2.9e-12	diguanylate phosphodiesterase	P:GO:0000160; F:GO:0071111	P:phosphorelay signal transduction system; F:cyclic-guanylate-specific phosphodiesterase activity	EC:3.1.4.52	Cyclic-guanylate-specific phosphodiesterase	IPR001789 (SMART); IPR001633 (SMART); IPR001633 (PFAM); IPR035919 (G3DSA:3.20.20.GENE3D); G3DSA:3.40.50.2300 (GENE3D); IPR001789 (PFAM); PTHR33121 (PANTHER); PTHR33121:SF46 (PANTHER); IPR001789 (PROSITE_PROFILES); IPR001633 (PROSITE_PROFILES); IPR001633 (CDD); IPR001789 (CDD); IPR035919 (SUPERFAMILY); IPR011006 (SUPERFAMILY)	P:GO:0000160	P:phosphorelay signal transduction system
STENO00661	Smlt0884			188	2771	2766	2784	putative two-component sensor histidine kinase response regulator fusion protein|2 probable transmembrane helices predicted for Smlt0884 by TMHMM2.0 at aa 20-42 and 285-307	hybrid sensor histidine kinase/response regulator	F:GO:0000155; P:GO:0000160; C:GO:0016021; P:GO:0018106; P:GO:0023014	F:phosphorelay sensor kinase activity; P:phosphorelay signal transduction system; C:integral component of membrane; P:peptidyl-histidine phosphorylation; P:signal transduction by protein phosphorylation	EC:2.7.13.3	Histidine kinase	IPR004358 (PRINTS); IPR001789 (SMART); IPR003661 (SMART); IPR003594 (SMART); G3DSA:1.10.287.130 (GENE3D); IPR003661 (PFAM); IPR001789 (PFAM); IPR003594 (PFAM); G3DSA:3.40.50.12740 (GENE3D); IPR036890 (G3DSA:3.30.565.GENE3D); mobidb-lite (MOBIDB_LITE); PTHR43047 (PANTHER); PTHR43047:SF5 (PANTHER); IPR001789 (PROSITE_PROFILES); IPR005467 (PROSITE_PROFILES); IPR003661 (CDD); IPR001789 (CDD); IPR0035…	F:GO:0000155; P:GO:0000160; P:GO:0007165; P:GO:0016310; F:GO:0016772	F:phosphorelay sensor kinase activity; P:phosphorelay signal transduction system; P:signal transduction; P:phosphorylation; F:transferase activity, transferring phosphorus-containing groups
STENO00662	Smlt0885			478	2740	2733	2763	putative TonB dependent receptor protein|HMMPfam hit to PF07715, TonB-dependent Receptor Plug Domain, score 5.7e-21	TonB-dependent receptor	C:GO:0009279; C:GO:0016021	C:cell outer membrane; C:integral component of membrane	N/A	N/A	IPR000531 (PFAM); IPR037066 (G3DSA:2.170.130.GENE3D); IPR012910 (PFAM); mobidb-lite (MOBIDB_LITE); mobidb-lite (MOBIDB_LITE); PTHR30069:SF15 (PANTHER); IPR039426 (PANTHER); SSF56935 (SUPERFAMILY)	no GO terms	no GO terms
STENO00663	Smlt0886			366	1020	1014	1047	putative peptidase (cyanophycinase-like)|HMMPfam hit to PF03575, Peptidase family S51, score 2.2e-06	peptidase	F:GO:0004180; P:GO:0006508; F:GO:0008236; P:GO:0044260	F:carboxypeptidase activity; P:proteolysis; F:serine-type peptidase activity; P:cellular macromolecule metabolic process	N/A	N/A	IPR011811 (PIRSF); IPR029062 (G3DSA:3.40.50.GENE3D); IPR005320 (PFAM); PTHR36175 (PANTHER); cd03145 (CDD); IPR029062 (SUPERFAMILY)	P:GO:0006508; F:GO:0008236; F:GO:0016787; P:GO:0044260	P:proteolysis; F:serine-type peptidase activity; F:hydrolase activity; P:cellular macromolecule metabolic process
STENO00664	Smlt0887	X		408	1016	1011	1026	Isoaspartyl aminopeptidase|HMMPfam hit to PF01112, Asparaginase, score 9.1e-98	isoaspartyl peptidase/L-asparaginase	F:GO:0004067; P:GO:0006508; F:GO:0008798	F:asparaginase activity; P:proteolysis; F:beta-aspartyl-peptidase activity	EC:3.5.1.1; EC:3.4.19.5; EC:3.4.19	Asparaginase; Beta-aspartyl-peptidase; Acting on peptide bonds (peptidases)	G3DSA:3.60.20.30 (GENE3D); IPR000246 (PFAM); IPR000246 (PANTHER); PTHR10188:SF25 (PANTHER); cd04701 (CDD); IPR029055 (SUPERFAMILY)	F:GO:0016787	F:hydrolase activity
STENO00665	Smlt0891			165	413	393	414	putative transmembrane preprotein translocase subunit|HMMPfam hit to PF00584, SecE/Sec61-gamma subunits of protein translo, score 1.4e-15	preprotein translocase subunit SecE	C:GO:0005886; P:GO:0006605; P:GO:0009306; F:GO:0015450; C:GO:0016021; P:GO:0043952; P:GO:0065002	C:plasma membrane; P:protein targeting; P:protein secretion; F:P-P-bond-hydrolysis-driven protein transmembrane transporter activity; C:integral component of membrane; P:protein transport by the Sec complex; P:intracellular protein transmembrane transport	N/A	N/A	IPR005807 (PRINTS); IPR005807 (TIGRFAM); IPR001901 (PFAM); IPR038379 (G3DSA:1.20.5.GENE3D); IPR005807 (PANTHER); IPR001901 (HAMAP)	P:GO:0006605; P:GO:0006886; P:GO:0009306; F:GO:0015450; C:GO:0016020; C:GO:0016021	P:protein targeting; P:intracellular protein transport; P:protein secretion; F:P-P-bond-hydrolysis-driven protein transmembrane transporter activity; C:membrane; C:integral component of membrane
STENO00666	Smlt0892			290	561	558	564	putative transcription antitermination protein|HMMPfam hit to PF00467, KOW motif, score 1e-10	transcription termination/antitermination protein NusG	P:GO:0031564; P:GO:0032784	P:transcription antitermination; P:regulation of DNA-templated transcription, elongation	N/A	N/A	IPR001062 (PRINTS); IPR005824 (SMART); IPR006645 (SMART); IPR036735 (G3DSA:3.30.70.GENE3D); IPR005824 (PFAM); IPR001062 (TIGRFAM); IPR006645 (PFAM); IPR014722 (G3DSA:2.30.30.GENE3D); IPR001062 (PTHR30265:PANTHER); PTHR30265 (PANTHER); IPR001062 (HAMAP); cd09891 (CDD); cd06091 (CDD); IPR036735 (SUPERFAMILY); IPR008991 (SUPERFAMILY)	P:GO:0006355; P:GO:0032784	P:regulation of transcription, DNA-templated; P:regulation of DNA-templated transcription, elongation
STENO00667	Smlt0894			132	429	429	429	putative 50S ribosomal protein L11|HMMPfam hit to PF00298, Ribosomal protein L11, RNA binding do, score 3.1e-33	50S ribosomal protein L11	F:GO:0003735; C:GO:0005840; P:GO:0006412; F:GO:0070180	F:structural constituent of ribosome; C:ribosome; P:translation; F:large ribosomal subunit rRNA binding	N/A	N/A	IPR000911 (SMART); IPR036796 (G3DSA:3.30.1550.GENE3D); IPR020784 (PFAM); G3DSA:1.10.10.2720 (GENE3D); IPR020783 (PFAM); IPR006519 (TIGRFAM); IPR000911 (PANTHER); PTHR11661:SF1 (PANTHER); PD001367 (PRODOM); IPR000911 (HAMAP); IPR000911 (CDD); IPR036796 (SUPERFAMILY); IPR036769 (SUPERFAMILY)	F:GO:0003735; C:GO:0005840; P:GO:0006412	F:structural constituent of ribosome; C:ribosome; P:translation
STENO00668	Smlt0895			279	699	699	699	putative 50S ribosomal subunit protein L1|HMMPfam hit to PF00687, Ribosomal protein L1p/L10e family, score 2.3e-105	50S ribosomal protein L1	F:GO:0000049; F:GO:0003735; P:GO:0006417; C:GO:0015934; F:GO:0019843	F:tRNA binding; F:structural constituent of ribosome; P:regulation of translation; C:large ribosomal subunit; F:rRNA binding	N/A	N/A	IPR028364 (PFAM); IPR016095 (G3DSA:3.40.50.GENE3D); G3DSA:3.30.190.20 (GENE3D); IPR005878 (TIGRFAM); IPR002143 (PIRSF); PTHR23105:SF54 (PANTHER); PTHR23105 (PANTHER); IPR005878 (HAMAP); IPR028364 (CDD); IPR023674 (SUPERFAMILY)	F:GO:0003723; F:GO:0003735; P:GO:0006412; C:GO:0015934	F:RNA binding; F:structural constituent of ribosome; P:translation; C:large ribosomal subunit
STENO00669	Smlt0896			136	536	516	597	putative 50S ribosomal subunit protein L10|HMMPfam hit to PF00466, Ribosomal protein L10, score 3.3e-22	50S ribosomal protein L10	C:GO:0005840; P:GO:0006412; P:GO:0042254; F:GO:0070180	C:ribosome; P:translation; P:ribosome biogenesis; F:large ribosomal subunit rRNA binding	N/A	N/A	G3DSA:3.30.70.1730 (GENE3D); IPR001790 (PFAM); IPR001790 (PANTHER); PTHR11560:SF8 (PANTHER); IPR022973 (HAMAP); cd05797 (CDD); SSF160369 (SUPERFAMILY)	C:GO:0005622; P:GO:0042254	C:intracellular; P:ribosome biogenesis
STENO00670	Smlt0897			97	368	366	369	putative 50S ribosomal subunit protein L7/L12|HMMPfam hit to PF00542, Ribosomal protein L7/L12 C-terminal dom, score 3.8e-31	50S ribosomal protein L7/L12	F:GO:0003735; C:GO:0005840; P:GO:0006412	F:structural constituent of ribosome; C:ribosome; P:translation	N/A	N/A	IPR014719 (G3DSA:3.30.1390.GENE3D); G3DSA:1.20.5.710 (GENE3D); IPR008932 (PFAM); IPR000206 (TIGRFAM); IPR013823 (PFAM); PTHR44923 (PANTHER); IPR013823 (PRODOM); IPR000206 (HAMAP); IPR000206 (CDD); IPR014719 (SUPERFAMILY); IPR036235 (SUPERFAMILY)	F:GO:0003735; C:GO:0005622; C:GO:0005840; P:GO:0006412	F:structural constituent of ribosome; C:intracellular; C:ribosome; P:translation
STENO00671	Smlt0898			474	4155	4152	4194	putative DNA-directed RNA polymerase, beta-subunit|HMMPfam hit to PF04560, RNA polymerase Rpb2, domain, score 2.6e-50	DNA-directed RNA polymerase subunit beta	F:GO:0003677; F:GO:0003899; P:GO:0006351; F:GO:0032549	F:DNA binding; F:DNA-directed 5'-3' RNA polymerase activity; P:transcription, DNA-templated; F:ribonucleoside binding	EC:2.7.7.6	DNA-directed RNA polymerase	IPR037034 (G3DSA:3.90.1110.GENE3D); IPR007641 (PFAM); IPR007120 (PFAM); G3DSA:2.40.50.100 (GENE3D); IPR014724 (G3DSA:2.40.50.GENE3D); IPR019462 (PFAM); IPR007645 (PFAM); IPR010243 (TIGRFAM); IPR037033 (G3DSA:2.40.270.GENE3D); G3DSA:3.90.1800.10 (GENE3D); IPR007644 (PFAM); IPR007642 (PFAM); IPR037033 (G3DSA:2.40.270.GENE3D); G3DSA:3.90.1100.10 (GENE3D); G3DSA:3.90.1100.10 (GENE3D); PTHR20856:SF20 …	F:GO:0003677; F:GO:0003899; P:GO:0006351; F:GO:0032549	F:DNA binding; F:DNA-directed 5'-3' RNA polymerase activity; P:transcription, DNA-templated; F:ribonucleoside binding
STENO00672	Smlt0901			85	375	375	375	putative 30S ribosomal protein S12|HMMPfam hit to PF00164, Ribosomal protein S12, score 5.5e-71	30S ribosomal protein S12	F:GO:0000049; F:GO:0003735; P:GO:0006412; C:GO:0015935; F:GO:0019843	F:tRNA binding; F:structural constituent of ribosome; P:translation; C:small ribosomal subunit; F:rRNA binding	N/A	N/A	IPR006032 (PRINTS); G3DSA:2.40.50.140 (GENE3D); IPR006032 (PFAM); IPR006032 (PIRSF); IPR005679 (TIGRFAM); mobidb-lite (MOBIDB_LITE); mobidb-lite (MOBIDB_LITE); PTHR11652:SF1 (PANTHER); IPR006032 (PANTHER); IPR005679 (HAMAP); IPR005679 (CDD); IPR012340 (SUPERFAMILY)	F:GO:0003735; C:GO:0005840; P:GO:0006412; C:GO:0015935	F:structural constituent of ribosome; C:ribosome; P:translation; C:small ribosomal subunit
STENO00673	Smlt0902			142	471	468	474	putative 30S ribosomal protein S7|HMMPfam hit to PF00177, Ribosomal protein S7p/S5e, score 3.8e-75	30S ribosomal protein S7	P:GO:0000028; F:GO:0000049; F:GO:0003729; F:GO:0003735; P:GO:0006412; F:GO:0019843; C:GO:0022627	P:ribosomal small subunit assembly; F:tRNA binding; F:mRNA binding; F:structural constituent of ribosome; P:translation; F:rRNA binding; C:cytosolic small ribosomal subunit	N/A	N/A	IPR000235 (PIRSF); IPR005717 (TIGRFAM); IPR036823 (G3DSA:1.10.455.GENE3D); IPR023798 (PFAM); IPR000235 (PANTHER); PTHR11205:SF19 (PANTHER); IPR005717 (HAMAP); cd14869 (CDD); IPR036823 (SUPERFAMILY)	F:GO:0003735; P:GO:0006412; C:GO:0015935	F:structural constituent of ribosome; P:translation; C:small ribosomal subunit
STENO00674	Smlt0903			387	2141	2091	2142	translation elongation factor G|HMMPfam hit to PF00679, Elongation factor G C-terminus, score 1.5e-48	elongation factor G	F:GO:0003746; F:GO:0003924; F:GO:0005525; C:GO:0005737; P:GO:0006414	F:translation elongation factor activity; F:GTPase activity; F:GTP binding; C:cytoplasm; P:translational elongation	EC:3.6.1.15	Nucleoside-triphosphate phosphatase	IPR000795 (PRINTS); IPR005517 (SMART); IPR000640 (SMART); G3DSA:2.40.30.10 (GENE3D); G3DSA:3.40.50.300 (GENE3D); IPR005225 (TIGRFAM); G3DSA:3.30.70.240 (GENE3D); PF14492 (PFAM); IPR000640 (PFAM); IPR014721 (G3DSA:3.30.230.GENE3D); IPR000795 (PFAM); IPR005517 (PFAM); IPR004161 (PFAM); IPR004540 (TIGRFAM); G3DSA:3.30.70.870 (GENE3D); PTHR43261 (PANTHER); IPR004540 (HAMAP); IPR000795 (PROSITE_PROFIL…	F:GO:0003746; F:GO:0003924; F:GO:0005525; C:GO:0005622; P:GO:0006414	F:translation elongation factor activity; F:GTPase activity; F:GTP binding; C:intracellular; P:translational elongation
STENO00675	Smlt0905			49	312	312	312	putative 30S ribosomal protein S10|HMMPfam hit to PF00338, Ribosomal protein S10p/S20e, score 1.1e-56	30S ribosomal protein S10	F:GO:0000049; F:GO:0003735; C:GO:0005840; P:GO:0006412	F:tRNA binding; F:structural constituent of ribosome; C:ribosome; P:translation	N/A	N/A	IPR001848 (PRINTS); IPR027486 (SMART); IPR001848 (TIGRFAM); IPR036838 (G3DSA:3.30.70.GENE3D); IPR027486 (PFAM); PTHR11700:SF9 (PANTHER); IPR001848 (PANTHER); IPR001848 (HAMAP); IPR036838 (SUPERFAMILY)	F:GO:0003735; C:GO:0005840; P:GO:0006412	F:structural constituent of ribosome; C:ribosome; P:translation
STENO00676	Smlt0906			181	651	651	654	putative 50S ribosomal protein L3|HMMPfam hit to PF00297, Ribosomal protein L3, score 6.1e-82	50S ribosomal protein L3	F:GO:0003735; C:GO:0005840; P:GO:0006412; F:GO:0019843	F:structural constituent of ribosome; C:ribosome; P:translation; F:rRNA binding	N/A	N/A	IPR019927 (TIGRFAM); G3DSA:2.40.50.620 (GENE3D); IPR000597 (PFAM); G3DSA:2.40.30.10 (GENE3D); IPR019927 (PANTHER); IPR019927 (HAMAP); IPR009000 (SUPERFAMILY)	F:GO:0003735; C:GO:0005622; C:GO:0005840; P:GO:0006412	F:structural constituent of ribosome; C:intracellular; C:ribosome; P:translation
STENO00677	Smlt0907			158	606	606	606	putative 50S ribosomal protein L4|HMMPfam hit to PF00573, Ribosomal protein L4/L1 family, score 4.7e-44	50S ribosomal protein L4	F:GO:0003735; C:GO:0005840; P:GO:0006412; F:GO:0019843	F:structural constituent of ribosome; C:ribosome; P:translation; F:rRNA binding	N/A	N/A	IPR002136 (PFAM); IPR023574 (G3DSA:3.40.1370.GENE3D); IPR013005 (TIGRFAM); mobidb-lite (MOBIDB_LITE); IPR013005 (PANTHER); IPR013005 (HAMAP); IPR023574 (SUPERFAMILY)	F:GO:0003735; C:GO:0005840; P:GO:0006412	F:structural constituent of ribosome; C:ribosome; P:translation
STENO00678	Smlt0908			56	300	300	300	putative 50S ribosomal subunit protein L23|HMMPfam hit to PF00276, Ribosomal protein L23, score 4.8e-27	50S ribosomal protein L23	F:GO:0003735; C:GO:0005840; P:GO:0006412; F:GO:0019843	F:structural constituent of ribosome; C:ribosome; P:translation; F:rRNA binding	N/A	N/A	IPR013025 (PFAM); IPR012677 (G3DSA:3.30.70.GENE3D); PTHR11620:SF2 (PANTHER); PTHR11620 (PANTHER); IPR013025 (HAMAP); IPR012678 (SUPERFAMILY)	F:GO:0003735; C:GO:0005622; C:GO:0005840; P:GO:0006412	F:structural constituent of ribosome; C:intracellular; C:ribosome; P:translation
STENO00679	Smlt0909			244	828	828	852	putative 50S ribosomal protein L2|HMMPfam hit to PF03947, Ribosomal Proteins L2, C-terminal doma, score 1.5e-82	50S ribosomal protein L2	F:GO:0003735; P:GO:0006412; C:GO:0015934; F:GO:0016740; F:GO:0019843	F:structural constituent of ribosome; P:translation; C:large ribosomal subunit; F:transferase activity; F:rRNA binding	N/A	N/A	IPR002171 (SMART); IPR022669 (SMART); IPR014726 (G3DSA:4.10.950.GENE3D); G3DSA:2.40.50.140 (GENE3D); IPR002171 (PIRSF); IPR022669 (PFAM); IPR005880 (TIGRFAM); IPR022666 (PFAM); IPR014722 (G3DSA:2.30.30.GENE3D); mobidb-lite (MOBIDB_LITE); mobidb-lite (MOBIDB_LITE); IPR002171 (PANTHER); PTHR13691:SF5 (PANTHER); IPR005880 (HAMAP); IPR008991 (SUPERFAMILY); IPR012340 (SUPERFAMILY)	F:GO:0003723; F:GO:0003735; C:GO:0005840; P:GO:0006412; C:GO:0015934; F:GO:0016740	F:RNA binding; F:structural constituent of ribosome; C:ribosome; P:translation; C:large ribosomal subunit; F:transferase activity
STENO00680	Smlt0910			42	270	267	279	putative 30S ribosomal protein S19|HMMPfam hit to PF00203, Ribosomal protein S19, score 4.9e-48	30S ribosomal protein S19	P:GO:0000028; F:GO:0003735; P:GO:0006412; F:GO:0019843; C:GO:0022627	P:ribosomal small subunit assembly; F:structural constituent of ribosome; P:translation; F:rRNA binding; C:cytosolic small ribosomal subunit	N/A	N/A	IPR002222 (PRINTS); IPR002222 (PFAM); IPR023575 (G3DSA:3.30.860.GENE3D); IPR005732 (TIGRFAM); IPR002222 (PIRSF); PTHR11880:SF8 (PANTHER); IPR002222 (PANTHER); IPR002222 (HAMAP); IPR023575 (SUPERFAMILY)	F:GO:0003735; C:GO:0005840; P:GO:0006412; C:GO:0015935	F:structural constituent of ribosome; C:ribosome; P:translation; C:small ribosomal subunit
STENO00681	Smlt0911			63	336	336	342	putative 50S ribosomal protein L22|HMMPfam hit to PF00237, Ribosomal protein L22p/L17e, score 2.5e-49	50S ribosomal protein L22	F:GO:0003735; P:GO:0006412; F:GO:0019843; C:GO:0022625; P:GO:0042255	F:structural constituent of ribosome; P:translation; F:rRNA binding; C:cytosolic large ribosomal subunit; P:ribosome assembly	N/A	N/A	IPR036394 (G3DSA:3.90.470.GENE3D); IPR001063 (PFAM); IPR005727 (TIGRFAM); IPR005727 (PANTHER); IPR005727 (HAMAP); IPR001063 (CDD); IPR036394 (SUPERFAMILY)	F:GO:0003735; C:GO:0005840; P:GO:0006412; C:GO:0015934	F:structural constituent of ribosome; C:ribosome; P:translation; C:large ribosomal subunit
STENO00682	Smlt0912			193	734	720	735	putative 30S ribosomal protein S3|HMMPfam hit to PF00189, Ribosomal protein S3, C-terminal domai, score 5.7e-49	30S ribosomal protein S3	F:GO:0003729; F:GO:0003735; P:GO:0006412; C:GO:0015935; F:GO:0019843	F:mRNA binding; F:structural constituent of ribosome; P:translation; C:small ribosomal subunit; F:rRNA binding	N/A	N/A	IPR004087 (SMART); IPR036419 (G3DSA:3.30.1140.GENE3D); IPR015946 (G3DSA:3.30.300.GENE3D); IPR001351 (PFAM); IPR004044 (PFAM); IPR005704 (TIGRFAM); mobidb-lite (MOBIDB_LITE); mobidb-lite (MOBIDB_LITE); PTHR11760 (PANTHER); IPR005704 (PTHR11760:PANTHER); IPR005704 (HAMAP); IPR004044 (PROSITE_PROFILES); PS50084 (PROSITE_PROFILES); cd02412 (CDD); IPR036419 (SUPERFAMILY); IPR009019 (SUPERFAMILY)	F:GO:0003676; F:GO:0003723; F:GO:0003735; C:GO:0005840; P:GO:0006412; C:GO:0015935	F:nucleic acid binding; F:RNA binding; F:structural constituent of ribosome; C:ribosome; P:translation; C:small ribosomal subunit
STENO00683	Smlt0913			102	414	414	414	putative 50S ribosomal protein L16|HMMPfam hit to PF00252, Ribosomal protein L16, score 4.8e-83	50S ribosomal protein L16	F:GO:0000049; F:GO:0003735; C:GO:0005840; P:GO:0006412; F:GO:0019843	F:tRNA binding; F:structural constituent of ribosome; C:ribosome; P:translation; F:rRNA binding	N/A	N/A	IPR000114 (PRINTS); IPR016180 (PFAM); IPR036920 (G3DSA:3.90.1170.GENE3D); IPR000114 (TIGRFAM); IPR000114 (PANTHER); IPR000114 (HAMAP); IPR016180 (CDD); IPR036920 (SUPERFAMILY)	F:GO:0003735; C:GO:0005840; P:GO:0006412; F:GO:0019843	F:structural constituent of ribosome; C:ribosome; P:translation; F:rRNA binding
STENO00684	Smlt0914			43	186	186	189	putative 50S ribosomal subunit protein L29|HMMPfam hit to PF00831, Ribosomal L29 protein, score 1.5e-23	50S ribosomal protein L29	F:GO:0003735; C:GO:0005840; P:GO:0006412	F:structural constituent of ribosome; C:ribosome; P:translation	N/A	N/A	IPR001854 (PFAM); G3DSA:1.10.287.310 (GENE3D); IPR001854 (TIGRFAM); PTHR10916 (PANTHER); IPR001854 (HAMAP); cd00427 (CDD); IPR036049 (SUPERFAMILY)	F:GO:0003735; C:GO:0005622; C:GO:0005840; P:GO:0006412	F:structural constituent of ribosome; C:intracellular; C:ribosome; P:translation
STENO00685	Smlt0915			74	269	258	270	putative 30S ribosomal protein S17|HMMPfam hit to PF00366, Ribosomal protein S17, score 6.1e-36	30S ribosomal protein S17	F:GO:0003735; C:GO:0005840; P:GO:0006412; F:GO:0019843	F:structural constituent of ribosome; C:ribosome; P:translation; F:rRNA binding	N/A	N/A	IPR000266 (PRINTS); G3DSA:2.40.50.140 (GENE3D); IPR019984 (TIGRFAM); IPR000266 (PFAM); IPR000266 (PANTHER); PTHR10744:SF1 (PANTHER); IPR000266 (PRODOM); IPR019984 (HAMAP); IPR012340 (SUPERFAMILY)	F:GO:0003735; C:GO:0005622; C:GO:0005840; P:GO:0006412	F:structural constituent of ribosome; C:intracellular; C:ribosome; P:translation
STENO00686	Smlt0916			92	369	369	369	putative 50S ribosomal protein L14|HMMPfam hit to PF00238, Ribosomal protein L14p/L23e, score 4.6e-76	50S ribosomal protein L14	F:GO:0003735; P:GO:0006412; C:GO:0022625; F:GO:0070180	F:structural constituent of ribosome; P:translation; C:cytosolic large ribosomal subunit; F:large ribosomal subunit rRNA binding	N/A	N/A	IPR000218 (SMART); IPR005745 (TIGRFAM); IPR000218 (PFAM); IPR036853 (G3DSA:2.40.150.GENE3D); IPR000218 (PANTHER); PTHR11761:SF3 (PANTHER); IPR000218 (HAMAP); IPR036853 (SUPERFAMILY)	F:GO:0003735; C:GO:0005840; P:GO:0006412; C:GO:0015934	F:structural constituent of ribosome; C:ribosome; P:translation; C:large ribosomal subunit
STENO00687	Smlt0917			84	318	318	324	putative 50S ribosomal protein L24|HMMPfam hit to PF00467, KOW motif, score 1.9e-07	50S ribosomal protein L24	F:GO:0003735; C:GO:0005840; P:GO:0006412; F:GO:0019843	F:structural constituent of ribosome; C:ribosome; P:translation; F:rRNA binding	N/A	N/A	IPR005824 (SMART); IPR014722 (G3DSA:2.30.30.GENE3D); IPR005824 (PFAM); IPR003256 (TIGRFAM); IPR003256 (PFAM); IPR003256 (PANTHER); IPR003256 (HAMAP); cd06089 (CDD); IPR008991 (SUPERFAMILY)	F:GO:0003735; C:GO:0005622; C:GO:0005840; P:GO:0006412	F:structural constituent of ribosome; C:intracellular; C:ribosome; P:translation
STENO00688	Smlt0918			150	543	543	543	putative 50S ribosomal protein L5|HMMPfam hit to PF00673, ribosomal L5P family C-terminus, score 7.8e-55	50S ribosomal protein L5	F:GO:0000049; F:GO:0003735; C:GO:0005840; P:GO:0006412; F:GO:0019843	F:tRNA binding; F:structural constituent of ribosome; C:ribosome; P:translation; F:rRNA binding	N/A	N/A	IPR022803 (G3DSA:3.30.1440.GENE3D); IPR002132 (PIRSF); IPR031310 (PFAM); IPR031309 (PFAM); IPR002132 (PANTHER); PTHR11994:SF4 (PANTHER); IPR020930 (HAMAP); IPR022803 (SUPERFAMILY)	F:GO:0003735; C:GO:0005622; C:GO:0005840; P:GO:0006412	F:structural constituent of ribosome; C:intracellular; C:ribosome; P:translation
STENO00689	Smlt0919			135	306	306	306	30S ribosomal protein S14p (S29e) |HMMPfam hit to PF00253, Ribosomal protein S14p/S29e, score 1.1e-18	30S ribosomal protein S14	F:GO:0003735; C:GO:0005840; P:GO:0006412; F:GO:0019843	F:structural constituent of ribosome; C:ribosome; P:translation; F:rRNA binding	N/A	N/A	IPR001209 (PFAM); G3DSA:4.10.830.10 (GENE3D); IPR001209 (PANTHER); IPR023036 (HAMAP); SSF57716 (SUPERFAMILY)	F:GO:0003735; C:GO:0005622; C:GO:0005840; P:GO:0006412	F:structural constituent of ribosome; C:intracellular; C:ribosome; P:translation
STENO00690	Smlt0920			103	399	399	399	SSU ribosomal protein S8p (S15Ae)|HMMPfam hit to PF00410, Ribosomal protein S8, score 6.7e-57	30S ribosomal protein S8	F:GO:0003735; C:GO:0005840; P:GO:0006412; F:GO:0019843	F:structural constituent of ribosome; C:ribosome; P:translation; F:rRNA binding	N/A	N/A	IPR000630 (PFAM); G3DSA:3.30.1370.30 (GENE3D); G3DSA:3.30.1490.10 (GENE3D); PTHR11758:SF4 (PANTHER); IPR000630 (PANTHER); IPR000630 (HAMAP); IPR035987 (SUPERFAMILY)	F:GO:0003735; C:GO:0005840; P:GO:0006412	F:structural constituent of ribosome; C:ribosome; P:translation
STENO00691	Smlt0921			208	525	525	528	putative 50S ribosomal protein L6|HMMPfam hit to PF00347, Ribosomal protein L6, score 1.8e-30	50S ribosomal protein L6	F:GO:0003735; C:GO:0005840; P:GO:0006412; F:GO:0019843	F:structural constituent of ribosome; C:ribosome; P:translation; F:rRNA binding	N/A	N/A	IPR019906 (PRINTS); IPR020040 (PFAM); IPR036789 (G3DSA:3.90.930.GENE3D); IPR036789 (G3DSA:3.90.930.GENE3D); IPR000702 (PIRSF); IPR019906 (TIGRFAM); IPR000702 (PANTHER); IPR019906 (PTHR11655:PANTHER); IPR019906 (HAMAP); IPR036789 (SUPERFAMILY); IPR036789 (SUPERFAMILY)	F:GO:0003735; C:GO:0005840; P:GO:0006412; F:GO:0019843	F:structural constituent of ribosome; C:ribosome; P:translation; F:rRNA binding
STENO00692	Smlt0922	X		181	354	354	360	putative 50S ribosomal protein L18|HMMPfam hit to PF00861, Ribosomal L18p/L5e family, score 5.8e-33	50S ribosomal protein L18	F:GO:0003735; C:GO:0005840; P:GO:0006412; F:GO:0019843	F:structural constituent of ribosome; C:ribosome; P:translation; F:rRNA binding	N/A	N/A	IPR005484 (PFAM); IPR004389 (TIGRFAM); G3DSA:3.30.420.100 (GENE3D); PTHR12899:SF3 (PANTHER); IPR005484 (PANTHER); IPR004389 (HAMAP); cd00432 (CDD); SSF53137 (SUPERFAMILY)	F:GO:0003735; C:GO:0005622; C:GO:0005840; P:GO:0006412	F:structural constituent of ribosome; C:intracellular; C:ribosome; P:translation
STENO00693	Smlt0923	X		210	542	540	543	putative 30S ribosomal subunit protein S5|HMMPfam hit to PF03719, Ribosomal protein S5, C-terminal domai, score 2.5e-31	30S ribosomal protein S5	F:GO:0003735; P:GO:0006412; C:GO:0015935; F:GO:0019843	F:structural constituent of ribosome; P:translation; C:small ribosomal subunit; F:rRNA binding	N/A	N/A	IPR005324 (PFAM); IPR013810 (PFAM); IPR014721 (G3DSA:3.30.230.GENE3D); G3DSA:3.30.160.20 (GENE3D); IPR005712 (TIGRFAM); IPR000851 (PANTHER); PTHR13718:SF61 (PANTHER); IPR005712 (HAMAP); IPR013810 (PROSITE_PROFILES); SSF54768 (SUPERFAMILY); IPR020568 (SUPERFAMILY)	F:GO:0003723; F:GO:0003735; C:GO:0005840; P:GO:0006412; C:GO:0015935	F:RNA binding; F:structural constituent of ribosome; C:ribosome; P:translation; C:small ribosomal subunit
STENO00694	Smlt0924	X		95	191	186	201	putative 50S ribosomal protein L30|similarity:fasta; BPSL3195; bpseudomallei; 50S ribosomal protein L30; length 60 aa; id=63.2%; E()=4e-14; 57 aa overlap; query 5-61 aa; subject 2-58 aa; similarity:fasta; CAL0252; bcenocepacia; 50S ribosomal protein L30; length 60 aa; id=63.2%; E()=3.6e-14; 57 aa overlap; query 5-61 aa; subject 2-58 aa; similarity:fasta; BPP0049; bparapertussis; 50S ribosomal pro…	50S ribosomal protein L30	F:GO:0003735; P:GO:0006412; C:GO:0015934	F:structural constituent of ribosome; P:translation; C:large ribosomal subunit	N/A	N/A	IPR036919 (G3DSA:3.30.1390.GENE3D); IPR005996 (PIRSF); IPR016082 (PFAM); IPR005996 (TIGRFAM); IPR005996 (PANTHER); IPR005996 (HAMAP); IPR005996 (CDD); IPR036919 (SUPERFAMILY)	F:GO:0003735; P:GO:0006412; C:GO:0015934	F:structural constituent of ribosome; P:translation; C:large ribosomal subunit
STENO00695	Smlt0925			174	444	444	444	LSU ribosomal protein L15p (L27Ae)|HMMPfam hit to PF00256, Ribosomal protein L15, score 5.8e-08	50S ribosomal protein L15	F:GO:0003735; P:GO:0006412; C:GO:0015934; F:GO:0019843	F:structural constituent of ribosome; P:translation; C:large ribosomal subunit; F:rRNA binding	N/A	N/A	G3DSA:3.100.10.10 (GENE3D); IPR021131 (PFAM); IPR005749 (TIGRFAM); mobidb-lite (MOBIDB_LITE); PTHR12934:SF16 (PANTHER); IPR005749 (PANTHER); IPR030878 (HAMAP); IPR036227 (SUPERFAMILY)	F:GO:0003735; P:GO:0006412; C:GO:0015934	F:structural constituent of ribosome; P:translation; C:large ribosomal subunit
STENO00696	Smlt0926			405	1366	1347	1368	Preprotein translocase secY subunit (TC 3.A.5.1.1)|HMMPfam hit to PF00344, eubacterial secY protein, score 5.4e-160	preprotein translocase subunit SecY	C:GO:0005886; P:GO:0006605; C:GO:0016021; P:GO:0043952; P:GO:0065002	C:plasma membrane; P:protein targeting; C:integral component of membrane; P:protein transport by the Sec complex; P:intracellular protein transmembrane transport	N/A	N/A	PR00303 (PRINTS); IPR002208 (TIGRFAM); IPR002208 (PIRSF); IPR002208 (PFAM); IPR023201 (G3DSA:1.10.3370.GENE3D); IPR002208 (PANTHER); PTHR10906:SF2 (PANTHER); IPR026593 (HAMAP); IPR023201 (SUPERFAMILY)	P:GO:0015031; C:GO:0016020	P:protein transport; C:membrane
STENO00697	Smlt0928	X		85	357	357	357	putative 30S ribosomal protein S13|HMMPfam hit to PF00416, Ribosomal protein S13/S18, score 1.2e-52	30S ribosomal protein S13	F:GO:0000049; F:GO:0003735; C:GO:0005829; C:GO:0005840; P:GO:0006412; F:GO:0019843	F:tRNA binding; F:structural constituent of ribosome; C:cytosol; C:ribosome; P:translation; F:rRNA binding	N/A	N/A	IPR019980 (TIGRFAM); G3DSA:1.10.8.50 (GENE3D); IPR001892 (PFAM); IPR001892 (PIRSF); IPR027437 (G3DSA:4.10.910.GENE3D); mobidb-lite (MOBIDB_LITE); IPR019980 (PTHR10871:PANTHER); PTHR10871 (PANTHER); IPR001892 (PROSITE_PROFILES); IPR001892 (HAMAP); IPR010979 (SUPERFAMILY)	F:GO:0003676; F:GO:0003723; F:GO:0003735; C:GO:0005622; C:GO:0005840; P:GO:0006412	F:nucleic acid binding; F:RNA binding; F:structural constituent of ribosome; C:intracellular; C:ribosome; P:translation
STENO00698	Smlt0929	X		112	390	390	393	putative 30S ribosomal protein S11|HMMPfam hit to PF00411, Ribosomal protein S11, score 4e-67	30S ribosomal protein S11	P:GO:0000028; P:GO:0000462; F:GO:0003735; P:GO:0006412; C:GO:0022627; F:GO:0048027; F:GO:0070181	P:ribosomal small subunit assembly; P:maturation of SSU-rRNA from tricistronic rRNA transcript (SSU-rRNA, 5.8S rRNA, LSU-rRNA); F:structural constituent of ribosome; P:translation; C:cytosolic small ribosomal subunit; F:mRNA 5'-UTR binding; F:small ribosomal subunit rRNA binding	N/A	N/A	IPR001971 (PFAM); IPR036967 (G3DSA:3.30.420.GENE3D); IPR019981 (TIGRFAM); IPR001971 (PIRSF); IPR001971 (PANTHER); PTHR11759:SF13 (PANTHER); IPR001971 (HAMAP); SSF53137 (SUPERFAMILY)	F:GO:0003735; C:GO:0005622; C:GO:0005840; P:GO:0006412	F:structural constituent of ribosome; C:intracellular; C:ribosome; P:translation
STENO00699	Smlt0930	X		160	630	627	633	putative 30S ribosomal subunit protein S4|HMMPfam hit to PF01479, S4 domain, score 3.1e-21	30S ribosomal protein S4	F:GO:0003735; P:GO:0006412; C:GO:0015935; F:GO:0019843	F:structural constituent of ribosome; P:translation; C:small ribosomal subunit; F:rRNA binding	N/A	N/A	IPR002942 (SMART); IPR001912 (SMART); IPR036986 (G3DSA:3.10.290.GENE3D); IPR002942 (PFAM); IPR001912 (PFAM); G3DSA:1.10.1050.10 (GENE3D); IPR005709 (TIGRFAM); IPR005709 (PTHR11831:PANTHER); IPR022801 (PANTHER); IPR002942 (PROSITE_PROFILES); IPR005709 (HAMAP); IPR002942 (CDD); SSF55174 (SUPERFAMILY)	F:GO:0003723; F:GO:0003735; C:GO:0005622; P:GO:0006412; C:GO:0015935; F:GO:0019843	F:RNA binding; F:structural constituent of ribosome; C:intracellular; P:translation; C:small ribosomal subunit; F:rRNA binding
[truncated: 16,904 more rows]
