# Supplementary material for: The phylogenetic landscape and nosocomial spread of the multidrug-resistant opportunist Stenotrophomonas maltophilia
Source: Nat Commun. 2020 Apr 27;11:2044. doi: 10.1038/s41467-020-15123-0 (PMC7184733; doi:10.1038/s41467-020-15123-0)
Supplement: Supplementary file 9 — Supplementary Data 5 [file 41467_2020_15123_MOESM9_ESM.xlsx]

## Sheet: export
SAMPLE_ID	677_lib1288	678_lib1289	682_lib1290	683_lib1291	685_lib1292	686_lib1293	70759958_SM	70765745_SM	70776747_SM	70777231_SM	70777904_SM	70785961_SM	70791382_SM	70794895_SM	70817558_SM	70820413_SM	70825635_SM	70829216_SM	70832896_SM	70836402_SM	70836614_SM	70843004_SM	70857419_SM	70858755_SM	71022033_SM	71025487_SM	71071387_SM	71188690_SM	943195P_S4	943974Y_S5	944021Y_S6	944632W_S7	944796D_S8	945570W_S1	945681R_S9	CF112_lib1021	CF148_lib1022	CF341_lib1023	CF346_lib1024	CF398_lib1025	DRR033224	DSM50170_lib1013	e19_lib1300	ERR1015331	ERR1015340	ERR1015402	ERR1015425	ERR1512532	ERR1891189
STENO00001	6	46	52	76	53	55	397	242	27	278	51	22	9	36	65	22	79	15	227	235	231	27	396	287	15	180	319	22	51	65	389	65	65	65	389	15	15	48	15	48	91	1	49	22	93	16	22	11	94
STENO00002	45	46	53	79	54	56	197	248	26	286	253	22	8	35	66	22	240	399	234	400	168	26	398	292	43	187	326	22	253	66	389	66	66	66	389	14	14	48	14	48	95	1	49	22	38	96	22	10	98
STENO00003	18	46	51	75	52	55	58	222	27	259	87	370	39	37	63	370	368	13	208	214	147	0	369	265	13	159	298	370	87	63	121	63	63	63	121	77	13	0	13	54	88	1	48	68	41	14	68	9	90
STENO00004	0	46	0	76	52	74	0	254	27	301	50	63	8	36	60	63	0	0	239	210	243	27	453	0	13	43	353	63	50	0	0	60	60	60	0	13	13	48	13	48	84	1	55	63	87	85	63	10	88
STENO00005	0	38	9	57	0	60	310	178	23	189	23	23	7	31	0	23	307	11	169	59	22	0	309	32	11	127	308	23	23	0	88	0	0	0	88	11	11	40	11	40	69	1	41	23	34	42	23	8	71
STENO00006	18	42	11	68	47	7	336	210	26	68	28	28	8	32	57	28	99	13	198	71	25	26	335	34	13	39	334	28	28	57	329	57	57	57	329	13	13	1	13	1	84	1	44	28	35	85	28	9	12
STENO00007	16	41	45	67	46	47	6	212	18	67	18	19	1	31	55	19	332	40	333	100	23	18	335	22	40	38	334	19	18	55	113	55	55	55	113	40	40	1	40	1	81	1	43	19	34	82	19	7	10
STENO00008	0	0	0	34	0	0	0	0	0	0	0	230	0	0	0	0	0	0	0	0	0	0	0	231	0	0	0	0	0	225	0	0	0	0	0	0	0	0	0	0	0	0	27	14	21	37	14	7	9
STENO00009	16	34	38	61	39	40	43	2	18	168	18	74	8	26	50	74	64	1	156	64	245	18	244	6	1	129	192	74	18	50	91	50	50	50	91	1	1	36	1	36	27	1	37	74	27	12	74	9	11
STENO00010	1	19	1	1	19	22	10	32	10	1	10	10	1	7	26	10	32	1	9	32	85	10	9	1	1	5	19	10	10	26	22	26	26	26	22	1	1	1	1	1	20	1	21	10	14	9	10	5	39
STENO00011	1	28	11	46	28	20	175	123	16	46	13	13	1	18	37	13	49	1	53	49	1	16	53	174	1	6	28	13	13	37	32	37	37	37	32	1	1	1	1	1	29	1	30	13	38	56	13	6	9
STENO00012	13	35	38	55	39	6	70	136	19	55	37	49	5	26	45	49	56	1	131	56	18	19	209	1	1	105	163	49	37	45	85	45	45	45	85	1	1	13	1	13	63	1	0	49	29	64	49	7	66
STENO00013	6	41	46	69	47	0	276	202	25	238	27	63	6	30	57	63	71	12	187	96	191	25	341	244	12	147	269	63	27	57	102	57	57	57	102	12	12	43	12	43	80	1	44	63	35	81	63	9	83
STENO00014	7	45	50	78	51	53	396	239	26	278	28	71	7	35	246	71	320	14	227	117	7	26	395	36	14	177	316	71	390	0	125	0	0	63	125	14	14	47	14	47	93	1	48	71	2	94	71	10	96
STENO00015	6	44	50	76	51	53	56	243	24	254	18	69	6	33	63	69	79	12	230	79	234	24	411	289	12	175	410	69	18	63	127	63	63	63	127	12	12	46	12	46	89	1	47	69	36	90	69	8	92
STENO00016	0	44	49	63	50	66	423	228	27	276	0	75	8	36	246	75	94	0	211	94	215	0	421	422	0	153	420	75	0	56	0	56	56	56	0	14	14	46	14	46	0	1	47	75	39	76	75	10	78
STENO00017	5	35	10	54	39	6	84	123	22	150	38	17	7	24	45	17	71	12	91	71	47	22	91	29	12	90	103	17	38	45	75	45	45	45	75	12	12	5	12	5	31	1	0	17	31	27	17	9	63
STENO00018	6	35	0	58	40	41	276	173	21	58	39	19	8	23	49	19	75	14	161	75	88	21	275	208	14	118	274	19	39	49	270	49	49	49	270	14	14	6	14	6	0	1	37	19	30	38	19	10	67
STENO00019	5	41	10	66	46	48	331	207	24	66	21	60	27	33	57	60	68	12	192	96	197	24	330	243	12	145	329	60	21	57	101	57	57	57	101	12	12	43	12	43	77	1	44	60	36	78	60	0	80
STENO00020	15	0	50	71	0	52	392	220	198	257	48	66	7	34	214	66	389	43	200	103	391	198	390	266	43	150	0	66	48	214	379	214	214	214	379	43	43	45	43	45	76	1	46	66	85	84	66	0	0
STENO00021	5	0	9	48	0	6	40	132	20	143	15	16	7	22	41	16	112	2	123	65	88	20	221	29	2	99	0	16	15	41	71	41	41	41	71	2	2	2	2	2	35	1	0	16	30	36	16	8	56
STENO00022	5	38	43	67	0	46	48	193	24	228	42	18	7	26	55	18	160	11	182	94	186	24	328	236	11	139	217	18	42	55	99	55	55	55	99	11	11	11	11	11	72	1	40	18	79	77	18	9	0
STENO00023	0	0	0	0	0	0	0	0	0	0	0	0	0	0	0	0	0	0	0	0	0	0	0	0	0	0	0	0	0	0	0	0	0	0	0	0	0	7	0	7	0	1	0	0	0	0	0	1	0
STENO00024	0	0	0	0	0	0	0	0	0	0	0	0	0	0	0	0	0	0	0	0	0	0	0	0	0	0	0	0	0	0	0	0	0	0	0	0	0	5	0	5	0	1	0	0	0	0	0	1	0
STENO00025	0	0	0	0	0	0	0	0	0	0	0	0	0	0	0	0	0	0	0	0	0	0	0	0	0	0	0	0	0	0	0	0	0	0	0	0	0	5	0	5	0	1	0	0	0	0	0	1	0
STENO00026	0	0	0	0	0	0	0	0	0	0	0	0	0	0	0	0	0	0	0	0	0	0	0	0	0	0	0	0	0	0	0	0	0	0	0	0	0	6	0	6	0	1	0	0	0	0	0	1	0
STENO00027	0	0	0	0	0	0	0	0	0	0	0	0	0	0	0	0	0	0	0	0	0	0	0	0	0	0	0	0	0	0	0	0	0	0	0	0	0	6	0	6	0	1	0	0	0	0	0	1	0
STENO00028	0	0	0	0	0	0	0	0	0	0	0	0	0	0	0	0	0	0	0	0	0	0	0	0	0	0	0	0	0	0	0	0	0	0	0	0	0	6	0	6	0	1	0	0	0	0	0	1	0
STENO00029	0	0	0	0	0	0	0	0	0	0	0	0	0	0	0	0	0	0	0	0	0	0	0	0	0	0	0	0	0	0	0	0	0	0	0	0	0	7	0	7	0	1	0	0	0	0	0	1	0
STENO00030	0	0	0	0	0	0	0	0	0	0	0	0	0	0	0	0	0	0	0	0	0	0	0	0	0	0	0	0	0	0	0	0	0	0	0	0	0	6	0	6	0	1	0	0	0	0	0	1	0
STENO00031	0	0	0	0	0	0	0	0	0	0	0	0	0	0	0	0	0	0	0	0	0	0	0	0	0	0	0	0	0	0	0	0	0	0	0	0	0	0	0	0	0	1	0	0	0	0	0	1	0
STENO00032	0	0	0	9	0	0	0	0	0	0	0	0	0	0	0	0	0	0	0	0	0	0	0	0	0	0	0	0	0	0	0	0	0	0	0	0	0	6	0	6	0	1	0	0	0	0	0	1	0
STENO00033	0	0	0	0	0	0	0	0	0	0	0	0	0	0	0	0	0	0	0	0	0	0	0	0	0	0	0	0	0	0	0	0	0	0	0	0	0	0	0	0	0	1	0	0	0	0	0	1	0
STENO00034	0	0	0	0	0	0	0	0	0	0	0	0	0	0	0	0	0	0	0	0	0	0	0	0	0	0	0	0	0	0	0	0	0	0	0	0	0	0	0	0	0	1	0	0	0	0	0	1	0
STENO00035	0	0	0	0	0	0	0	0	0	0	0	0	0	0	0	0	0	0	0	0	0	0	0	0	0	0	0	0	0	0	0	0	0	0	0	0	0	0	0	0	0	1	0	0	0	0	0	4	0
STENO00036	6	45	50	73	51	9	344	24	26	223	49	21	8	34	62	21	100	14	200	100	25	26	342	343	14	156	236	21	49	62	108	62	62	62	108	14	14	14	14	14	78	1	47	21	37	83	21	10	85
STENO00037	6	41	0	65	47	48	118	228	25	65	44	60	6	0	0	60	100	13	164	100	218	25	0	273	0	36	388	60	0	213	119	213	0	213	119	13	13	13	13	13	0	1	51	60	33	80	60	9	81
STENO00038	2	39	45	67	46	69	48	209	18	67	43	60	2	29	55	60	99	0	157	99	23	18	290	30	12	158	320	60	43	55	0	55	55	55	106	12	12	40	12	40	65	1	41	60	31	42	60	8	11
STENO00039	0	44	0	72	50	52	398	241	25	282	48	19	2	35	62	19	0	42	224	105	227	25	397	289	0	40	396	19	48	62	124	62	62	62	124	42	42	46	42	46	0	1	54	19	36	85	19	8	87
STENO00040	0	43	48	65	49	0	0	188	24	229	47	59	7	32	53	59	92	11	172	92	175	24	342	34	11	39	341	59	47	53	0	53	53	53	99	0	0	45	11	45	77	1	0	59	35	12	59	8	78
STENO00041	19	47	54	78	0	55	460	263	27	307	53	72	8	37	66	72	457	14	247	117	251	27	459	25	14	44	458	72	53	66	345	66	66	66	345	14	14	50	14	50	93	1	51	72	96	94	72	10	97
STENO00042	0	39	0	0	43	54	0	206	24	0	42	51	0	28	0	51	0	0	189	0	0	24	0	22	0	36	346	51	42	0	94	200	200	200	0	0	0	40	14	0	0	0	41	51	64	63	51	10	13
STENO00043	6	42	48	74	49	51	376	226	24	261	47	67	6	32	61	67	109	6	212	109	215	24	375	269	6	171	374	67	47	61	370	61	61	61	370	6	6	44	6	44	88	1	45	67	91	89	67	9	92
STENO00044	2	46	51	74	52	54	382	207	26	249	20	67	7	36	62	67	155	13	195	155	199	26	0	259	13	149	381	67	20	62	371	62	62	62	371	13	13	48	13	48	85	1	49	67	88	86	67	9	89
STENO00045	6	45	51	77	52	54	406	244	26	282	50	70	6	35	64	70	120	13	230	120	234	26	405	290	13	69	404	70	50	64	396	64	64	64	396	13	13	47	13	47	94	1	48	70	38	95	70	9	97
STENO00046	2	37	43	66	44	46	111	188	17	66	42	61	2	25	55	61	95	11	178	95	181	17	178	20	11	146	67	61	42	55	112	55	55	55	112	11	11	39	11	39	76	1	40	61	32	77	61	8	79
STENO00047	6	45	51	73	0	53	377	233	26	243	50	68	2	35	62	68	110	13	224	110	24	26	0	277	42	176	0	68	50	62	118	62	62	62	118	13	13	47	13	47	0	1	48	68	37	90	68	9	91
STENO00048	17	45	0	74	50	52	443	255	25	300	49	66	6	34	62	66	440	13	237	77	241	25	442	307	13	182	441	66	49	62	129	62	62	62	129	13	13	6	13	6	89	1	47	66	37	90	66	9	91
STENO00049	0	0	0	3	0	0	2	4	0	3	0	0	0	0	0	0	0	0	0	0	0	0	0	0	0	0	0	0	0	0	0	0	0	0	0	0	0	0	0	0	0	1	0	0	0	0	0	0	0
STENO00050	15	41	45	70	46	6	49	232	24	70	20	63	2	33	56	63	73	11	216	73	219	24	383	384	11	167	382	63	20	56	122	56	56	56	122	11	11	2	11	2	0	1	43	63	34	86	63	7	88
STENO00051	2	42	46	71	47	49	52	223	23	71	45	64	2	31	59	64	106	11	210	106	123	23	358	22	11	165	357	64	45	59	351	59	59	59	351	11	11	2	11	2	85	1	44	64	34	86	64	7	88
STENO00052	6	45	49	69	50	52	0	197	26	234	48	357	37	35	59	357	98	14	183	98	24	26	356	244	14	141	355	357	48	59	347	59	59	59	347	14	14	6	14	6	0	1	46	19	82	80	19	10	83
STENO00053	0	49	0	64	53	68	0	449	28	64	221	82	40	0	0	82	101	14	230	240	234	28	448	308	0	169	447	82	0	0	336	0	0	244	336	14	0	19	14	19	80	1	51	82	83	81	82	9	84
STENO00054	1	26	30	43	26	6	6	115	14	43	14	15	1	20	35	15	45	1	90	45	112	14	90	162	1	42	26	15	14	35	94	35	35	35	94	1	1	1	1	1	22	1	28	15	21	56	15	7	10
STENO00055	7	40	45	59	46	47	312	181	25	212	43	21	7	33	311	21	61	11	171	61	23	25	310	218	11	0	309	21	43	52	98	52	52	52	98	11	11	7	11	7	67	1	0	21	70	68	21	0	71
STENO00056	19	47	51	75	52	53	7	238	22	75	22	69	19	38	63	69	108	13	224	108	26	22	362	273	13	174	0	69	22	63	356	63	63	63	356	13	13	30	13	30	90	1	49	69	40	91	69	9	93
STENO00057	19	46	51	74	52	9	374	224	28	258	21	41	8	38	63	41	77	14	209	77	26	28	373	267	14	53	372	41	21	63	334	63	63	63	334	14	14	48	14	48	88	1	49	41	40	89	41	10	91
STENO00058	8	41	45	71	46	7	50	386	24	71	44	21	8	34	58	21	74	13	221	74	225	24	169	22	13	39	359	21	44	58	300	58	58	58	300	13	13	27	13	27	85	1	42	21	35	86	21	9	88
STENO00059	12	0	27	34	0	0	0	97	0	122	0	0	5	0	0	0	46	8	0	95	93	0	0	128	8	71	0	0	0	30	0	30	30	30	0	8	8	24	8	24	0	1	0	0	0	39	0	6	0
STENO00060	2	43	49	74	50	52	422	248	25	289	48	420	2	30	0	420	239	12	230	239	234	25	177	421	12	178	385	420	48	62	121	62	62	62	121	12	12	45	12	45	89	1	46	68	35	90	68	8	92
STENO00061	50	51	56	77	0	58	503	279	28	332	55	72	6	0	272	72	202	0	256	267	0	28	0	0	12	189	502	72	55	272	0	272	0	272	140	12	12	52	12	52	0	0	53	72	41	95	72	8	96
STENO00062	17	33	39	53	40	7	74	125	18	53	37	18	6	28	48	18	204	12	121	73	12	18	205	20	12	24	33	18	37	48	200	48	48	48	200	12	12	12	12	12	34	1	35	18	29	36	18	9	63
STENO00063	7	44	49	75	50	52	371	210	25	75	48	68	7	35	62	68	107	13	229	107	23	25	370	255	13	160	369	68	48	62	124	62	62	62	124	13	13	13	13	13	88	1	46	68	91	89	68	9	92
STENO00064	4	32	8	56	36	38	207	132	18	56	35	16	4	26	136	16	58	10	124	58	17	18	206	19	10	96	108	16	35	45	78	45	45	45	78	10	10	10	10	10	27	1	33	16	66	64	16	7	9
STENO00065	4	0	0	0	0	32	155	85	17	0	35	36	4	0	0	36	154	8	0	43	51	17	0	21	8	28	0	36	35	0	0	0	0	0	0	8	8	25	8	25	0	1	0	36	0	0	36	7	0
STENO00066	10	0	0	0	0	28	124	77	17	0	26	26	4	0	0	26	41	8	68	41	70	17	123	89	8	27	0	26	26	0	121	0	0	0	121	8	8	25	8	25	0	1	0	26	0	0	26	7	0
STENO00067	2	35	39	60	40	42	6	151	22	60	21	21	2	29	49	21	63	12	139	63	12	22	236	1	12	54	61	21	21	49	91	49	49	49	91	12	12	12	12	12	36	1	37	21	36	70	21	8	72
STENO00068	2	0	40	60	0	42	45	144	22	152	39	56	2	29	52	56	82	12	108	82	20	22	220	21	12	109	0	56	39	52	87	52	52	52	87	12	12	36	12	36	70	1	37	56	31	38	56	8	11
STENO00069	6	48	55	81	56	58	475	266	27	309	53	75	8	37	69	75	257	14	248	476	139	27	474	192	14	187	473	75	53	69	461	69	69	69	461	14	14	50	14	50	98	1	51	75	101	99	75	10	102
STENO00070	5	0	44	0	0	6	275	165	23	0	43	54	5	29	0	54	60	11	152	60	155	23	274	33	11	121	0	54	43	0	99	0	0	0	99	0	11	41	11	41	68	1	0	54	71	69	54	8	72
STENO00071	17	0	50	68	0	70	0	190	26	230	48	348	7	36	57	348	0	12	173	147	0	26	347	23	12	127	0	348	48	57	260	57	57	57	260	12	12	46	12	46	0	1	0	63	79	77	63	9	80
STENO00072	19	43	50	73	0	52	55	206	28	73	48	68	8	36	62	68	365	14	144	198	192	28	366	26	14	145	109	68	48	62	270	62	62	62	270	14	14	45	14	45	84	1	46	68	87	85	68	10	88
STENO00073	19	49	55	81	56	58	421	243	29	81	218	97	8	39	249	97	235	14	225	235	229	29	377	28	14	173	125	97	218	69	412	69	69	69	412	14	14	51	14	51	95	1	52	97	98	15	97	10	99
STENO00074	18	45	51	77	52	54	331	205	26	77	23	71	7	35	64	71	199	13	195	199	27	26	330	238	13	155	116	71	23	64	319	64	64	64	319	13	13	47	13	47	89	1	48	71	91	90	71	9	92
STENO00075	20	49	56	81	57	85	442	266	28	276	54	75	8	38	69	75	121	15	251	121	255	28	441	27	15	192	440	75	54	69	431	69	69	69	431	15	15	51	15	51	0	1	52	75	99	97	75	10	100
STENO00076	0	43	47	68	48	50	332	203	26	212	46	62	8	30	56	62	71	0	190	71	194	26	331	241	0	145	228	62	46	56	0	56	56	56	256	14	14	44	14	44	75	1	45	62	82	80	62	10	83
STENO00077	10	0	0	0	0	0	0	0	0	0	0	0	5	0	0	0	0	7	0	0	0	0	0	0	7	44	0	0	0	0	0	0	0	0	0	7	7	19	7	19	0	1	20	0	0	29	0	6	0
STENO00078	1	0	0	0	0	0	0	0	0	0	0	0	1	12	0	0	0	5	0	0	0	0	0	0	5	13	0	0	0	0	0	0	0	0	0	5	5	1	5	1	0	1	14	0	0	3	0	4	0
STENO00079	0	48	0	66	52	70	0	257	25	0	0	83	36	34	252	83	105	12	475	105	0	25	476	0	0	176	0	83	231	252	463	252	252	252	463	12	12	49	0	49	0	1	53	89	84	82	83	8	85
STENO00080	17	47	55	83	56	58	445	270	26	310	53	76	8	36	0	76	123	14	0	123	257	26	444	318	14	57	443	76	53	0	399	69	69	69	399	14	14	50	14	50	0	1	51	76	103	101	76	10	104
STENO00081	0	38	45	69	46	6	298	199	17	226	44	60	7	29	55	60	66	12	185	66	0	17	297	21	12	147	38	60	44	55	102	55	55	55	102	12	12	41	12	41	40	0	42	60	82	80	60	8	83
STENO00082	5	31	9	53	34	6	266	180	16	202	16	47	5	20	42	47	85	11	173	85	0	16	265	209	11	134	222	47	16	42	92	42	42	42	92	11	11	1	11	1	64	1	33	47	67	65	47	7	68
STENO00083	6	38	41	65	42	44	154	181	24	211	18	59	6	26	53	59	91	13	168	91	20	24	168	22	13	9	239	59	18	53	98	53	53	53	98	13	13	39	13	39	76	1	40	59	33	77	59	9	79
STENO00084	6	45	52	77	0	54	433	252	25	297	50	96	6	35	65	96	117	13	235	117	432	25	431	37	13	183	0	96	50	65	422	65	65	65	422	13	13	47	13	47	93	1	48	96	97	94	96	9	98
STENO00085	6	39	46	67	47	8	288	196	21	219	0	17	6	24	56	17	99	6	184	99	1	21	291	20	6	48	290	17	0	56	159	56	56	56	159	6	6	42	6	42	81	1	43	17	83	82	17	9	84
STENO00086	9	24	0	44	29	6	201	132	17	44	28	11	4	0	37	11	67	8	126	67	12	17	200	16	8	0	24	11	28	37	70	37	37	37	70	8	8	26	8	26	21	1	27	11	43	0	11	0	0
STENO00087	7	42	10	69	47	6	52	205	24	243	46	36	7	33	58	36	71	12	193	71	7	24	339	214	12	151	65	36	46	58	107	58	58	58	107	12	12	44	12	44	81	1	51	36	84	82	36	8	85
STENO00088	18	45	157	75	52	53	400	219	27	261	50	70	8	263	226	70	111	13	205	111	146	27	399	273	13	155	398	70	50	63	117	63	63	63	117	13	13	47	13	47	92	1	48	101	95	93	70	9	96
STENO00089	7	42	47	66	0	6	332	207	25	241	46	61	7	33	55	0	97	13	195	97	110	25	331	215	13	148	330	61	46	55	113	55	55	55	113	13	13	43	13	43	78	1	44	61	80	79	61	9	81
STENO00090	4	0	0	0	0	0	0	0	0	0	0	0	2	0	0	0	0	3	0	0	34	0	0	37	3	0	0	0	0	0	0	0	0	0	0	3	3	12	3	12	0	1	0	0	0	0	0	0	0
STENO00091	0	42	0	65	0	8	111	205	35	244	45	22	6	34	55	22	97	13	195	97	109	35	358	213	13	147	357	22	45	55	101	55	55	55	101	13	13	43	13	43	78	1	49	22	80	32	22	9	81
STENO00092	0	42	0	65	46	47	369	231	20	241	235	20	6	32	57	20	68	13	219	68	223	20	368	23	13	169	191	20	235	57	178	57	57	57	178	13	13	6	13	6	83	1	44	20	86	84	20	9	87
STENO00093	6	45	52	80	53	55	399	241	25	279	50	73	6	32	66	73	83	13	230	83	165	25	398	286	13	181	397	73	50	66	311	66	66	66	311	13	13	47	13	47	0	1	48	73	97	95	73	9	98
STENO00094	6	30	34	48	30	7	35	133	17	48	17	17	6	21	41	17	1	12	128	1	6	17	204	18	12	8	30	17	17	41	7	41	41	41	7	12	12	32	12	32	59	1	33	17	23	22	17	8	11
STENO00095	8	47	53	80	54	56	0	262	27	304	52	73	8	36	67	73	117	14	439	255	249	27	441	315	14	188	440	73	52	67	429	67	67	67	429	14	14	49	14	49	96	1	50	73	39	97	73	10	98
STENO00096	5	40	153	66	46	6	356	216	23	252	195	61	5	32	55	61	68	0	202	68	206	23	150	7	0	151	355	61	195	55	350	55	55	55	350	11	11	42	11	42	78	39	43	61	34	79	61	82	81
STENO00097	0	0	0	0	0	0	0	0	0	0	0	0	0	0	0	0	0	3	0	0	0	0	0	0	3	0	0	0	0	0	0	0	0	0	0	3	3	0	3	0	0	1	0	0	0	0	0	0	0
STENO00098	4	39	0	0	44	46	348	200	32	0	43	61	4	31	0	61	0	11	186	0	20	32	347	204	11	144	346	61	43	0	337	0	0	0	337	11	11	41	11	41	75	1	42	61	0	0	61	8	76
STENO00099	6	43	50	77	51	53	392	239	26	282	48	70	6	35	64	70	298	14	226	117	61	26	391	8	14	52	363	70	48	64	125	64	64	64	125	14	14	45	14	45	94	1	46	70	97	95	70	10	98
STENO00100	19	47	54	78	55	57	409	243	27	282	52	72	6	38	0	72	0	0	227	114	0	27	408	0	0	171	407	72	0	66	0	66	66	66	0	14	14	49	14	49	94	1	50	72	40	95	72	10	97
STENO00101	6	42	49	73	50	9	310	198	25	230	47	68	6	34	61	68	75	14	184	75	186	25	309	35	14	144	308	68	47	61	108	61	61	61	108	14	14	44	14	44	85	1	45	68	87	86	68	10	88
STENO00102	6	42	48	73	49	51	355	217	35	228	47	68	6	34	61	68	75	14	200	104	204	354	353	226	14	155	352	68	47	61	345	61	61	61	345	14	14	44	14	44	86	1	45	68	37	87	68	10	89
STENO00103	0	47	53	74	54	57	390	171	29	240	51	69	9	39	233	69	387	0	210	169	122	29	389	0	0	161	388	69	51	64	378	64	64	64	378	15	0	0	0	56	89	0	49	69	41	90	69	11	91
STENO00104	6	45	49	71	0	9	347	346	26	219	48	66	6	36	60	66	73	14	192	201	24	26	345	248	14	147	0	66	48	60	337	60	60	60	337	14	14	37	14	37	79	1	47	66	38	85	66	10	87
STENO00105	2	40	44	66	40	6	251	134	24	66	18	61	2	27	55	61	68	12	163	68	165	24	250	21	23	128	249	61	18	55	96	55	55	55	96	12	12	42	12	42	41	1	43	61	33	77	61	9	78
STENO00106	2	36	39	58	40	6	241	160	20	58	0	20	2	30	48	20	60	13	149	60	150	20	118	21	13	119	89	20	23	48	47	48	48	48	47	13	13	37	13	37	31	1	38	20	31	69	20	9	71
STENO00107	2	34	39	54	40	6	105	130	17	178	18	18	2	15	161	18	57	13	152	57	154	17	236	186	13	29	235	18	18	46	6	46	46	46	6	13	13	36	13	36	35	1	37	18	27	65	18	9	67
STENO00108	2	46	52	81	53	55	416	252	27	296	51	73	2	37	66	73	414	13	236	115	131	27	415	303	13	182	337	73	51	66	406	66	66	66	406	13	13	48	13	48	47	1	49	73	38	95	73	9	97
STENO00109	2	0	39	56	0	41	232	143	24	56	38	53	2	33	48	53	77	231	136	77	22	24	230	178	11	105	0	53	38	222	202	222	222	222	202	11	11	19	11	19	0	1	42	53	0	63	53	8	0
STENO00110	16	0	45	63	0	47	99	171	25	180	44	58	2	34	177	58	291	11	159	87	23	25	292	208	11	125	0	58	44	52	282	52	52	52	282	11	11	42	11	42	72	1	0	58	35	73	58	8	75
STENO00111	2	0	31	0	0	50	81	0	0	0	20	45	2	25	0	45	0	11	93	71	0	0	93	142	11	0	0	45	20	0	98	0	0	0	98	11	11	29	11	29	58	1	30	45	26	0	45	0	59
STENO00112	18	36	42	60	0	44	320	184	24	193	40	0	5	230	0	0	317	13	171	91	175	24	319	33	13	43	318	0	40	0	138	0	0	0	138	13	13	38	13	38	72	1	39	0	34	73	0	9	75
STENO00113	3	27	30	0	0	31	181	114	18	0	29	0	3	25	0	0	180	35	105	57	108	18	170	130	9	0	63	0	29	0	84	0	0	0	84	9	35	28	35	28	0	1	0	0	26	0	0	0	49
STENO00114	5	36	40	57	0	42	242	125	23	166	39	0	5	31	0	0	155	12	147	155	150	23	209	1	12	41	59	0	39	0	123	0	0	0	123	12	12	24	12	24	69	1	37	0	32	70	0	8	72
STENO00115	2	34	39	58	0	41	263	166	21	193	38	0	2	29	0	0	261	12	0	81	157	21	0	0	12	40	262	0	38	0	128	0	0	0	128	12	12	35	12	35	0	1	36	0	0	66	0	8	67
STENO00116	6	0	12	73	0	51	327	158	27	214	48	68	6	33	61	68	105	14	190	105	36	27	326	145	14	41	0	68	48	61	320	61	61	61	320	14	14	45	14	45	85	43	46	68	37	86	68	10	88
STENO00117	1	29	10	47	31	7	5	17	18	47	15	16	1	17	37	16	49	11	110	49	1	18	88	1	11	26	171	16	15	37	7	37	37	37	7	11	11	1	11	1	22	1	30	16	22	4	16	8	1
STENO00118	9	0	0	32	0	0	0	0	0	145	0	0	144	0	0	0	0	6	0	42	80	0	0	104	6	62	0	0	0	0	0	0	0	0	0	6	6	24	6	24	0	23	0	0	0	35	0	0	0
STENO00119	6	37	12	65	40	41	243	191	24	198	21	59	6	29	52	59	68	14	182	68	22	24	301	220	14	33	300	59	21	52	100	52	52	52	100	14	48	38	14	38	80	1	39	59	30	81	59	10	13
STENO00120	6	0	8	52	0	0	0	226	23	157	23	49	6	32	0	49	225	10	0	53	127	23	0	76	10	98	0	49	23	0	0	0	0	0	0	10	10	40	10	40	59	1	0	49	34	0	49	7	61
STENO00121	6	0	9	55	0	0	0	128	16	138	39	51	6	30	0	51	56	11	0	77	21	16	0	153	11	98	0	51	39	0	0	0	0	0	0	11	11	37	11	37	63	1	38	51	31	0	51	7	65
STENO00122	8	44	51	78	52	54	381	226	27	264	49	72	8	36	65	72	80	14	211	219	215	27	380	274	14	163	379	72	49	65	116	65	65	65	116	14	14	46	14	46	90	1	47	72	38	91	72	10	93
STENO00123	6	44	52	80	53	55	475	273	27	321	50	72	6	37	66	72	227	14	256	120	260	27	0	331	14	193	0	72	50	66	129	66	66	66	129	14	14	47	14	47	95	1	48	72	98	96	72	10	99
STENO00124	46	47	55	81	56	58	401	233	29	271	53	74	208	38	68	74	399	15	216	116	27	29	400	281	15	171	0	74	53	68	143	68	68	68	143	15	15	50	15	50	96	1	51	74	39	97	74	11	99
STENO00125	6	35	0	0	0	53	88	156	22	164	0	47	0	28	160	47	52	13	147	52	21	22	252	0	0	117	0	47	39	153	230	153	153	153	230	13	0	36	13	36	62	1	37	47	29	63	47	9	65
STENO00126	0	0	42	0	0	0	0	138	24	0	40	260	7	34	0	260	258	11	128	71	89	24	259	261	11	97	0	260	40	0	0	0	0	0	0	11	11	38	11	38	0	1	0	50	0	60	50	8	62
STENO00127	5	0	0	0	0	0	0	108	28	0	34	40	5	0	0	40	42	10	99	42	20	28	0	129	10	36	0	40	34	0	0	0	0	0	0	10	10	33	10	33	0	1	0	40	0	46	40	7	47
STENO00128	1	34	10	58	39	5	97	156	24	58	20	53	1	26	47	53	60	12	145	60	22	24	145	6	12	112	54	53	20	47	244	47	47	47	244	12	12	12	12	12	29	1	36	53	70	13	53	8	11
STENO00129	16	41	48	69	49	51	407	0	25	259	46	62	4	32	406	62	403	11	0	97	196	25	405	269	11	140	404	62	46	217	391	217	0	0	391	11	11	44	11	44	81	1	0	62	83	12	62	8	84
STENO00130	6	36	12	62	41	43	46	152	20	160	20	22	6	16	52	22	84	14	143	84	23	20	253	31	14	42	252	22	20	52	94	52	52	52	94	14	14	38	14	38	37	1	39	22	32	15	22	10	13
STENO00131	18	46	54	81	55	57	438	264	27	307	52	75	2	33	68	75	121	13	247	121	240	27	437	318	13	192	436	75	52	68	425	68	68	68	425	13	13	49	13	49	98	1	50	75	38	99	75	9	101
STENO00132	6	47	54	81	55	56	430	255	27	267	52	74	6	16	141	74	84	14	238	84	136	27	428	429	14	186	427	74	52	67	129	67	67	67	129	0	14	49	14	49	98	1	50	74	38	99	74	10	101
STENO00133	19	46	53	77	54	56	361	219	28	77	51	71	8	37	66	71	359	14	160	80	26	28	160	38	14	9	360	71	51	66	123	66	66	66	123	14	14	48	14	48	92	1	49	71	39	93	71	9	95
STENO00134	6	40	47	70	48	50	281	177	25	70	0	0	6	33	59	0	72	14	168	72	23	25	280	34	14	133	279	0	45	59	97	59	59	59	97	14	14	42	14	42	36	1	43	0	35	80	0	10	81
STENO00135	19	48	55	80	56	58	482	264	28	314	53	74	8	38	270	74	479	14	245	483	249	28	481	327	14	188	480	74	53	69	466	69	69	69	466	14	14	50	14	50	97	1	51	74	40	98	74	10	100
STENO00136	17	37	0	28	41	7	7	175	22	28	40	19	6	20	46	19	0	12	133	83	21	22	256	2	12	134	91	19	40	46	92	46	46	46	92	12	12	2	12	2	0	1	39	19	31	13	19	8	68
STENO00137	6	46	50	75	51	53	366	228	25	264	214	69	6	130	63	69	78	14	170	78	24	25	365	8	14	171	46	69	214	63	118	63	63	63	118	14	14	1	14	1	90	1	48	69	36	91	69	10	93
STENO00138	1	33	36	56	37	6	91	174	17	56	160	17	5	13	47	17	84	1	165	84	1	17	275	20	1	8	37	17	160	47	215	47	47	47	215	1	1	19	1	19	34	1	35	17	69	68	17	8	70
STENO00139	5	45	50	75	51	73	0	240	26	281	218	64	0	35	59	0	112	0	0	112	0	26	423	291	0	175	422	64	218	59	312	59	59	59	0	13	13	46	0	0	88	0	47	64	37	89	64	9	91
STENO00140	6	45	52	77	53	55	194	250	27	292	50	21	9	36	256	21	109	14	237	109	126	27	0	26	14	181	413	21	50	65	342	65	65	65	342	14	14	47	14	47	0	1	48	21	38	15	21	10	91
STENO00141	1	26	29	41	26	4	31	117	14	41	28	15	1	11	38	15	43	1	115	43	1	14	115	5	1	22	26	15	28	38	31	38	38	38	31	1	1	1	1	1	51	1	27	15	20	10	15	6	9
STENO00142	5	36	44	69	45	47	396	227	21	261	42	63	5	30	56	63	105	11	212	105	216	21	395	271	11	163	394	63	42	56	122	56	56	56	122	11	11	39	11	39	82	1	40	63	32	83	85	87	86
STENO00143	2	41	48	72	49	51	168	197	24	230	46	66	2	33	59	66	74	13	183	74	22	24	330	236	13	145	329	66	46	59	257	59	59	59	257	13	13	43	13	43	82	1	44	66	35	83	66	9	85
STENO00144	9	49	199	88	55	57	446	267	29	312	53	74	9	38	68	74	120	16	253	120	27	29	445	321	16	194	444	74	53	68	435	68	68	68	435	16	16	50	16	50	99	1	51	74	101	100	74	11	102
STENO00145	4	23	30	56	31	33	370	234	45	265	28	45	4	20	221	45	103	8	177	103	226	45	177	276	8	22	23	45	28	44	110	44	44	44	110	8	8	25	8	25	0	1	26	45	57	9	45	6	72
STENO00146	2	33	38	61	39	5	300	64	19	61	37	16	2	27	201	16	93	2	185	93	2	19	257	228	0	8	57	16	37	51	261	51	51	51	261	2	2	35	2	35	52	1	36	16	75	74	16	8	76
STENO00147	2	28	9	54	32	33	209	57	18	54	18	18	2	13	43	18	57	11	116	57	83	18	116	1	11	8	28	18	18	43	34	43	43	43	34	11	11	1	11	1	66	1	30	18	23	5	18	8	10
STENO00148	1	37	11	67	43	45	314	206	21	215	42	60	1	24	55	60	173	1	195	173	1	21	313	29	1	156	312	60	42	55	107	55	55	55	107	1	1	39	1	39	82	1	40	60	30	83	84	9	85
STENO00149	6	43	202	77	50	52	463	271	26	283	48	71	6	35	278	71	120	14	259	120	261	26	259	25	14	197	462	71	48	64	389	64	64	64	389	14	14	46	14	46	95	1	55	71	97	96	71	10	98
STENO00150	9	43	46	70	47	48	282	72	26	0	26	64	9	35	178	64	72	14	135	72	107	26	135	8	14	40	155	64	26	58	118	58	58	58	118	14	14	1	14	1	85	1	51	64	36	15	64	11	86
STENO00151	6	36	41	60	42	7	116	62	21	165	21	21	6	29	160	21	62	14	113	62	22	21	251	8	14	34	36	21	21	50	85	50	50	50	85	14	14	14	14	14	70	1	38	21	30	39	21	10	13
STENO00152	6	40	144	66	44	47	333	69	20	206	0	61	6	33	55	61	69	14	186	69	23	20	306	8	14	142	332	61	20	55	149	55	55	55	149	14	14	46	14	46	0	0	41	61	35	80	61	10	13
STENO00153	6	45	173	72	0	8	425	242	26	0	50	20	424	36	0	20	104	13	227	104	0	26	423	37	13	171	422	20	50	238	358	0	0	238	358	13	13	47	13	47	85	1	48	20	38	86	20	9	12
STENO00154	6	43	50	71	51	9	367	209	369	249	48	21	6	34	216	21	73	14	197	73	200	21	371	260	14	152	370	21	48	60	159	60	60	60	159	14	14	45	14	45	86	1	46	21	36	87	21	10	89
STENO00155	19	46	53	78	54	7	431	261	27	302	51	22	6	36	66	22	433	14	247	255	251	27	435	311	14	189	434	22	51	66	426	66	66	66	426	14	14	48	14	48	96	1	49	22	38	97	22	10	99
STENO00156	6	45	50	76	51	194	396	231	26	0	49	21	6	35	238	21	108	14	219	108	222	26	401	0	0	170	400	21	49	60	117	60	0	60	117	14	14	47	14	47	88	1	54	21	38	89	21	10	90
STENO00157	9	45	51	80	52	54	424	255	26	293	49	72	9	35	66	72	421	15	244	83	248	26	423	8	15	192	422	72	49	66	411	66	66	66	411	15	15	47	15	47	97	1	48	72	100	98	72	11	101
STENO00158	6	39	0	63	45	0	105	190	23	223	34	22	6	0	53	22	65	6	179	65	182	23	309	8	6	137	59	22	34	53	104	53	53	53	104	6	6	41	6	41	76	1	42	22	70	0	22	10	78
STENO00159	3	0	0	0	0	0	0	53	0	0	0	0	3	0	0	0	24	11	0	24	50	0	0	91	11	0	0	0	0	0	0	0	0	0	0	11	11	12	11	12	0	1	0	0	0	0	0	0	0
STENO00160	3	0	0	0	0	0	0	18	0	0	0	0	3	0	0	0	9	5	0	9	0	0	0	0	5	0	0	0	0	0	0	0	0	0	0	5	5	2	5	2	0	1	0	0	0	0	0	0	0
STENO00161	6	44	51	77	52	9	0	241	25	287	87	67	6	35	249	67	106	14	224	233	228	25	428	36	14	163	427	67	87	236	416	236	236	236	416	14	14	47	14	47	0	1	56	67	90	88	67	10	91
STENO00162	19	48	0	79	54	56	457	267	27	313	52	71	6	37	274	71	454	45	251	118	255	27	456	38	45	191	455	71	52	66	129	66	66	66	129	45	45	50	45	50	94	1	51	71	97	95	71	10	98
STENO00163	19	44	0	77	49	51	421	259	27	297	21	420	6	35	264	420	417	14	242	80	246	27	419	25	14	190	418	420	21	62	127	62	62	62	127	14	14	31	14	31	94	1	46	70	97	95	70	10	98
STENO00164	2	41	17	66	47	48	102	188	21	219	45	61	297	33	74	61	89	14	175	89	122	21	271	95	14	132	296	61	45	55	288	55	55	55	288	14	14	43	14	43	0	1	44	61	77	76	61	10	78
STENO00165	6	37	41	66	42	44	299	199	18	66	39	61	8	30	204	61	100	1	189	100	148	18	252	2	300	155	298	61	39	55	108	55	55	55	108	1	1	6	1	6	84	1	38	61	31	60	61	9	85
STENO00166	21	0	52	76	0	54	57	206	29	249	50	71	9	33	212	71	103	16	190	198	142	29	373	257	45	149	0	71	50	64	277	64	64	64	277	16	16	47	16	47	87	1	48	71	89	17	71	11	90
STENO00167	46	47	53	77	54	9	338	202	29	210	52	69	8	39	64	69	74	15	190	74	27	29	337	7	15	147	336	69	52	64	117	64	64	64	117	15	15	49	15	49	83	1	50	69	86	84	69	10	87
STENO00168	18	47	52	79	53	55	436	435	27	305	51	72	8	37	0	72	256	14	247	256	176	27	189	315	14	190	434	72	51	65	423	65	65	65	423	14	14	49	14	49	94	1	50	72	96	95	72	10	97
STENO00169	6	47	54	80	55	10	445	264	28	304	52	74	9	37	444	74	257	15	248	257	26	28	443	313	15	188	0	74	52	67	432	67	67	67	432	15	15	49	15	49	98	1	50	74	39	99	74	11	101
STENO00170	6	43	50	74	51	53	392	243	26	254	48	23	8	34	249	23	236	14	229	236	24	26	391	35	14	176	209	23	48	62	118	62	62	62	118	14	14	45	14	45	89	1	46	23	92	90	23	10	93
STENO00171	3	0	0	0	0	0	0	21	0	0	0	0	5	0	0	0	0	6	0	0	1	0	0	10	6	0	0	0	0	0	0	0	0	0	0	6	6	11	6	11	0	1	0	0	0	0	0	0	0
STENO00172	6	40	12	65	47	7	104	180	20	202	45	34	9	30	55	34	67	14	173	67	0	20	270	208	14	136	251	34	45	55	232	55	55	55	232	0	14	42	14	42	33	1	43	34	33	76	34	10	77
STENO00173	6	47	159	79	53	10	374	223	28	235	89	69	9	38	62	69	0	15	0	77	117	28	373	39	15	155	372	69	89	62	362	62	62	62	362	15	15	49	15	49	84	1	50	69	40	90	69	11	91
STENO00174	4	0	7	0	0	5	244	144	20	0	57	48	4	30	0	48	0	8	134	0	131	20	243	31	8	0	0	48	57	150	237	150	0	0	237	8	8	38	8	38	58	1	0	48	33	59	48	0	61
STENO00175	0	37	0	57	40	54	0	196	24	233	0	0	0	32	44	0	189	13	182	189	127	24	0	0	13	0	319	0	0	44	252	44	44	44	252	13	13	38	13	38	0	1	0	0	0	66	0	10	67
STENO00176	6	43	50	73	0	52	387	248	27	281	48	91	6	36	63	91	240	14	232	240	202	27	386	37	14	0	385	91	48	63	346	63	63	63	346	14	14	45	14	45	92	1	46	91	38	93	91	10	94
STENO00177	9	44	49	71	50	75	0	219	27	256	29	22	9	36	59	22	103	15	162	103	26	27	349	264	15	163	67	22	29	59	316	59	59	59	0	15	15	45	15	45	0	1	46	22	38	85	22	11	14
STENO00178	11	0	34	46	0	35	215	130	19	146	32	43	0	0	0	43	47	9	123	47	125	19	214	149	9	0	0	43	32	0	69	0	0	0	69	9	9	30	9	30	54	1	31	43	55	0	43	0	0
STENO00179	4	0	34	46	0	35	38	125	19	142	33	13	7	0	0	13	47	10	117	202	119	19	201	24	29	0	0	13	33	0	65	0	0	0	65	10	10	31	10	31	54	1	32	13	25	0	13	0	0
STENO00180	6	46	53	81	54	56	431	260	27	300	51	74	6	37	239	74	251	14	242	251	246	27	430	308	14	189	429	74	51	67	154	67	67	67	154	14	14	48	14	48	96	1	49	74	99	97	74	10	100
STENO00181	6	43	49	74	50	52	0	251	25	290	47	69	6	35	256	69	77	13	236	77	0	25	424	23	13	179	423	69	47	63	0	63	63	63	0	13	13	26	13	26	0	1	45	69	36	90	69	9	91
STENO00182	9	44	49	75	50	51	415	251	26	292	47	68	9	36	258	68	412	14	236	245	240	26	414	24	14	186	413	68	47	62	402	62	62	62	402	14	14	9	14	9	90	1	46	68	37	15	68	10	92
STENO00183	6	43	47	72	48	50	412	239	27	277	45	21	9	34	245	21	231	15	223	231	226	27	411	36	15	169	116	21	45	61	181	61	61	61	181	15	15	32	15	32	87	1	0	21	37	88	21	11	89
STENO00184	6	45	49	76	50	52	55	245	26	254	226	69	6	35	250	69	79	13	230	79	233	26	406	36	0	183	207	69	226	63	8	63	63	63	8	13	13	30	13	30	94	0	47	69	38	95	69	9	97
STENO00185	6	40	11	71	46	48	331	218	24	71	44	66	6	32	196	66	74	6	162	74	211	24	162	254	6	163	330	66	44	59	8	59	59	59	8	6	6	28	6	28	85	1	42	66	61	86	66	9	88
STENO00186	0	0	0	0	0	0	0	0	0	0	0	0	0	0	0	0	0	0	0	0	0	0	0	2	0	0	0	0	0	0	0	0	0	0	0	0	0	8	0	8	0	1	0	0	0	0	0	0	0
STENO00187	4	0	19	0	0	0	0	70	0	0	0	0	5	0	0	0	32	8	0	32	65	0	0	11	8	0	0	0	0	0	0	0	0	0	0	8	8	17	8	17	0	1	0	0	0	0	0	0	0
STENO00188	0	0	0	0	2	0	0	0	0	0	0	0	0	0	0	0	0	0	0	0	0	0	0	0	0	0	0	0	0	0	0	0	0	0	0	0	0	0	0	0	0	1	0	0	5	0	0	0	0
STENO00189	0	0	0	0	0	0	0	0	0	0	0	0	0	0	0	0	0	0	0	0	0	0	0	0	0	0	0	0	0	0	0	0	0	0	0	0	0	0	0	0	0	1	0	0	0	0	0	0	0
STENO00190	0	0	0	0	0	0	0	0	0	0	0	0	0	0	0	0	0	3	0	0	0	0	0	0	0	0	0	0	0	0	0	0	0	0	0	3	3	3	3	3	0	1	0	0	0	4	0	0	0
STENO00191	0	0	0	0	0	10	0	0	0	0	49	0	0	0	0	0	0	0	0	0	53	0	0	0	0	0	0	0	19	0	0	0	0	0	0	0	0	0	0	0	0	1	0	0	18	17	0	5	0
STENO00192	0	0	0	0	0	0	0	0	0	0	0	0	0	0	0	0	0	0	0	0	0	0	0	0	0	0	0	0	0	0	0	0	0	0	0	0	0	0	0	0	0	1	0	0	4	0	0	0	0
STENO00193	0	0	0	0	0	0	0	0	0	0	0	0	0	0	0	0	0	0	0	0	25	0	0	0	0	0	0	0	0	0	0	0	0	0	0	0	0	0	0	0	0	1	0	0	10	0	0	0	0
STENO00194	0	0	0	0	0	0	0	0	0	0	0	0	0	0	0	0	0	0	0	0	0	0	0	0	0	0	0	0	0	0	0	0	0	0	0	0	0	0	0	0	0	1	0	0	0	0	0	0	0
STENO00195	0	0	0	0	0	0	0	0	0	0	0	0	0	0	0	0	0	0	0	0	27	0	0	0	0	0	0	0	0	0	0	0	0	0	0	0	0	0	0	0	0	1	0	0	11	0	0	0	0
STENO00196	0	0	0	0	0	8	0	0	0	0	0	0	0	0	0	0	0	0	0	0	30	0	0	0	0	0	0	0	0	0	0	0	0	0	0	0	0	0	0	0	0	1	0	0	14	0	0	4	0
STENO00197	0	0	0	0	0	9	0	0	0	0	34	0	0	0	0	0	0	5	0	0	46	0	0	0	0	0	0	0	0	0	0	0	0	0	0	5	5	5	5	5	0	1	0	0	0	13	0	4	0
STENO00198	0	0	0	0	0	0	0	0	0	0	0	0	0	0	0	0	0	0	0	0	23	0	0	0	0	0	0	0	0	0	0	0	0	0	0	0	0	0	0	0	0	1	0	0	11	0	0	0	0
STENO00199	0	0	0	0	0	9	0	0	0	0	0	0	0	0	0	0	0	5	0	0	40	0	0	0	0	0	0	0	0	0	0	0	0	0	0	5	5	5	5	5	0	1	0	0	0	13	0	4	0
STENO00200	0	0	0	0	0	0	0	0	0	0	0	0	0	0	0	0	0	0	0	0	0	0	0	0	0	0	0	0	0	0	0	0	0	0	0	0	0	0	0	0	0	1	0	0	9	0	0	0	0
STENO00201	0	0	0	0	0	10	0	0	0	0	14	0	0	0	0	0	0	6	0	0	23	0	0	0	0	0	0	0	19	0	0	0	0	0	0	6	6	6	6	6	0	1	0	0	18	17	0	5	0
STENO00202	0	0	0	0	0	12	0	0	0	0	39	0	0	0	0	0	0	6	0	0	30	0	0	0	0	0	0	0	23	0	0	0	0	0	0	6	6	6	6	6	0	1	0	0	22	21	0	5	0
STENO00203	0	0	0	0	0	0	0	0	0	0	0	0	0	0	0	0	0	0	0	0	0	0	0	0	0	0	0	0	0	0	0	0	0	0	0	0	0	0	0	0	0	1	0	0	0	0	0	0	0
STENO00204	0	0	0	0	0	0	0	0	0	0	18	0	0	0	0	0	0	0	0	0	0	0	0	0	0	0	0	0	11	0	0	0	0	0	0	0	0	0	0	0	0	1	0	0	10	0	0	2	0
STENO00205	0	0	0	0	0	0	0	0	0	0	41	0	0	0	0	0	0	6	0	0	63	0	0	0	0	0	0	0	21	0	0	0	0	0	0	6	6	6	6	6	0	1	0	0	20	18	0	5	0
STENO00206	0	0	0	0	0	0	0	0	0	0	35	0	0	0	0	0	0	6	0	0	50	0	0	0	0	0	0	0	21	0	0	0	0	0	0	6	6	6	6	6	0	1	0	0	20	18	0	5	0
STENO00207	0	0	0	0	0	0	0	0	0	0	21	0	0	0	0	0	0	0	0	0	0	0	0	0	0	0	0	0	12	0	0	0	0	0	0	0	0	0	0	0	0	1	0	0	11	0	0	2	0
STENO00208	0	0	0	0	0	0	0	0	0	0	28	0	0	0	0	0	0	0	0	0	44	0	0	0	0	0	0	0	14	0	0	0	0	0	0	0	0	0	0	0	0	1	0	0	13	12	0	4	0
STENO00209	0	0	0	0	0	0	0	0	0	0	30	0	0	0	0	0	0	0	0	0	45	0	0	0	0	0	0	0	15	0	0	0	0	0	0	0	0	0	0	0	0	1	0	0	14	13	0	4	0
STENO00210	0	0	0	0	0	8	0	0	0	0	31	0	0	0	0	0	0	0	0	0	35	0	0	0	0	0	0	0	17	0	0	0	0	0	0	0	0	0	0	0	0	1	0	0	16	15	0	4	0
STENO00211	0	0	0	0	0	11	0	0	0	0	62	0	0	0	0	0	0	0	0	0	93	0	0	0	0	0	0	0	23	0	30	0	0	0	30	0	0	0	0	0	0	1	0	0	21	20	0	6	0
STENO00212	0	0	0	0	0	11	0	0	0	0	35	0	0	0	0	0	0	6	0	0	44	0	0	0	0	0	0	0	0	0	0	0	0	0	0	6	6	6	6	6	0	1	0	0	0	17	0	5	0
STENO00213	0	0	0	0	0	0	0	0	0	0	0	0	0	0	0	0	0	0	0	0	0	0	0	0	0	0	0	0	0	0	0	0	0	0	0	0	0	0	0	0	0	1	0	0	0	0	0	0	0
STENO00214	0	0	0	0	0	0	0	0	0	0	0	0	0	0	0	0	0	0	0	0	0	0	0	0	0	0	0	0	0	0	0	0	0	0	0	0	0	0	0	0	0	0	0	0	0	0	0	0	0
STENO00215	0	0	0	0	0	0	0	0	0	0	0	0	0	0	0	0	0	2	0	0	0	0	0	0	0	0	0	0	0	0	0	0	0	0	0	2	2	2	2	2	0	1	0	0	0	0	0	0	0
STENO00216	1	32	11	52	35	36	251	159	17	52	17	18	1	25	62	18	55	1	118	55	1	17	250	7	1	9	136	18	17	46	82	46	46	46	82	1	1	22	1	22	28	1	33	18	28	5	18	9	64
STENO00217	6	45	12	73	49	51	364	234	25	73	20	20	8	34	239	20	227	41	220	227	157	25	363	271	41	171	45	20	20	60	358	60	60	60	358	41	41	29	41	29	89	1	46	20	35	90	20	10	92
STENO00218	6	47	53	76	54	56	0	281	27	327	51	20	6	37	288	20	273	13	264	273	484	27	483	338	485	201	382	20	51	63	140	63	63	63	140	13	13	32	80	32	94	1	49	20	39	95	20	9	97
STENO00219	6	41	47	69	48	50	348	209	24	245	45	19	6	33	214	19	99	13	195	99	198	24	347	253	13	39	234	19	45	59	337	59	59	59	337	13	13	2	13	2	81	1	43	19	35	82	19	0	84
STENO00220	6	25	30	47	31	32	34	132	15	155	15	16	6	18	135	16	65	8	126	65	90	15	205	1	8	95	204	16	15	40	34	40	40	40	34	8	8	8	8	8	56	1	27	16	21	28	16	9	11
STENO00221	2	41	46	71	47	49	346	199	24	71	45	64	2	33	206	64	193	13	185	193	189	24	345	7	13	141	227	64	45	59	115	59	59	59	115	13	13	25	13	25	83	1	43	64	34	84	64	9	85
STENO00222	10	42	45	63	0	7	312	170	25	313	44	58	6	34	175	58	0	12	157	163	23	25	311	24	12	121	0	58	44	52	103	52	52	52	103	12	12	26	12	26	73	1	0	58	37	74	58	8	76
STENO00223	3	0	0	0	0	0	0	0	0	0	0	23	3	0	64	23	38	1	0	38	0	0	0	79	1	0	0	23	0	21	0	21	21	21	0	1	1	1	1	1	32	1	0	23	0	33	23	7	34
STENO00224	2	0	29	0	0	5	226	0	0	0	0	15	2	0	132	15	59	9	119	59	71	0	225	159	9	89	0	15	0	35	73	35	35	35	73	9	9	9	9	9	28	1	0	15	25	46	15	0	48
STENO00225	2	0	33	47	0	7	231	136	0	141	0	40	2	27	139	40	62	9	125	62	128	0	230	28	9	0	0	40	0	38	170	38	38	38	170	9	9	21	9	21	50	1	0	40	52	0	40	0	53
STENO00226	2	45	10	77	52	53	407	248	25	260	50	70	2	35	254	70	113	12	233	242	171	25	406	36	12	181	277	70	50	64	130	64	64	64	130	12	12	47	12	47	46	1	48	70	95	93	70	8	96
STENO00227	1	22	8	31	22	6	26	1	14	31	14	14	1	4	8	14	1	1	63	1	1	14	63	1	1	7	22	14	14	8	6	8	8	8	6	1	1	23	1	23	17	1	24	14	36	10	14	7	37
STENO00228	6	31	10	49	35	37	188	1	18	49	34	16	6	24	137	16	51	2	12	51	101	18	187	1	2	36	31	16	34	43	74	43	43	43	74	2	2	1	2	1	58	1	33	16	32	21	16	8	11
STENO00229	6	43	12	68	0	50	371	203	26	244	47	21	6	36	209	21	0	14	186	71	190	370	369	8	14	141	368	21	47	0	110	0	0	0	110	14	14	44	14	44	0	1	45	21	80	79	21	10	81
STENO00230	20	45	51	78	52	54	445	263	27	303	50	23	9	37	269	23	256	15	247	256	26	27	444	8	15	189	443	23	434	65	134	65	65	65	134	15	15	47	15	47	94	1	48	23	97	95	23	11	98
STENO00231	18	39	44	67	45	47	50	275	21	196	43	61	2	32	56	61	164	13	160	164	24	21	160	8	13	130	228	61	43	56	9	56	56	56	9	13	13	41	13	41	78	1	42	61	81	79	61	10	82
STENO00232	19	44	50	74	51	53	122	226	27	266	49	22	9	36	232	22	220	14	212	220	215	27	386	8	14	165	385	22	49	63	374	63	63	63	374	14	14	46	14	46	86	1	47	22	89	87	22	11	90
STENO00233	18	44	52	76	53	55	59	270	27	315	90	21	38	36	287	21	263	13	254	263	258	27	0	325	13	191	369	21	90	66	410	66	66	66	410	13	13	47	13	47	91	1	48	21	93	92	70	9	94
STENO00234	8	43	49	74	50	52	55	250	27	297	23	21	8	36	257	21	77	14	237	77	241	27	445	308	14	185	348	21	23	62	133	62	62	62	133	14	14	45	14	45	88	1	46	21	91	89	21	10	92
STENO00235	8	0	0	0	0	0	0	0	0	0	0	0	3	0	0	0	0	4	0	0	0	0	0	0	4	0	0	0	0	0	0	0	0	0	0	4	4	0	4	0	0	1	0	0	0	0	0	0	0
STENO00236	4	0	0	0	0	0	0	0	0	0	0	0	4	0	0	0	0	5	0	0	0	0	0	0	5	0	0	0	0	0	0	0	0	0	0	5	5	0	5	0	0	1	0	0	0	0	0	0	0
STENO00237	3	0	0	0	0	0	0	0	0	0	0	0	3	0	0	0	0	4	0	0	0	0	0	0	4	0	0	0	0	0	0	0	0	0	0	4	4	0	4	0	0	1	0	0	0	0	0	0	0
STENO00238	18	43	49	74	50	52	382	226	27	264	47	21	7	35	232	21	76	13	215	76	122	27	381	26	13	167	43	21	47	62	125	62	62	62	125	13	13	24	13	24	44	1	45	21	91	89	21	9	92
STENO00239	9	0	47	72	0	49	395	393	27	262	45	67	9	37	201	67	215	15	205	397	394	27	392	272	396	162	0	67	45	60	294	60	60	60	294	15	15	42	15	42	0	1	43	67	0	87	67	11	89
STENO00240	20	46	53	76	0	55	436	241	28	288	51	70	20	38	248	70	434	15	223	232	227	28	435	8	15	178	344	70	51	63	129	63	63	63	129	15	15	48	15	48	89	45	49	70	92	90	70	11	93
STENO00241	20	46	52	79	53	55	411	237	29	273	51	73	9	38	243	73	231	15	223	231	130	29	410	39	15	180	409	73	51	66	133	66	66	66	133	15	15	48	15	48	95	1	49	73	97	16	73	11	98
STENO00242	6	42	12	65	46	47	50	221	24	253	20	60	6	32	227	60	68	14	212	68	1	24	0	33	14	165	106	60	20	57	113	57	57	57	113	14	0	1	14	1	0	1	44	60	79	78	60	10	80
STENO00243	6	44	50	74	51	53	398	236	26	277	0	91	6	30	243	91	76	14	220	76	224	26	0	36	14	168	397	91	87	63	127	63	63	63	127	14	14	46	14	46	88	1	47	91	92	89	91	10	93
STENO00244	29	0	7	44	0	0	0	120	0	148	0	0	5	0	124	0	45	8	113	45	0	0	228	24	0	85	0	0	0	36	0	36	36	36	0	8	8	30	8	30	0	28	31	0	0	54	0	6	0
STENO00245	5	0	31	43	0	0	0	114	0	43	0	0	5	0	35	0	214	8	108	44	16	0	215	24	0	81	0	0	0	35	0	35	35	35	0	8	8	28	8	28	0	1	33	0	0	51	0	6	0
STENO00246	6	41	48	72	49	51	383	0	25	258	46	66	6	0	61	66	0	14	207	0	211	25	382	35	14	161	381	66	46	61	374	61	61	61	374	14	14	43	14	43	85	1	44	66	36	86	66	10	88
STENO00247	20	46	52	76	53	10	387	240	29	278	51	51	9	32	386	51	79	15	228	79	27	29	385	286	15	180	384	51	51	65	131	65	65	65	131	15	15	48	15	48	92	1	49	51	95	93	51	11	96
STENO00248	18	43	12	72	50	9	0	240	26	280	48	66	8	30	59	66	73	14	172	73	230	26	394	35	14	174	393	66	48	59	116	59	59	59	116	14	14	45	14	45	85	1	46	66	88	86	66	10	89
STENO00249	19	46	52	78	53	55	409	244	27	282	51	72	6	37	66	72	80	0	227	80	231	27	408	38	56	172	407	72	51	66	396	66	66	66	396	56	0	48	56	48	94	1	49	72	39	95	72	10	97
STENO00250	6	44	51	76	52	9	443	259	25	299	49	69	6	35	64	69	79	14	244	79	442	25	441	36	14	189	440	69	49	64	430	64	64	64	430	14	14	46	14	46	94	1	47	69	37	95	69	10	96
STENO00251	0	40	13	62	44	46	339	211	25	0	43	55	7	31	207	55	61	15	152	61	0	25	152	32	15	153	338	55	43	207	307	207	0	207	307	15	15	68	15	68	0	1	41	55	33	70	55	11	71
STENO00252	6	44	50	76	51	10	399	227	27	270	48	69	9	34	63	69	110	15	211	110	214	27	398	37	15	164	71	69	48	63	387	63	63	63	387	15	15	46	15	46	0	1	0	69	38	91	69	11	93
STENO00253	0	0	42	61	0	9	46	158	26	61	23	56	8	16	50	56	82	14	147	82	1	26	0	33	14	109	0	56	23	50	253	50	50	50	253	14	14	39	14	39	0	0	45	56	72	71	56	10	73
STENO00254	6	43	48	69	49	9	7	181	26	69	47	20	6	35	59	20	91	14	170	91	103	26	273	36	14	136	97	20	47	59	104	59	59	59	104	14	14	45	14	45	0	1	46	20	37	5	20	10	81
STENO00255	1	31	35	53	36	5	102	166	19	53	16	48	1	22	45	48	56	10	159	56	1	19	127	1	1	46	31	48	16	45	87	45	45	45	87	10	10	1	10	1	32	1	33	48	24	64	48	7	66
STENO00256	6	46	52	74	53	78	0	257	25	297	38	68	6	34	252	68	77	13	239	77	243	25	424	305	43	183	423	68	38	252	134	252	252	252	134	13	13	48	13	48	94	1	49	68	37	95	68	9	97
STENO00257	4	40	47	0	48	49	114	0	22	304	45	62	4	32	57	62	301	12	180	99	184	22	303	20	0	8	302	62	45	57	115	57	57	57	115	12	12	42	12	42	79	1	43	62	82	80	62	8	83
STENO00258	6	30	12	53	36	9	9	148	19	173	35	47	6	7	43	47	55	14	104	55	140	19	227	21	14	10	226	47	35	43	89	43	43	43	89	14	14	32	14	32	64	1	33	47	25	65	47	10	67
STENO00259	15	0	41	0	0	43	0	0	23	0	0	52	7	33	276	52	140	10	0	140	134	23	275	180	0	0	0	52	0	46	0	46	46	46	0	10	10	37	10	37	0	1	38	52	0	62	52	0	64
STENO00260	6	32	35	35	36	37	242	161	18	180	18	51	9	8	46	51	57	6	155	57	157	18	241	187	6	126	52	51	18	46	134	46	46	46	134	6	6	21	6	21	65	1	33	51	27	14	51	11	66
STENO00261	4	0	0	0	0	0	0	0	0	0	0	0	1	0	0	0	8	1	0	8	0	0	0	9	1	3	0	0	0	0	0	0	0	0	0	1	1	1	1	1	0	1	0	0	0	3	0	5	0
STENO00262	8	0	0	0	0	0	0	0	0	0	0	0	5	0	0	0	36	60	0	61	0	0	0	45	7	29	0	0	0	0	0	0	0	0	0	7	7	15	7	15	0	1	0	0	0	0	0	0	0
STENO00263	4	0	0	0	0	0	0	0	0	0	0	0	4	0	0	0	0	17	0	0	47	0	0	54	5	0	0	0	0	0	0	0	0	0	0	5	5	11	17	11	0	1	0	0	0	0	0	0	0
STENO00264	19	0	12	72	0	50	339	201	27	239	47	338	6	36	60	338	100	14	186	100	189	27	337	248	14	151	0	338	47	60	329	60	60	60	329	14	14	44	14	44	82	1	45	27	38	15	27	10	84
STENO00265	2	35	10	58	39	7	250	159	18	187	38	54	6	28	49	54	77	12	147	77	97	18	249	29	12	33	248	54	38	49	205	49	49	49	205	12	12	2	12	2	69	1	37	54	30	13	54	9	70
STENO00266	0	0	0	0	0	4	21	0	0	0	0	0	3	0	0	0	0	7	0	0	9	0	0	15	7	0	0	0	0	0	31	0	0	0	31	7	7	17	7	17	0	1	0	0	0	0	0	0	25
STENO00267	6	42	9	71	49	7	7	209	23	71	47	66	6	32	61	66	74	11	195	74	22	23	195	33	11	50	350	66	47	61	110	61	61	61	110	11	11	44	11	44	85	1	45	66	80	86	66	8	87
STENO00268	0	37	42	69	43	6	102	181	18	0	40	57	7	29	187	57	312	12	165	174	0	18	314	30	12	124	313	57	40	52	103	52	0	0	103	12	12	38	12	38	77	1	47	57	31	78	57	8	79
STENO00269	6	45	52	79	53	55	58	245	26	279	50	72	9	35	65	72	416	15	228	237	129	26	418	36	15	181	417	72	50	65	406	65	65	65	406	15	15	47	15	47	96	1	48	72	37	97	72	11	99
STENO00270	6	39	12	62	44	9	296	174	33	62	42	20	0	87	170	20	167	14	162	167	24	33	162	214	14	124	295	20	42	170	179	170	170	170	179	14	14	14	14	14	76	1	41	20	34	15	20	10	77
STENO00271	0	0	0	0	0	0	0	0	0	0	0	0	0	0	0	0	0	3	0	0	0	0	0	0	3	9	0	0	0	0	0	0	0	0	0	3	3	0	3	0	0	1	0	0	0	0	0	2	0
STENO00272	15	0	9	54	0	6	45	133	24	54	41	51	7	31	48	51	129	11	123	129	22	24	211	155	11	91	0	51	41	48	76	48	48	48	76	11	11	40	11	40	59	1	0	51	33	12	51	8	10
STENO00273	0	44	168	66	49	7	387	230	26	66	0	83	9	35	57	0	276	14	214	276	218	26	386	280	14	164	385	83	207	57	349	57	57	57	349	14	14	47	14	47	81	1	48	83	58	15	83	10	84
STENO00274	16	32	35	56	36	6	260	170	18	176	18	51	8	25	45	51	59	1	161	59	2	18	259	199	1	129	32	51	18	45	90	45	45	45	90	1	1	1	1	1	72	1	34	51	26	5	51	9	73
STENO00275	21	46	53	75	54	78	0	231	29	243	51	68	9	38	63	68	185	16	212	423	422	29	0	286	16	161	421	68	51	63	409	63	63	63	409	16	16	48	16	48	93	1	49	68	40	94	68	11	96
STENO00276	20	46	183	77	52	54	380	246	29	255	22	70	9	37	243	70	241	15	232	241	235	29	379	8	15	179	378	70	22	243	302	243	243	243	302	15	15	48	15	48	96	1	49	70	38	16	70	11	98
STENO00277	20	48	181	76	0	55	457	252	38	458	53	70	9	37	65	70	243	15	232	243	0	38	456	313	0	177	0	70	53	65	444	65	65	65	444	15	15	50	15	50	93	1	51	70	40	94	70	11	95
STENO00278	20	46	49	70	50	52	55	190	29	70	31	65	9	38	59	65	72	15	175	72	27	29	334	39	15	136	333	65	31	59	324	59	59	59	324	15	15	34	15	34	40	1	47	65	40	83	65	11	85
STENO00279	20	47	54	81	55	57	435	239	29	283	52	74	9	38	434	74	431	15	221	230	27	29	433	295	0	171	432	74	52	67	417	67	67	67	417	15	15	49	15	49	96	1	50	74	40	97	74	11	99
STENO00280	20	47	53	82	54	56	140	270	29	82	52	75	9	37	277	75	263	463	253	263	27	29	462	38	44	192	227	75	52	67	452	67	67	67	452	44	44	49	44	49	99	1	50	75	39	100	75	11	102
STENO00281	1	11	2	2	11	4	4	4	7	2	7	7	1	2	39	7	4	1	2	4	1	7	2	1	1	5	11	7	7	14	4	14	14	14	4	1	1	1	1	1	9	1	3	7	9	4	7	5	2
STENO00282	17	38	43	63	44	46	97	168	24	63	42	58	8	216	52	58	164	7	159	164	5	24	159	211	7	124	0	58	42	52	290	52	52	52	290	7	7	7	7	7	73	1	40	58	32	74	58	10	75
STENO00283	19	38	43	63	44	7	330	207	26	214	31	26	9	29	52	26	176	14	196	176	199	26	329	243	14	150	38	26	31	52	323	52	52	52	323	14	14	40	14	40	76	1	41	26	30	77	26	10	79
STENO00284	10	39	45	68	46	5	379	237	21	68	44	62	7	29	56	62	71	10	221	71	225	21	378	275	10	35	69	62	44	56	119	56	56	56	119	10	10	1	10	1	85	1	42	62	31	86	62	8	88
STENO00285	14	0	30	38	31	0	0	0	0	38	0	0	7	25	0	0	39	10	0	39	86	0	0	113	10	0	0	0	0	0	0	0	0	0	0	10	10	7	40	7	0	1	0	0	0	42	0	0	44
STENO00286	1	33	38	57	39	41	44	125	21	57	17	17	7	26	47	17	107	7	94	107	7	21	94	27	7	40	33	17	17	47	175	47	47	47	175	7	7	35	7	35	28	1	36	17	28	65	17	9	67
STENO00287	20	45	0	75	52	54	124	384	28	75	50	70	9	37	217	70	77	15	160	77	208	28	383	270	15	53	361	70	50	217	288	217	217	217	288	15	15	47	15	47	88	1	48	70	91	89	70	11	92
STENO00288	20	46	13	79	52	54	57	251	29	79	51	72	9	36	65	72	427	15	235	210	239	29	429	301	15	180	428	72	51	65	322	65	65	65	322	15	15	48	15	48	95	1	49	72	97	96	72	11	98
STENO00289	2	45	13	77	51	52	55	259	27	77	50	70	9	34	63	70	252	15	244	252	247	27	244	306	15	190	416	70	50	63	138	63	63	63	138	15	15	47	15	47	96	1	48	70	99	97	70	11	14
STENO00290	19	45	51	79	52	54	435	240	26	287	50	433	434	36	64	433	430	14	219	231	223	26	432	37	14	166	431	433	50	64	420	64	64	64	420	14	14	47	14	47	92	1	48	71	94	93	71	11	95
STENO00291	2	35	40	61	41	7	0	186	23	217	0	21	9	28	50	21	178	2	168	178	22	23	306	0	2	128	0	21	39	50	99	50	50	50	99	2	2	43	2	43	69	1	37	21	72	70	55	11	73
STENO00292	2	35	40	0	41	0	0	140	22	0	39	62	55	29	0	62	54	11	129	54	132	22	249	173	11	100	116	62	39	0	0	0	0	0	0	11	11	36	11	36	0	1	37	62	0	63	62	8	0
STENO00293	6	45	51	75	52	53	366	233	27	265	50	21	6	33	64	21	78	14	174	78	220	27	333	35	14	175	365	21	50	64	117	64	64	64	117	14	14	47	14	47	90	1	48	21	36	91	21	10	93
STENO00294	13	28	32	52	33	34	90	262	22	181	31	48	0	0	0	48	259	11	0	54	147	22	261	0	11	0	260	48	31	0	203	0	0	0	203	11	11	30	11	30	64	1	37	69	44	0	65	0	66
STENO00295	1	43	49	72	50	52	348	208	35	248	48	21	9	34	61	21	201	14	193	201	196	35	350	258	14	148	237	21	48	61	102	61	61	61	102	14	14	45	14	45	83	1	46	21	37	84	21	10	86
STENO00296	29	0	34	46	0	35	200	121	18	141	33	42	5	0	0	42	0	8	111	0	113	18	199	143	28	0	0	42	33	0	192	0	0	0	192	0	8	31	8	31	53	1	32	42	24	54	42	0	0
STENO00297	19	48	55	76	0	57	477	257	39	305	230	97	79	38	264	97	475	15	240	249	26	39	476	316	15	181	0	97	0	463	125	463	463	463	125	15	15	51	15	51	94	1	52	97	41	95	97	10	98
STENO00298	6	31	0	53	34	36	7	187	20	151	15	49	6	22	44	49	135	6	107	135	131	20	107	25	6	108	31	49	15	44	77	44	44	44	77	6	6	6	6	6	60	1	33	49	26	12	49	9	61
STENO00299	20	48	54	74	55	57	60	254	29	298	53	69	9	38	250	69	77	15	236	77	240	440	439	263	15	177	0	69	53	250	388	250	250	250	388	15	15	50	15	50	90	1	51	69	40	91	69	11	93
STENO00300	5	0	0	0	0	0	0	0	0	0	0	0	0	0	0	0	0	4	0	0	8	0	0	0	4	0	0	0	0	0	0	0	0	0	0	4	4	9	4	9	0	1	0	0	0	0	0	0	0
STENO00301	0	43	48	72	49	10	191	222	27	252	47	61	0	33	57	61	69	0	207	69	0	27	207	229	0	156	319	61	47	57	310	57	57	57	310	0	0	0	0	1	0	0	45	61	35	82	61	11	83
STENO00302	43	44	51	76	0	10	388	387	22	271	49	70	9	33	63	70	79	15	228	237	232	22	228	282	15	177	317	70	49	63	379	63	63	63	379	15	15	46	15	46	92	1	47	70	94	93	70	11	95
STENO00303	6	26	28	39	29	5	32	12	16	39	16	40	6	20	37	40	45	11	98	45	1	16	83	1	0	7	41	40	16	37	5	37	37	37	5	11	11	1	11	1	21	1	27	40	21	15	40	7	52
STENO00304	17	40	10	62	44	6	47	180	19	206	19	58	2	32	52	58	173	13	166	173	98	19	129	33	13	130	101	58	19	52	91	52	52	52	91	13	13	42	13	42	72	1	43	58	72	29	58	8	74
STENO00305	20	42	47	72	48	49	397	217	27	261	46	66	396	34	60	66	394	15	198	209	202	27	395	0	0	154	315	66	46	60	384	60	60	60	384	15	0	6	15	6	84	0	44	66	70	85	86	11	87
STENO00306	45	46	52	80	53	55	431	262	27	301	51	73	9	35	66	73	119	15	245	119	26	27	430	310	15	54	351	73	51	66	422	66	66	66	422	15	15	48	15	48	97	1	49	73	99	98	73	11	100
STENO00307	45	46	53	78	54	56	59	230	27	272	51	72	9	35	66	72	224	15	165	224	45	27	394	280	15	166	318	72	51	66	386	66	66	66	386	15	15	48	15	48	91	1	49	72	93	50	72	11	94
STENO00308	19	40	46	67	47	49	51	202	26	238	45	61	9	32	208	61	329	14	188	197	191	26	188	8	14	143	158	61	45	55	324	55	55	55	324	14	14	42	14	42	79	1	43	61	80	44	61	11	81
STENO00309	20	48	55	84	56	58	458	270	27	316	53	76	9	37	69	76	455	45	251	262	255	27	457	323	45	57	456	76	53	69	443	69	69	69	443	87	45	50	45	50	102	1	51	76	104	103	76	11	105
STENO00310	18	41	47	68	48	50	369	221	26	258	45	61	8	33	55	61	93	13	204	179	208	26	368	7	13	49	0	61	45	55	333	55	55	55	333	13	13	5	13	5	78	1	43	61	79	14	61	10	80
STENO00311	20	39	43	65	44	46	49	186	24	207	22	59	9	29	54	59	68	15	150	68	1	24	150	8	15	45	272	59	22	54	268	54	54	54	268	15	15	1	15	1	78	1	41	59	78	16	59	11	80
STENO00312	1	7	1	1	1	1	1	1	1	1	1	1	1	1	1	1	1	1	1	1	1	1	1	1	1	1	1	1	1	1	1	1	1	1	1	1	1	1	1	1	1	1	8	1	1	1	1	1	1
STENO00313	20	47	53	76	54	56	59	253	29	291	51	71	80	38	66	71	115	15	235	244	0	29	413	8	15	0	412	71	51	66	404	66	66	66	404	15	15	34	15	34	94	1	49	71	97	95	71	11	98
STENO00314	8	39	43	65	44	45	48	203	24	226	42	59	8	30	53	59	68	13	155	68	6	24	301	1	13	35	175	59	42	53	165	53	53	53	165	13	13	8	13	8	78	1	41	59	74	79	59	9	81
STENO00315	20	46	53	80	54	56	433	253	29	295	51	73	9	38	67	73	84	15	236	84	240	29	432	303	15	55	431	73	51	67	329	67	67	67	329	83	15	48	15	48	98	1	49	73	101	99	73	11	102
STENO00316	82	49	56	81	57	7	471	270	29	313	54	74	9	38	68	74	207	15	251	85	255	29	470	39	15	194	469	74	54	68	457	68	68	68	457	15	15	51	15	51	101	1	52	74	104	102	74	11	105
STENO00317	20	46	52	75	0	79	426	424	29	427	50	69	9	38	246	69	421	15	223	234	425	29	423	39	15	168	422	69	50	62	410	62	62	62	410	15	15	34	15	34	0	1	48	69	93	91	69	11	94
STENO00318	20	41	48	72	49	51	51	200	27	231	22	65	9	34	0	65	98	15	188	98	127	27	133	8	15	148	324	65	22	0	114	0	0	0	114	15	15	44	15	44	70	1	45	65	70	84	65	11	85
STENO00319	16	31	35	52	36	6	86	147	17	175	17	47	5	26	42	47	54	11	137	141	19	17	242	7	11	30	241	47	17	42	235	42	42	42	235	11	11	33	11	33	60	1	0	47	63	61	47	8	64
STENO00320	20	46	53	79	54	56	463	273	37	322	51	72	9	36	279	72	460	15	257	266	260	37	462	38	15	197	461	72	51	67	450	67	67	67	450	15	15	48	15	48	96	1	49	72	99	97	72	11	100
STENO00321	19	0	50	68	0	52	354	209	26	246	49	353	6	35	205	0	352	14	194	202	197	26	133	256	14	148	0	353	49	205	345	205	205	205	345	14	14	46	14	46	80	44	47	65	83	81	65	10	84
STENO00322	20	46	0	66	0	65	0	245	28	291	50	58	38	37	55	58	64	15	232	240	159	28	148	8	15	170	0	58	50	55	184	55	55	55	184	15	15	47	15	47	76	1	48	58	79	77	58	11	80
STENO00323	20	47	54	79	55	84	456	265	28	307	52	72	9	37	66	72	83	15	250	83	27	28	455	130	15	196	454	72	52	442	443	442	442	442	443	15	15	49	15	49	97	1	50	72	100	98	72	11	101
STENO00324	20	46	52	76	53	55	435	240	29	281	50	70	9	38	64	70	432	15	224	233	158	29	434	291	15	170	433	70	50	64	422	64	64	64	422	15	15	15	15	15	92	1	48	70	95	93	70	11	96
STENO00325	13	0	32	0	0	0	0	160	0	0	0	0	7	22	0	0	271	26	0	157	0	0	0	192	0	117	0	0	0	0	0	0	0	0	0	26	26	28	26	28	0	1	29	0	0	53	0	8	54
STENO00326	16	0	42	60	0	0	0	170	0	205	0	0	31	29	0	0	0	12	0	167	162	0	0	213	12	120	0	0	0	0	0	0	0	0	0	12	12	38	12	38	0	1	39	0	69	67	0	9	70
STENO00327	20	42	18	69	47	49	109	181	21	69	46	64	9	34	57	64	71	15	170	174	23	21	289	215	15	139	288	64	46	57	102	57	57	57	102	15	15	6	15	6	82	1	44	64	36	45	64	11	84
STENO00328	16	32	37	61	38	40	307	192	21	61	17	17	7	26	50	17	64	1	181	64	18	21	278	227	1	30	306	17	17	50	138	50	50	50	138	1	1	34	1	34	74	1	35	17	77	75	17	8	11
STENO00329	20	43	49	75	50	52	55	256	27	295	231	408	9	35	62	408	78	15	0	251	243	27	407	8	15	40	406	408	0	62	120	62	62	62	120	15	15	45	15	45	91	1	46	68	93	92	68	11	94
STENO00330	20	42	48	73	49	51	337	209	21	245	21	89	9	35	61	89	336	15	197	204	25	21	311	8	15	152	171	89	21	61	121	61	61	61	121	15	15	44	15	44	86	1	45	89	36	87	89	11	90
STENO00331	20	48	56	85	57	59	466	274	29	317	54	77	9	38	70	77	463	15	254	265	258	29	465	39	15	58	464	77	54	70	454	70	70	70	454	15	15	51	89	51	101	1	52	77	104	102	77	11	105
STENO00332	0	48	55	77	56	58	479	279	30	480	0	72	9	0	274	72	0	15	0	270	0	30	0	8	15	57	381	72	93	274	470	274	0	274	470	15	15	51	15	51	94	1	52	72	40	95	72	11	97
STENO00333	20	49	0	75	0	79	0	471	30	291	52	68	9	0	63	68	468	15	219	230	0	30	470	472	15	54	469	68	52	63	457	63	0	63	457	0	15	55	15	55	92	1	0	68	94	93	68	11	95
STENO00334	18	44	51	78	52	54	412	241	26	413	49	71	8	35	64	71	0	14	225	233	133	26	411	286	14	53	410	71	49	64	124	64	64	64	124	14	14	46	14	46	92	1	47	71	92	93	71	10	95
STENO00335	19	0	47	70	0	48	301	179	28	212	46	64	6	36	58	64	250	14	164	172	168	28	300	221	14	42	0	64	46	58	99	58	58	58	99	14	14	44	14	44	78	1	0	64	81	79	64	10	82
STENO00336	43	0	49	75	0	51	372	203	27	246	48	69	77	36	62	69	370	14	187	196	191	27	371	257	14	141	0	69	48	62	117	62	62	62	117	14	14	45	14	45	87	1	46	69	90	88	69	11	91
STENO00337	16	0	0	44	0	46	6	116	192	44	17	0	8	26	35	0	45	12	109	45	111	17	193	27	12	84	0	0	17	35	6	35	35	35	6	12	12	29	12	29	0	1	30	0	0	13	0	9	56
STENO00338	0	0	0	0	0	0	0	0	0	0	0	0	0	0	0	0	13	11	0	0	0	0	0	6	0	0	0	1	0	0	0	0	0	0	0	0	1	0	1	0	0	1	0	0	0	0	0	0	0
STENO00339	20	45	50	77	51	53	398	235	28	279	49	70	9	36	243	70	229	15	223	229	27	28	223	289	15	172	397	70	49	63	391	63	63	63	391	15	15	46	15	46	91	1	47	70	94	92	70	11	95
STENO00340	20	46	50	78	51	53	425	423	29	286	49	70	8	37	226	70	419	15	420	236	133	29	422	424	15	178	421	70	49	64	410	64	64	64	410	15	15	30	15	30	94	1	47	70	97	95	70	10	98
STENO00341	20	45	50	77	51	53	396	227	28	269	49	70	9	37	235	70	79	15	212	220	208	28	395	279	15	161	394	70	49	63	129	63	63	63	129	15	15	29	15	29	40	1	47	70	94	92	70	11	95
STENO00342	18	40	46	70	47	49	295	293	26	209	44	63	8	0	256	63	291	14	0	177	294	26	0	0	14	138	292	63	44	56	0	56	56	56	0	14	14	42	14	42	81	1	43	63	83	0	63	10	0
STENO00343	20	47	54	81	55	57	440	247	30	294	52	74	9	39	67	74	436	15	437	441	232	30	439	305	15	174	438	74	52	67	427	67	67	67	427	15	15	49	15	49	96	1	50	74	99	97	74	11	100
STENO00344	20	46	13	78	53	55	420	234	29	282	51	72	9	38	242	72	112	15	217	80	221	29	419	291	15	161	418	72	51	64	118	64	64	64	118	15	15	48	15	48	91	1	49	72	94	92	72	11	95
STENO00345	0	50	57	85	58	60	516	272	30	331	55	77	9	39	281	77	513	16	254	265	258	30	515	342	16	195	514	77	55	71	501	71	71	71	501	16	16	52	16	52	102	1	53	77	105	103	77	11	106
STENO00346	0	0	0	0	0	0	0	0	0	0	0	0	0	0	0	0	0	0	0	0	0	0	0	0	0	0	0	0	0	0	0	0	0	0	0	0	0	0	0	0	0	1	0	0	0	0	0	0	0
STENO00347	0	0	0	0	0	0	0	0	0	0	0	0	0	0	0	0	0	0	0	0	0	0	0	0	0	0	0	0	0	0	0	0	0	0	0	0	0	0	0	0	0	1	0	0	0	0	0	0	0
STENO00348	0	0	0	0	0	0	0	7	0	10	0	0	0	0	8	0	0	0	0	0	0	0	0	0	0	0	0	0	0	0	0	0	0	0	0	0	0	0	0	0	0	1	0	0	0	0	0	0	0
STENO00349	0	0	0	0	0	0	0	6	0	0	0	0	0	0	0	0	0	0	0	0	0	0	0	0	0	0	0	0	0	0	0	0	0	0	0	0	0	0	0	0	0	1	0	0	0	0	0	0	0
STENO00350	0	0	6	0	0	7	0	21	0	26	0	0	0	0	0	0	0	0	0	0	0	0	0	0	0	0	0	0	0	0	0	0	0	0	0	0	0	0	0	0	0	1	0	0	0	0	0	0	0
STENO00351	8	42	49	74	50	52	55	194	25	238	47	68	8	34	0	68	350	14	134	189	185	25	215	246	14	139	351	68	47	0	342	0	0	0	342	14	14	44	14	44	86	1	45	68	89	87	68	10	90
STENO00352	0	0	0	0	0	0	0	0	0	0	0	0	0	0	0	0	0	0	0	0	0	0	0	0	0	0	0	0	0	0	0	0	0	0	0	0	0	0	0	0	0	1	0	0	0	0	0	0	0
STENO00353	0	0	0	0	0	0	0	0	0	0	0	0	0	0	0	0	0	0	0	0	0	0	0	0	0	0	0	0	0	0	0	0	0	0	0	0	0	0	0	0	0	7	0	0	0	0	0	0	0
STENO00354	0	0	50	0	0	51	365	206	28	0	48	66	9	37	0	66	363	15	188	199	192	28	364	136	15	146	0	66	357	0	119	0	0	0	119	15	15	45	15	45	82	1	46	66	85	83	66	11	86
STENO00355	0	45	51	74	52	53	448	242	28	293	214	65	9	37	249	65	71	15	222	233	0	28	0	304	15	158	447	65	214	60	123	60	60	60	123	15	15	47	15	47	83	1	48	65	85	84	65	11	86
STENO00356	0	0	0	0	0	0	0	0	0	0	0	0	0	0	0	0	0	0	0	0	0	0	0	0	0	0	0	0	0	0	0	0	0	0	0	0	0	1	0	1	0	1	0	0	0	0	0	0	0
STENO00357	20	45	51	76	52	53	343	205	29	0	49	69	9	37	212	0	78	15	191	199	173	29	0	28	15	145	77	69	49	63	122	63	63	63	122	15	15	44	15	44	84	44	47	69	39	0	69	11	83
STENO00358	20	43	49	75	0	51	417	221	29	271	47	68	9	36	228	68	77	15	205	214	200	29	416	282	15	152	415	68	47	61	403	61	61	61	403	15	15	1	15	1	89	1	45	68	92	90	68	11	93
STENO00359	19	38	42	64	43	45	284	1	24	202	41	22	9	32	174	22	66	14	156	164	151	24	283	208	14	44	134	22	41	54	104	54	54	54	104	14	14	1	14	1	35	1	39	22	34	76	22	0	70
STENO00360	15	0	30	39	0	0	0	104	0	0	0	0	7	28	0	0	40	10	0	103	98	0	0	0	10	72	0	0	0	0	0	0	0	0	0	10	10	1	10	1	0	1	0	0	0	43	0	0	45
STENO00361	16	0	33	0	0	0	0	110	0	0	0	0	7	28	0	0	43	11	0	108	103	0	0	142	198	77	0	0	0	0	0	0	0	0	0	11	11	1	11	1	0	1	0	0	0	47	0	8	48
STENO00362	20	46	53	80	54	56	432	234	29	286	51	73	9	37	241	73	82	15	218	228	213	29	431	298	15	168	430	73	51	66	419	66	66	66	419	15	15	48	15	48	94	1	49	73	97	95	73	11	98
STENO00363	11	0	0	0	0	0	0	81	0	0	0	0	6	19	0	0	27	1	0	0	77	0	0	0	1	57	0	0	0	0	0	0	0	0	0	1	1	20	1	20	0	1	0	0	0	30	0	7	0
STENO00364	7	39	44	66	45	47	50	184	24	218	26	60	7	33	189	60	68	1	173	179	125	24	310	6	1	133	260	60	26	54	110	54	54	54	110	1	1	41	1	41	79	1	0	60	34	80	60	9	82
STENO00365	7	37	40	57	41	43	46	147	23	177	23	17	7	31	151	17	59	12	133	140	2	23	240	183	12	100	239	17	23	49	80	49	49	49	80	12	12	38	12	38	0	1	0	17	33	65	17	9	66
STENO00366	47	48	54	81	55	57	428	240	30	284	53	74	9	433	248	74	83	15	224	232	151	30	427	293	15	168	336	74	53	67	415	67	67	67	415	15	15	50	15	50	95	1	51	74	41	96	74	11	98
STENO00367	19	45	0	79	52	54	450	239	28	295	50	71	9	37	246	71	447	1	221	231	225	0	449	306	1	168	448	71	50	64	435	64	64	64	435	1	1	47	1	47	93	1	48	71	39	15	71	11	95
STENO00368	20	46	155	74	51	72	0	224	29	277	50	23	9	38	231	23	422	0	205	216	0	29	423	289	0	152	339	23	50	59	0	59	59	59	0	15	15	47	15	47	0	1	48	23	76	82	83	11	84
STENO00369	19	44	51	77	52	54	0	218	27	77	49	22	9	36	226	22	79	1	204	211	25	27	398	276	1	42	311	22	49	65	387	65	65	65	387	1	1	46	1	46	90	1	47	22	38	15	22	11	83
STENO00370	18	43	49	68	0	51	376	198	27	245	47	21	8	35	205	21	375	13	0	190	188	27	0	257	377	138	0	21	47	57	363	57	57	57	363	13	13	45	13	45	44	1	0	21	37	14	21	10	74
STENO00371	18	42	49	76	50	52	407	223	26	76	47	21	9	35	232	21	405	1	204	181	208	26	406	286	0	153	324	21	47	62	395	62	62	62	395	1	1	44	1	44	87	1	45	21	37	88	21	11	89
STENO00372	0	43	49	69	50	72	422	236	27	283	0	0	0	35	243	23	71	15	217	227	221	27	421	292	0	162	420	23	29	57	409	57	57	57	0	15	15	45	15	45	0	1	46	23	86	84	23	11	87
STENO00373	20	46	50	69	51	70	0	233	29	284	208	78	9	38	241	78	0	15	217	99	430	29	429	294	15	160	428	78	208	58	417	58	58	58	417	15	15	47	15	47	0	1	48	78	80	79	78	11	81
STENO00374	2	43	49	72	50	7	398	237	27	279	48	21	9	34	245	21	75	14	222	231	226	27	397	26	14	170	396	21	48	61	384	61	61	61	384	14	14	45	14	45	88	1	46	21	90	15	21	10	91
STENO00375	18	0	46	63	0	65	363	196	27	243	45	21	0	36	202	21	361	0	181	364	184	27	362	0	0	137	0	21	45	53	108	53	53	53	108	13	13	43	13	0	75	1	0	21	78	76	21	10	79
STENO00376	20	43	48	70	49	7	340	194	28	232	46	64	9	35	60	64	338	15	182	99	27	28	339	240	15	139	269	64	46	60	330	60	60	60	330	15	15	9	15	9	39	1	44	64	39	83	64	11	85
STENO00377	20	42	48	71	49	51	54	200	22	236	22	67	0	34	61	67	73	15	192	73	26	22	331	243	15	150	267	67	22	0	322	61	61	61	322	15	15	44	15	44	43	1	45	67	87	85	67	11	88
STENO00378	1	41	13	71	46	48	51	203	21	71	21	64	9	34	58	64	73	15	151	103	26	21	151	25	15	152	261	64	21	58	289	58	58	58	289	15	15	43	15	43	42	1	44	64	86	84	64	11	87
STENO00379	1	39	13	65	44	46	288	190	25	65	43	60	9	32	55	60	286	2	143	66	23	25	287	227	2	144	39	60	43	55	10	55	55	55	10	2	2	41	2	41	40	1	42	60	81	79	60	11	82
STENO00380	1	39	44	63	45	7	260	159	23	188	43	20	9	32	54	20	131	1	149	155	8	23	113	8	1	114	259	20	43	54	147	54	54	54	147	1	1	28	1	28	40	1	41	20	40	75	20	11	76
STENO00381	19	0	49	0	0	51	114	203	28	0	47	65	8	360	0	65	353	14	188	196	0	355	354	251	14	147	0	65	47	0	309	0	0	0	309	14	14	44	14	44	82	1	45	65	85	83	65	10	86
STENO00382	19	0	48	0	0	50	53	202	26	0	206	46	9	35	0	46	95	9	188	197	25	26	338	244	9	143	0	46	206	0	100	0	0	0	100	9	9	43	9	43	77	1	44	64	80	78	64	11	81
STENO00383	19	0	46	0	0	9	50	164	151	0	44	27	6	31	0	27	61	14	152	159	25	151	258	194	14	118	0	27	44	0	85	0	0	0	85	14	14	41	14	41	68	1	42	27	70	43	27	10	71
STENO00384	20	0	141	0	0	51	53	199	30	0	176	63	9	39	0	63	359	15	181	192	185	30	0	252	46	139	0	63	176	0	350	0	0	0	350	15	15	47	15	47	0	1	48	63	82	80	63	11	83
STENO00385	19	47	54	81	55	57	482	275	27	483	52	75	6	37	68	75	479	14	258	267	26	27	481	25	14	192	480	75	52	68	130	68	68	68	130	14	14	49	14	49	99	1	50	75	102	100	75	10	103
STENO00386	19	45	51	78	52	9	425	259	27	302	49	71	8	36	64	71	117	14	244	253	26	27	424	311	14	183	423	71	49	64	134	64	64	64	134	14	14	32	14	32	94	1	47	71	97	95	71	10	98
STENO00387	18	42	0	67	47	7	357	216	25	248	25	62	6	32	58	62	354	13	205	210	0	25	356	254	13	48	355	62	25	58	132	58	58	58	132	13	13	6	13	6	84	1	44	62	86	85	62	9	12
STENO00388	9	0	23	0	0	0	0	0	10	0	0	64	3	0	0	64	0	7	0	0	15	10	0	14	7	24	0	64	0	0	0	0	0	0	0	7	7	22	7	22	0	1	0	29	0	0	29	5	0
STENO00389	19	41	46	67	47	49	112	212	26	241	44	62	6	30	57	62	99	14	202	206	25	26	322	8	14	161	321	62	44	57	107	57	57	57	107	14	14	6	71	6	81	1	42	62	83	82	62	10	84
STENO00390	19	0	50	72	0	52	349	204	28	72	48	68	6	35	0	68	347	14	188	198	192	28	348	37	14	149	0	68	48	0	268	0	0	0	268	14	14	45	14	45	84	1	46	68	87	85	68	10	88
STENO00391	13	0	31	48	0	0	0	0	16	48	16	43	5	0	127	43	68	9	116	214	118	16	213	156	9	32	0	43	16	36	0	36	36	36	0	9	9	9	9	9	54	1	28	43	57	55	43	7	58
STENO00392	31	0	36	50	0	0	0	0	21	50	0	61	5	0	147	0	256	9	138	144	139	21	257	0	9	37	0	61	0	147	0	147	147	147	0	9	9	32	9	0	58	1	33	61	62	59	61	7	63
STENO00393	0	0	35	44	0	0	0	0	21	161	33	42	5	0	38	42	0	8	123	0	121	21	237	165	0	94	0	42	33	38	0	38	38	38	0	8	8	31	8	31	48	1	0	42	51	49	42	6	52
STENO00394	20	48	55	85	56	58	474	271	29	475	53	78	9	38	70	78	472	15	252	263	256	250	473	325	15	187	0	78	53	70	460	70	70	70	460	15	15	51	15	51	102	1	61	78	105	103	78	11	106
STENO00395	0	0	0	0	0	0	0	0	0	0	0	0	0	0	0	0	0	0	0	0	0	0	0	0	0	0	0	0	0	0	0	0	0	0	0	0	0	0	0	0	0	1	0	0	0	0	0	0	0
STENO00396	19	45	52	77	53	55	128	224	28	269	51	72	0	37	65	72	0	14	161	79	206	28	391	0	14	162	390	72	51	65	383	65	65	65	383	0	14	48	14	48	0	1	49	72	95	94	72	10	96
STENO00397	18	41	46	70	47	49	294	181	25	216	45	21	6	29	59	21	291	13	168	72	23	25	293	221	13	134	292	21	45	59	101	59	59	59	101	13	13	43	13	43	42	1	44	21	35	14	21	10	84
STENO00398	19	47	194	79	54	56	447	258	28	306	52	22	6	38	67	22	119	14	242	250	169	28	446	8	14	189	0	22	52	67	435	67	438	67	435	14	14	49	14	49	48	1	50	22	97	95	22	10	98
STENO00399	1	0	22	29	0	23	25	84	10	29	11	11	1	14	81	11	134	1	78	30	1	10	78	1	1	0	0	11	11	26	51	26	26	26	51	1	1	1	1	1	35	1	0	11	21	36	11	0	37
STENO00400	19	43	49	73	50	52	52	315	21	232	48	22	6	34	62	22	103	14	185	76	114	21	283	238	14	40	314	22	48	62	306	62	62	62	306	14	14	45	14	45	85	1	46	22	88	86	22	10	89
STENO00401	1	31	36	56	37	38	5	166	17	174	20	18	1	22	48	18	258	11	159	59	1	17	238	25	11	127	259	18	20	48	253	48	48	48	253	11	11	32	11	32	68	1	33	18	71	69	18	7	72
STENO00402	19	42	49	75	50	52	55	241	21	284	47	69	6	34	63	69	234	14	226	234	230	21	386	8	14	179	385	69	47	63	377	63	63	63	377	14	14	44	14	44	35	1	45	69	35	91	69	10	93
STENO00403	1	39	43	62	44	8	104	152	19	208	19	20	6	32	54	20	305	13	185	166	23	19	306	233	13	141	94	20	19	54	301	54	54	54	301	13	13	21	13	21	33	1	40	20	76	41	20	9	77
STENO00404	16	0	39	58	0	8	43	134	24	162	21	52	6	33	48	52	147	12	127	55	22	24	228	2	12	40	0	52	21	48	175	48	48	48	175	12	12	37	12	37	65	1	0	52	68	66	52	9	69
STENO00405	9	42	12	72	48	50	53	221	20	230	47	66	9	32	60	66	348	9	212	217	23	20	349	24	9	37	294	66	47	60	136	60	60	60	136	9	9	44	9	44	87	1	45	66	43	46	66	10	89
STENO00406	20	45	52	78	53	54	431	254	36	78	50	71	9	35	64	71	117	15	240	117	153	36	429	430	15	184	348	71	50	64	419	64	64	64	419	15	15	47	15	47	94	1	48	71	96	16	71	11	97
STENO00407	20	46	53	79	54	56	393	227	29	239	51	74	9	38	67	74	390	15	214	113	27	29	392	279	394	166	391	74	51	67	382	67	67	67	382	15	15	48	15	48	93	1	49	74	96	94	74	11	97
STENO00408	20	48	55	83	56	58	464	248	29	466	53	76	0	39	69	76	461	15	232	465	27	29	463	312	15	275	462	76	53	69	450	69	69	69	450	15	15	50	15	50	99	1	51	76	103	100	102	11	104
STENO00409	14	38	12	63	44	7	259	158	24	63	42	21	9	27	53	21	65	14	146	152	23	24	146	2	14	45	258	21	42	53	7	53	53	53	7	14	14	1	14	1	75	1	40	21	78	76	21	10	79
STENO00410	1	32	8	56	36	6	232	158	19	179	35	50	1	22	45	50	59	1	146	59	18	19	216	181	1	7	32	50	35	45	85	45	45	45	85	1	1	1	1	1	26	1	33	50	63	13	50	7	69
STENO00411	19	40	46	69	47	49	334	198	26	238	45	22	9	31	58	22	193	9	185	193	25	26	337	244	0	48	336	22	45	58	104	58	58	58	104	9	9	42	9	42	80	0	43	22	82	81	22	11	83
STENO00412	20	0	13	71	49	51	351	203	22	245	47	358	9	36	357	358	353	15	354	73	27	22	356	254	15	148	355	358	47	61	346	61	61	61	346	15	15	44	15	44	83	1	45	23	85	46	23	11	86
STENO00413	20	46	53	79	54	55	451	268	29	316	51	23	9	36	275	23	448	15	254	117	249	29	450	328	15	194	449	23	51	66	439	66	66	66	439	15	15	48	15	48	95	1	49	23	97	50	23	11	98
STENO00414	18	43	16	70	49	8	272	189	27	70	21	21	7	33	60	21	72	73	150	72	25	27	271	217	13	39	66	21	21	60	109	60	60	60	109	13	13	45	73	45	84	1	46	21	85	64	21	9	12
STENO00415	20	45	52	79	53	55	411	234	28	278	50	22	9	37	66	22	111	15	222	111	158	28	410	290	15	171	409	22	50	66	400	66	66	66	400	15	15	47	15	47	91	1	48	22	94	92	22	11	95
STENO00416	19	44	12	67	48	65	49	191	28	205	172	22	6	35	52	22	343	14	178	93	26	28	344	25	14	137	44	22	172	52	336	52	52	52	336	14	14	19	14	19	75	1	45	22	77	76	22	10	78
STENO00417	20	45	51	81	52	53	374	216	29	256	49	70	9	37	222	70	371	15	202	209	27	29	373	262	15	155	372	70	49	63	112	63	63	63	112	15	15	46	15	46	89	1	47	70	91	90	70	11	92
STENO00418	20	0	46	66	0	7	49	181	35	208	22	62	9	34	56	62	226	15	170	94	25	35	302	217	15	139	0	62	22	56	238	56	56	56	238	15	15	43	15	43	75	1	0	62	78	76	62	11	79
STENO00419	20	44	50	75	51	53	366	224	28	263	48	39	9	36	63	39	77	15	160	105	213	28	369	26	15	161	368	39	48	63	360	63	63	63	360	15	15	45	15	45	86	1	46	39	89	87	39	11	90
STENO00420	20	47	54	76	0	80	0	272	29	320	52	103	9	38	279	103	480	15	256	265	0	29	481	333	15	190	0	103	52	64	470	64	64	64	470	15	15	49	15	49	95	1	50	103	97	96	69	11	98
STENO00421	19	43	50	76	51	53	335	206	28	76	48	71	9	36	64	71	104	60	192	104	26	28	334	27	1	52	333	71	48	64	122	64	64	64	122	1	60	45	60	45	86	1	46	71	89	87	71	11	14
STENO00422	19	41	45	71	46	47	101	174	21	71	21	28	9	34	56	28	68	1	163	68	122	21	0	2	1	133	62	28	21	56	109	56	56	56	109	1	1	19	1	19	78	1	43	28	81	79	28	11	82
STENO00423	18	34	41	65	42	43	114	211	19	65	39	58	9	24	215	58	315	1	199	98	21	19	317	243	1	10	316	58	39	52	115	52	52	52	115	1	1	36	1	36	80	1	37	58	83	81	58	10	13
STENO00424	20	43	50	76	51	53	56	215	22	251	48	69	9	35	219	69	265	15	200	109	26	22	346	261	15	156	345	69	48	62	278	62	62	62	278	15	15	46	15	46	90	1	47	69	93	91	69	11	94
STENO00425	18	42	48	75	49	51	403	219	27	372	46	68	8	35	226	68	399	14	204	107	402	27	401	276	14	157	400	68	46	61	114	61	61	61	114	14	14	44	14	44	87	1	54	68	90	88	68	10	91
STENO00426	19	43	50	77	51	53	353	205	28	77	48	70	9	35	210	70	351	14	191	199	26	28	352	253	14	41	0	70	48	63	346	63	63	63	346	14	14	45	14	45	90	1	46	70	37	91	70	0	93
STENO00427	2	40	46	68	47	49	312	185	22	226	22	311	9	33	58	311	70	15	170	178	174	22	79	24	15	133	310	311	22	58	305	58	58	58	305	15	15	42	15	42	75	1	43	22	60	79	22	11	81
STENO00428	44	45	52	78	53	10	372	224	29	235	50	71	9	36	64	71	370	15	213	195	136	29	371	272	15	41	303	71	50	64	361	64	64	64	361	15	15	47	0	55	46	1	48	71	38	90	71	11	92
STENO00429	0	44	50	73	51	53	0	235	27	284	49	66	9	36	425	66	423	14	219	228	0	27	424	293	14	42	338	66	49	62	0	62	62	62	414	14	14	46	78	46	89	1	47	66	74	90	66	10	92
STENO00430	20	0	50	71	0	10	385	210	28	253	48	23	9	37	61	23	73	15	195	203	383	384	382	263	15	142	0	23	48	61	374	61	61	61	374	15	15	45	15	45	83	1	46	23	40	84	23	11	85
STENO00431	19	0	43	60	0	44	266	158	25	60	21	21	9	28	53	21	264	62	148	154	152	25	265	195	39	38	0	21	21	53	89	53	53	53	89	39	39	9	62	9	74	1	41	21	34	75	21	10	77
STENO00432	11	33	9	51	38	39	42	130	20	158	36	18	7	26	44	18	52	11	121	52	22	20	218	2	11	100	109	18	36	44	71	44	44	44	71	11	11	11	11	11	58	1	0	18	27	59	18	8	10
STENO00433	19	37	12	65	44	46	300	195	23	221	42	21	8	28	55	21	67	14	180	67	14	23	299	2	14	148	37	21	42	55	294	55	55	55	294	14	14	39	14	39	77	1	40	21	30	78	21	10	13
STENO00434	20	47	54	82	55	57	500	457	29	334	52	23	8	38	68	23	497	15	265	501	269	29	499	7	15	199	498	23	52	68	486	68	68	68	486	15	15	49	15	49	101	1	50	23	40	102	23	10	104
STENO00435	20	47	53	83	0	55	476	258	29	306	51	23	9	38	65	23	474	15	0	248	0	29	475	319	15	176	367	23	51	461	462	461	461	461	462	15	15	49	15	49	92	1	58	23	95	93	23	11	96
STENO00436	20	48	55	84	56	81	0	230	29	276	53	23	80	38	66	23	418	15	213	221	216	29	419	284	15	158	326	23	0	66	409	66	66	66	0	15	15	50	15	50	94	1	51	23	40	95	23	11	96
STENO00437	20	49	55	82	56	58	139	250	29	82	54	23	9	38	412	23	122	15	239	85	177	29	411	299	15	187	316	23	54	68	404	68	68	68	404	15	15	51	15	51	96	1	52	23	99	97	23	11	100
STENO00438	17	43	49	0	50	9	121	231	26	0	47	64	8	35	59	64	380	13	215	223	24	26	382	275	13	0	381	64	47	59	373	59	59	59	373	13	13	17	13	17	86	1	45	64	37	87	64	0	88
STENO00439	20	46	53	81	54	56	137	257	28	300	51	73	9	36	67	73	422	15	241	84	245	28	423	307	15	183	127	73	51	67	411	67	67	67	411	15	15	48	15	48	97	1	49	73	38	98	73	11	100
STENO00440	17	36	16	54	39	9	6	56	19	183	148	19	8	28	45	19	56	2	152	56	20	19	0	7	2	10	87	19	148	45	196	45	45	45	196	2	2	20	2	20	67	1	37	19	70	68	19	10	71
STENO00441	0	44	50	73	51	52	55	215	23	257	49	67	9	37	62	67	100	16	199	100	140	23	361	0	16	153	360	67	49	62	351	62	62	62	351	0	16	46	0	46	83	0	47	67	85	84	67	11	86
STENO00442	12	22	9	33	26	6	6	42	13	52	19	13	8	3	19	13	41	2	1	41	2	13	1	7	2	1	22	13	19	19	6	19	19	19	6	2	2	1	2	1	19	1	23	13	19	5	13	1	37
STENO00443	13	23	10	3	23	6	100	1	14	3	14	15	7	17	28	15	44	1	33	44	1	14	99	1	1	8	23	15	14	28	20	28	28	28	20	1	1	16	1	16	20	1	24	15	20	5	15	8	17
STENO00444	20	48	55	81	56	57	60	263	29	304	53	446	9	37	68	446	122	15	245	122	249	29	445	38	15	192	444	446	53	68	434	68	68	68	434	15	15	50	15	50	98	1	51	23	101	99	23	11	102
STENO00445	3	0	0	0	0	0	0	0	0	0	0	0	0	0	0	0	0	0	0	0	0	0	0	0	0	0	0	0	0	0	0	0	0	0	0	0	0	0	0	0	0	1	0	0	0	0	0	0	0
STENO00446	5	0	0	0	0	0	0	0	0	0	0	0	0	0	0	0	0	0	0	0	0	0	0	0	0	0	0	0	0	0	0	0	0	0	0	0	0	0	0	0	0	1	0	0	0	0	0	0	0
STENO00447	1	0	0	0	0	0	0	0	0	0	0	0	0	0	0	0	0	0	0	0	0	0	0	0	0	0	0	0	0	0	0	0	0	0	0	0	0	0	0	0	0	1	0	0	0	0	0	0	0
STENO00448	3	0	0	0	0	0	0	0	0	0	0	0	0	0	0	0	0	0	0	0	0	0	0	0	0	0	0	0	0	0	0	0	0	0	0	0	0	0	0	0	0	1	0	0	0	0	0	0	0
STENO00449	3	0	0	0	0	0	0	0	0	0	0	0	0	0	0	0	0	0	0	0	0	0	0	0	0	0	0	0	0	0	0	0	0	0	0	0	0	0	0	0	0	1	0	0	0	0	0	0	0
STENO00450	3	0	0	0	0	0	0	0	0	0	0	0	0	0	0	0	0	0	0	0	0	0	0	0	0	0	0	0	0	0	0	0	0	0	0	0	0	0	0	0	0	1	0	0	0	0	0	0	0
STENO00451	2	0	0	0	0	0	0	0	0	0	0	0	0	0	0	0	0	0	0	0	0	0	0	0	0	0	0	0	0	0	0	0	0	0	0	0	0	0	0	0	0	1	0	0	0	0	0	0	0
STENO00452	2	0	0	0	0	0	0	0	0	0	0	0	0	0	0	0	0	0	0	0	0	0	0	0	0	0	0	0	0	0	0	0	0	0	0	0	0	0	0	0	0	1	0	0	0	0	0	0	0
STENO00453	2	0	0	0	0	0	0	0	0	0	0	0	0	0	0	0	0	0	0	0	0	0	0	0	0	0	0	0	0	0	0	0	0	0	0	0	0	0	0	0	0	1	0	0	0	0	0	0	0
STENO00454	2	0	0	0	0	0	0	0	0	0	0	0	0	0	0	0	0	0	0	0	0	0	0	0	0	0	0	0	0	0	0	0	0	0	0	0	0	0	0	0	0	1	0	0	0	0	0	0	0
STENO00455	1	0	0	0	0	0	0	0	0	0	0	0	0	0	0	0	0	0	0	0	0	0	0	0	0	0	0	0	0	0	0	0	0	0	0	0	0	0	0	0	0	1	0	0	0	0	0	0	0
STENO00456	5	0	0	0	0	0	0	0	0	0	0	0	0	0	0	0	0	0	0	0	0	0	0	0	0	0	0	0	0	0	0	0	0	0	0	0	0	0	0	0	0	1	0	0	0	0	0	0	0
STENO00457	1	0	0	0	0	0	0	0	0	0	0	0	0	0	0	0	0	0	0	0	0	0	0	0	0	0	0	0	0	0	0	0	0	0	0	0	0	0	0	0	0	1	0	0	0	0	0	0	0
STENO00458	4	0	0	0	0	0	0	0	0	0	0	0	0	0	0	0	0	0	0	0	0	0	0	0	0	0	0	0	0	0	0	0	0	0	0	0	0	0	0	0	0	1	0	0	0	0	0	0	0
STENO00459	6	0	0	0	0	0	0	0	0	0	0	0	0	0	0	0	0	0	0	0	0	0	0	0	0	0	0	0	0	0	0	0	0	0	0	0	0	0	0	0	0	1	0	0	0	0	0	0	0
STENO00460	3	0	0	0	0	0	0	0	0	0	0	0	0	0	0	0	0	0	0	0	0	0	0	0	0	0	0	0	0	0	0	0	0	0	0	0	0	0	0	0	0	1	0	0	0	0	0	0	0
STENO00461	2	0	0	0	0	0	0	0	0	0	0	0	0	0	0	0	0	0	0	0	0	0	0	0	0	0	0	0	0	0	0	0	0	0	0	0	0	0	0	0	0	1	0	0	0	0	0	0	0
STENO00462	3	0	0	0	0	0	0	0	0	0	0	0	0	0	0	0	0	0	0	0	0	0	0	0	0	0	0	0	0	0	0	0	0	0	0	0	0	0	0	0	0	1	0	0	0	0	0	0	0
STENO00463	2	0	0	0	0	0	0	0	0	0	0	0	0	0	0	0	0	0	0	0	0	0	0	0	0	0	0	0	0	0	0	0	0	0	0	0	0	0	0	0	0	1	0	0	0	0	0	0	0
STENO00464	2	0	0	0	0	0	0	0	0	0	0	0	0	0	0	0	0	0	0	0	0	0	0	0	0	0	0	0	0	0	0	0	0	0	0	0	0	0	0	0	0	1	0	0	0	0	0	0	0
STENO00465	0	0	0	0	0	0	0	0	0	0	0	0	0	0	0	0	0	0	0	0	0	0	0	0	0	0	0	0	0	0	0	0	0	0	0	0	0	0	0	0	0	1	0	0	0	0	0	0	0
STENO00466	2	0	0	0	0	0	0	0	0	0	0	0	0	0	0	0	0	0	0	0	0	0	0	0	0	0	0	0	0	0	0	0	0	0	0	0	0	0	0	0	0	1	0	0	0	0	0	0	0
STENO00467	2	0	0	0	0	0	0	0	0	0	0	0	0	0	0	0	0	0	0	0	0	0	0	0	0	0	0	0	0	0	0	0	0	0	0	0	0	0	0	0	0	1	0	0	0	0	0	0	0
STENO00468	18	45	51	76	52	53	130	231	20	266	20	69	36	35	64	69	78	13	217	224	26	20	362	7	13	175	120	69	20	64	358	64	64	64	358	13	13	1	13	1	91	1	48	69	37	92	69	9	94
STENO00469	20	45	51	75	52	53	397	237	28	75	50	64	9	36	60	64	0	0	222	71	0	28	396	8	0	177	319	64	50	60	389	60	60	60	389	15	15	47	15	47	86	1	48	64	37	87	64	11	88
STENO00470	20	43	51	77	52	54	384	351	26	77	49	70	9	34	65	70	111	15	225	111	25	26	180	8	15	181	132	70	49	65	376	65	65	65	376	15	15	46	15	46	92	1	47	70	35	93	70	11	94
STENO00471	14	36	0	62	42	44	107	193	20	62	41	56	6	27	0	56	64	0	182	64	0	20	146	4	0	148	109	56	41	0	313	0	0	0	313	0	0	38	0	38	74	1	39	56	28	75	56	8	77
STENO00472	15	0	0	65	0	47	345	195	23	228	45	60	0	31	0	60	94	0	183	94	0	23	344	6	0	144	0	60	45	0	337	0	0	0	337	0	0	43	0	43	77	1	50	60	33	78	60	8	79
STENO00473	15	0	0	61	0	44	109	206	22	0	42	17	0	29	0	17	93	0	0	201	0	22	354	6	0	8	0	17	42	0	271	0	0	0	271	0	0	40	0	40	74	1	47	81	30	75	17	8	77
STENO00474	20	48	54	82	55	57	412	248	28	82	53	23	8	37	69	23	85	15	233	85	236	28	181	7	15	182	378	23	53	69	402	69	69	69	402	15	15	51	15	51	97	1	60	23	100	98	23	10	101
STENO00475	8	0	0	0	0	0	0	0	0	0	0	0	0	0	0	0	0	0	0	0	0	0	0	3	0	28	0	0	0	0	0	0	0	0	0	0	0	0	0	0	0	1	0	0	0	0	0	5	0
STENO00476	20	45	52	74	53	54	120	210	28	249	40	68	9	37	63	68	356	15	194	203	119	28	357	8	15	43	331	68	40	63	348	63	63	63	348	15	15	48	15	48	0	1	49	68	39	87	68	11	88
STENO00477	19	46	52	75	53	54	132	242	26	284	37	66	9	35	62	66	300	43	229	112	131	26	399	8	43	179	325	66	37	62	133	62	62	62	133	43	43	48	43	48	91	1	49	66	36	92	66	11	93
STENO00478	18	45	52	75	0	54	395	243	27	75	50	68	8	35	64	68	393	13	229	78	0	27	229	289	0	176	394	68	50	64	354	64	64	64	354	13	13	47	13	47	87	1	48	68	38	88	68	9	90
STENO00479	18	44	50	76	51	7	203	249	26	287	48	69	35	30	63	69	78	13	233	243	236	26	410	6	13	176	409	69	48	63	189	63	63	63	189	13	13	46	79	46	93	1	55	99	36	94	69	9	96
STENO00480	20	45	51	74	52	54	401	230	29	269	49	68	9	36	62	68	398	15	0	222	217	29	400	37	402	53	399	68	49	62	389	62	62	62	389	15	15	20	15	20	88	1	47	68	91	89	68	11	92
STENO00481	20	47	54	80	55	57	455	260	29	305	52	454	8	37	67	454	451	15	244	252	133	29	453	315	15	56	452	454	52	67	441	67	67	67	441	15	15	49	15	49	0	1	50	73	97	96	73	10	98
STENO00482	19	38	12	65	43	7	10	172	27	208	41	58	9	30	53	58	67	14	160	165	25	27	293	8	14	11	292	58	41	53	131	53	53	53	131	14	14	40	14	40	76	1	0	58	32	77	58	11	79
STENO00483	20	44	49	76	50	7	362	219	28	76	47	68	9	17	62	68	79	15	211	215	124	28	361	2	15	167	360	68	47	62	178	62	62	62	178	15	15	45	15	45	92	1	46	68	94	16	68	11	95
STENO00484	20	43	13	70	49	50	296	179	28	70	47	65	9	36	59	65	72	15	134	175	109	28	295	222	15	135	294	65	47	59	142	59	59	59	142	15	15	45	15	45	81	1	46	65	37	82	84	11	14
STENO00485	20	46	52	75	53	55	58	205	30	242	51	69	9	39	64	69	77	15	194	77	117	30	355	250	15	153	354	69	51	64	349	64	64	64	349	15	15	48	15	48	87	1	49	69	40	88	69	11	90
STENO00486	0	0	51	72	52	70	0	262	28	312	0	81	8	37	256	0	69	14	0	252	0	28	0	324	14	0	481	81	50	256	120	0	0	256	120	0	14	48	14	48	0	1	55	81	39	80	81	10	82
STENO00487	1	35	40	63	41	6	44	186	17	63	22	22	7	23	51	22	181	1	175	181	1	17	267	211	1	53	220	22	22	51	101	51	51	51	101	1	1	37	1	37	77	1	38	22	28	39	22	8	78
STENO00488	20	47	54	76	55	81	424	241	28	285	52	28	9	36	63	28	421	15	222	232	0	28	423	294	0	174	422	28	52	63	135	63	63	63	135	15	15	49	15	49	95	1	50	28	38	96	28	11	97
STENO00489	41	42	0	65	0	48	376	222	26	260	47	60	8	34	218	60	67	14	206	180	141	26	375	6	0	157	0	60	47	218	114	218	218	218	114	14	14	44	14	44	0	1	45	60	35	78	60	10	80
STENO00490	18	44	52	78	53	8	387	231	26	272	50	386	7	35	63	386	80	13	216	80	220	26	385	2	13	169	384	386	50	63	177	63	63	63	177	13	13	47	13	47	89	1	48	71	37	90	71	9	91
STENO00491	7	0	0	20	0	0	0	0	0	61	0	0	3	0	0	0	0	4	0	0	0	0	0	0	4	0	0	0	0	0	0	0	0	0	0	4	4	13	4	13	0	1	0	0	0	14	0	0	0
STENO00492	17	41	10	71	48	6	309	186	26	215	46	63	7	35	57	63	73	12	173	73	106	26	173	2	12	49	308	63	46	57	108	57	57	57	108	12	12	43	12	43	81	1	44	63	36	45	63	8	11
STENO00493	42	43	50	74	51	52	367	215	26	253	48	67	7	33	62	67	365	13	306	77	124	0	366	11	13	167	43	67	48	62	358	62	62	62	358	13	13	45	13	45	89	1	46	67	35	47	67	8	91
STENO00494	19	40	45	69	46	47	325	193	26	227	43	63	8	33	93	63	327	14	179	71	183	26	329	236	14	137	328	63	43	57	110	57	57	57	110	14	14	8	14	8	80	1	50	63	82	42	63	10	83
STENO00495	19	47	55	81	56	58	446	237	28	447	53	75	9	37	69	75	316	45	220	230	224	28	445	300	45	165	444	75	53	69	433	69	69	69	433	45	45	50	45	50	95	1	51	75	39	52	75	11	97
STENO00496	0	0	0	0	0	0	0	0	0	0	0	0	0	0	0	0	0	0	0	0	0	0	0	0	0	0	0	0	0	0	0	0	0	0	0	0	0	0	0	0	0	1	0	0	0	0	0	0	0
STENO00497	0	0	0	68	0	49	479	243	29	295	0	77	9	38	238	0	477	15	0	234	0	29	478	308	15	166	0	77	48	238	464	238	0	238	464	15	15	47	15	47	78	1	50	77	40	16	77	11	79
STENO00498	36	0	0	52	0	0	0	178	23	229	0	58	49	0	0	0	388	0	0	166	0	23	0	0	0	0	0	58	150	0	0	0	0	170	377	0	0	37	0	37	0	1	0	59	0	57	58	0	0
STENO00499	6	0	0	0	0	0	0	46	0	0	0	0	4	0	0	0	78	5	0	79	44	0	0	23	5	0	0	0	0	0	0	0	0	0	0	5	5	15	5	15	0	1	0	0	0	0	0	0	0
STENO00500	19	45	51	80	52	54	417	235	28	279	414	70	9	36	243	70	413	15	218	413	222	416	415	8	15	162	382	70	49	64	403	64	64	64	403	15	15	47	15	47	0	1	57	70	38	88	70	11	89
STENO00501	20	45	51	80	52	54	419	245	28	288	49	73	9	36	66	73	239	15	231	239	235	28	418	297	15	53	386	73	49	66	122	66	66	66	122	15	15	47	15	47	97	1	48	73	38	98	73	11	99
STENO00502	19	39	43	67	44	10	48	179	26	67	20	20	9	32	55	20	175	2	172	175	24	26	259	8	2	45	243	20	20	55	96	55	55	55	96	2	2	2	2	2	78	1	41	20	33	18	20	11	80
STENO00503	18	40	45	68	46	48	291	181	26	292	43	23	9	33	78	23	176	13	170	176	173	26	290	8	13	47	63	23	43	57	107	57	57	57	107	13	13	2	13	2	75	1	42	23	34	79	23	10	81
STENO00504	17	39	10	57	0	42	45	149	26	172	22	22	8	32	48	22	145	12	139	145	24	26	139	175	12	9	53	22	22	48	85	48	48	48	85	12	12	2	12	2	68	1	0	22	71	69	22	9	72
STENO00505	20	40	0	70	46	48	307	186	25	218	44	63	9	33	58	63	182	306	174	182	24	25	305	8	15	47	304	63	44	58	102	58	58	58	102	15	15	42	15	42	82	1	43	63	34	83	63	11	85
STENO00506	18	41	0	68	47	49	52	182	26	218	45	23	9	33	188	23	175	14	168	175	25	26	308	8	6	48	291	23	45	58	109	58	58	58	109	14	14	43	14	43	83	1	44	23	35	17	23	10	85
STENO00507	20	46	53	77	0	55	377	213	29	258	51	376	9	37	64	376	206	15	198	206	132	29	313	8	147	150	352	376	51	64	291	64	64	64	291	15	15	48	15	48	92	1	49	70	39	93	70	11	94
STENO00508	6	38	44	67	45	47	327	193	27	229	43	22	9	33	199	22	187	15	0	187	0	27	0	8	15	46	307	22	43	57	109	57	57	0	109	15	15	40	15	40	79	1	41	22	34	16	22	11	80
STENO00509	0	0	44	56	0	45	0	152	28	0	43	22	0	34	157	22	0	0	141	122	0	28	266	0	0	60	0	22	43	50	81	50	50	50	81	0	0	0	0	0	65	0	0	22	36	15	22	10	67
STENO00510	20	46	51	76	52	53	420	226	38	277	49	69	9	37	234	69	219	15	418	219	215	38	419	288	15	156	390	69	49	407	408	407	407	407	408	15	15	47	15	47	0	1	55	69	40	91	69	11	92
STENO00511	20	46	13	75	51	10	357	356	29	244	50	69	9	37	62	69	199	15	194	199	27	29	355	8	15	43	354	69	50	62	277	62	62	62	277	15	15	48	15	48	89	1	54	69	39	16	69	11	91
STENO00512	18	40	10	67	47	6	361	216	25	256	45	61	8	28	211	61	208	13	200	208	24	25	360	264	13	150	359	61	45	211	350	211	0	211	350	13	13	42	13	42	80	1	43	61	34	14	82	9	83
STENO00513	2	32	37	52	38	6	183	119	23	52	35	47	2	25	121	47	146	11	90	53	78	23	90	7	11	91	32	47	35	42	71	42	42	42	71	11	11	34	11	34	29	1	0	47	29	12	47	8	60
STENO00514	9	0	12	51	37	10	40	99	18	51	20	18	9	25	110	18	71	14	94	53	112	18	176	8	14	95	52	18	20	42	38	42	42	42	38	14	14	2	14	2	30	1	35	64	30	15	18	11	61
STENO00515	16	36	40	55	41	43	46	151	24	182	24	24	16	26	0	24	57	1	140	120	49	24	253	30	1	50	36	24	24	148	110	0	148	148	110	0	1	2	1	2	0	0	38	24	31	12	24	9	60
STENO00516	3	29	32	52	33	35	281	151	18	182	13	46	3	24	140	46	278	3	142	121	81	18	280	0	3	104	279	46	13	39	270	39	39	39	270	3	3	3	3	3	59	1	0	46	41	31	46	6	0
STENO00517	30	0	35	51	0	36	271	0	16	174	34	48	24	23	0	48	0	8	132	0	0	16	270	0	8	99	0	48	34	0	259	0	0	0	259	8	8	32	8	32	57	1	0	48	25	58	48	7	0
STENO00518	6	0	37	54	0	38	320	0	17	321	35	51	6	25	0	51	0	31	153	0	0	17	319	0	31	116	0	51	35	0	309	0	0	0	309	31	31	33	31	33	64	1	0	51	67	65	51	8	0
STENO00519	5	0	34	51	0	36	305	0	18	186	131	47	5	26	0	47	0	304	136	0	0	18	0	0	0	104	0	47	0	0	0	0	0	0	0	0	9	0	0	0	56	1	0	47	59	57	47	7	0
STENO00520	6	0	36	47	0	37	241	0	18	47	34	18	6	25	0	18	0	9	118	0	0	18	240	0	9	91	0	18	34	0	233	0	0	0	233	9	9	32	9	32	52	1	0	18	26	33	18	8	0
STENO00521	19	46	52	78	53	7	444	260	28	303	50	70	9	37	266	70	81	14	247	81	133	28	443	0	14	190	442	70	50	64	432	64	64	64	432	14	14	48	14	48	95	1	57	70	39	96	70	10	98
STENO00522	20	48	55	82	56	58	417	249	28	82	53	75	9	37	69	75	85	15	235	85	26	28	415	416	15	184	313	75	53	69	141	69	69	69	141	15	15	50	15	50	100	1	51	75	39	101	75	11	103
STENO00523	15	30	0	50	0	6	0	148	0	180	151	46	8	22	42	46	0	0	134	52	85	0	0	7	34	104	0	46	151	42	0	42	42	42	0	34	0	7	0	7	59	1	0	0	0	60	0	9	61
STENO00524	47	48	55	78	56	9	431	2	28	293	53	71	8	36	66	71	116	14	235	116	134	28	430	37	14	179	283	71	53	66	124	66	66	66	124	14	14	50	14	50	94	1	51	71	97	95	71	10	98
STENO00525	12	0	0	0	0	0	0	0	9	0	0	0	0	0	0	0	0	3	39	0	8	9	61	2	3	0	0	0	0	0	0	0	0	0	0	3	3	12	3	12	24	1	0	0	25	0	0	0	0
STENO00526	8	0	30	43	0	4	184	0	0	135	29	39	0	19	0	39	0	25	111	0	15	0	183	54	25	89	0	39	29	0	66	0	0	0	66	25	25	27	25	27	46	25	0	39	49	47	39	51	50
STENO00527	16	0	36	48	0	7	211	2	18	130	18	18	2	27	0	18	0	11	108	0	23	210	209	6	11	85	0	18	18	0	70	0	0	0	70	11	11	16	11	16	32	1	0	18	34	35	18	8	53
STENO00528	16	37	42	62	43	6	335	207	23	238	19	20	2	30	52	20	65	11	197	65	22	23	334	21	11	121	333	20	19	52	164	52	52	52	164	11	11	38	11	38	31	1	39	20	78	76	20	7	79
STENO00529	15	40	0	62	46	48	373	372	24	239	44	36	2	33	54	36	369	11	134	189	0	24	371	6	11	135	370	36	44	54	356	54	54	54	356	64	11	42	11	42	75	1	43	36	77	12	36	8	78
STENO00530	9	0	22	31	0	0	0	0	10	73	21	17	0	0	0	17	0	5	44	0	53	10	106	0	5	45	0	17	21	0	0	0	0	0	0	5	5	20	5	20	0	1	0	29	0	6	29	4	0
STENO00531	17	41	42	61	47	5	50	174	26	61	46	55	7	34	0	55	63	12	159	63	162	26	330	6	12	331	329	55	46	0	249	0	0	0	249	12	12	44	12	44	69	1	0	55	70	13	55	9	71
STENO00532	18	41	45	67	46	47	382	223	25	261	44	61	2	31	56	61	380	13	208	70	212	25	381	7	13	157	62	61	44	56	105	56	56	56	105	13	13	2	13	2	33	1	43	61	80	0	61	9	81
STENO00533	20	48	54	78	55	10	427	243	29	289	53	71	9	37	65	71	111	15	228	111	232	29	426	8	15	173	276	71	53	65	331	65	65	65	331	15	15	50	15	50	92	1	51	71	94	93	71	11	95
STENO00534	2	35	38	59	39	6	43	180	19	204	19	19	2	24	87	19	63	12	170	63	172	19	170	7	12	40	197	19	0	87	90	87	87	87	90	12	12	2	12	2	73	1	37	19	36	16	19	8	74
STENO00535	2	40	43	66	44	45	48	211	24	246	18	19	2	27	198	19	339	12	200	69	15	24	155	7	12	156	236	19	18	55	114	55	55	55	114	12	12	2	12	2	79	1	42	19	80	13	19	8	81
STENO00536	17	40	163	68	47	48	414	227	25	273	45	63	2	32	233	63	70	12	213	70	15	25	413	190	12	160	412	63	45	58	120	58	58	58	120	12	12	2	12	2	81	1	43	63	84	82	63	9	85
STENO00537	2	45	50	0	51	53	56	252	28	298	49	69	9	36	260	69	78	15	238	246	167	28	444	116	15	177	215	69	49	63	116	63	63	63	116	15	15	2	15	2	38	1	47	69	91	89	69	11	92
STENO00538	17	38	42	63	43	45	147	169	24	202	19	58	31	30	175	58	65	12	157	65	1	24	157	96	12	36	144	58	19	166	96	166	166	166	96	12	12	17	12	17	74	1	40	58	77	75	58	8	78
STENO00539	19	45	163	72	50	51	54	235	28	281	49	66	8	36	243	66	227	14	217	227	0	28	424	292	14	159	190	66	49	62	124	62	62	62	124	14	14	2	14	2	88	0	47	66	91	89	66	10	92
STENO00540	20	46	13	77	52	54	57	204	29	77	50	70	0	38	210	70	108	15	189	108	193	29	366	8	15	147	365	70	50	64	356	64	64	64	356	15	15	32	15	32	88	1	48	70	91	89	70	11	92
STENO00541	18	0	43	62	0	8	47	157	26	188	42	21	7	32	83	21	152	13	112	152	147	26	260	6	13	113	0	21	42	52	86	52	52	52	86	13	13	11	13	11	0	1	40	21	73	72	21	9	74
STENO00542	11	24	8	38	24	5	27	8	12	38	12	12	1	15	31	12	8	1	107	8	1	12	145	6	1	91	161	12	12	31	60	31	31	31	60	1	1	1	1	1	17	1	25	12	17	4	12	7	46
STENO00543	2	47	0	74	0	52	218	255	27	294	51	69	9	37	262	69	248	15	237	248	0	27	416	303	15	181	415	69	51	63	406	63	63	63	406	15	15	2	15	2	90	1	49	69	92	50	69	11	93
STENO00544	2	34	36	56	37	39	6	58	18	56	18	28	1	14	140	28	58	12	143	58	22	18	143	76	12	38	34	28	18	47	89	47	47	47	89	12	12	2	12	2	29	1	35	28	70	13	28	8	11
STENO00545	18	45	0	78	53	54	460	266	27	312	51	459	8	36	243	459	457	13	246	81	25	27	458	7	13	191	129	459	51	65	127	65	65	65	127	13	13	48	13	48	47	1	49	95	99	96	98	9	100
STENO00546	17	42	49	73	50	52	412	231	34	275	47	37	8	33	236	37	409	12	215	223	411	34	410	7	12	165	119	37	47	62	398	62	62	62	398	12	12	44	12	44	87	1	45	37	90	88	37	9	91
STENO00547	2	44	52	78	53	55	427	240	26	286	50	426	8	35	247	426	423	14	222	233	225	26	425	295	14	170	424	426	50	65	414	65	65	65	414	14	14	47	14	47	90	1	48	71	93	91	71	10	94
STENO00548	69	46	50	68	51	73	0	240	22	282	218	86	9	409	236	86	328	15	224	108	156	22	402	292	15	177	401	86	218	236	126	236	236	236	126	15	15	48	15	48	47	1	54	86	89	87	86	11	90
STENO00549	6	45	49	75	50	52	418	237	27	278	48	68	9	0	243	68	415	14	220	229	224	27	417	24	0	177	416	68	48	62	404	62	62	62	404	14	14	1	14	1	0	1	47	68	93	91	68	10	94
STENO00550	6	46	53	80	54	56	447	260	28	302	51	72	9	37	67	72	121	15	241	83	135	28	445	25	15	446	444	72	51	67	395	67	67	67	395	15	15	48	15	48	47	1	49	72	99	97	72	11	100
STENO00551	6	43	50	83	51	53	287	232	27	83	48	71	6	35	64	71	116	14	217	226	25	27	394	284	14	175	393	71	48	64	356	64	64	64	356	14	14	45	14	45	44	1	46	71	96	94	71	10	97
STENO00552	9	39	45	71	46	48	366	232	26	241	43	22	9	32	58	22	109	15	217	225	158	26	365	24	15	173	364	22	43	58	330	58	58	58	330	15	15	15	15	15	86	1	41	22	89	87	22	11	90
STENO00553	9	46	52	81	53	55	58	253	27	298	50	73	9	36	66	73	216	15	237	216	26	27	428	25	15	187	213	73	50	66	417	66	66	66	417	15	15	30	15	30	47	1	48	73	98	97	73	11	99
STENO00554	1	23	7	41	26	4	4	119	16	123	16	15	1	10	32	15	44	1	94	44	1	16	94	1	1	95	23	15	16	32	62	32	32	32	62	1	1	1	1	1	18	1	25	15	18	1	15	5	8
STENO00555	9	43	49	79	50	52	378	233	27	244	21	70	9	34	238	70	376	15	218	227	26	27	377	8	15	39	121	70	21	63	122	63	63	63	122	15	15	45	15	45	94	1	46	70	97	95	70	11	98
STENO00556	20	49	56	84	57	59	492	280	30	328	54	76	9	38	288	76	487	15	488	272	183	30	490	8	15	491	489	76	54	70	474	70	70	70	474	15	15	51	15	51	50	1	52	76	102	100	76	11	103
STENO00557	19	43	0	79	50	76	54	214	29	258	48	38	9	36	222	38	75	0	199	207	0	29	365	8	0	158	364	38	48	61	112	61	61	61	112	14	14	45	14	45	88	1	46	38	91	89	38	10	92
STENO00558	17	0	41	58	0	43	46	275	24	194	39	53	5	30	166	53	203	12	146	156	93	24	146	7	12	116	0	53	39	48	87	48	48	48	87	12	12	37	12	37	67	1	0	53	70	68	53	9	71
STENO00559	19	44	51	79	52	53	379	232	27	270	49	71	6	34	238	71	376	14	216	226	0	27	378	8	14	173	377	71	49	64	123	64	64	64	123	14	14	46	14	46	95	1	47	71	97	15	71	10	98
STENO00560	17	0	0	59	0	0	0	137	25	171	43	63	8	33	142	63	60	12	0	60	95	25	0	7	39	99	0	63	43	48	0	48	48	48	0	12	12	41	12	41	64	1	0	63	66	42	63	9	67
STENO00561	12	0	0	0	0	0	163	97	0	0	0	0	7	0	99	0	35	9	90	95	92	0	162	115	9	0	0	0	0	29	0	29	29	29	0	9	9	23	9	23	40	1	0	0	42	10	0	0	0
STENO00562	19	0	46	65	0	0	0	305	28	211	45	59	9	34	184	59	171	14	164	0	125	28	304	8	14	131	0	59	45	52	0	52	52	52	0	14	14	42	14	42	74	1	43	59	76	44	59	10	77
STENO00563	11	0	0	37	0	26	0	105	0	0	0	0	4	20	109	0	100	8	0	100	96	0	189	5	8	0	0	0	0	29	0	29	29	29	0	8	8	24	8	24	0	1	0	0	0	0	0	6	0
STENO00564	9	20	24	39	0	26	176	111	0	131	0	0	3	0	114	0	109	7	104	109	3	0	175	5	7	19	152	0	0	31	0	31	31	31	0	7	7	22	7	22	46	1	0	0	47	0	0	0	48
STENO00565	6	47	54	83	55	57	60	259	28	306	52	76	9	36	68	76	433	15	242	252	181	28	434	8	15	193	352	76	52	68	137	68	68	68	137	15	15	49	15	49	101	1	50	76	104	102	76	11	105
STENO00566	45	46	52	76	53	55	458	245	30	298	50	457	10	0	254	457	194	16	0	236	229	30	0	310	16	170	359	457	50	64	116	64	64	64	116	16	16	48	16	48	0	1	58	70	93	90	92	12	94
STENO00567	5	45	0	78	51	53	496	268	27	0	49	65	8	34	61	65	0	14	493	260	252	27	494	495	0	186	386	65	49	61	435	61	61	61	435	14	14	46	14	46	92	1	47	65	94	93	65	10	95
STENO00568	20	42	45	71	46	48	337	220	27	251	22	22	9	33	59	22	336	15	209	106	26	27	307	8	15	166	279	22	22	59	178	59	59	59	178	15	15	30	15	30	85	1	44	22	88	86	22	11	89
STENO00569	20	44	49	74	50	10	267	220	22	177	22	68	9	34	227	68	77	15	207	213	210	22	357	8	15	165	289	68	22	61	115	61	61	61	115	15	15	31	15	31	89	1	46	96	92	90	68	11	93
STENO00570	13	40	47	72	48	10	405	212	27	258	29	65	9	33	0	65	74	15	193	74	188	404	403	8	15	151	402	65	0	0	394	0	0	190	394	15	15	43	15	43	86	1	44	65	89	87	65	0	90
STENO00571	40	41	0	73	49	51	322	217	27	229	47	24	9	33	223	24	368	15	202	210	25	27	370	8	15	157	369	24	47	60	360	60	60	60	360	15	15	44	15	44	83	1	45	24	85	84	24	11	86
STENO00572	6	42	46	66	47	49	377	210	27	252	0	62	6	33	216	0	0	14	0	203	25	27	0	8	14	48	0	62	29	56	113	56	56	56	113	14	14	6	14	6	0	1	43	62	79	78	62	10	80
STENO00573	8	12	0	0	14	0	0	43	0	0	0	0	4	0	0	0	20	7	0	42	0	0	0	0	7	15	77	0	0	0	0	0	0	0	0	7	7	4	7	4	0	1	0	0	0	0	0	5	0
STENO00574	19	42	48	76	49	50	388	238	27	76	46	63	208	393	221	63	73	14	224	232	25	27	387	8	14	77	386	63	46	58	377	58	58	58	377	14	14	44	14	44	86	1	51	63	88	87	63	10	89
STENO00575	6	0	49	71	0	51	363	214	25	71	47	66	6	32	195	66	103	12	198	206	23	25	362	8	40	50	0	66	47	60	115	60	60	60	115	12	12	44	12	44	82	1	45	66	85	83	66	10	86
STENO00576	16	0	38	51	0	39	41	0	24	51	18	46	5	29	144	46	194	11	128	134	23	24	128	7	11	0	0	46	18	43	226	43	43	43	226	11	11	35	11	35	56	1	0	46	58	45	46	8	59
STENO00577	9	0	0	25	0	0	0	0	0	79	0	0	4	0	0	0	0	6	0	0	12	0	0	0	0	0	0	0	0	0	0	0	0	0	0	6	6	20	6	20	0	1	0	0	0	0	0	5	0
STENO00578	9	0	22	27	0	0	0	0	0	27	0	0	4	0	0	0	0	6	0	0	64	0	0	0	6	0	0	0	0	0	0	0	0	0	0	6	6	20	6	20	0	1	0	0	0	0	0	5	0
STENO00579	19	40	45	71	46	48	384	234	21	274	21	65	6	32	216	65	112	14	219	228	222	21	219	8	14	47	316	65	21	59	127	59	59	59	127	14	14	42	14	42	87	1	43	65	90	88	65	10	91
STENO00580	19	42	48	69	49	7	393	232	25	275	47	64	9	32	218	64	72	1	221	72	223	25	392	8	1	50	317	64	47	58	385	58	58	58	385	1	1	44	1	44	85	1	45	64	88	86	64	11	14
STENO00581	18	46	53	78	54	7	57	239	26	279	20	72	6	35	246	72	389	13	226	234	25	26	360	8	44	170	116	72	20	65	129	65	65	65	129	13	13	49	13	49	48	1	50	72	48	94	72	9	96
STENO00582	24	25	10	42	29	7	32	3	13	42	13	13	6	18	35	13	42	2	7	2	2	13	7	8	2	85	29	13	13	35	7	35	35	35	7	2	2	2	2	2	0	1	28	13	27	2	13	9	13
STENO00583	45	46	54	82	55	57	61	269	28	318	52	483	9	37	250	483	119	0	253	262	26	28	482	329	0	181	481	483	52	68	134	68	68	68	134	58	15	49	85	49	48	1	50	76	70	99	76	11	101
STENO00584	2	40	46	68	47	7	339	195	26	231	19	63	2	32	178	63	279	14	181	189	24	26	338	238	14	142	310	63	19	58	265	58	58	58	265	14	14	43	14	43	82	1	44	63	85	83	63	10	86
STENO00585	0	47	0	67	0	66	0	220	29	270	50	60	0	39	227	60	423	14	199	211	0	29	424	0	0	0	0	60	50	215	0	215	0	215	414	0	0	48	0	48	64	0	54	60	75	15	60	10	76
STENO00586	0	41	46	63	47	7	325	184	21	224	167	23	6	34	190	0	0	14	0	66	175	21	0	233	14	10	324	23	167	54	0	54	54	54	254	14	14	43	14	43	76	1	44	23	36	45	23	10	78
STENO00587	19	39	12	66	46	7	342	210	25	246	44	61	6	32	207	61	340	14	197	96	201	25	341	8	14	149	285	61	44	207	159	207	207	207	159	14	14	41	14	41	40	1	42	61	33	79	61	10	81
STENO00588	6	41	48	74	49	7	380	227	24	236	46	67	9	30	61	67	77	15	215	222	218	24	215	8	15	175	305	67	46	61	374	61	61	61	374	15	15	43	15	43	42	1	44	67	34	91	67	11	93
STENO00589	6	38	12	60	42	7	7	153	26	204	26	20	9	29	52	20	63	14	139	178	25	26	278	8	14	140	38	20	26	52	101	52	52	52	101	14	14	39	14	39	33	1	40	20	33	15	20	10	75
STENO00590	20	45	13	75	51	53	7	345	22	75	49	69	9	35	225	69	78	15	209	214	211	22	344	8	15	172	343	69	49	62	125	62	62	62	125	15	15	47	15	47	90	1	48	69	37	16	69	11	91
STENO00591	20	46	51	71	52	53	415	231	38	275	50	41	9	37	210	41	73	15	213	223	217	38	414	287	0	164	326	41	50	61	402	61	61	61	402	15	15	47	15	47	87	1	48	41	89	88	41	11	90
STENO00592	19	45	51	73	52	53	369	217	28	253	50	38	6	36	201	38	366	14	204	76	26	28	368	8	14	159	367	38	50	63	357	63	63	63	357	14	14	47	14	47	0	1	48	38	89	87	38	10	90
STENO00593	0	0	0	0	0	0	0	0	0	0	324	0	0	0	325	0	0	0	0	0	0	0	0	326	0	327	0	0	0	0	0	318	0	0	0	0	0	0	0	0	0	0	0	37	38	36	37	8	39
STENO00594	0	0	0	48	39	0	0	183	20	0	162	33	0	31	189	33	256	15	168	177	0	20	318	8	0	121	0	33	162	180	0	180	180	180	311	15	15	37	0	37	0	0	40	33	55	54	33	11	56
STENO00595	18	43	51	76	52	9	397	240	27	282	49	37	6	35	63	37	79	14	224	233	228	27	396	8	14	174	319	37	49	63	310	63	63	63	310	14	14	46	14	46	91	1	47	37	94	92	37	10	95
STENO00596	17	44	52	79	53	7	416	244	26	288	50	36	6	34	65	36	413	13	230	238	415	26	414	8	13	182	336	36	50	65	322	65	65	65	322	13	13	47	13	47	94	1	48	36	97	95	36	9	98
STENO00597	12	35	41	67	42	44	44	196	20	67	75	14	5	23	54	14	343	9	184	190	69	20	344	27	9	139	103	14	75	54	305	54	54	54	305	9	9	38	9	38	76	34	39	14	78	77	14	80	79
STENO00598	17	0	45	64	0	7	310	172	32	212	43	35	9	31	178	35	309	13	120	165	0	32	120	8	13	123	0	35	43	54	100	54	54	54	100	0	13	41	13	41	0	1	137	74	75	42	74	10	0
STENO00599	17	45	49	71	50	7	414	236	0	280	0	84	0	0	61	0	74	14	220	74	224	0	161	8	0	413	412	84	0	61	0	61	61	61	400	0	14	81	14	81	0	1	0	84	85	47	84	10	86
STENO00600	16	31	35	51	31	7	226	150	21	51	18	25	6	13	43	25	54	1	142	54	6	21	225	22	1	8	46	25	18	43	222	43	43	43	222	1	1	1	1	1	60	1	33	25	24	34	25	8	11
STENO00601	0	45	52	74	53	54	351	207	28	240	50	70	6	37	64	70	77	14	194	77	197	28	350	8	14	81	349	70	50	64	342	64	64	64	342	14	14	47	14	47	90	1	48	24	38	49	24	10	13
STENO00602	19	44	52	78	53	55	413	248	28	288	50	24	6	36	254	24	410	14	235	241	151	28	412	8	14	182	411	24	50	66	400	66	66	66	400	14	14	47	14	47	94	1	48	24	96	49	24	10	97
STENO00603	20	46	54	74	55	7	434	258	30	296	52	40	9	38	238	40	251	15	241	251	245	30	433	8	15	185	432	40	52	64	424	64	64	64	0	15	15	49	15	49	0	1	50	40	90	51	40	11	91
STENO00604	20	45	51	83	52	55	497	504	246	505	277	95	9	37	281	95	501	15	249	261	27	246	503	8	15	182	502	95	277	65	485	65	65	65	485	15	15	54	15	54	0	1	48	95	96	93	95	11	97
STENO00605	18	44	52	78	53	55	384	235	382	78	50	71	9	34	64	71	115	1	220	115	25	27	320	8	1	54	383	71	50	64	372	64	64	64	372	1	1	47	1	47	93	1	48	71	96	94	71	10	97
STENO00606	18	40	46	68	47	9	309	198	24	0	44	24	6	31	203	24	71	6	186	71	190	24	186	8	6	48	308	24	44	57	303	57	57	57	303	6	6	6	6	6	80	1	42	24	82	43	24	10	83
STENO00607	6	36	42	64	43	7	317	193	21	206	21	58	6	29	175	58	66	6	178	66	182	21	316	8	6	34	156	58	21	52	96	52	52	52	96	6	6	39	6	39	0	1	40	58	75	41	58	9	76
STENO00608	2	44	52	76	53	55	391	223	28	262	50	70	9	36	204	70	78	15	207	78	211	28	390	8	15	158	389	70	50	218	348	218	218	218	348	15	15	47	15	47	90	1	48	70	92	49	70	11	93
STENO00609	2	43	50	73	51	7	380	212	26	227	48	68	8	33	190	68	75	13	0	75	197	26	379	35	13	148	378	68	48	62	120	62	62	62	120	13	13	45	13	45	87	1	46	68	90	88	68	9	91
STENO00610	0	0	0	0	0	0	0	0	0	0	0	0	0	0	0	0	0	0	0	0	0	0	0	0	0	0	0	0	0	0	0	0	0	0	0	0	0	0	0	0	0	1	0	0	0	0	0	0	0
STENO00611	20	44	49	71	50	7	386	222	29	262	48	66	9	37	61	66	73	15	206	73	0	29	384	0	15	385	0	66	48	61	373	61	61	61	373	15	0	52	0	52	84	1	46	66	87	85	66	11	88
STENO00612	2	39	43	67	44	46	113	207	23	241	42	61	2	31	55	61	70	13	193	202	197	23	155	8	13	156	331	61	42	55	168	55	55	55	168	13	13	13	13	13	65	1	41	61	82	80	61	9	83
STENO00613	2	39	43	56	44	59	0	169	25	206	36	51	35	34	152	51	301	12	155	58	158	25	280	7	12	9	246	51	36	152	0	152	152	152	294	12	12	40	12	40	0	1	0	51	66	65	51	9	67
STENO00614	17	40	44	63	45	47	99	174	25	184	43	57	1	33	53	57	65	12	162	65	108	25	294	7	12	123	293	57	43	53	288	53	53	53	288	12	12	42	12	42	74	1	0	57	77	75	57	9	78
STENO00615	0	46	0	75	0	73	127	252	27	299	48	63	9	36	230	0	0	14	234	244	238	0	450	0	14	171	0	0	0	247	441	247	0	247	441	14	14	47	14	47	0	1	50	90	86	85	63	10	87
STENO00616	1	32	38	59	39	41	44	142	20	4	37	54	1	23	49	54	61	1	132	61	135	20	132	24	1	107	180	54	37	49	44	49	49	49	44	1	1	34	1	34	0	1	35	54	25	4	54	8	11
STENO00617	20	45	51	76	52	54	427	249	28	293	86	68	9	37	244	68	73	15	231	73	26	28	426	303	15	53	342	68	86	244	417	244	244	244	417	15	15	47	15	47	0	1	48	68	38	16	68	11	88
STENO00618	1	27	31	52	32	34	37	202	17	4	30	47	5	20	42	47	54	5	101	54	16	17	101	1	5	102	53	47	30	42	41	42	42	42	41	5	5	1	5	1	65	1	29	47	21	4	47	8	10
STENO00619	2	43	12	80	47	49	416	258	26	299	46	67	9	33	60	67	252	14	241	252	246	26	415	346	14	187	43	67	46	60	407	60	60	60	407	14	14	2	77	2	92	1	45	67	35	93	67	10	95
STENO00620	20	43	48	76	49	51	319	449	27	307	447	69	9	35	63	69	257	15	248	257	26	27	403	8	15	192	448	69	47	63	344	63	63	63	344	15	15	45	15	45	0	1	54	69	36	93	69	11	95
STENO00621	18	36	41	61	42	44	7	174	22	61	40	20	9	27	52	20	64	2	136	245	8	22	244	8	2	31	57	20	40	52	44	52	52	52	44	2	2	38	2	38	37	1	39	0	77	14	20	10	7
STENO00622	19	44	0	67	47	70	362	209	28	246	46	22	6	37	57	22	201	14	192	201	26	28	361	8	14	146	0	22	46	57	275	57	57	57	275	14	14	6	14	6	82	1	51	0	84	15	0	10	85
STENO00623	20	43	50	77	51	53	418	258	27	77	48	70	9	34	64	70	80	15	241	80	243	27	417	25	15	184	283	70	48	64	326	64	64	64	326	15	15	45	15	45	92	1	46	70	93	16	70	11	94
STENO00624	19	43	13	71	49	51	381	217	26	71	47	66	9	35	60	66	209	6	199	209	203	26	0	8	6	150	242	66	47	60	285	60	60	60	285	6	6	45	6	45	83	1	46	90	36	15	66	11	85
STENO00625	18	45	0	72	0	50	0	387	27	248	47	67	0	36	60	67	198	6	189	198	25	27	386	257	0	49	298	67	47	60	282	60	60	60	282	0	6	18	0	18	0	1	46	67	85	14	67	10	86
STENO00626	42	43	49	74	50	52	365	363	25	250	48	67	6	32	61	67	362	12	197	366	201	25	0	364	12	153	106	67	48	61	273	61	61	61	273	12	12	45	12	45	84	1	46	67	34	85	67	8	87
STENO00627	17	41	47	71	48	49	337	216	23	226	46	65	6	31	59	65	211	12	162	211	134	23	162	8	12	163	189	65	46	59	174	59	59	59	174	12	12	43	12	43	32	1	44	65	32	84	65	9	86
STENO00628	6	42	47	67	48	50	340	339	26	245	46	62	6	34	59	62	200	14	194	200	113	26	338	8	14	151	233	62	46	59	105	59	59	59	105	14	14	44	14	44	78	1	45	62	35	79	62	10	13
STENO00629	6	38	42	63	43	9	299	188	24	196	41	56	6	32	51	56	95	6	139	95	22	24	298	8	6	0	0	56	41	51	100	51	51	51	100	6	6	28	6	28	39	1	40	56	33	78	56	0	80
STENO00630	20	43	163	72	48	50	434	232	28	435	46	66	9	35	239	66	226	15	215	226	0	28	433	294	15	159	432	66	46	59	422	59	59	59	422	15	15	32	15	32	0	1	44	66	90	87	89	11	91
STENO00631	19	44	52	77	53	55	0	213	28	252	50	71	9	36	65	71	206	9	197	368	122	28	367	8	0	157	288	71	50	65	359	65	65	65	359	9	9	47	9	47	0	1	48	71	90	49	71	11	91
STENO00632	6	39	46	66	0	69	289	177	19	66	44	20	9	32	57	20	95	9	167	95	6	19	288	8	0	132	232	20	44	57	279	57	57	57	0	9	9	41	9	41	33	1	42	20	81	79	20	10	82
STENO00633	6	37	42	63	43	45	252	159	24	63	40	20	9	16	70	20	152	9	144	152	31	24	73	8	9	113	211	20	40	70	88	70	70	70	88	9	9	31	9	31	32	1	39	20	75	73	20	11	76
STENO00634	6	39	45	68	46	48	310	21	24	193	43	20	9	32	58	20	178	9	172	178	25	24	312	8	9	136	248	20	43	58	304	58	58	58	304	9	9	41	9	41	78	1	42	20	81	79	20	11	82
STENO00635	6	39	45	68	46	47	49	176	24	181	43	20	9	31	57	20	70	26	166	70	25	24	258	8	26	10	215	20	43	57	255	57	57	57	255	26	26	41	26	41	75	1	42	20	75	78	20	10	80
STENO00636	19	47	54	79	55	57	0	256	28	301	52	22	8	0	67	22	251	45	241	251	245	28	445	38	0	184	0	22	52	67	394	67	67	67	394	45	45	49	45	49	0	1	50	22	98	96	22	10	99
STENO00637	19	42	48	69	49	10	10	162	27	172	47	22	9	36	59	22	158	6	151	158	1	27	151	8	6	124	211	22	47	59	251	59	59	59	251	6	6	44	6	44	37	1	45	22	79	77	22	11	14
STENO00638	13	45	52	79	53	55	412	250	28	283	50	71	8	35	66	71	244	15	234	244	238	28	411	7	15	181	410	71	50	66	194	66	66	66	194	15	15	47	15	47	94	1	48	71	95	49	71	10	96
STENO00639	0	0	0	0	0	0	0	0	0	0	0	0	0	13	19	0	0	0	0	0	8	0	0	0	0	45	0	0	0	19	0	19	19	19	0	0	0	0	0	0	27	1	0	0	28	18	0	4	0
STENO00640	0	0	0	0	0	0	0	0	0	0	0	0	0	10	18	0	0	0	0	0	1	0	0	0	0	14	0	0	0	18	0	18	18	18	0	0	0	0	0	0	26	1	0	0	28	16	0	3	0
STENO00641	0	0	0	0	0	0	0	0	0	0	0	0	0	14	21	0	0	0	0	0	66	0	0	0	0	49	0	0	0	21	0	21	21	21	0	0	0	0	0	0	30	1	0	0	32	31	0	4	0
STENO00642	20	44	50	77	0	52	436	435	29	302	48	69	9	35	62	69	433	15	243	115	247	29	182	8	15	183	434	69	48	62	426	62	62	62	426	15	15	33	15	33	90	1	46	69	92	47	69	11	93
STENO00643	2	38	42	59	43	8	6	172	24	191	19	55	2	29	177	55	61	13	162	61	1	24	265	7	13	125	264	55	19	50	134	50	50	50	134	13	13	1	13	1	39	1	40	55	69	41	55	9	70
STENO00644	2	40	12	62	45	9	258	166	26	62	43	21	8	29	52	21	64	14	154	64	150	26	257	7	14	120	137	21	43	52	127	52	52	52	127	14	14	30	14	30	72	1	42	21	33	73	21	10	74
STENO00645	6	43	13	68	48	10	329	199	22	68	22	62	9	34	57	62	99	15	190	99	186	22	328	8	15	154	327	62	22	57	296	57	57	57	296	15	15	27	15	27	81	1	45	62	83	82	62	11	84
STENO00646	6	44	50	76	51	53	410	253	29	265	48	70	9	35	65	70	113	15	239	113	234	29	409	8	15	184	209	70	48	65	400	65	65	65	400	15	15	6	15	6	0	1	46	70	36	90	70	11	92
STENO00647	6	42	47	70	48	50	334	198	27	208	46	333	9	34	59	333	96	6	185	96	128	27	332	8	335	142	331	333	46	59	325	59	59	59	325	6	6	6	6	6	43	1	44	21	36	81	21	11	83
STENO00648	2	43	50	76	51	53	402	243	25	280	48	27	8	34	225	27	113	13	229	113	163	25	401	290	13	180	341	27	48	225	189	225	0	225	189	13	13	45	13	45	89	1	46	27	92	90	27	9	93
STENO00649	20	45	51	78	52	54	425	226	29	271	49	40	9	37	65	40	108	15	210	108	0	29	424	38	15	164	423	40	49	65	412	65	65	65	412	0	15	46	15	46	0	1	47	40	91	89	40	11	92
STENO00650	5	42	48	74	49	8	386	230	25	74	47	67	5	33	61	67	179	13	383	179	220	25	385	7	13	168	384	67	47	61	119	61	61	61	119	13	13	44	13	44	34	1	45	67	85	91	67	9	93
STENO00651	2	42	48	67	49	71	0	235	25	67	46	83	2	33	0	83	106	13	221	106	138	25	0	7	13	9	0	83	46	0	114	56	0	56	114	13	13	44	13	44	80	1	45	83	84	81	83	9	85
STENO00652	20	40	47	71	48	50	336	198	22	209	45	65	9	34	204	65	334	15	0	101	188	22	335	8	15	141	0	65	45	59	106	59	59	59	106	15	15	42	15	42	0	1	43	65	35	83	65	11	85
STENO00653	20	44	0	76	51	52	368	217	28	229	49	69	9	37	62	69	102	15	201	102	27	28	367	8	15	152	0	69	49	62	108	62	62	62	108	15	15	46	15	46	45	1	47	69	38	48	69	11	87
STENO00654	6	44	13	77	51	81	360	229	27	263	49	70	9	34	215	70	113	15	218	113	222	27	359	35	40	176	123	70	49	63	121	63	63	63	121	15	15	46	15	46	94	1	47	70	36	77	70	11	95
STENO00655	1	32	10	3	36	6	143	156	20	3	16	16	1	3	44	16	75	1	124	75	1	20	124	184	1	125	201	16	16	44	216	44	44	44	216	1	1	33	1	33	62	1	34	16	25	5	16	8	63
STENO00656	19	47	54	78	55	57	367	235	29	270	52	25	8	37	67	25	114	14	221	114	27	29	335	26	14	176	305	25	52	67	121	67	67	67	121	14	14	14	14	14	93	1	50	25	95	94	25	10	96
STENO00657	1	46	53	79	54	56	409	251	27	289	51	21	9	415	66	21	82	14	236	82	132	27	408	297	14	41	333	21	51	66	125	66	66	66	125	14	14	14	14	14	94	1	49	21	97	95	21	10	98
STENO00658	1	0	0	27	0	4	59	113	0	0	18	7	3	0	0	7	0	1	63	0	0	0	112	0	1	15	0	7	18	0	90	0	0	0	90	1	1	1	1	1	0	1	17	7	13	0	7	5	0
STENO00659	20	0	0	30	0	4	0	157	0	0	22	156	28	0	0	156	0	0	0	0	0	0	155	0	6	52	0	156	22	0	0	0	0	0	150	6	6	6	6	6	0	1	0	27	15	0	27	5	0
STENO00660	9	0	0	38	0	26	162	99	0	0	24	36	5	0	0	36	0	9	90	0	0	0	161	0	9	7	0	36	24	0	156	0	0	0	156	9	9	9	9	9	47	1	23	51	17	0	36	7	0
STENO00661	0	0	0	35	0	24	185	101	0	0	23	33	4	0	0	33	0	8	93	0	0	0	0	0	8	0	0	33	23	0	0	0	0	0	0	8	8	22	8	22	0	1	26	33	17	0	33	6	0
STENO00662	19	43	0	75	50	52	474	264	27	314	48	68	8	35	63	68	116	14	248	116	133	27	473	0	14	10	472	68	48	63	460	63	63	63	460	14	14	45	14	45	94	1	46	68	37	95	68	10	97
STENO00663	9	42	48	72	49	51	117	203	28	242	47	66	9	35	61	66	104	15	190	104	27	28	362	26	15	141	286	66	47	61	351	61	61	61	351	15	15	44	15	44	85	1	45	66	37	86	66	11	88
STENO00664	19	45	12	74	50	52	404	229	28	273	49	68	8	37	62	68	106	14	213	223	120	28	403	27	14	159	319	68	49	62	392	62	62	62	392	14	14	31	77	31	88	1	47	68	39	89	68	10	91
STENO00665	5	34	11	52	34	9	9	109	18	116	38	18	8	26	45	18	54	1	81	54	1	18	81	7	1	31	34	18	38	45	163	45	45	45	163	1	1	5	1	5	18	1	36	18	18	25	18	10	12
STENO00666	18	42	48	72	49	51	284	168	26	197	47	21	8	33	62	21	74	13	129	74	18	26	283	202	13	130	232	21	47	62	114	62	62	62	114	13	13	44	13	44	43	1	45	21	34	86	21	9	88
STENO00667	1	7	1	1	7	5	26	80	13	1	12	12	1	10	17	12	48	1	75	48	1	13	75	1	1	7	129	12	12	17	5	17	17	17	5	1	1	1	1	1	38	1	23	12	15	4	12	7	9
STENO00668	19	42	46	72	47	49	112	175	27	180	84	22	8	32	276	22	74	15	163	74	160	27	275	1	15	37	67	22	84	60	52	60	60	60	52	15	15	43	15	43	85	1	44	22	35	86	22	10	87
STENO00669	1	26	10	4	26	6	6	96	16	4	16	17	1	4	38	17	92	12	91	92	1	16	91	12	12	8	0	17	16	38	67	38	38	38	67	12	12	28	12	28	19	1	29	17	19	53	17	8	11
STENO00670	1	21	23	2	21	4	4	1	8	72	8	8	1	11	27	8	43	1	56	43	36	8	56	5	1	6	21	8	8	27	4	27	27	27	4	1	1	22	1	22	14	1	3	8	14	13	8	6	7
STENO00671	47	48	171	83	55	57	467	242	26	293	54	75	6	246	69	75	193	12	222	193	226	26	466	303	12	169	360	75	54	454	455	454	454	454	455	12	65	51	12	51	100	1	52	75	38	101	75	9	102
STENO00672	1	15	4	4	15	4	4	4	4	4	4	4	80	4	4	4	4	6	4	4	1	4	4	4	6	10	15	4	4	4	4	4	4	4	4	6	6	16	6	16	4	1	17	4	4	4	4	5	4
STENO00673	8	26	11	12	28	6	30	16	13	5	13	13	8	15	5	13	57	12	87	57	73	13	87	7	12	21	26	13	13	5	60	5	5	5	60	12	12	1	12	1	18	1	27	13	18	1	13	9	7
STENO00674	8	46	52	79	53	55	379	216	25	253	50	20	83	28	66	20	207	14	200	380	204	25	378	34	14	154	299	20	50	66	367	66	66	66	367	14	14	8	14	8	98	1	48	20	36	99	20	10	100
STENO00675	1	1	6	1	1	1	1	7	6	1	6	6	1	1	6	6	1	1	1	1	6	6	1	3	1	4	1	6	6	6	1	6	6	6	1	1	1	1	1	1	6	1	13	6	6	1	6	4	7
STENO00676	13	28	10	1	31	7	7	22	15	1	30	16	1	14	39	16	48	1	119	48	122	15	178	20	1	23	31	16	30	39	7	39	39	39	7	1	1	13	1	13	15	1	29	16	15	1	16	8	11
STENO00677	1	21	1	3	21	6	4	35	3	1	3	3	3	1	29	3	35	3	1	35	3	3	1	14	3	7	21	3	3	29	4	29	29	29	4	3	3	1	3	1	22	1	23	3	16	10	3	7	9
STENO00678	1	1	1	1	1	3	3	1	7	1	7	7	1	1	1	7	1	1	1	1	1	7	1	4	1	5	1	7	7	1	3	1	1	1	3	1	1	1	1	1	7	1	6	7	7	1	7	5	4
STENO00679	18	39	16	60	43	10	45	135	20	5	20	20	9	29	51	20	159	9	157	238	24	20	237	8	9	34	61	20	20	51	103	51	51	51	103	9	9	41	9	41	40	1	42	20	20	5	20	11	74
STENO00680	1	3	1	1	3	3	3	3	3	1	3	3	1	1	1	3	1	1	3	1	1	39	3	3	1	2	3	3	3	1	3	1	1	1	3	1	1	1	1	1	3	1	2	3	3	1	3	2	3
STENO00681	1	19	7	2	19	21	4	47	12	2	4	4	1	8	2	4	7	1	5	7	11	12	5	5	1	14	19	4	4	2	4	2	2	2	4	1	1	1	1	1	4	1	20	4	4	2	4	6	5
STENO00682	1	28	32	1	33	35	22	127	14	2	14	14	1	19	40	14	10	1	101	10	1	14	174	6	1	8	28	14	14	40	75	40	40	40	75	1	1	30	1	30	57	1	31	14	14	1	14	8	58
STENO00683	1	17	9	30	19	5	5	2	10	2	10	10	6	1	1	10	2	1	1	2	1	10	1	5	1	64	17	10	10	1	5	1	1	1	5	1	1	1	1	1	10	1	18	10	10	2	10	7	5
STENO00684	1	11	1	1	11	1	1	1	1	1	1	1	1	1	1	1	1	1	1	1	1	1	1	1	1	4	11	1	1	1	1	1	1	1	1	1	1	1	1	1	1	1	5	1	1	1	1	4	1
STENO00685	1	17	4	1	17	5	5	6	6	1	6	6	1	11	6	6	6	1	6	6	1	6	6	6	1	7	17	6	6	6	5	6	6	6	5	1	1	1	1	1	0	1	18	6	6	1	6	7	6
STENO00686	1	14	7	20	16	3	3	1	8	71	8	8	1	1	20	8	1	1	63	1	1	8	63	4	1	5	9	8	8	20	38	20	20	20	38	1	1	1	1	1	8	1	15	8	8	1	8	5	4
STENO00687	1	15	7	1	15	3	3	4	4	1	4	4	80	1	19	4	23	1	1	23	1	4	7	4	1	10	15	4	4	19	3	19	19	19	3	1	1	1	1	1	4	1	16	4	4	1	4	5	4
STENO00688	1	26	8	1	28	4	30	14	4	1	4	4	1	16	34	4	1	1	105	1	1	4	105	14	1	6	124	4	4	34	59	34	34	34	59	1	1	1	1	1	4	1	7	4	4	1	4	6	45
STENO00689	2	24	10	42	28	30	32	14	12	42	12	12	2	16	38	12	58	2	94	58	2	12	132	7	2	83	40	12	12	38	12	38	38	38	12	2	2	26	2	26	12	1	27	12	12	2	12	8	7
STENO00690	2	19	1	1	19	4	4	5	10	1	10	30	2	12	27	30	34	2	77	34	2	10	1	5	2	6	19	30	10	27	22	27	27	27	22	2	2	2	2	2	10	1	21	30	10	2	30	6	5
STENO00691	6	30	35	54	36	7	39	8	18	152	18	18	1	17	45	18	77	1	111	77	2	18	111	8	1	9	30	18	18	45	82	45	45	45	82	1	1	32	1	32	64	1	33	18	23	34	18	9	65
STENO00692	2	25	9	37	25	28	175	6	13	2	13	13	2	17	33	13	58	1	40	58	66	13	40	6	1	7	25	13	13	33	63	33	33	33	63	1	1	1	1	1	19	1	26	13	19	47	13	7	49
STENO00693	1	30	10	49	32	7	35	11	19	1	17	16	1	12	40	16	52	1	112	52	1	19	112	207	1	25	165	16	17	40	142	40	40	40	142	1	1	1	1	1	61	1	31	16	23	1	16	8	11
STENO00694	1	18	7	31	20	3	3	8	10	1	10	10	1	12	26	10	1	1	34	1	1	10	34	8	1	5	18	10	10	26	3	26	26	26	3	1	1	1	1	1	13	1	19	10	13	1	10	5	8
STENO00695	1	26	8	45	26	5	5	1	14	131	14	39	1	21	35	39	47	1	116	47	1	14	116	1	1	6	26	39	14	35	5	35	35	35	5	1	1	1	1	1	22	1	28	39	22	52	39	6	9
STENO00696	19	47	53	79	54	9	58	239	28	278	51	72	2	36	66	72	119	14	225	119	134	28	0	127	14	55	322	72	51	66	126	66	66	66	126	14	14	1	14	1	96	1	49	72	99	97	72	10	100
STENO00697	1	18	6	6	19	6	6	59	9	6	9	9	1	6	21	9	26	1	26	26	40	9	26	1	1	7	22	9	9	21	6	21	21	21	6	1	1	1	1	1	11	1	3	9	11	8	9	7	6
STENO00698	1	22	25	11	26	6	109	3	12	11	24	12	2	11	11	12	38	2	11	38	3	12	11	1	2	8	35	12	24	11	6	11	11	11	6	2	2	23	2	23	16	1	4	12	16	11	12	8	42
STENO00699	1	31	9	1	34	5	5	19	16	106	12	156	1	22	1	156	46	1	99	46	1	16	155	23	1	86	154	156	12	1	5	1	1	1	5	1	1	4	1	4	32	1	33	18	24	1	18	7	10
STENO00700	6	38	13	65	43	10	147	148	20	212	20	20	9	28	53	20	290	15	178	67	292	20	291	29	15	33	43	20	20	53	96	53	53	53	96	15	15	40	15	40	39	1	41	20	30	80	20	11	14
STENO00701	5	32	10	56	37	6	6	144	16	157	35	48	8	23	43	48	75	1	137	75	1	16	1	7	1	115	32	48	35	43	81	43	43	43	81	1	1	1	1	1	24	1	33	48	24	63	48	9	64
STENO00702	6	39	13	65	44	10	47	196	25	226	21	59	9	20	54	59	95	15	185	192	122	25	317	232	15	148	316	59	21	54	102	54	54	54	102	15	15	6	15	6	79	1	41	59	33	16	59	11	81
STENO00703	47	48	55	80	56	58	462	249	28	296	53	461	8	38	67	461	113	15	233	113	155	28	460	306	15	177	0	461	53	67	450	67	67	67	450	15	15	50	15	50	0	1	51	74	94	92	93	10	95
STENO00704	14	45	159	71	51	52	426	234	28	0	0	66	9	38	59	66	424	16	215	226	219	28	425	8	16	156	329	66	49	59	0	59	59	59	0	16	16	47	16	47	83	1	48	66	61	84	66	11	86
STENO00705	6	33	15	58	38	39	72	160	20	179	37	16	2	25	46	16	78	12	152	78	22	20	234	18	12	9	84	16	37	46	72	46	46	46	72	12	12	35	12	35	69	1	36	16	27	13	16	9	11
STENO00706	5	25	8	48	28	6	31	31	13	168	13	14	1	4	37	14	51	10	145	51	1	13	215	1	10	20	25	14	13	37	180	37	37	37	180	10	10	1	10	1	60	1	26	14	17	4	14	7	61
STENO00707	6	41	163	68	46	7	341	210	25	219	196	20	9	27	57	20	205	13	157	205	1	25	307	247	13	158	63	20	196	57	335	57	57	57	335	13	13	43	13	43	0	1	44	20	33	14	20	10	82
STENO00708	6	44	51	70	0	52	123	252	24	295	49	66	35	28	248	66	244	13	235	244	161	24	403	305	13	0	452	66	49	248	394	248	0	248	394	13	13	46	13	46	0	1	47	66	36	86	66	9	88
STENO00709	6	37	40	62	41	42	266	164	19	62	19	21	9	25	82	21	84	6	154	84	22	19	154	8	6	121	220	21	19	51	88	51	51	51	88	6	6	38	6	38	31	1	39	21	31	72	21	11	74
STENO00710	6	44	50	73	51	53	56	225	26	263	87	69	9	30	62	69	108	14	209	108	213	26	350	25	14	159	0	69	87	62	377	62	62	62	377	14	14	46	14	46	88	1	47	69	38	89	69	11	91
STENO00711	6	40	45	70	46	7	245	206	23	237	44	64	9	27	57	64	101	13	153	101	2	23	303	8	38	36	270	64	44	57	326	57	57	57	326	13	13	41	13	41	34	1	42	64	33	14	64	10	86
STENO00712	6	36	11	60	39	40	43	172	22	60	19	19	1	25	51	19	62	13	163	167	1	22	237	8	13	10	214	19	19	51	206	51	51	51	206	13	13	1	13	1	74	1	38	19	29	14	19	10	12
STENO00713	6	46	52	81	53	55	467	260	26	301	50	74	8	36	254	74	197	13	240	468	244	26	466	23	13	184	0	74	50	254	455	254	254	254	455	13	13	48	13	48	98	1	58	74	38	99	74	10	100
STENO00714	17	0	43	62	0	7	0	202	25	209	20	19	9	32	279	19	93	13	144	93	192	25	291	8	13	145	258	19	0	279	311	279	279	279	311	13	13	39	13	39	0	1	40	19	34	74	19	10	76
STENO00715	6	41	47	70	0	48	344	192	27	345	45	64	0	34	57	64	343	0	177	98	0	27	317	0	15	40	276	64	45	57	336	57	57	57	336	15	0	43	15	43	0	1	44	64	36	81	83	11	84
STENO00716	1	32	35	53	36	37	7	170	16	192	16	16	1	23	43	16	136	1	163	136	115	16	128	6	1	8	147	16	16	43	84	43	43	43	84	1	1	1	1	1	64	1	34	16	66	65	16	8	67
STENO00717	0	0	11	55	37	7	7	180	21	201	17	17	0	25	46	17	79	13	171	79	0	21	135	206	13	9	0	17	17	46	85	46	46	46	85	0	0	34	0	34	0	1	35	17	27	63	17	9	64
STENO00718	0	34	38	5	39	9	206	131	22	153	20	20	8	16	45	20	53	14	122	53	1	22	101	157	14	102	50	20	20	45	77	45	45	45	77	14	14	36	14	36	61	1	37	20	29	1	20	10	63
STENO00719	0	50	0	83	55	57	420	251	28	288	54	73	9	300	68	0	0	15	235	245	0	28	382	0	0	184	338	73	54	68	375	0	0	68	375	15	0	52	15	52	0	0	53	73	39	93	73	11	94
STENO00720	0	39	44	64	45	47	311	182	25	218	187	59	9	35	55	59	94	14	171	178	120	25	292	225	14	133	258	59	187	55	305	55	55	55	305	14	14	41	14	41	78	1	42	59	36	0	59	11	80
STENO00721	6	43	48	73	49	51	126	239	26	275	20	67	9	33	62	67	108	14	223	108	227	26	391	282	14	172	315	67	20	62	383	62	62	62	383	14	14	45	14	45	88	1	46	67	36	89	67	10	91
STENO00722	6	46	51	79	52	54	465	267	28	311	49	71	9	327	64	71	259	15	249	259	253	28	463	464	15	189	462	71	49	64	453	64	64	64	453	15	15	48	15	48	95	1	57	71	98	96	71	11	99
STENO00723	6	47	0	78	52	7	0	207	27	78	51	67	6	30	61	67	75	14	197	75	25	27	331	243	14	159	269	67	51	61	119	61	61	61	119	14	14	6	14	6	87	1	49	67	38	88	67	10	89
STENO00724	19	45	52	75	53	78	382	203	28	248	50	69	6	38	62	69	380	14	188	197	192	28	381	257	14	146	302	69	50	62	374	62	62	62	0	14	14	47	14	47	87	1	48	69	40	15	69	10	88
STENO00725	43	44	51	80	52	54	57	204	27	243	49	71	0	36	64	71	195	14	186	195	189	27	325	248	14	141	0	71	49	64	117	64	64	64	117	14	14	46	14	46	88	1	47	71	37	15	71	10	90
STENO00726	17	0	0	0	0	57	88	137	26	0	41	53	6	36	0	53	133	13	127	133	95	26	241	167	13	10	0	53	41	0	0	0	0	0	0	13	13	17	13	17	62	1	43	53	37	14	53	10	64
STENO00727	19	47	52	83	53	55	413	248	28	287	51	73	6	36	66	73	111	14	234	111	238	28	0	27	14	179	336	73	51	66	405	66	66	66	405	14	14	49	14	49	0	1	50	73	38	15	73	10	94
STENO00728	19	43	48	74	49	51	355	207	28	241	47	22	6	33	61	22	76	14	354	76	195	28	149	25	14	150	281	22	47	61	117	61	61	61	117	14	14	45	14	45	81	1	46	22	87	34	22	10	88
STENO00729	18	44	50	76	51	53	376	217	27	255	222	70	6	36	63	70	105	14	202	105	206	27	375	24	14	157	300	70	222	63	332	63	63	63	332	14	14	45	14	45	87	1	46	70	38	15	70	10	89
STENO00730	19	44	51	78	52	53	132	234	27	78	49	71	6	35	64	71	0	14	224	114	14	27	378	273	14	40	302	71	49	64	338	64	64	64	338	14	14	46	14	46	0	1	47	71	36	93	71	10	95
STENO00731	18	44	49	70	50	7	339	209	26	70	22	65	6	35	59	65	101	13	157	101	2	26	338	23	13	40	272	65	22	59	299	59	59	59	299	13	13	46	13	46	85	1	47	65	36	17	65	9	86
STENO00732	17	46	52	74	53	78	0	236	26	275	51	69	6	36	63	69	114	2	174	114	225	26	404	287	2	176	322	69	51	63	0	63	63	63	395	2	2	48	2	48	91	1	49	69	38	92	69	9	94
STENO00733	16	0	0	0	0	0	0	124	0	0	0	0	5	111	0	0	0	11	0	61	116	0	0	153	33	226	0	0	0	0	0	0	0	0	0	11	11	34	11	34	0	1	35	0	0	54	0	7	55
STENO00734	2	0	0	0	0	0	0	0	0	0	0	0	2	0	0	0	0	1	0	0	6	0	0	7	1	0	0	0	0	0	0	0	0	0	0	1	1	10	1	10	0	1	0	0	0	0	0	0	0
STENO00735	17	42	49	73	0	51	54	239	25	0	47	88	5	33	61	88	232	0	0	232	0	25	0	286	0	50	326	88	47	404	405	404	61	61	405	12	12	44	12	44	89	1	45	88	35	90	88	8	91
STENO00736	0	46	0	78	0	75	441	259	27	301	48	90	5	36	267	90	438	13	239	250	243	27	440	312	13	185	439	90	0	62	387	62	62	62	387	13	13	47	13	47	0	1	53	95	38	14	90	0	91
STENO00737	19	46	50	78	0	9	439	264	437	306	49	21	6	36	273	21	257	14	249	257	253	27	438	8	14	183	351	21	49	61	387	61	61	61	387	14	14	47	14	47	89	1	48	21	38	15	21	10	91
STENO00738	1	41	13	67	45	10	10	211	26	67	26	23	9	28	217	23	206	16	201	206	25	26	201	8	16	156	109	23	26	55	108	55	55	55	108	16	16	24	16	24	82	1	43	23	34	83	23	11	85
STENO00739	19	47	53	76	54	56	424	243	28	425	51	22	6	31	250	22	235	14	228	235	231	28	423	8	14	177	123	22	51	63	316	63	63	63	316	14	14	32	14	32	0	1	49	22	38	90	22	10	92
STENO00740	1	26	12	47	31	7	96	106	14	112	14	14	1	18	109	14	61	1	14	61	15	14	14	6	1	8	48	14	14	39	37	39	39	39	37	1	1	15	1	15	40	1	28	14	40	4	14	8	11
STENO00741	19	43	47	68	48	9	311	194	20	225	20	21	6	34	93	21	170	14	184	170	108	20	184	8	14	149	252	21	20	57	109	57	57	57	109	14	14	1	14	1	37	1	45	21	36	81	21	10	83
STENO00742	19	46	49	69	50	9	378	228	26	69	20	20	6	35	235	20	221	14	213	221	119	26	377	36	14	162	301	20	20	59	330	59	59	59	330	14	14	48	14	48	0	1	53	20	37	15	20	10	84
STENO00743	2	0	45	66	0	46	0	201	27	235	21	22	9	35	207	22	195	15	185	195	189	27	319	244	15	38	0	22	21	57	104	57	57	57	104	15	15	42	15	42	78	1	43	22	81	79	22	11	82
STENO00744	17	0	46	65	0	47	321	174	25	65	45	320	5	34	182	320	62	12	160	62	96	25	123	221	12	124	0	320	45	52	312	52	52	52	312	12	12	29	12	29	70	1	43	20	73	71	20	9	74
STENO00745	0	37	41	59	42	0	0	151	22	162	69	17	0	31	156	17	127	10	0	127	88	22	273	191	10	112	216	17	69	48	0	48	48	48	0	10	10	38	10	38	0	1	39	17	0	70	17	7	0
STENO00746	6	41	47	71	48	7	356	225	24	254	46	20	6	32	211	20	355	13	214	220	59	24	214	8	39	162	194	20	46	58	349	58	58	58	349	13	13	43	13	43	86	1	44	20	89	87	20	9	90
STENO00747	19	48	52	78	53	82	415	256	28	292	40	414	6	37	65	414	250	14	241	250	134	28	413	25	45	54	412	414	40	65	127	65	65	65	127	14	14	49	14	49	96	1	50	103	39	97	40	10	98
STENO00748	2	39	11	63	43	45	268	189	24	63	24	24	2	29	52	24	66	13	181	66	109	24	267	7	13	44	266	24	24	52	110	52	52	52	110	13	13	40	13	40	32	1	41	24	61	76	24	9	78
STENO00749	6	45	50	77	51	53	389	238	20	275	37	71	6	34	64	71	113	14	225	113	132	20	388	283	14	52	387	71	37	64	185	64	64	64	185	14	14	47	14	47	36	1	48	71	36	90	71	10	92
STENO00750	1	19	7	23	20	6	6	10	3	23	3	3	1	4	23	3	10	1	58	10	1	3	51	65	1	4	20	3	3	23	5	23	23	23	5	1	1	1	1	1	28	1	4	3	13	4	3	4	8
STENO00751	19	44	48	66	0	49	52	243	27	287	219	78	6	36	250	78	0	0	227	236	0	27	0	0	0	164	427	78	219	58	420	58	58	58	420	0	0	45	0	45	77	1	46	78	79	47	78	10	80
STENO00752	19	47	53	78	54	56	410	234	28	276	213	73	7	38	250	73	81	14	219	81	409	28	408	282	14	173	0	73	213	65	399	65	65	65	399	14	14	49	14	49	0	1	50	73	96	94	73	10	97
STENO00753	19	42	17	68	49	7	326	195	26	232	47	23	6	30	200	23	70	14	146	70	1	26	325	25	14	148	42	23	47	59	286	59	59	59	286	14	14	44	14	44	79	1	45	23	35	80	23	10	13
STENO00754	19	42	48	71	49	50	315	314	27	223	47	66	6	34	200	66	101	14	182	101	25	27	313	227	14	144	104	66	47	59	244	59	59	59	244	14	14	44	14	44	82	1	45	66	36	83	66	10	85
STENO00755	17	34	37	60	38	39	259	173	19	195	19	54	6	25	178	54	63	13	165	63	2	19	138	2	13	139	61	54	19	49	147	49	49	49	147	13	13	2	13	2	69	1	36	54	28	74	54	9	12
STENO00756	18	44	51	78	52	53	358	220	26	255	50	71	6	35	64	71	81	2	171	81	24	26	171	263	2	172	357	71	50	64	351	64	64	64	351	2	2	47	2	47	37	1	48	71	37	92	71	10	94
STENO00757	2	42	46	70	47	0	7	219	25	70	20	64	6	0	58	64	101	14	209	101	119	25	338	254	14	48	337	64	20	58	110	58	58	58	110	14	14	26	14	26	43	1	44	64	33	83	64	10	84
STENO00758	0	0	0	0	0	0	0	0	0	0	0	0	0	0	0	0	0	0	0	0	0	0	0	0	0	0	0	0	0	0	0	0	0	0	0	0	0	0	0	0	0	1	0	0	0	0	0	0	0
STENO00759	0	0	0	0	0	0	0	0	0	0	0	0	0	0	0	0	0	0	0	0	0	0	0	0	0	0	0	0	0	0	0	0	0	0	0	0	0	0	0	0	0	1	0	0	0	0	0	0	0
STENO00760	0	0	0	0	0	0	0	0	0	0	0	0	0	0	0	0	0	0	0	0	0	0	0	0	0	2	0	0	0	0	0	0	0	0	0	0	0	0	0	0	0	1	0	0	0	0	0	0	0
STENO00761	0	0	0	0	0	0	0	0	0	0	0	0	0	0	0	0	0	0	0	0	0	0	0	0	0	0	0	0	0	0	0	0	0	0	0	0	0	0	1	0	0	1	0	0	0	0	0	0	0
STENO00762	0	0	0	0	0	0	0	0	0	0	0	0	0	0	0	0	18	3	15	0	0	0	0	3	0	48	13	47	0	0	0	0	0	0	0	0	3	0	3	0	0	1	0	0	0	0	0	0	0
STENO00763	0	0	0	0	0	0	0	0	0	0	0	0	0	0	0	0	15	3	12	0	0	0	0	3	0	28	11	27	0	0	0	0	0	0	0	0	3	0	3	0	0	1	0	0	0	0	0	0	0
STENO00764	0	0	8	0	0	0	0	0	0	5	0	0	0	0	0	0	39	3	18	0	0	0	0	3	0	0	40	41	0	0	0	0	0	0	0	0	3	0	3	0	0	1	0	0	0	0	0	0	0
STENO00765	0	0	7	0	0	0	0	0	0	1	0	0	0	0	0	0	17	3	15	0	0	0	0	3	0	0	18	32	0	0	0	0	0	0	0	0	3	0	1	0	0	1	0	0	0	0	0	0	0
STENO00766	0	0	0	0	0	0	0	0	0	0	0	0	0	0	0	0	6	2	5	0	0	0	0	2	0	0	14	15	0	0	0	0	0	0	0	0	2	0	2	0	0	1	0	0	0	0	0	0	0
STENO00767	0	0	3	0	0	0	0	0	0	0	0	0	0	0	0	0	7	2	6	0	0	0	0	2	0	0	18	19	0	0	0	0	0	0	0	0	2	0	2	0	0	1	0	0	0	0	0	0	0
STENO00768	0	0	2	0	0	0	0	0	0	0	0	0	0	11	0	0	1	1	9	0	0	0	0	1	0	2	20	1	0	0	0	0	0	0	0	0	1	0	1	0	0	1	0	0	0	0	0	1	0
STENO00769	0	0	6	0	0	0	0	0	0	5	0	0	0	24	0	0	3	3	21	0	0	0	0	3	0	44	43	30	0	0	0	0	0	0	0	0	3	0	3	0	0	1	0	0	0	0	0	4	0
STENO00770	0	0	0	0	0	0	0	0	0	3	0	0	0	14	0	0	12	0	0	0	0	0	0	0	0	0	30	21	0	0	0	0	0	0	0	0	0	0	0	0	0	1	0	0	0	0	0	2	0
STENO00771	0	0	0	0	0	0	0	0	0	0	0	0	0	0	0	0	21	0	17	0	0	0	0	0	0	17	0	33	0	0	0	0	0	0	0	0	4	0	0	0	0	1	0	0	0	0	0	3	0
STENO00772	0	0	0	0	0	0	0	0	0	0	0	0	0	0	0	0	0	0	0	0	0	0	0	0	0	0	0	0	0	0	0	0	0	0	0	0	0	0	0	0	0	1	0	0	0	0	0	0	0
STENO00773	1	33	37	58	38	6	272	170	19	198	18	52	1	21	47	52	87	12	162	87	1	19	271	203	12	131	251	52	18	47	138	47	47	47	138	12	12	1	12	1	26	1	35	52	24	72	52	8	11
STENO00774	6	39	45	69	46	48	51	181	26	210	43	64	6	33	57	64	94	14	137	94	172	26	290	217	14	138	39	64	43	57	98	57	57	57	98	14	14	2	14	2	81	1	41	64	34	15	64	10	83
STENO00775	6	0	9	45	0	0	0	104	21	123	29	16	6	28	108	16	61	1	77	61	95	21	174	128	1	0	0	16	29	36	0	36	36	36	0	1	1	31	1	31	0	1	32	16	0	10	16	8	0
STENO00776	2	27	32	53	33	6	6	174	15	53	31	15	2	18	43	15	79	2	166	79	2	15	129	200	2	24	241	15	31	43	136	43	43	43	136	2	2	29	2	29	66	1	30	15	21	5	15	8	67
STENO00777	2	0	27	41	0	29	32	104	0	41	0	0	5	19	34	0	57	11	0	57	17	0	0	133	11	75	0	0	0	34	58	34	34	34	58	11	11	18	11	18	49	1	0	0	23	50	0	52	51
STENO00778	0	0	0	0	0	21	86	0	0	0	0	0	3	0	0	0	62	8	0	62	12	0	0	65	8	0	0	0	0	0	38	0	0	0	38	8	8	14	8	14	29	1	0	0	17	0	0	0	30
STENO00779	17	44	51	75	52	53	413	218	25	264	49	68	5	35	64	68	210	43	411	210	0	25	412	7	43	148	0	68	49	64	401	64	64	64	401	54	43	46	43	46	0	0	47	68	37	89	68	9	90
STENO00780	15	33	36	53	33	6	6	136	17	153	35	17	2	22	44	17	76	7	111	76	7	17	199	7	7	37	33	17	35	44	83	44	44	44	83	7	7	2	7	2	26	1	34	17	62	5	17	8	63
STENO00781	6	39	17	67	45	46	245	199	21	328	43	21	6	331	57	21	192	14	186	192	24	21	144	242	2	35	164	21	43	57	9	57	57	57	9	14	14	2	14	2	78	1	41	21	80	79	21	10	81
STENO00782	1	34	39	59	40	5	5	180	17	199	17	17	1	26	50	17	262	1	170	88	174	17	263	204	1	8	157	17	17	50	7	50	50	50	7	1	1	1	1	1	68	1	36	17	68	73	17	8	74
STENO00783	1	36	41	65	42	44	271	178	20	204	18	269	1	26	53	269	174	12	171	174	38	20	268	270	12	139	97	269	18	53	7	53	53	53	7	12	12	38	12	38	31	1	39	59	31	29	59	8	11
STENO00784	4	38	141	67	45	46	393	201	23	247	43	79	4	249	197	79	193	47	183	193	187	23	137	6	37	138	392	79	43	197	379	197	197	197	379	47	47	4	47	4	80	1	41	79	82	81	79	8	83
STENO00785	2	41	141	61	47	8	347	202	25	237	45	57	2	33	54	57	194	0	184	194	0	25	346	7	13	140	101	57	45	54	264	54	54	54	264	13	13	2	13	2	72	0	43	57	35	73	57	9	74
STENO00786	2	40	0	71	45	47	361	224	24	71	24	63	2	31	57	63	217	13	208	217	148	24	164	265	13	37	114	63	24	57	352	57	57	57	352	13	13	2	13	2	86	1	42	63	88	27	63	9	89
STENO00787	8	45	51	73	52	77	406	232	27	274	50	67	0	36	0	67	226	14	216	226	130	27	405	26	0	42	404	67	50	62	0	62	62	62	394	0	0	0	14	47	92	1	48	67	95	93	67	10	96
STENO00788	1	16	7	7	16	5	5	54	9	7	2	2	1	11	24	2	8	1	7	8	1	9	7	1	1	6	16	2	2	24	19	24	24	24	19	1	1	1	1	1	8	1	18	2	8	4	2	6	5
STENO00789	44	45	50	77	51	53	56	242	26	77	48	71	5	34	64	71	236	13	231	236	132	26	377	7	13	183	313	71	48	64	125	64	64	64	125	13	13	5	13	5	0	1	46	71	95	93	71	9	96
STENO00790	19	47	12	76	52	54	57	249	28	281	51	69	2	36	63	69	402	14	233	241	132	28	403	289	14	185	47	69	51	63	357	63	63	63	357	14	14	88	14	88	93	1	49	69	38	94	69	10	96
STENO00791	2	43	11	69	49	51	334	216	26	247	47	36	2	34	60	36	209	13	204	209	117	26	336	7	13	9	0	36	47	60	330	60	60	60	330	13	13	21	13	21	0	1	45	36	35	86	36	9	87
STENO00792	1	14	1	1	14	4	3	1	3	1	3	3	1	3	1	3	1	1	42	1	28	3	9	1	1	5	14	3	3	1	4	1	1	1	4	1	1	1	1	1	3	1	2	3	3	3	3	5	3
STENO00793	19	46	12	80	53	55	438	436	28	305	51	72	6	36	65	72	232	14	251	232	437	28	198	8	14	199	74	72	51	65	126	65	65	65	126	14	14	48	14	48	96	1	49	72	98	50	72	10	99
STENO00794	6	45	52	79	53	55	408	407	28	266	50	72	6	37	64	72	215	14	207	215	123	28	406	277	14	159	405	72	50	64	394	64	64	64	394	14	14	47	14	47	91	1	48	72	94	92	72	10	95
STENO00795	18	45	52	79	53	55	432	253	428	295	50	431	5	36	67	431	114	13	237	114	233	27	430	303	13	182	429	431	50	67	416	67	67	67	416	13	13	47	13	47	93	1	48	73	38	94	73	9	96
STENO00796	19	45	51	77	52	53	389	236	28	275	50	70	6	34	64	70	229	14	221	229	127	28	49	67	14	172	388	70	50	64	300	64	64	64	300	14	14	47	14	47	91	1	48	70	38	49	70	10	93
STENO00797	2	41	46	72	47	49	379	217	376	72	20	65	6	32	59	65	211	14	203	211	118	26	378	62	14	158	377	65	20	59	108	59	59	59	108	14	14	2	14	2	85	1	43	65	34	44	65	10	86
STENO00798	2	41	11	71	46	48	326	23	25	218	45	63	2	31	58	63	240	13	194	240	112	25	14	7	13	9	65	63	45	58	6	58	58	58	6	13	13	2	13	2	82	1	43	63	33	44	63	9	84
STENO00799	2	38	43	65	44	46	295	183	19	65	19	20	2	30	54	20	93	13	174	93	105	19	294	23	13	139	109	20	19	54	108	54	54	54	108	13	13	40	13	40	76	1	41	20	32	77	20	9	79
STENO00800	2	0	24	34	0	0	0	92	0	110	0	0	2	17	27	0	89	7	84	89	54	0	161	4	7	0	0	0	0	27	0	27	27	27	0	7	7	21	7	21	0	1	22	0	19	0	0	5	0
STENO00801	2	0	5	28	0	0	0	2	0	66	0	0	2	14	21	0	41	2	58	41	45	0	89	1	2	0	0	0	0	21	0	21	21	21	0	2	2	2	2	2	0	1	17	0	15	0	0	4	0
STENO00802	2	0	18	25	0	0	0	31	0	64	0	0	2	12	22	0	91	1	52	54	15	0	52	1	1	0	0	0	0	22	0	22	22	22	0	1	1	15	1	15	0	1	16	0	13	0	0	4	0
STENO00803	2	0	7	28	0	0	0	66	0	75	0	0	4	17	23	0	29	4	61	29	0	0	61	5	4	0	0	0	0	23	0	23	23	23	0	4	4	15	4	15	0	1	19	0	18	0	0	6	0
STENO00804	2	0	22	34	0	0	0	73	0	34	0	0	0	16	0	0	69	0	67	69	0	0	107	4	0	0	0	0	0	0	0	0	0	0	0	0	0	20	0	20	0	1	21	0	18	0	0	5	0
STENO00805	2	0	74	37	0	0	0	169	0	119	0	0	4	20	29	0	102	8	97	102	0	0	168	5	8	0	0	0	0	29	0	29	29	29	0	8	8	24	8	24	0	1	25	0	48	0	0	6	0
STENO00806	1	0	0	0	0	0	0	0	0	0	0	0	1	0	0	0	0	0	0	0	0	0	0	2	0	0	0	0	0	0	0	0	0	0	0	0	0	0	0	0	0	1	0	0	0	0	0	3	0
STENO00807	8	0	0	0	0	0	0	14	0	117	0	0	4	0	22	0	38	6	61	38	44	0	116	83	6	0	0	0	0	22	0	22	22	22	0	6	6	17	6	17	0	1	18	0	0	0	0	0	0
STENO00808	11	0	27	39	0	0	0	90	0	102	0	0	4	20	31	0	53	8	83	53	52	0	0	111	8	0	0	0	0	31	0	31	31	31	0	8	8	24	8	24	0	1	25	0	22	0	0	6	0
STENO00809	8	0	11	23	0	0	0	11	0	60	0	0	3	12	18	0	32	1	50	32	17	0	50	1	84	0	0	0	0	18	0	18	18	18	0	1	1	8	1	8	0	1	14	0	13	0	0	4	0
STENO00810	10	0	23	34	0	0	0	82	0	86	0	0	3	18	27	0	47	7	76	47	142	0	141	4	7	0	0	0	0	27	0	27	27	27	0	7	7	10	7	10	0	1	22	0	19	0	0	5	0
STENO00811	9	0	19	26	0	0	0	46	0	0	0	0	4	0	0	0	27	8	0	27	45	0	0	11	8	0	0	0	0	0	0	0	0	0	0	8	8	18	8	18	0	1	0	0	16	0	0	6	0
STENO00812	10	0	21	25	0	0	0	89	0	61	0	0	3	16	23	0	26	7	51	26	52	0	88	4	19	0	0	0	0	23	0	23	23	23	0	7	7	20	7	20	0	1	0	0	17	0	0	5	0
STENO00813	11	0	27	37	0	0	0	83	0	93	0	0	39	21	31	0	38	8	77	38	79	0	136	100	8	0	0	0	0	31	0	31	31	31	0	8	8	25	8	25	0	1	26	0	46	0	0	6	0
STENO00814	17	0	19	29	0	0	0	75	0	29	0	0	4	14	24	0	42	7	67	42	69	0	67	2	7	0	0	0	0	24	0	24	24	24	0	7	7	18	7	18	0	1	20	0	15	0	0	5	0
STENO00815	12	0	23	34	0	0	0	79	0	90	0	0	4	18	27	0	46	9	69	46	73	0	128	5	9	0	0	0	0	27	0	27	27	27	0	9	9	21	9	21	0	1	22	0	42	0	0	7	0
STENO00816	10	0	21	31	0	0	0	66	0	74	0	0	4	16	25	0	44	1	62	44	35	0	62	5	1	0	0	0	0	25	0	25	25	25	0	1	1	4	1	4	0	1	19	0	17	0	0	6	0
STENO00817	11	0	23	28	0	0	0	62	0	71	0	0	4	18	0	0	38	8	58	61	59	0	103	5	8	0	0	0	0	0	0	0	0	0	0	8	8	24	8	24	0	1	0	0	20	0	0	6	0
STENO00818	11	0	0	26	0	0	0	63	0	72	0	0	4	14	21	0	36	8	0	36	61	0	0	5	8	0	0	0	0	21	0	21	21	21	0	0	8	16	8	16	0	1	17	0	15	0	0	6	0
STENO00819	7	0	15	0	0	0	0	33	0	0	0	0	3	0	0	0	22	6	0	22	0	0	0	41	6	0	0	0	0	0	0	0	0	0	0	6	6	14	6	14	0	12	0	0	0	0	0	4	0
STENO00820	0	0	28	38	0	0	0	113	0	131	0	0	5	21	112	0	0	0	102	57	0	0	210	0	0	0	0	0	0	112	0	112	112	112	0	8	0	26	8	26	0	1	29	0	23	0	0	6	0
STENO00821	2	0	17	25	0	0	0	6	0	55	0	0	2	10	20	0	6	7	43	6	2	0	67	4	7	0	0	0	0	20	0	20	20	20	0	7	7	2	7	2	0	1	16	0	14	0	0	5	0
STENO00822	10	0	20	28	0	0	0	56	0	65	0	0	4	14	24	0	7	7	53	7	54	0	53	5	7	0	0	0	0	24	0	24	24	24	0	7	7	17	7	17	0	1	18	0	15	0	0	6	0
STENO00823	19	46	53	66	54	71	0	238	28	447	51	60	6	38	234	60	230	14	219	230	223	28	446	0	14	161	445	60	51	234	0	234	234	234	0	68	14	48	14	48	80	1	49	60	83	81	60	10	84
STENO00824	17	43	0	69	49	51	380	208	26	249	47	63	7	36	57	63	97	12	191	97	194	26	379	260	12	146	378	63	47	57	368	57	57	57	368	12	12	45	12	45	81	1	0	63	38	82	63	9	84
STENO00825	43	0	49	73	0	51	54	201	26	239	47	68	6	35	61	68	192	14	182	192	186	26	342	8	14	50	0	68	47	61	315	61	61	61	315	14	14	27	14	27	82	1	45	68	84	15	68	10	85
STENO00826	17	0	43	61	0	8	47	181	23	215	41	56	7	32	51	56	145	12	165	145	168	23	306	6	12	127	0	56	41	51	99	51	51	51	99	12	12	39	12	39	38	1	0	56	0	71	56	9	73
STENO00827	11	0	30	39	0	0	0	98	0	122	0	36	4	26	0	36	0	7	91	0	92	0	172	5	7	0	0	36	0	0	56	0	0	0	56	41	7	27	7	27	0	1	0	36	0	46	36	6	0
STENO00828	11	0	30	39	0	0	0	106	0	130	0	37	4	25	0	37	0	7	99	0	100	0	201	136	7	0	0	37	0	0	194	0	0	0	194	7	7	27	7	27	0	1	0	37	0	8	37	6	0
STENO00829	17	0	45	67	0	47	331	192	25	227	19	61	5	35	55	61	183	12	174	183	178	25	330	7	12	134	0	61	19	55	0	55	55	55	0	12	12	30	12	30	80	1	43	61	82	81	61	9	0
STENO00830	14	0	42	59	0	43	283	155	22	189	40	54	5	0	49	54	149	10	0	149	90	22	0	282	10	114	0	54	40	49	273	49	49	49	273	10	10	38	10	38	65	1	0	54	32	66	54	0	67
STENO00831	18	39	42	62	43	9	275	174	26	198	22	56	6	33	52	56	86	1	161	86	99	26	274	8	1	44	146	56	22	52	92	52	52	52	92	1	1	18	1	18	73	1	41	56	34	14	56	10	74
STENO00832	19	45	162	77	51	74	0	408	28	269	86	66	6	38	60	66	73	14	209	73	213	28	0	8	14	159	182	66	86	60	363	60	60	60	363	14	14	47	14	47	87	1	48	66	39	88	66	10	89
STENO00833	18	41	46	71	47	49	268	191	26	219	45	21	6	29	60	21	73	14	178	73	110	26	303	8	14	48	155	21	45	60	101	60	60	60	101	14	14	44	14	44	84	1	51	21	35	5	21	10	85
STENO00834	19	38	44	66	45	47	323	188	26	325	43	62	6	33	55	62	97	14	3	324	322	26	321	8	14	139	100	62	43	55	9	55	55	55	9	14	14	40	14	40	81	1	41	62	83	42	62	10	84
STENO00835	0	46	50	74	51	53	371	211	28	252	49	68	6	38	190	68	157	14	195	157	144	28	370	8	0	151	0	68	49	190	362	190	190	190	362	14	14	48	14	48	0	1	56	68	40	15	68	10	87
STENO00836	20	44	47	69	48	50	0	203	28	241	46	22	9	34	59	22	356	15	187	73	115	28	357	250	15	145	166	22	46	59	349	59	59	59	349	15	15	49	15	49	0	1	53	22	38	45	22	11	84
STENO00837	17	42	47	72	48	50	343	199	26	239	46	20	6	35	60	20	102	13	186	102	115	26	342	248	13	149	164	20	46	60	118	60	60	60	118	13	13	44	13	44	84	1	45	20	37	14	20	10	85
STENO00838	19	46	52	80	53	55	393	236	27	394	51	22	9	35	66	22	189	14	222	189	132	27	392	285	14	54	202	22	51	66	125	66	66	66	125	14	14	48	14	48	98	1	49	22	37	50	22	11	100
STENO00839	18	47	51	77	52	54	57	245	26	77	50	21	6	35	64	21	119	13	232	119	132	26	405	25	43	53	205	21	50	64	393	64	64	64	393	13	13	30	13	30	94	1	49	21	36	95	21	10	97
STENO00840	19	43	50	76	51	53	385	225	27	269	48	384	6	35	63	384	382	14	163	108	124	27	383	275	14	165	184	384	48	63	374	63	63	63	374	14	14	45	14	45	74	1	46	22	37	90	22	10	92
STENO00841	20	44	49	71	0	10	363	206	28	245	48	23	7	0	60	23	103	15	153	103	27	28	362	255	15	154	342	23	48	60	354	60	60	60	354	15	15	46	15	46	83	1	47	23	86	84	23	11	87
STENO00842	11	0	0	0	0	0	156	0	20	0	29	34	4	26	0	34	48	0	0	157	86	20	0	107	0	0	0	34	29	0	0	0	0	0	0	0	9	28	9	28	0	1	0	34	0	0	34	0	39
STENO00843	18	44	51	75	52	8	211	237	26	75	49	27	2	35	63	27	78	13	226	78	229	26	362	7	13	180	76	27	49	63	132	63	63	63	132	13	13	46	13	46	90	1	47	27	36	91	27	9	93
STENO00844	1	39	44	65	45	8	8	207	24	238	43	19	1	26	54	19	317	1	199	68	112	24	318	22	1	151	173	19	43	54	105	54	54	54	105	1	1	1	1	1	80	1	41	19	31	42	19	9	82
STENO00845	12	0	114	50	0	8	41	153	25	178	21	19	5	27	150	19	51	12	39	51	80	25	245	24	12	110	0	19	21	150	83	150	150	150	83	12	12	28	12	28	0	1	0	19	33	39	19	9	56
STENO00846	17	45	51	77	52	53	396	237	26	276	49	20	1	35	64	20	112	12	225	112	24	26	395	283	12	176	394	20	49	64	130	64	64	64	130	12	12	30	12	30	0	1	47	20	37	48	20	8	95
STENO00847	1	0	13	0	0	0	0	61	0	0	0	0	3	0	17	0	0	4	0	0	38	0	0	0	4	47	0	0	0	17	40	17	17	17	40	4	4	11	4	11	0	1	0	0	0	26	0	0	27
STENO00848	19	44	47	69	48	9	369	210	28	251	82	22	6	36	58	22	98	14	199	98	144	28	368	261	14	152	367	22	82	58	359	58	58	58	359	14	14	19	14	19	83	1	0	22	38	0	22	10	85
STENO00849	17	39	15	56	39	9	99	146	24	169	43	20	6	31	50	20	82	13	139	82	22	24	114	8	13	115	39	20	43	50	117	50	50	50	117	13	13	41	13	41	62	1	42	20	33	67	20	10	69
STENO00850	19	47	53	79	54	56	426	260	28	305	52	22	6	36	67	0	118	14	247	255	134	28	425	8	14	190	348	22	52	67	418	67	67	67	418	14	14	49	14	49	96	1	50	22	38	97	22	10	99
STENO00851	19	45	51	78	52	54	442	441	239	294	50	22	6	36	64	22	117	14	241	117	244	239	440	303	14	185	439	22	50	64	429	64	64	64	429	14	14	47	14	47	95	1	48	71	38	96	71	10	97
STENO00852	12	28	8	4	32	5	5	129	15	137	14	15	1	11	39	15	64	177	100	64	10	15	100	6	10	102	28	15	14	39	67	39	39	39	67	10	10	30	10	30	22	1	31	15	54	4	15	7	9
STENO00853	14	29	8	50	31	5	0	139	17	50	15	16	1	21	38	16	48	0	112	48	0	17	112	6	10	32	42	16	15	38	0	38	38	38	0	10	10	55	10	55	22	0	30	16	22	58	16	7	59
STENO00854	19	41	48	72	49	50	376	230	35	271	46	66	8	34	59	66	108	14	216	108	220	35	375	7	14	172	311	66	46	59	297	59	59	59	297	14	14	43	14	43	85	1	44	66	61	86	66	10	88
STENO00855	18	44	47	67	0	48	371	223	208	257	0	75	6	34	220	75	0	0	0	95	0	208	0	8	13	162	191	75	27	220	287	0	0	220	287	13	13	45	13	45	0	0	50	75	35	74	75	9	76
STENO00856	17	34	39	62	40	41	44	177	23	197	38	19	2	25	52	19	95	12	142	95	22	23	262	203	12	143	63	19	38	52	215	52	52	52	215	12	12	12	12	12	76	1	36	19	60	77	19	8	78
STENO00857	1	22	8	38	25	5	27	91	15	38	24	35	1	18	93	35	40	10	77	40	1	15	77	1	10	4	22	35	24	32	27	32	32	32	27	10	10	10	10	10	19	1	23	35	19	4	35	6	9
STENO00858	19	46	52	77	53	55	403	235	22	272	51	70	6	406	64	70	107	14	218	107	222	22	402	27	14	168	323	70	51	64	306	64	64	64	306	14	14	48	14	48	90	1	49	70	39	91	70	10	93
STENO00859	18	44	49	72	50	9	123	221	25	246	48	66	6	35	61	66	75	14	208	75	211	25	325	8	14	169	272	66	48	61	116	61	61	61	116	14	14	30	14	30	87	1	46	66	36	88	66	10	90
STENO00860	0	34	11	142	38	39	296	176	18	0	18	51	6	28	180	51	57	13	164	57	91	18	295	8	0	9	294	51	18	46	85	46	46	46	85	13	13	35	13	35	64	1	36	51	29	65	51	9	66
STENO00861	16	0	0	184	41	8	334	213	22	0	22	56	6	30	51	56	0	13	204	95	0	22	0	2	13	0	276	56	22	51	329	51	51	51	329	0	13	39	13	39	0	1	40	56	31	79	56	9	80
STENO00862	19	0	0	69	48	72	396	242	39	69	47	47	6	38	59	47	105	14	227	397	230	39	395	8	0	176	0	47	47	59	309	59	59	59	309	0	14	45	14	45	0	1	46	47	40	86	47	10	87
STENO00863	2	24	10	5	27	7	7	107	13	5	13	13	6	19	33	13	42	2	101	42	1	13	101	8	2	9	24	13	13	33	28	33	33	33	28	2	2	25	2	25	20	1	26	13	20	5	13	9	7
STENO00864	19	46	12	76	51	9	357	250	28	288	50	70	6	38	63	70	115	14	237	115	26	28	410	25	14	190	214	70	50	63	401	63	63	63	401	14	14	47	14	47	93	1	48	70	39	94	70	10	96
STENO00865	16	40	11	68	45	7	90	209	24	232	44	61	6	32	55	61	70	1	200	70	23	24	154	8	1	9	175	61	44	55	164	55	55	55	164	1	1	41	1	41	83	1	42	61	33	84	61	9	85
STENO00866	19	0	50	70	0	51	281	182	28	206	48	66	6	35	0	66	71	0	172	71	0	28	280	213	0	131	0	66	48	0	142	0	0	0	142	0	43	45	0	45	80	1	46	66	39	81	66	10	83
STENO00867	14	0	39	50	0	0	0	110	0	50	38	17	5	28	0	17	61	175	79	61	20	0	174	6	9	80	0	17	38	0	0	0	0	0	0	9	9	36	9	36	56	1	0	17	0	10	17	7	0
STENO00868	0	0	10	46	0	8	68	115	19	140	19	19	0	26	40	19	48	12	0	196	0	0	0	7	0	0	0	19	19	40	58	40	40	40	58	12	12	34	12	34	53	1	0	19	55	54	19	9	56
STENO00869	0	43	46	65	47	8	196	228	25	262	26	56	0	30	54	56	63	0	0	63	0	25	0	7	0	160	372	56	26	54	289	54	54	54	289	13	13	44	13	44	0	1	50	56	34	14	56	9	75
STENO00870	19	47	54	82	55	57	401	254	27	291	52	75	6	37	68	75	85	14	239	85	243	27	400	25	14	185	399	75	52	68	392	68	68	68	392	14	14	49	14	49	99	1	50	75	39	100	75	10	102
STENO00871	19	46	12	75	53	9	180	227	27	268	51	70	8	36	64	70	77	14	209	77	213	27	384	278	14	160	383	70	51	64	112	64	64	64	112	14	14	48	14	48	0	1	49	70	38	91	70	10	92
STENO00872	6	42	43	74	49	9	380	222	25	381	48	68	6	34	60	68	76	14	157	76	208	25	379	8	14	158	378	68	48	60	107	60	60	60	107	14	14	45	14	45	87	1	46	68	62	88	68	10	89
STENO00873	1	25	9	45	29	6	210	48	12	161	12	12	1	15	36	12	48	1	111	48	1	12	209	1	1	7	208	12	12	36	70	36	36	36	70	1	1	27	1	27	18	1	28	12	18	11	12	7	10
STENO00874	17	42	11	72	0	7	123	246	24	290	85	59	6	33	240	59	414	6	173	187	230	24	416	299	6	174	415	59	85	240	124	240	240	240	124	6	6	43	6	0	0	1	44	59	34	86	59	9	87
STENO00875	6	41	47	68	48	9	340	208	24	243	46	63	6	34	58	63	70	6	195	70	6	339	338	22	6	149	104	63	46	58	329	58	58	58	329	6	6	43	6	43	81	1	44	63	35	82	63	10	83
STENO00876	19	44	49	71	50	52	336	197	28	233	21	66	6	37	61	66	73	14	185	73	26	28	0	8	14	143	335	66	21	61	109	61	61	61	109	14	14	46	14	46	83	1	47	66	38	84	66	10	85
STENO00877	19	45	50	70	51	9	400	230	28	271	0	65	8	37	225	65	0	14	211	73	215	28	363	7	14	157	109	65	235	225	390	225	225	225	390	14	14	47	14	47	83	1	48	65	39	84	65	10	85
STENO00878	17	43	10	72	47	49	382	246	26	281	26	22	6	33	60	22	75	12	229	75	224	26	381	35	12	177	121	22	26	60	129	60	60	60	129	12	12	45	12	45	87	1	46	22	89	13	22	8	90
STENO00879	19	42	46	67	47	48	346	220	21	244	45	62	9	33	57	62	70	14	208	70	210	21	161	8	14	162	110	62	45	57	286	57	57	57	286	14	14	2	14	2	81	1	44	62	34	82	84	10	13
STENO00880	18	44	50	76	51	53	122	230	26	263	49	23	6	35	61	23	73	13	170	73	153	26	364	6	13	171	305	23	49	61	329	61	61	61	329	13	13	46	13	46	85	1	47	23	87	86	23	9	88
STENO00881	18	45	172	71	49	69	452	451	27	300	48	62	6	327	56	62	98	14	233	98	237	27	450	8	14	167	110	62	48	56	0	56	56	56	439	14	14	47	14	47	0	1	51	62	80	78	62	10	81
STENO00882	6	43	50	72	51	53	56	204	26	17	48	67	6	34	62	67	103	13	191	103	24	26	335	6	13	150	272	67	48	62	328	62	62	62	328	13	13	45	13	45	85	1	46	67	36	14	67	9	87
STENO00883	2	0	111	0	40	5	256	155	22	0	39	51	4	29	0	51	56	10	143	56	20	22	255	6	10	0	210	51	39	0	249	0	0	0	249	10	10	37	10	37	67	1	38	51	68	11	51	0	69
STENO00884	14	0	132	0	43	45	344	193	23	0	42	54	4	31	0	54	341	10	175	87	21	0	343	6	10	0	342	54	42	0	333	0	0	0	333	10	10	40	10	40	73	1	41	54	33	11	54	0	74
STENO00885	2	0	0	0	36	37	215	128	14	0	35	44	2	25	0	44	49	9	0	49	214	14	213	5	9	0	36	44	35	0	206	0	0	0	206	9	9	33	9	33	60	1	34	44	27	61	44	0	62
STENO00886	2	36	40	65	41	43	46	188	17	196	17	58	2	28	53	58	68	1	178	68	21	17	263	7	1	9	207	58	17	53	6	53	53	53	6	1	1	1	1	1	74	1	38	58	29	13	58	9	12
STENO00887	2	42	0	70	47	49	346	215	25	247	46	25	2	34	58	25	73	13	199	73	24	25	316	0	13	159	286	25	46	58	106	58	58	58	106	13	0	44	13	44	0	1	52	25	35	83	25	9	85
STENO00888	0	0	0	0	0	0	0	0	0	0	0	0	0	0	0	0	0	8	0	0	5	0	0	0	8	0	0	0	0	0	0	0	0	0	0	8	8	0	8	0	12	1	0	0	0	0	0	0	0
STENO00889	6	44	178	68	50	66	423	250	26	262	49	21	6	34	56	21	65	14	236	65	0	26	422	8	14	173	341	21	49	56	412	56	56	56	412	14	14	46	14	46	0	1	47	21	36	79	21	10	80
STENO00890	18	46	52	79	53	54	445	261	28	305	51	444	6	37	64	444	253	1	242	253	26	28	0	8	1	187	365	444	51	64	433	64	0	64	433	1	1	48	1	48	93	1	49	22	96	94	22	10	97
STENO00891	17	47	50	76	51	52	389	246	37	281	40	69	6	36	62	69	387	2	230	113	24	37	388	8	2	181	318	69	40	62	379	62	62	62	379	2	2	2	2	2	93	1	49	69	95	94	69	9	96
STENO00892	1	0	0	0	0	0	0	0	0	0	0	0	2	0	0	0	0	1	0	0	7	0	0	3	1	0	0	0	0	0	0	0	0	0	0	1	1	1	1	1	0	1	0	0	0	0	0	0	0
STENO00893	18	49	53	82	54	7	424	258	38	268	52	71	6	37	66	71	194	14	242	194	246	38	423	8	14	182	344	71	52	66	414	66	66	66	414	14	14	50	14	50	92	1	58	71	95	93	71	10	96
STENO00894	6	34	11	58	40	9	43	185	19	58	38	19	6	27	50	19	60	13	175	60	8	19	175	8	13	134	228	19	38	50	270	50	50	50	270	13	13	2	13	2	35	1	36	19	70	17	19	10	12
STENO00895	6	37	12	63	40	41	99	171	26	63	20	56	6	16	50	56	64	14	158	64	162	26	261	205	14	123	37	56	20	258	100	258	258	258	100	14	14	2	14	2	69	1	39	56	74	73	56	10	75
STENO00896	4	0	31	0	0	32	199	131	21	0	14	15	4	23	40	15	45	10	120	126	122	21	198	6	10	0	0	15	14	40	77	40	40	40	77	10	10	30	10	30	49	1	0	15	54	0	15	0	55
STENO00897	6	37	38	69	45	47	49	217	19	247	43	62	6	250	199	62	71	14	202	211	205	19	339	8	14	149	106	62	43	199	332	199	199	199	332	14	14	40	14	40	78	1	41	62	86	85	62	10	87
STENO00898	6	0	0	0	0	0	0	36	0	0	0	0	3	0	0	0	20	5	0	20	35	0	0	4	5	0	0	0	0	0	0	0	0	0	0	5	5	15	5	15	0	1	0	0	0	0	0	0	0
STENO00899	6	33	37	56	38	7	83	137	21	159	19	51	6	15	46	51	57	14	126	57	129	21	126	8	14	10	33	51	19	46	205	46	46	46	205	14	14	35	14	35	62	1	36	51	62	5	51	10	13
STENO00900	1	19	2	29	19	5	122	92	2	29	2	2	1	11	26	2	31	1	74	31	1	2	74	1	1	6	19	2	2	26	48	26	26	26	48	1	1	1	1	1	13	1	20	2	13	9	2	6	39
STENO00901	6	37	11	61	43	7	7	198	23	61	42	19	6	26	51	19	302	1	187	64	190	23	303	8	1	144	43	19	42	51	94	51	51	51	94	1	1	39	1	39	29	1	40	19	76	74	19	9	77
STENO00902	6	42	48	66	0	50	0	210	26	66	47	62	6	35	190	62	95	14	193	95	197	26	361	8	14	148	0	62	47	190	320	190	190	190	320	14	0	44	14	44	0	1	45	62	80	78	62	10	81
STENO00903	16	0	0	59	0	61	290	163	25	171	44	56	0	33	0	56	60	11	152	60	289	25	288	6	11	117	0	56	44	0	254	0	0	0	254	11	11	41	11	41	0	1	42	56	73	71	56	8	74
STENO00904	23	45	52	81	53	55	474	260	27	306	50	70	8	35	254	70	113	14	240	113	244	27	473	7	42	186	472	70	50	254	460	254	254	254	460	14	14	47	14	47	92	1	48	70	94	93	70	10	95
STENO00905	17	46	53	79	54	56	443	272	26	308	51	72	8	36	66	72	213	13	257	213	442	26	441	7	13	199	0	72	51	66	140	66	66	66	140	13	13	48	13	48	98	1	49	72	100	99	72	9	101
STENO00906	19	45	51	75	52	53	455	268	28	314	49	68	6	37	262	68	116	14	0	116	253	28	0	8	14	189	454	68	49	262	440	262	262	262	440	14	14	46	14	46	94	1	47	68	96	95	68	10	97
STENO00907	18	45	52	77	53	55	347	213	27	246	50	71	5	37	65	71	104	13	200	104	202	27	346	7	13	154	288	71	50	65	119	65	0	65	119	13	13	47	13	47	90	1	48	71	92	91	71	9	93
STENO00908	19	44	180	75	50	52	409	247	28	285	48	70	6	36	63	70	112	14	232	112	235	28	0	292	14	176	333	70	48	63	313	63	63	63	313	14	14	2	14	2	92	1	46	70	94	93	70	10	95
STENO00909	19	48	54	81	55	57	432	261	28	299	52	74	6	37	68	74	118	14	244	118	248	28	431	8	14	189	0	74	52	68	325	68	68	68	325	14	14	2	14	2	95	1	50	74	97	96	74	10	98
STENO00910	19	48	55	82	56	58	453	271	28	314	53	451	452	38	69	451	120	14	254	262	141	28	450	7	14	194	449	451	53	69	438	69	69	69	438	14	14	50	14	50	98	1	51	75	100	99	75	10	101
STENO00911	19	47	54	81	55	0	497	287	28	331	52	73	6	38	66	73	495	14	268	123	0	28	0	8	14	201	496	73	52	66	483	66	66	66	483	14	14	49	14	49	0	1	50	73	0	100	73	10	101
STENO00912	0	45	50	70	51	53	444	265	0	307	49	21	0	36	270	21	199	0	247	320	0	0	443	0	0	182	442	21	49	60	395	60	60	60	395	0	13	0	0	0	83	0	47	21	38	84	21	10	86
STENO00913	18	44	51	76	52	53	443	243	27	293	49	21	6	36	64	21	111	14	224	111	228	27	442	8	444	174	441	21	49	64	432	64	64	64	432	14	14	46	14	46	91	1	47	21	93	92	21	10	94
STENO00914	19	45	50	79	51	53	56	255	28	298	90	22	6	32	63	22	440	14	240	113	26	28	441	8	14	187	286	22	90	63	199	63	63	63	199	14	14	48	14	48	91	1	49	22	94	92	22	10	95
STENO00915	18	43	11	71	49	51	54	215	25	245	25	20	2	35	62	20	74	13	203	74	23	25	328	7	0	158	187	20	25	62	110	62	62	62	110	13	13	45	13	45	85	1	46	20	86	14	20	9	87
STENO00916	0	0	0	0	0	0	0	0	0	0	0	0	0	0	0	0	0	0	0	0	0	0	0	0	0	9	0	0	0	0	0	0	0	0	0	0	0	0	0	0	0	1	5	0	0	3	0	2	0
STENO00917	0	0	0	0	0	0	0	0	0	0	0	0	0	0	0	0	0	0	0	0	0	0	0	0	0	0	0	0	0	0	0	0	0	0	0	0	0	0	0	0	0	1	5	0	0	7	0	2	0
STENO00918	19	0	51	74	0	53	117	204	28	236	49	68	6	36	62	68	103	14	195	103	26	28	0	8	14	152	0	68	49	62	0	62	62	62	0	14	58	46	14	46	80	1	47	68	88	15	68	10	89
STENO00919	19	46	53	80	54	56	418	254	28	296	51	0	6	37	67	0	117	14	241	117	26	28	417	8	14	189	416	0	51	67	123	67	67	67	123	14	14	48	14	48	95	1	49	74	97	15	74	10	98
STENO00920	18	44	49	71	50	51	404	253	26	289	48	65	6	35	259	65	109	14	236	109	239	26	403	300	0	0	0	65	48	249	117	249	249	249	117	14	0	46	14	46	81	1	47	65	90	88	65	10	91
STENO00921	18	44	51	78	52	54	427	257	27	301	95	72	2	36	65	72	118	13	243	118	134	27	426	7	13	188	215	72	95	65	416	65	65	65	416	13	13	47	13	47	96	1	48	72	99	97	72	9	100
STENO00922	45	46	51	200	0	0	436	248	26	0	0	435	6	36	60	435	102	0	0	102	237	26	0	8	437	174	434	435	428	60	425	60	60	60	425	13	13	48	13	48	81	1	54	80	83	82	80	9	84
STENO00923	18	43	11	70	49	51	340	210	26	242	48	65	6	36	339	65	107	13	197	107	1	26	338	1	13	154	233	65	48	59	331	59	59	59	331	13	13	45	13	45	79	1	46	65	88	86	65	9	89
STENO00924	18	0	48	68	0	6	375	224	27	236	47	64	5	34	58	64	104	13	211	104	215	0	374	270	13	167	0	64	47	58	334	58	58	58	334	13	13	44	13	44	43	1	45	64	84	82	64	9	85
STENO00925	1	16	0	0	19	4	102	78	0	0	0	0	0	14	0	0	39	8	0	39	11	0	0	2	8	0	68	0	0	0	20	0	0	0	20	8	8	17	8	17	29	1	18	0	31	0	0	0	32
STENO00926	18	48	55	78	56	58	407	247	28	286	54	73	6	38	67	73	112	13	231	112	227	28	406	294	13	178	275	73	54	67	396	67	67	67	396	13	13	51	13	51	50	1	52	73	95	93	73	9	96
STENO00927	19	45	52	78	53	55	432	254	27	295	50	72	0	36	66	72	112	14	236	112	240	27	431	303	14	183	284	72	50	66	384	66	66	66	384	14	14	47	14	47	0	1	48	72	95	49	72	10	96
STENO00928	18	43	47	67	48	50	434	254	26	294	258	21	5	34	59	21	70	13	235	70	239	26	433	303	13	174	282	21	258	59	422	59	59	59	422	13	13	44	13	44	0	1	45	21	83	82	21	9	84
STENO00929	20	46	51	71	52	54	394	237	28	71	22	23	9	36	63	23	104	15	224	104	150	28	393	284	15	42	263	23	22	63	112	63	63	63	112	15	15	29	15	29	86	1	48	23	38	87	23	11	88
STENO00930	16	0	46	64	0	48	350	185	26	226	190	60	5	35	54	60	89	11	0	89	0	26	0	234	0	41	0	60	190	337	338	337	337	337	338	11	11	43	11	43	0	1	0	60	75	74	60	9	76
STENO00931	8	0	26	0	0	4	29	0	16	0	25	106	3	0	0	106	0	6	67	0	0	16	105	0	6	0	0	106	25	0	102	0	0	0	102	6	6	24	6	24	37	1	0	22	21	0	22	0	0
STENO00932	13	0	95	0	0	7	78	0	20	0	0	54	4	24	0	0	68	11	113	68	115	20	92	131	11	0	0	54	110	0	73	0	0	0	73	11	11	30	11	30	55	1	31	54	56	0	54	0	57
STENO00933	4	20	0	41	23	0	0	154	10	116	14	10	4	0	0	10	0	9	77	0	55	0	77	119	1	18	0	10	14	0	0	0	0	0	0	9	9	21	9	21	0	1	22	10	0	0	10	6	0
STENO00934	8	32	37	57	38	7	298	183	19	210	36	19	6	25	47	19	87	13	172	87	8	19	128	214	13	129	155	19	293	47	291	47	47	47	291	13	13	21	13	21	64	1	34	19	73	35	19	9	74
STENO00935	16	28	15	48	31	7	35	126	18	48	18	17	6	21	40	17	14	6	92	14	16	18	92	150	6	93	49	17	18	40	67	40	40	40	67	6	6	6	6	6	22	1	30	17	57	13	17	9	58
STENO00936	18	43	50	76	51	8	400	228	27	270	48	90	5	34	63	90	110	13	164	110	217	27	403	280	13	40	402	90	48	63	393	63	63	63	393	13	13	45	13	45	91	1	46	90	94	92	90	9	95
STENO00937	15	37	41	56	0	59	339	188	23	198	0	0	5	31	48	0	83	10	172	83	175	23	338	126	10	123	337	0	166	48	88	48	48	48	88	10	10	39	10	39	0	1	0	70	71	69	70	8	0
STENO00938	0	0	0	0	0	0	0	38	0	0	0	0	0	9	0	0	18	0	0	18	0	0	0	0	0	0	0	0	0	0	0	0	0	0	0	0	0	0	0	0	0	1	10	0	0	0	0	0	14
STENO00939	17	0	41	0	0	6	239	144	23	0	40	50	5	31	46	50	72	12	0	72	133	23	0	164	12	0	0	50	40	46	231	46	46	46	231	12	12	38	12	38	58	1	39	50	33	0	50	0	59
STENO00940	16	0	33	0	0	7	176	114	17	0	32	41	4	179	37	41	62	11	106	62	108	17	175	25	11	0	0	41	32	37	67	37	37	37	67	11	11	30	11	30	48	1	31	41	50	0	41	0	51
STENO00941	8	0	36	0	0	6	210	126	24	0	39	49	8	28	45	49	52	14	207	0	209	24	208	143	14	0	0	49	39	45	79	45	45	45	79	14	14	38	14	38	58	1	41	49	32	0	49	0	60
STENO00942	16	0	0	0	0	6	0	137	127	0	39	47	5	31	43	47	71	11	128	71	81	127	215	32	11	0	0	47	39	43	75	43	43	43	75	11	11	37	11	37	56	1	38	47	33	0	47	0	58
STENO00943	5	0	36	0	0	6	0	129	23	0	50	43	5	0	41	43	64	12	119	64	72	23	214	146	12	0	0	43	50	41	211	41	41	41	0	12	12	35	12	35	0	1	38	43	30	0	43	0	51
STENO00944	5	0	39	0	0	6	199	122	23	0	38	47	5	31	43	47	68	12	115	68	21	23	198	140	12	0	0	47	38	43	72	43	43	43	72	12	12	36	12	36	55	1	37	47	35	0	47	0	57
STENO00945	14	0	36	49	0	0	208	106	21	49	35	44	5	26	111	44	60	9	0	60	99	21	0	140	9	32	0	44	35	40	0	40	40	40	0	9	9	33	9	33	0	1	0	44	0	53	44	7	0
STENO00946	19	44	48	69	0	66	381	380	28	254	47	60	6	34	55	60	0	14	0	97	197	28	0	264	14	42	0	60	47	55	372	55	55	55	372	14	14	46	14	46	77	1	50	60	80	78	60	10	81
STENO00947	6	44	50	78	51	53	55	209	27	247	49	68	6	35	62	68	75	14	192	75	196	27	367	256	14	153	366	68	49	62	357	62	62	62	357	14	14	46	14	46	86	1	47	68	37	15	68	9	88
STENO00948	5	0	33	48	0	35	184	0	0	138	0	0	5	25	41	0	0	12	111	0	76	0	0	141	12	29	0	0	0	41	179	41	41	41	179	12	12	31	12	31	51	1	0	0	27	52	0	9	53
STENO00949	6	41	47	67	48	7	0	196	25	67	0	0	6	34	57	0	97	14	186	97	190	25	317	228	14	147	0	0	0	57	311	57	57	57	311	14	14	43	14	43	75	1	44	0	83	81	0	10	84
STENO00950	6	41	46	67	47	48	0	236	25	275	0	0	6	33	57	0	104	14	223	104	159	25	398	286	14	38	397	0	0	57	388	57	57	57	388	14	14	43	14	43	85	1	50	0	87	15	0	10	88
STENO00951	4	0	40	50	0	42	0	140	22	0	0	0	4	30	0	0	51	11	0	51	20	22	0	178	11	103	0	0	0	0	0	0	0	0	260	11	11	37	11	37	55	1	0	0	0	57	0	8	58
STENO00952	5	0	46	67	0	48	0	184	24	218	0	0	5	33	56	0	68	13	173	68	114	24	0	323	13	139	0	0	0	56	244	56	56	56	244	13	13	42	13	42	81	1	43	0	83	14	0	9	84
STENO00953	19	40	12	65	45	9	0	210	25	245	0	0	6	34	206	0	202	14	194	202	198	25	0	254	14	155	290	0	0	54	359	54	54	54	359	14	14	42	14	42	80	1	48	0	83	81	0	10	84
STENO00954	1	37	11	60	42	7	0	167	21	174	0	0	6	30	170	0	61	1	158	61	24	21	270	173	1	127	143	0	0	50	95	50	50	50	95	1	1	39	1	39	73	1	40	0	38	13	0	9	75
STENO00955	18	42	46	70	47	49	0	244	25	288	0	0	6	34	250	0	238	13	230	238	234	25	428	300	13	181	427	0	0	58	417	58	58	58	417	13	13	44	13	44	86	1	51	0	89	87	0	9	90
STENO00956	0	45	51	70	0	68	0	256	38	0	0	80	9	37	262	0	67	15	235	67	0	0	0	0	15	177	466	80	49	60	0	60	0	60	455	15	15	47	15	53	0	1	55	80	81	79	80	11	82
STENO00957	19	47	54	74	55	78	458	457	29	273	52	31	8	38	267	31	218	14	244	218	248	29	456	318	14	186	455	31	52	63	446	63	63	63	446	14	14	49	14	49	90	1	50	31	92	91	31	10	93
STENO00958	17	46	52	77	53	7	425	265	26	303	51	71	6	35	270	71	223	12	250	223	174	26	424	273	12	8	351	71	51	65	126	65	65	65	126	12	12	48	12	48	92	1	49	71	94	50	71	8	95
STENO00959	0	0	0	0	0	0	0	60	0	0	0	0	5	0	0	0	59	8	0	59	58	0	0	69	8	23	0	0	0	0	0	0	0	0	0	0	8	8	8	8	0	1	18	0	0	0	0	7	0
STENO00960	6	47	52	77	53	55	477	276	27	77	249	72	6	37	291	72	268	14	0	268	261	27	476	8	14	193	475	72	249	272	467	272	0	272	467	14	14	49	14	49	90	1	50	72	93	91	72	10	94
STENO00961	0	0	0	0	0	0	0	15	0	0	0	0	0	0	0	0	0	0	0	0	0	0	0	0	0	0	0	0	0	0	0	0	0	0	0	0	0	0	0	0	0	1	3	0	0	0	0	0	2
STENO00962	19	47	52	83	53	81	0	268	28	314	51	461	6	0	275	461	80	14	249	260	0	28	460	39	14	190	0	461	51	64	450	64	64	64	0	14	14	93	14	93	88	1	49	71	98	97	71	10	99
STENO00963	5	44	49	76	50	52	455	275	26	318	48	70	5	34	280	70	268	13	453	268	260	26	454	326	13	194	224	70	48	64	0	64	64	64	0	13	13	46	13	46	87	1	55	70	96	95	70	9	97
STENO00964	19	46	52	78	53	54	0	256	28	422	51	71	6	37	262	71	81	14	239	81	243	28	421	306	14	84	346	71	51	64	414	64	64	64	414	14	14	48	14	48	89	1	49	71	98	15	97	10	99
STENO00965	17	42	47	71	48	8	357	217	25	257	0	89	5	32	223	89	75	39	201	75	205	25	159	262	39	37	293	89	89	59	148	59	59	59	148	39	39	44	39	44	0	1	45	89	90	13	89	9	91
STENO00966	2	26	0	5	28	9	96	107	14	5	14	35	6	13	108	35	40	2	85	40	0	14	85	6	0	21	28	35	14	33	100	33	33	33	100	2	2	2	0	2	0	1	27	35	18	5	35	10	12
STENO00967	19	43	12	67	47	48	51	195	27	201	22	22	6	34	176	22	70	14	186	70	26	27	305	224	14	38	248	22	22	57	104	57	57	57	104	14	14	19	14	19	76	1	45	22	35	46	83	10	84
STENO00968	6	38	44	68	45	46	299	169	25	184	43	62	6	32	176	62	94	13	156	94	105	25	298	211	13	37	100	62	43	55	293	55	55	55	293	13	13	40	13	40	75	1	41	62	33	81	62	9	83
STENO00969	2	31	34	58	35	7	39	171	19	58	33	52	6	22	47	52	85	13	163	85	2	19	260	198	13	27	53	52	33	47	92	47	47	47	92	13	13	2	13	2	24	1	32	52	24	71	52	9	73
STENO00970	17	42	47	65	48	50	341	193	25	227	46	59	5	33	198	59	166	12	183	166	186	25	340	233	40	145	98	59	332	56	328	56	56	56	328	12	12	44	12	44	71	1	0	59	34	76	59	9	78
STENO00971	1	35	40	63	41	42	45	194	22	63	17	28	6	24	199	28	66	1	183	66	1	22	183	6	1	144	169	28	17	52	51	52	52	52	51	1	1	37	1	37	72	1	38	28	27	77	28	8	79
STENO00972	18	42	46	72	47	49	49	224	26	266	45	65	6	34	362	65	106	2	212	106	216	26	0	35	2	166	67	65	45	59	111	59	59	59	111	2	2	18	2	18	81	1	44	65	36	88	65	10	89
STENO00973	13	39	11	65	44	6	47	175	24	65	43	60	8	32	54	60	87	13	164	87	116	24	130	7	13	131	62	60	43	54	98	54	54	54	98	13	13	13	13	13	74	1	41	80	33	75	60	9	12
STENO00974	18	43	50	72	51	53	357	205	26	72	48	21	5	36	211	21	74	13	192	74	124	26	356	7	13	147	287	21	48	347	107	347	347	347	107	13	13	45	13	45	78	1	46	21	37	84	21	9	86
STENO00975	2	0	29	45	0	8	8	103	16	114	16	16	6	21	36	16	46	2	84	46	2	16	84	18	2	85	0	16	16	36	60	36	36	36	60	2	2	1	2	1	23	1	28	16	23	54	16	9	11
STENO00976	2	26	8	43	26	6	32	122	15	137	15	15	1	11	37	15	45	2	99	45	2	15	99	2	2	23	26	15	15	37	57	37	37	37	57	2	2	27	2	27	21	1	28	15	21	53	15	7	9
STENO00977	18	46	53	77	54	56	59	226	28	264	51	22	8	37	233	22	79	2	216	220	26	28	166	271	2	168	46	22	51	66	116	66	66	66	116	2	2	48	2	48	91	1	49	22	38	92	22	10	94
STENO00978	19	47	53	80	54	56	451	259	28	305	52	22	6	38	274	22	83	14	243	83	26	28	450	317	14	187	356	22	52	67	441	67	67	67	441	14	14	49	14	49	97	1	50	22	40	98	22	10	100
STENO00979	19	46	12	80	51	53	57	238	223	96	49	73	6	38	243	73	83	14	225	83	229	223	378	281	14	183	81	73	49	65	300	65	65	65	300	14	14	19	14	19	89	1	56	73	67	96	73	10	97
STENO00980	19	43	50	76	51	9	55	210	28	91	48	69	6	36	63	69	79	14	199	79	202	28	345	252	14	162	183	69	48	63	112	63	63	63	112	14	14	45	14	45	90	1	46	69	38	91	69	10	93
STENO00981	16	0	43	58	0	7	0	166	24	200	42	314	4	33	162	0	59	11	149	158	0	24	313	6	11	116	0	314	42	162	276	162	162	162	276	11	11	0	11	45	66	1	0	69	70	67	69	8	71
STENO00982	6	0	125	58	0	45	312	180	24	0	0	69	6	118	175	0	59	1	162	171	166	0	284	34	1	0	0	69	0	175	303	175	175	175	303	1	1	41	1	41	0	1	42	69	35	68	69	9	70
STENO00983	18	44	0	65	49	6	385	233	26	0	20	60	5	29	0	60	94	0	216	94	0	26	0	34	0	9	384	60	20	228	113	228	228	228	113	0	13	46	13	46	70	0	52	60	35	75	60	9	77
STENO00984	19	44	49	74	50	51	222	234	27	74	47	67	6	36	62	67	77	14	379	227	221	27	381	119	14	173	380	67	47	62	117	62	62	62	117	14	14	19	14	19	90	1	46	67	38	15	67	10	92
STENO00985	39	0	43	58	0	6	265	150	19	178	19	264	5	32	49	264	59	12	0	59	142	19	0	33	12	111	0	264	19	49	236	49	49	49	236	12	12	17	12	17	65	1	0	19	34	13	19	9	67
STENO00986	19	0	51	72	0	52	330	198	28	232	83	68	6	37	62	68	73	14	181	191	184	28	329	38	14	146	0	68	225	62	301	62	62	62	301	14	14	47	14	47	77	1	48	90	39	84	68	10	86
STENO00987	18	43	11	70	49	51	326	208	26	217	47	66	2	29	61	66	72	13	195	72	199	26	325	7	13	150	43	66	47	61	106	61	61	61	106	13	13	2	13	2	35	1	45	66	35	83	66	9	85
STENO00988	18	47	54	87	55	57	494	273	28	323	52	75	8	343	280	75	84	13	250	262	254	28	493	337	13	56	492	75	52	68	432	68	68	68	432	13	13	49	13	49	92	1	50	75	39	14	75	10	100
STENO00989	1	13	1	1	13	15	1	1	1	1	1	1	3	1	20	1	25	1	1	25	1	1	30	3	1	8	13	1	1	20	1	20	20	20	1	1	1	1	1	1	1	1	14	1	1	1	1	4	5
STENO00990	1	17	2	4	19	2	2	2	1	4	1	1	1	12	22	1	28	1	2	28	1	1	2	1	1	5	17	1	1	22	62	22	22	22	62	1	1	1	1	1	1	1	18	1	1	34	1	5	35
STENO00991	19	47	53	79	54	56	425	245	28	209	251	72	304	433	254	72	82	14	231	82	131	28	424	299	14	180	0	72	251	67	415	67	67	67	415	14	14	49	14	49	0	1	50	72	40	94	72	10	96
STENO00992	1	1	17	17	1	18	1	7	1	17	16	1	1	7	18	1	1	1	1	1	1	1	1	1	1	4	1	1	16	1	1	1	1	1	1	1	1	1	1	1	11	1	2	1	11	1	1	4	1
STENO00993	19	48	54	80	55	57	448	257	444	80	53	74	6	38	264	74	83	14	240	249	235	28	446	447	14	187	445	74	53	67	0	67	67	67	435	14	14	50	14	50	89	1	51	74	40	94	74	10	96
STENO00994	19	43	47	71	48	50	373	230	24	71	21	22	6	35	211	22	74	14	213	74	217	24	372	268	14	49	371	22	21	60	140	60	60	60	140	14	14	19	14	19	81	1	45	22	37	87	22	10	88
STENO00995	21	48	55	87	56	57	482	270	29	319	53	71	9	39	275	71	81	16	253	81	257	29	481	8	16	0	480	71	53	65	469	65	65	65	469	16	16	50	16	50	100	1	51	71	66	101	71	11	102
STENO00996	13	43	47	69	43	7	50	207	24	236	46	22	6	33	58	22	71	13	198	71	130	24	294	8	13	39	265	22	46	58	113	58	58	58	113	13	13	28	13	28	81	1	45	22	35	82	22	9	84
STENO00997	18	49	54	80	55	9	7	245	27	80	0	72	6	37	0	72	83	2	230	83	401	27	0	8	2	56	367	72	53	66	354	66	66	66	354	2	2	2	2	2	96	1	51	72	39	97	72	10	99
STENO00998	18	46	52	78	53	55	433	239	27	285	243	72	300	439	65	72	80	13	221	434	225	27	432	8	13	174	344	72	51	65	421	65	65	65	421	13	13	48	13	48	92	1	49	72	95	93	72	9	96
STENO00999	20	0	42	63	0	44	262	157	0	63	0	0	9	33	53	0	64	15	0	64	148	0	0	184	15	114	0	0	0	53	255	53	53	53	255	15	15	39	15	39	0	1	0	0	35	72	0	11	0
STENO01000	22	0	23	0	0	0	0	98	0	0	0	0	3	19	0	0	32	7	0	32	91	0	0	4	7	27	0	0	0	0	0	0	0	0	0	7	7	24	7	24	0	1	0	0	0	34	0	5	36
STENO01001	19	0	50	0	0	52	274	161	27	0	48	63	8	37	0	63	67	68	113	67	149	27	273	7	14	51	0	63	48	0	209	0	0	0	209	14	14	46	68	46	71	1	0	63	39	72	63	10	73
STENO01002	17	0	42	60	0	44	268	154	24	159	40	56	5	33	50	56	61	12	141	61	23	24	267	189	12	37	0	56	40	50	86	50	50	50	86	12	12	39	12	39	70	1	0	56	0	13	56	9	71
STENO01003	1	26	30	49	31	8	7	125	16	49	16	43	6	19	38	43	50	6	115	50	1	16	96	147	6	32	129	43	16	38	88	38	38	38	88	6	6	6	6	6	59	1	28	43	22	13	43	9	60
STENO01004	18	0	50	67	0	52	0	209	27	398	48	62	6	37	0	0	68	397	190	201	0	27	0	0	0	143	0	62	0	203	388	203	203	203	388	13	0	45	13	45	0	1	46	62	39	79	62	10	80
STENO01005	19	43	48	74	49	51	420	238	26	248	47	68	6	35	60	68	106	14	221	106	225	26	419	8	14	170	418	68	47	60	405	60	60	60	405	14	14	45	14	45	87	1	53	68	37	46	68	10	89
STENO01006	0	0	0	0	0	0	0	0	0	0	0	0	0	0	0	0	0	0	0	0	0	0	0	0	0	0	0	0	0	0	8	0	0	0	8	0	0	0	0	0	0	1	0	0	0	0	0	0	0
STENO01007	0	0	0	0	0	0	0	0	0	0	0	0	0	0	0	0	1	0	0	0	0	0	0	0	0	0	0	0	0	4	0	4	4	0	0	0	0	0	0	0	0	1	0	0	0	0	0	0	0
STENO01008	0	0	0	0	0	0	0	0	3	0	0	0	0	0	0	0	1	10	0	0	0	3	0	0	0	0	0	0	0	5	10	5	5	5	10	0	0	0	0	0	0	1	0	0	0	0	0	0	0
STENO01009	0	0	0	0	0	0	0	0	0	0	0	0	0	0	0	0	1	6	0	0	0	0	0	0	0	0	0	0	0	0	6	0	0	0	6	0	0	0	0	0	0	1	0	0	0	0	0	0	0
STENO01010	0	0	0	0	0	0	0	0	2	0	0	0	0	0	0	0	1	0	0	0	0	2	0	0	0	0	0	0	0	0	0	0	0	0	0	0	0	0	0	0	0	1	0	0	0	0	0	0	0
STENO01011	0	0	0	3	0	0	0	0	0	0	0	0	0	0	0	0	1	13	0	0	0	0	0	0	0	6	0	0	0	7	3	7	7	7	3	0	0	0	0	0	0	1	0	0	0	3	3	0	0
STENO01012	0	0	0	0	0	0	0	0	0	0	0	0	0	0	0	0	0	2	0	0	0	0	0	0	0	0	0	0	0	0	0	0	0	0	0	0	0	0	0	0	0	1	0	0	0	0	0	0	0
STENO01013	0	0	0	2	0	0	0	0	7	0	0	0	0	0	0	0	2	1	0	0	0	7	0	0	0	3	0	0	0	7	13	7	7	7	13	0	0	0	0	0	0	1	0	0	0	2	2	0	0
STENO01014	0	0	0	5	0	0	0	0	7	0	0	0	0	0	0	0	10	14	0	0	0	7	0	0	0	15	0	0	0	1	12	1	1	1	12	0	0	0	0	0	0	1	0	0	0	2	2	0	0
STENO01015	0	0	0	0	0	0	0	0	0	0	0	0	0	0	0	0	2	0	0	0	0	0	0	0	0	0	0	0	0	7	2	7	7	0	2	0	0	0	0	0	0	1	0	0	0	2	2	0	0
STENO01016	0	0	0	0	0	0	0	0	0	57	0	0	0	0	0	0	56	18	0	0	0	0	0	0	0	0	0	0	0	35	0	35	35	35	0	0	0	0	0	0	0	1	0	0	0	0	0	0	0
STENO01017	0	0	0	0	0	0	0	0	0	0	0	0	0	0	0	0	0	0	0	0	0	0	0	0	0	0	0	0	0	0	0	0	0	0	0	0	0	0	0	0	0	1	0	0	0	0	0	0	0
STENO01018	0	0	0	13	0	9	0	0	7	0	0	0	0	0	0	0	2	38	0	0	0	7	0	0	0	10	0	0	0	11	23	11	11	11	23	0	0	0	0	0	0	1	0	0	0	2	2	0	0
STENO01019	0	0	0	13	0	9	0	0	7	0	0	0	0	0	0	0	2	40	0	0	0	7	0	0	0	4	0	0	0	11	39	11	11	11	39	0	0	0	0	0	0	1	0	0	0	2	2	0	0
STENO01020	0	0	0	14	0	11	0	0	0	0	0	0	0	0	0	0	42	74	0	0	0	0	0	0	0	24	0	0	0	12	73	12	12	12	73	0	0	0	0	0	0	1	0	0	0	18	3	0	0
STENO01021	0	0	0	2	0	6	0	0	0	0	0	0	0	0	0	0	1	1	0	0	0	0	0	0	0	2	0	0	0	7	12	7	7	7	12	0	0	0	0	0	0	1	0	0	0	2	2	0	0
STENO01022	0	0	0	10	0	8	0	0	1	0	0	0	0	0	0	0	1	1	0	0	0	1	0	0	0	2	0	0	0	8	0	8	8	8	0	0	0	0	0	0	0	1	0	0	0	2	2	0	0
STENO01023	0	0	0	4	0	6	0	0	1	0	0	0	0	0	0	0	1	1	0	0	0	1	0	0	0	2	0	0	0	1	0	1	1	1	0	0	0	0	0	0	0	1	0	0	0	2	2	0	0
STENO01024	0	0	0	13	0	7	0	0	7	0	0	0	0	0	0	0	1	1	0	0	0	7	0	0	0	2	0	0	0	11	0	11	11	11	0	0	0	0	0	0	0	1	0	0	0	17	2	0	0
STENO01025	0	0	0	10	0	7	0	0	5	0	0	0	0	0	0	0	1	23	0	0	0	5	0	0	0	1	0	0	0	8	0	8	8	8	0	0	0	0	0	0	0	1	0	0	0	1	1	0	0
STENO01026	0	0	0	9	0	7	0	0	5	0	0	0	0	0	0	0	1	29	0	0	0	5	0	0	0	1	0	0	0	4	0	4	4	4	0	0	0	0	0	0	0	1	0	0	0	1	1	0	0
STENO01027	0	0	0	10	0	1	0	0	1	0	0	0	0	0	0	0	2	1	0	0	0	1	0	0	0	2	0	0	0	8	42	8	8	8	42	0	0	0	0	0	0	1	0	0	0	2	2	0	0
STENO01028	0	0	0	10	0	1	0	0	1	0	0	0	0	0	0	0	1	1	0	0	0	1	0	0	0	1	0	0	0	8	0	8	8	8	0	0	0	0	0	0	0	1	0	0	0	1	1	0	0
STENO01029	0	0	0	13	0	0	0	0	7	0	0	0	0	0	0	0	2	1	0	0	0	7	0	0	0	2	0	0	0	10	0	10	10	10	0	0	0	0	0	0	0	1	0	0	0	15	2	0	0
STENO01030	0	0	0	4	0	0	0	0	1	0	0	0	0	0	0	0	1	1	0	0	0	1	0	0	0	1	0	0	0	5	0	5	5	5	0	0	0	0	0	0	0	1	0	0	0	1	1	0	0
STENO01031	0	0	0	10	0	0	0	0	1	0	0	0	0	0	0	0	1	1	0	0	0	1	0	0	0	2	0	0	0	1	0	1	1	1	0	0	0	0	0	0	0	1	0	0	0	2	2	0	0
STENO01032	0	0	0	9	0	0	0	0	1	0	0	0	0	0	0	0	1	1	0	0	0	1	0	0	0	2	0	0	0	7	0	7	7	7	0	0	0	0	0	0	0	1	0	0	0	2	2	0	0
STENO01033	0	0	0	9	0	0	0	0	1	0	0	0	0	0	0	0	1	1	0	0	0	1	0	0	0	2	0	0	0	8	25	8	8	8	25	0	0	0	0	0	0	1	0	0	0	2	2	0	0
STENO01034	0	0	0	8	0	0	0	0	6	0	0	0	0	0	0	0	6	6	0	0	0	6	0	0	0	11	0	0	0	6	2	6	6	6	2	0	0	0	0	0	0	6	0	0	0	11	2	0	0
STENO01035	0	0	0	5	0	0	0	0	1	0	0	0	0	0	0	0	1	1	0	0	0	1	0	0	0	8	0	0	0	1	2	1	1	1	2	0	0	0	0	0	0	1	0	0	0	8	2	0	0
STENO01036	0	0	0	4	0	0	0	0	1	0	0	0	0	0	0	0	1	1	0	0	0	1	0	0	0	10	0	0	0	1	12	1	1	1	12	0	0	0	0	0	0	1	0	0	0	10	2	0	0
STENO01037	0	0	0	0	0	0	0	0	4	0	0	0	0	0	0	0	33	4	0	0	0	4	0	0	0	9	0	0	0	4	0	4	4	4	0	0	0	0	0	0	0	1	0	0	0	9	0	0	0
STENO01038	0	0	0	0	0	0	0	0	1	0	0	0	0	0	0	0	4	1	0	0	0	1	0	0	0	1	0	0	0	1	2	1	1	1	2	0	0	0	0	0	0	1	0	0	0	1	2	0	0
STENO01039	0	0	0	0	0	0	0	0	1	0	0	0	0	0	0	0	2	1	0	0	0	1	0	0	0	1	0	0	0	1	1	1	1	1	1	0	0	0	0	0	0	1	0	0	0	1	1	0	0
STENO01040	0	0	0	7	0	0	0	0	6	0	0	0	0	0	0	0	0	8	0	0	0	6	0	0	0	1	0	0	0	8	1	8	8	8	1	0	0	0	0	0	0	1	0	0	0	14	1	0	0
STENO01041	0	0	0	6	0	0	0	0	4	0	0	0	0	0	0	0	11	28	0	0	0	4	0	0	0	1	0	0	0	4	27	4	4	4	27	0	0	0	0	0	0	1	0	0	0	1	1	0	0
STENO01042	0	0	0	6	0	0	0	0	5	0	0	0	0	0	0	0	0	5	0	0	0	5	0	0	0	1	0	0	0	5	29	5	5	5	29	0	0	0	0	0	0	1	0	0	0	1	1	0	0
STENO01043	0	0	0	0	0	0	0	0	0	0	0	0	0	0	0	0	9	0	0	0	0	0	0	0	0	1	0	0	0	0	0	0	0	0	0	0	0	0	0	0	0	1	0	0	0	1	1	0	0
STENO01044	0	0	0	0	0	0	0	0	0	0	0	0	0	0	0	0	5	0	0	0	0	0	0	0	0	1	0	0	0	0	0	0	0	0	0	0	0	0	0	0	0	1	0	0	0	1	1	0	0
STENO01045	0	0	0	4	0	0	0	0	6	0	0	0	0	0	0	0	10	0	0	0	0	6	0	0	0	14	0	0	0	25	0	25	25	25	0	0	0	0	0	0	0	1	0	0	0	1	1	0	0
STENO01046	0	0	0	0	0	0	0	0	5	0	0	0	0	0	0	0	20	14	0	0	0	5	0	0	0	0	0	0	0	7	14	7	7	7	14	0	0	0	0	0	0	1	0	0	0	1	1	0	0
STENO01047	0	0	0	8	0	0	0	0	5	0	0	0	0	0	0	0	30	45	0	0	0	5	0	0	0	18	0	0	0	5	19	5	5	5	19	0	0	0	0	0	0	1	0	0	0	1	1	0	0
STENO01048	0	0	0	10	0	0	0	0	6	0	0	0	0	0	0	0	13	1	0	0	0	6	0	0	0	14	0	0	0	8	0	8	8	8	0	0	0	0	0	0	0	1	0	0	0	1	1	0	0
STENO01049	0	0	0	9	0	0	0	0	6	0	0	0	0	0	0	0	8	1	0	0	0	6	0	0	0	14	0	0	0	0	15	0	0	0	15	0	0	0	0	0	0	1	0	0	0	1	1	0	0
STENO01050	0	0	0	6	0	0	0	0	4	0	0	0	0	0	0	0	14	0	0	0	0	4	0	0	0	0	0	0	0	0	0	0	0	0	0	0	0	0	0	0	0	1	0	0	0	1	1	0	0
STENO01051	0	0	0	1	0	0	0	0	0	0	0	0	0	0	0	0	16	1	0	0	0	0	0	0	0	0	0	0	0	0	10	0	0	0	10	0	0	0	0	0	0	1	0	0	0	1	1	0	0
STENO01052	0	0	0	1	0	0	0	0	0	0	0	0	0	0	0	0	6	1	0	0	0	0	0	0	0	0	0	0	0	0	0	0	0	0	0	0	0	0	0	0	0	1	0	0	0	1	1	0	0
STENO01053	0	0	0	0	0	0	0	0	0	0	0	0	0	0	0	0	0	1	0	0	0	0	0	0	0	0	0	0	0	0	0	0	0	0	0	0	0	0	0	0	0	1	0	0	0	1	1	0	0
STENO01054	0	0	0	0	0	0	0	0	0	0	0	0	0	0	0	0	0	0	0	0	0	0	0	0	0	0	0	0	0	0	0	0	0	0	0	0	0	0	0	0	0	0	0	0	0	2	2	0	0
STENO01055	0	0	0	7	0	0	0	0	0	0	0	0	0	0	0	0	2	1	0	0	0	0	0	0	0	0	0	0	0	0	34	0	0	0	34	0	0	0	0	0	0	1	0	0	0	0	2	0	0
STENO01056	0	0	0	7	0	0	0	0	0	0	0	0	0	0	0	0	2	30	0	0	0	0	0	0	0	0	0	0	0	0	4	0	0	0	4	0	0	0	0	0	0	1	0	0	0	0	2	0	0
STENO01057	0	0	0	7	0	0	0	0	0	0	0	0	0	0	0	0	27	1	0	0	0	0	0	0	0	0	0	0	0	0	1	0	0	0	1	0	0	0	0	0	0	0	0	0	0	0	2	0	0
STENO01058	0	0	0	9	0	0	0	0	0	0	0	0	0	0	0	0	1	1	0	0	0	0	0	0	0	0	0	0	0	0	1	0	0	0	1	0	0	0	0	0	0	1	0	0	0	0	3	0	0
STENO01059	0	0	0	6	0	0	0	0	0	0	0	0	0	0	0	0	1	1	0	0	0	0	0	0	0	2	0	0	0	7	1	7	7	7	1	0	0	0	0	0	0	1	0	0	0	10	2	0	0
STENO01060	0	0	0	3	0	0	0	0	0	0	0	0	0	0	0	0	1	1	0	0	0	0	0	0	0	12	0	0	0	7	1	7	7	7	1	0	0	0	0	0	0	1	0	0	0	0	2	0	0
STENO01061	0	0	0	10	0	0	0	0	0	0	0	0	0	0	0	0	1	16	0	0	0	0	0	0	0	18	0	0	0	8	55	8	8	8	55	0	0	0	0	0	0	1	0	0	0	13	7	0	0
STENO01062	0	0	0	0	0	0	0	0	0	0	0	0	0	0	0	0	1	0	0	0	0	0	0	0	0	17	0	0	0	8	54	8	8	8	0	0	0	0	0	0	0	1	0	0	0	12	2	0	0
STENO01063	0	0	0	8	0	0	0	0	6	0	0	0	0	0	0	0	1	2	0	0	0	6	0	0	0	2	0	0	0	6	15	6	6	6	15	0	0	0	0	0	0	1	0	0	0	12	2	0	0
STENO01064	0	0	0	11	0	4	0	0	6	0	0	0	0	0	0	0	1	17	0	0	0	6	0	0	0	2	0	0	0	9	45	9	9	9	45	0	0	0	0	0	0	1	0	0	0	2	2	0	0
STENO01065	0	0	0	0	0	0	0	0	0	0	0	0	0	0	0	0	0	6	0	0	0	0	0	0	0	0	0	0	0	0	14	0	0	0	0	0	0	0	0	0	0	0	0	0	0	0	0	0	0
STENO01066	0	0	0	0	0	0	0	24	0	0	0	0	0	25	0	0	0	0	0	0	0	0	0	0	0	0	0	0	0	0	0	0	0	0	0	0	0	0	0	0	0	1	0	0	0	0	0	0	0
STENO01067	0	0	0	0	0	0	0	29	0	0	0	0	0	30	0	0	0	0	0	0	0	0	0	0	0	0	0	0	0	0	0	0	0	0	0	0	0	0	0	0	0	1	0	0	0	0	0	0	0
STENO01068	0	0	0	0	0	0	0	26	0	0	0	0	0	27	0	0	0	0	0	0	0	0	0	0	0	0	0	0	0	0	0	0	0	0	0	0	0	0	0	0	0	1	0	0	0	0	0	0	0
STENO01069	0	0	0	0	0	0	0	0	0	0	0	0	0	0	0	0	0	0	0	0	0	0	0	0	0	0	0	0	0	0	0	0	0	0	0	0	0	0	0	0	0	1	0	0	0	0	0	0	0
STENO01070	0	0	0	0	0	0	0	0	0	0	0	0	0	23	0	0	0	0	0	0	0	0	0	0	0	0	0	0	0	0	0	0	0	0	0	0	0	0	0	0	0	1	0	0	0	0	0	0	0
STENO01071	0	0	0	0	0	0	0	0	0	0	0	0	0	0	0	0	0	0	0	0	0	0	0	0	0	0	0	0	0	0	0	0	0	0	0	0	0	0	0	0	0	1	0	0	0	0	0	0	0
STENO01072	0	0	0	0	0	0	0	0	0	0	0	0	0	0	0	0	0	1	0	0	0	0	0	3	1	0	0	0	0	0	0	0	0	0	0	1	1	9	1	9	0	1	0	0	0	0	0	0	0
STENO01073	0	0	0	0	0	0	0	21	0	0	0	0	0	0	0	0	0	4	0	0	19	0	0	3	4	0	0	0	0	0	0	0	0	0	0	4	4	10	4	10	0	1	0	0	0	0	0	0	0
STENO01074	1	0	0	0	0	0	0	0	0	0	0	0	1	0	0	0	0	4	0	0	21	0	0	3	4	0	0	0	0	0	0	0	0	0	0	4	4	8	4	8	0	1	0	0	0	0	0	0	0
STENO01075	19	45	52	77	53	55	0	219	27	77	50	71	12	37	64	71	80	14	203	80	68	27	340	256	14	0	109	71	50	64	118	64	64	64	118	14	14	47	14	47	90	1	48	71	39	91	71	9	13
STENO01076	19	47	0	70	51	68	0	241	28	70	0	80	6	37	222	80	67	14	226	67	230	28	0	38	0	0	418	80	0	238	0	238	238	238	0	14	14	52	14	52	0	1	48	80	59	79	80	10	81
STENO01077	18	43	47	70	48	50	308	203	27	70	21	64	6	35	188	64	74	13	191	74	195	27	191	13	13	151	307	64	21	61	52	61	61	61	52	13	13	45	13	45	44	1	46	64	36	14	64	9	85
STENO01078	16	27	31	46	32	7	199	133	17	46	30	17	6	13	64	17	48	12	123	48	18	17	99	8	12	100	27	17	30	39	71	39	39	39	71	12	12	2	12	2	23	1	28	17	23	5	17	9	11
STENO01079	16	42	48	73	49	51	431	232	24	73	87	67	70	34	210	0	76	11	213	225	217	24	430	291	0	157	429	67	87	60	417	60	60	60	417	11	11	44	11	44	0	1	45	67	74	88	67	7	89
STENO01080	0	48	53	80	54	57	433	0	27	0	52	101	0	36	233	101	0	0	237	0	0	27	432	0	0	185	431	101	52	67	139	67	67	67	139	0	0	56	12	56	95	0	50	101	38	13	73	0	97
STENO01081	0	44	0	56	0	45	420	232	26	0	0	66	6	36	239	0	0	14	0	55	0	26	0	8	0	151	269	66	202	225	0	225	225	225	104	0	14	0	0	63	0	0	46	66	38	65	66	10	67
STENO01082	19	46	52	78	53	55	446	246	28	297	51	72	6	38	224	72	0	14	229	238	127	28	445	306	14	174	444	72	51	66	331	66	66	66	331	14	14	48	14	48	0	1	49	72	96	94	72	10	97
STENO01083	18	0	48	69	0	50	188	169	27	69	46	65	6	36	154	65	70	14	157	70	103	27	261	203	14	124	0	65	46	59	105	59	59	59	105	14	14	14	14	14	80	1	44	65	38	81	65	10	83
STENO01084	19	47	53	80	54	56	375	228	27	80	51	73	6	37	214	73	83	14	217	83	219	27	374	26	14	174	81	73	51	66	365	66	66	66	365	14	14	14	14	14	96	1	49	73	99	97	73	10	100
STENO01085	18	47	53	79	54	56	430	255	28	79	52	72	5	37	237	72	82	13	240	82	166	28	429	27	13	183	428	72	52	67	332	67	67	67	332	13	13	49	13	49	94	1	50	72	38	95	72	9	97
STENO01086	17	0	45	61	0	47	312	311	25	61	43	56	5	34	162	56	0	12	164	0	167	25	310	23	12	127	0	56	43	51	240	51	51	51	240	12	12	41	12	41	67	1	0	56	70	68	56	9	71
STENO01087	1	20	22	5	23	5	5	66	14	5	14	14	1	5	5	14	2	2	10	2	52	14	10	1	2	31	20	14	14	5	6	5	5	5	6	2	2	1	2	1	5	1	21	14	5	5	14	8	11
STENO01088	19	44	50	73	51	53	300	194	28	73	49	24	6	35	123	24	76	14	184	76	138	28	184	226	14	52	217	24	49	62	295	62	62	62	295	14	14	46	14	46	86	1	47	24	37	87	24	10	89
STENO01089	19	47	53	77	54	55	338	203	28	77	52	71	6	38	65	71	79	14	192	79	137	28	192	25	14	44	337	71	52	65	329	65	65	65	329	14	14	49	14	49	83	1	50	71	40	91	71	10	93
STENO01090	6	26	14	11	26	29	32	68	14	11	14	14	1	17	37	14	45	6	11	45	6	14	11	6	6	7	26	14	14	37	5	37	37	37	5	6	6	1	6	1	14	1	27	14	21	11	14	7	52
STENO01091	2	0	9	56	0	42	215	131	23	56	41	23	2	31	47	23	0	11	124	57	22	23	181	21	11	36	0	23	41	47	212	47	47	47	212	11	11	39	11	39	0	1	0	23	33	12	23	8	64
STENO01092	18	40	11	63	46	9	101	178	26	63	45	58	6	29	54	58	65	13	164	65	25	26	291	214	13	38	139	58	45	54	260	54	54	54	260	13	13	42	66	42	74	1	43	58	34	75	58	10	76
STENO01093	19	45	51	77	52	54	426	238	27	77	50	70	6	37	425	70	80	14	221	80	225	27	424	292	14	43	423	70	50	64	412	64	64	64	412	14	14	47	14	47	91	1	48	70	39	92	70	10	94
STENO01094	18	36	39	58	40	9	209	131	19	58	19	19	6	29	50	19	59	14	99	59	23	19	208	8	14	34	36	19	19	50	83	50	50	50	83	14	14	20	14	20	67	1	37	19	30	27	19	10	13
STENO01095	18	36	39	62	40	42	98	157	19	62	19	57	9	29	51	57	64	8	123	64	22	19	123	8	8	34	254	57	19	51	249	51	51	51	249	8	8	8	8	8	74	1	38	57	76	15	57	11	77
STENO01096	13	0	43	59	0	45	231	136	25	59	36	54	8	34	49	54	60	13	124	60	127	25	230	7	13	39	0	54	36	49	0	49	49	49	0	13	13	41	13	41	66	1	0	54	35	67	54	10	68
STENO01097	17	0	47	63	0	49	321	176	26	63	46	59	5	36	53	59	319	12	162	65	165	26	320	23	12	126	0	59	46	53	0	53	53	53	0	12	12	44	12	44	0	1	0	59	77	75	59	9	78
STENO01098	6	0	0	0	0	0	0	0	0	0	0	0	3	0	0	0	0	5	0	0	0	0	0	33	5	0	0	0	0	0	0	0	0	0	0	5	5	13	5	13	0	1	0	0	0	0	0	0	0
STENO01099	0	0	0	0	0	0	0	0	0	0	0	0	0	0	0	0	0	0	0	0	0	0	0	0	0	0	0	0	0	0	0	0	0	0	0	0	0	0	0	0	0	1	0	0	0	0	0	0	0
STENO01100	2	0	0	0	0	0	0	0	0	0	0	0	0	0	0	0	0	0	0	0	0	0	0	0	0	0	0	0	0	0	0	0	0	0	0	0	0	0	0	0	0	1	0	0	0	0	0	0	0
STENO01101	0	0	0	0	0	0	0	0	0	0	0	0	0	0	0	0	0	0	0	0	0	0	0	0	0	0	0	0	0	0	0	0	0	0	0	0	0	0	0	0	0	1	0	0	0	0	0	0	0
STENO01102	0	0	0	0	0	0	0	0	0	0	0	0	0	0	0	0	0	0	0	0	0	0	0	0	0	0	0	0	0	0	0	0	0	0	0	0	0	0	0	0	0	1	0	0	0	0	0	0	0
STENO01103	2	0	0	0	0	0	0	0	2	0	0	0	0	0	0	0	2	0	0	2	0	2	0	0	0	0	0	0	0	0	13	0	0	0	13	0	0	0	0	0	0	1	0	0	0	0	0	0	3
STENO01104	1	0	0	0	0	0	0	0	1	0	0	0	0	0	0	0	1	0	0	1	0	1	0	0	0	0	0	0	0	0	0	0	0	0	0	0	0	0	0	0	0	1	0	0	0	0	0	0	0
STENO01105	1	0	0	0	0	0	0	0	1	0	0	0	0	0	0	0	11	0	0	1	0	1	0	0	0	0	0	0	0	0	0	0	0	0	0	0	0	0	0	0	0	1	0	0	0	0	0	0	0
STENO01106	1	0	0	0	0	0	0	0	1	0	0	0	0	0	0	0	1	0	0	1	0	1	0	0	0	0	0	0	0	0	0	0	0	0	0	0	0	0	0	0	0	1	0	0	0	0	0	0	0
STENO01107	1	0	0	0	0	0	0	0	1	0	0	0	0	0	0	0	1	0	0	1	0	1	0	0	0	0	0	0	0	0	0	0	0	0	0	0	0	0	0	0	0	1	0	0	0	0	0	0	0
STENO01108	1	0	0	0	0	0	0	0	1	0	0	0	0	0	0	0	1	0	0	1	0	1	0	0	0	0	0	0	0	0	0	0	0	0	0	0	0	0	0	0	0	1	0	0	0	0	0	0	0
STENO01109	7	0	0	0	0	0	0	0	7	0	0	0	0	0	0	0	7	0	0	7	0	7	0	0	0	0	0	0	0	0	7	0	0	0	7	0	0	0	0	0	0	1	0	0	0	0	0	0	3
STENO01110	1	0	0	0	0	0	0	0	1	0	0	0	0	0	0	0	1	0	0	0	0	1	0	0	0	0	0	0	0	0	1	0	0	0	1	0	0	0	0	0	0	1	0	0	0	0	0	0	0
STENO01111	0	0	0	0	0	0	0	0	0	0	0	0	0	0	0	0	0	0	0	0	0	0	0	0	0	0	0	0	0	0	0	0	0	0	0	0	0	0	0	0	0	1	0	0	0	0	0	0	0
STENO01112	0	0	0	0	0	0	0	0	1	0	0	0	0	0	0	0	0	0	0	0	0	1	0	0	0	0	0	0	0	0	0	0	0	0	0	0	0	0	0	0	0	1	0	0	0	0	0	0	0
STENO01113	0	0	10	0	11	12	0	0	1	53	0	0	0	0	0	0	0	0	25	0	0	1	0	25	0	28	31	0	0	0	0	0	0	0	0	0	0	3	0	3	0	1	0	10	13	0	0	0	0
STENO01114	0	0	14	0	9	15	0	0	10	39	0	0	0	0	0	0	0	0	26	0	0	10	0	60	0	27	0	0	0	0	0	0	0	0	0	0	0	3	0	3	0	1	0	14	8	0	0	0	20
STENO01115	0	0	7	0	5	8	0	0	1	22	0	0	0	0	0	0	0	0	23	0	0	1	0	23	0	0	0	0	0	0	0	0	0	0	0	0	0	0	0	0	0	1	0	7	9	0	0	0	0
STENO01116	0	0	6	0	0	0	0	0	1	0	0	0	0	0	0	0	0	0	9	0	0	1	24	0	0	0	0	0	0	0	0	0	0	0	0	0	0	0	0	0	0	1	0	6	0	0	0	0	0
STENO01117	5	0	0	0	0	22	0	3	1	0	3	4	3	0	21	4	0	0	9	0	21	1	9	0	0	0	9	0	66	0	101	0	0	0	101	23	23	21	23	21	0	1	0	4	0	0	4	5	31
STENO01118	4	0	0	0	0	20	0	5	1	0	3	0	3	0	24	0	0	13	13	0	17	1	13	3	0	0	13	0	67	4	22	4	4	4	22	13	13	18	13	18	0	1	0	0	0	0	0	4	6
STENO01119	2	0	0	0	0	2	0	2	1	0	2	2	2	0	9	2	0	2	2	0	9	1	2	31	0	23	2	0	2	2	2	2	2	2	2	2	2	9	2	9	0	1	0	2	0	0	2	2	2
STENO01120	0	0	0	0	0	0	0	0	1	0	0	0	0	0	0	0	0	0	0	0	0	1	0	0	0	0	0	0	0	0	0	0	0	0	0	0	0	0	0	0	0	1	0	0	0	0	0	0	0
STENO01121	11	0	0	0	0	0	0	0	10	0	0	0	0	0	0	0	10	0	0	10	0	10	0	0	0	0	0	0	0	0	2	0	0	0	2	0	0	0	0	0	0	1	0	0	0	0	0	0	3
STENO01122	8	0	0	0	0	0	0	0	2	0	0	0	0	0	0	0	2	0	0	2	0	2	0	0	0	0	0	0	0	0	2	0	0	0	2	0	0	0	0	0	0	1	0	0	0	0	0	0	3
STENO01123	2	0	0	0	0	0	0	0	2	0	0	0	0	0	0	0	2	0	0	2	0	2	0	0	0	0	0	0	0	0	2	0	0	0	2	0	0	0	0	0	0	1	0	0	0	0	0	0	3
STENO01124	0	0	0	0	0	0	0	0	0	0	0	0	0	0	0	0	0	0	0	0	0	0	0	0	10	0	0	0	0	0	0	0	0	0	0	0	0	0	0	0	0	1	0	0	0	0	0	0	0
STENO01125	0	0	0	0	0	0	0	0	0	0	0	0	0	0	0	0	0	0	0	0	0	0	0	0	0	0	0	0	0	0	0	0	0	0	0	0	0	0	0	0	0	1	0	0	0	0	0	0	0
STENO01126	9	0	0	0	0	0	0	0	8	0	0	0	0	0	0	0	8	0	0	8	0	8	0	0	0	0	0	0	0	0	9	0	0	0	9	0	0	0	0	0	0	1	0	0	0	0	0	0	2
STENO01127	11	0	0	0	0	0	0	0	7	0	0	0	0	0	0	0	7	0	0	7	0	7	0	0	0	0	0	0	0	0	9	0	0	0	9	0	0	0	0	0	0	1	0	0	0	0	0	0	3
STENO01128	8	0	0	0	0	0	0	0	7	0	0	0	0	0	0	0	7	0	0	7	0	7	0	0	0	0	0	0	0	0	36	0	0	0	36	0	0	0	0	0	0	1	0	0	0	0	0	0	3
STENO01129	0	0	0	0	0	0	0	0	0	0	0	0	0	0	0	0	0	0	0	0	0	0	0	0	0	0	0	0	0	0	7	0	0	0	7	0	0	0	0	0	0	1	0	0	0	0	0	0	4
STENO01130	6	0	0	0	0	0	0	0	5	0	0	0	0	0	0	0	5	0	0	5	0	5	0	0	0	0	0	0	0	0	9	0	0	0	9	0	0	0	0	0	0	1	0	0	0	0	0	0	3
STENO01131	6	0	0	0	0	0	0	0	5	0	0	0	0	0	0	0	5	0	0	5	0	5	0	0	0	0	0	0	0	0	9	0	0	0	9	0	0	0	0	0	0	1	0	0	0	0	0	0	3
STENO01132	7	0	0	0	0	0	0	0	11	0	0	0	0	0	0	0	14	0	0	14	0	11	0	0	0	0	0	0	0	0	10	0	0	0	10	0	0	0	0	0	0	1	0	0	0	0	0	0	0
STENO01133	13	0	0	0	0	0	0	0	0	0	0	0	0	0	0	0	7	0	0	7	0	0	0	0	0	0	0	0	0	0	10	0	0	0	10	0	0	0	0	0	0	1	0	0	0	0	0	0	17
STENO01134	0	0	0	0	0	0	0	0	0	0	0	0	0	0	0	0	0	0	0	0	0	0	0	0	0	0	0	0	0	0	4	0	0	0	4	0	0	0	0	0	0	1	0	0	0	0	0	0	0
STENO01135	11	0	0	0	0	0	0	0	7	0	0	0	0	0	0	0	7	0	0	7	0	7	0	0	0	0	0	0	0	0	33	0	0	0	33	0	0	0	0	0	0	1	0	0	0	0	0	0	3
STENO01136	0	0	0	0	0	0	0	0	0	0	0	0	0	0	0	0	0	0	0	0	0	0	0	0	0	0	0	0	0	0	0	0	0	0	0	0	0	0	0	0	0	0	0	0	0	0	0	0	0
STENO01137	0	0	0	0	0	0	0	0	6	0	0	0	0	0	0	0	6	0	0	6	0	6	0	0	0	0	0	0	0	0	8	0	0	0	8	0	0	0	0	0	0	0	0	0	0	0	0	0	3
STENO01138	8	0	0	0	0	0	0	0	7	0	0	0	0	0	0	0	7	0	0	7	0	7	0	0	0	0	0	0	0	0	9	0	0	0	9	0	0	0	0	0	0	1	0	0	0	0	0	0	3
STENO01139	12	0	0	0	0	0	0	0	7	0	0	0	0	0	0	0	7	0	0	7	0	7	0	0	0	0	0	0	0	0	9	0	0	0	9	0	0	0	0	0	0	1	0	0	0	0	0	0	3
STENO01140	12	0	0	0	0	0	0	0	7	0	0	0	0	0	0	0	7	0	0	7	0	7	0	0	0	0	0	0	0	0	0	0	0	0	0	0	0	0	0	0	0	1	0	0	0	0	0	0	3
STENO01141	0	0	0	0	0	0	0	0	4	0	0	0	0	0	0	0	4	0	0	4	0	4	0	0	0	0	0	0	0	0	0	0	0	0	0	0	0	0	0	0	0	1	0	0	0	0	0	0	0
STENO01142	0	0	0	0	0	0	0	0	4	0	0	0	0	0	0	0	4	0	0	4	0	4	0	0	0	0	0	0	0	0	0	0	0	0	0	0	0	0	0	0	0	1	0	0	0	0	0	0	0
STENO01143	0	0	0	0	0	0	0	0	7	0	0	0	0	0	0	0	7	0	0	7	0	7	0	0	0	0	0	0	0	0	0	0	0	0	0	0	0	0	0	0	0	1	0	0	0	0	0	0	3
STENO01144	8	0	0	0	0	0	0	0	0	0	0	0	0	0	0	0	7	0	0	7	0	0	0	0	0	0	0	0	0	0	9	0	0	0	9	0	0	0	0	0	0	1	0	0	0	0	0	0	3
STENO01145	4	0	0	0	0	0	0	0	0	0	0	0	0	0	0	0	0	0	0	0	0	0	0	0	0	0	0	0	0	0	0	0	0	0	0	0	0	0	0	0	0	1	0	0	0	0	0	0	0
STENO01146	12	0	0	0	0	0	0	0	7	0	0	0	0	0	0	0	7	0	0	7	0	7	0	0	0	0	0	0	0	0	9	0	0	0	9	0	0	0	0	0	0	1	0	0	0	0	0	0	3
STENO01147	17	0	0	0	0	0	0	0	14	0	0	0	0	0	0	0	14	0	0	6	0	14	0	0	0	0	0	0	0	0	45	0	0	0	45	0	0	0	0	0	0	16	0	0	0	0	0	0	22
STENO01148	13	0	0	0	0	0	0	0	7	0	0	0	0	0	0	0	7	0	0	7	0	7	0	0	0	0	0	0	0	0	27	0	0	0	27	0	0	0	0	0	0	1	0	0	0	0	0	0	3
STENO01149	4	0	0	0	0	0	0	0	7	0	0	0	0	0	0	0	7	0	0	7	0	7	0	0	0	0	0	0	0	0	4	0	0	0	4	0	0	0	0	0	0	1	0	0	0	0	0	0	3
STENO01150	12	0	0	0	0	0	0	0	7	0	0	0	0	0	0	0	7	0	0	44	0	7	0	0	0	0	0	0	0	0	28	0	0	0	28	0	0	0	0	0	0	1	0	0	0	0	0	0	3
STENO01151	13	0	0	0	0	0	0	0	77	0	0	0	0	0	0	0	7	0	0	7	0	7	0	0	0	0	0	0	0	0	47	0	0	0	47	0	0	0	0	0	0	1	0	0	0	0	0	0	17
STENO01152	0	0	0	0	0	0	0	0	0	0	0	0	0	0	0	0	0	0	0	0	0	0	0	0	0	0	0	0	0	0	0	0	0	0	0	0	0	0	0	0	0	0	0	0	0	0	0	0	0
STENO01153	0	0	0	0	0	0	0	0	0	0	0	0	0	0	0	0	0	0	0	0	0	0	0	0	0	0	0	0	0	0	0	0	0	0	0	0	0	0	0	0	0	1	0	0	0	0	0	0	0
STENO01154	3	0	0	0	0	0	0	0	0	0	0	0	0	0	0	0	0	0	0	0	0	0	0	0	0	0	0	0	0	0	0	0	0	0	0	0	0	0	0	0	0	1	0	0	0	0	0	0	0
STENO01155	1	0	0	0	0	0	0	0	0	0	0	0	0	0	0	0	0	0	0	0	0	0	0	0	0	0	0	0	0	0	0	0	0	0	0	0	0	0	0	0	0	1	0	0	0	0	0	0	0
STENO01156	9	0	20	0	0	21	0	73	13	0	19	27	1	0	0	27	0	7	0	0	0	13	0	0	7	0	0	27	19	0	86	0	0	0	86	7	7	18	7	18	0	1	0	27	0	0	27	0	31
STENO01157	0	0	0	0	0	0	0	0	0	0	0	0	0	0	0	0	0	0	0	0	0	0	8	0	0	0	0	0	0	0	0	0	0	0	0	0	0	0	0	0	0	1	0	0	0	0	0	0	0
STENO01158	0	0	0	0	0	0	0	0	0	0	0	0	0	0	0	0	0	0	0	0	0	0	0	0	0	0	0	0	0	0	0	0	0	0	0	0	0	3	0	3	0	0	0	0	0	0	0	0	0
STENO01159	10	0	29	0	0	30	254	253	15	0	28	39	10	0	252	39	0	43	121	128	0	15	251	167	0	98	0	39	28	36	240	36	36	36	240	43	43	27	43	27	52	1	0	39	19	0	39	6	53
STENO01160	18	43	48	74	49	51	410	225	27	269	20	68	8	35	61	68	0	42	208	76	212	27	409	280	42	158	319	68	20	61	398	61	61	61	398	42	42	30	42	30	86	1	45	68	36	87	68	10	89
STENO01161	18	45	51	75	52	54	391	222	26	75	49	69	8	36	64	69	0	44	203	77	207	26	390	267	44	153	0	69	49	64	123	64	64	64	123	44	44	47	44	47	88	1	48	69	38	14	69	10	90
STENO01162	17	44	52	77	53	54	0	224	26	389	50	71	8	35	64	71	0	0	207	79	211	26	387	388	43	159	386	71	50	64	0	64	64	64	126	43	0	47	0	47	90	1	48	71	37	49	71	10	92
STENO01163	16	40	43	60	40	5	0	324	323	0	0	55	7	0	49	0	0	0	168	178	0	23	0	0	0	0	0	55	0	49	0	49	0	49	94	0	39	41	0	41	0	0	42	55	67	65	55	9	68
STENO01164	17	43	49	70	50	6	0	200	25	236	25	63	8	34	59	63	0	42	182	192	186	25	331	243	42	144	330	63	25	59	113	59	59	59	113	42	42	45	42	45	82	1	46	63	84	83	63	9	85
STENO01165	18	44	50	72	51	53	0	210	26	243	48	66	8	35	215	66	0	25	194	75	25	26	359	250	25	151	358	66	48	61	117	61	61	61	117	25	25	46	25	46	87	1	47	66	37	88	66	10	90
STENO01166	15	29	33	48	34	6	78	144	2	167	2	2	7	24	41	2	0	7	135	50	15	2	109	1	7	8	29	2	2	41	79	41	41	41	79	7	7	31	7	31	56	1	32	2	10	11	2	8	59
STENO01167	17	39	44	61	45	6	98	177	22	211	23	2	8	25	52	2	0	38	167	63	161	22	286	7	38	64	147	2	23	52	228	52	52	52	228	38	38	41	38	41	74	1	42	2	76	13	2	9	77
STENO01168	42	0	12	69	0	47	325	182	27	218	27	61	8	35	57	61	0	14	168	66	163	27	127	229	14	129	0	61	27	57	107	57	57	57	107	14	14	42	14	42	77	1	44	61	80	78	61	10	81
STENO01169	19	0	50	69	0	71	346	193	28	231	48	345	8	38	0	345	0	14	177	70	0	28	344	238	347	132	0	345	48	59	110	59	59	59	110	14	14	46	14	46	81	1	53	63	83	82	63	10	84
STENO01170	18	0	47	70	0	49	344	200	26	236	45	65	8	35	59	65	0	1	184	71	187	26	343	245	1	145	0	65	45	59	334	59	59	59	334	1	1	1	1	1	83	1	43	65	86	84	65	10	87
STENO01171	19	0	42	68	0	48	294	185	27	213	46	64	8	36	58	64	0	14	172	69	127	27	293	25	28	136	0	64	46	58	287	58	58	58	287	14	14	31	14	31	80	1	44	64	83	81	64	10	84
STENO01172	16	0	45	64	0	47	327	183	24	64	44	59	7	34	54	59	0	11	168	175	116	24	326	223	11	128	0	59	44	54	315	54	54	54	315	11	11	42	11	42	73	1	0	59	75	43	59	8	76
STENO01173	19	0	12	65	0	9	244	161	26	65	44	61	6	34	54	61	0	14	150	66	41	26	150	14	14	117	0	61	44	54	102	54	54	54	102	14	14	41	14	41	76	1	42	61	80	77	79	10	81
STENO01174	19	0	42	59	0	43	82	81	21	59	21	21	6	28	53	21	0	14	131	60	100	21	0	24	14	10	0	21	21	53	82	53	53	53	82	14	14	40	14	40	70	1	41	21	70	15	21	10	72
STENO01175	19	0	47	69	0	49	321	191	26	226	45	65	0	36	59	65	0	14	177	70	181	26	177	234	0	48	0	65	45	59	103	59	59	59	103	14	14	43	14	43	81	1	44	65	83	82	65	10	84
STENO01176	19	0	49	73	0	51	371	213	28	254	47	68	0	38	62	68	0	14	195	74	370	28	369	27	14	151	0	68	47	62	359	62	62	62	359	14	14	44	14	44	86	1	45	95	90	87	89	10	91
STENO01177	38	0	44	66	0	46	49	170	20	282	20	62	0	33	55	62	0	14	157	67	106	20	281	34	14	45	0	62	20	55	101	55	55	55	101	14	14	40	14	40	77	1	41	62	35	78	62	10	80
STENO01178	19	48	166	78	54	56	412	236	29	279	53	72	6	39	66	72	0	14	218	80	27	29	411	40	14	163	410	72	53	66	121	66	66	66	121	14	14	50	14	50	93	1	51	72	96	94	72	10	97
STENO01179	0	0	41	59	0	7	265	264	21	184	40	55	6	27	49	55	0	2	144	60	23	21	263	24	2	113	0	55	40	49	85	49	49	49	85	2	2	37	2	37	69	1	38	55	71	14	55	10	72
STENO01180	0	0	0	51	0	0	0	0	20	279	0	278	0	28	38	278	0	0	0	52	18	20	0	183	7	98	0	278	124	38	0	38	38	38	0	7	7	56	7	56	0	1	0	45	59	57	45	0	60
STENO01181	19	44	51	77	52	54	445	236	27	286	49	72	6	36	64	72	79	14	220	79	0	27	444	297	14	155	443	72	49	64	434	64	64	64	434	14	14	46	80	46	91	0	47	72	93	92	72	10	94
STENO01182	8	0	6	0	0	0	0	49	0	0	0	0	2	0	19	0	70	7	0	22	31	0	0	5	7	0	0	0	0	19	0	19	19	19	0	7	7	15	7	15	0	1	0	0	27	0	0	0	0
STENO01183	19	45	50	74	51	52	376	218	27	253	27	68	6	36	61	68	211	14	201	211	205	27	375	37	14	150	374	68	27	61	118	61	61	61	118	14	14	47	14	47	85	1	48	68	88	86	68	10	89
STENO01184	19	44	0	67	49	65	0	227	26	261	48	79	6	0	53	79	64	14	213	64	0	26	367	0	14	68	285	79	48	53	110	53	53	53	0	14	0	45	14	45	0	1	46	79	36	80	79	10	82
STENO01185	5	46	53	83	54	56	464	264	37	307	51	463	5	322	67	463	258	14	248	258	252	37	462	7	14	193	461	463	51	67	451	67	67	67	451	14	14	48	14	48	99	1	49	75	102	100	75	9	103
STENO01186	0	50	0	67	0	0	0	259	39	311	0	498	0	38	266	498	495	0	236	247	0	0	497	322	0	171	496	498	53	0	484	252	0	252	484	14	0	52	14	0	0	1	54	78	79	77	78	9	80
STENO01187	0	36	10	60	40	7	78	184	16	0	16	17	6	27	51	17	276	2	138	180	0	16	277	8	2	41	232	17	16	51	272	51	51	51	272	2	2	37	2	37	74	1	38	17	59	12	17	9	76
STENO01188	18	44	12	68	49	7	53	222	27	258	83	65	6	36	60	65	275	14	206	214	0	27	367	368	0	50	250	65	83	60	360	60	60	60	360	14	14	46	14	46	0	0	47	65	85	84	65	10	86
STENO01189	17	42	47	70	48	7	319	198	26	228	46	90	6	33	59	90	237	13	183	192	24	26	318	34	13	49	218	90	46	59	312	59	59	59	312	13	13	44	13	44	84	1	45	90	86	14	64	9	87
STENO01190	18	44	48	74	49	51	377	376	27	256	0	68	8	36	61	68	312	14	196	206	116	27	375	37	14	50	309	68	0	61	367	61	61	61	367	14	14	46	14	46	87	1	47	68	38	15	68	10	88
STENO01191	18	44	49	73	50	52	375	208	27	251	48	67	6	36	215	67	200	14	192	200	196	27	374	261	14	144	300	67	48	61	111	61	61	61	111	14	14	46	14	46	86	1	47	67	88	15	67	10	89
STENO01192	1	40	11	68	45	47	47	176	24	212	44	62	8	33	56	62	227	13	166	227	168	24	255	217	13	38	69	62	44	56	102	56	56	56	102	13	13	42	13	42	83	1	43	62	35	14	62	10	85
STENO01193	18	44	51	76	0	53	448	247	27	294	49	447	6	36	64	447	444	14	227	239	231	27	446	8	14	41	445	447	49	64	433	64	64	64	433	14	14	46	14	46	94	1	47	70	97	95	70	10	98
STENO01194	18	48	55	81	56	58	429	254	27	295	53	74	6	437	69	74	247	14	236	247	240	27	428	306	14	43	283	74	53	69	420	69	69	69	420	14	14	50	14	50	98	1	51	74	39	99	74	10	101
STENO01195	17	42	11	72	48	7	53	206	26	215	46	22	6	35	60	22	201	13	196	201	199	26	196	23	13	38	113	22	46	60	251	60	60	60	251	13	13	44	13	44	87	1	52	22	61	45	22	9	88
STENO01196	18	44	0	68	0	49	436	244	26	290	218	38	6	35	239	38	235	13	0	235	0	26	0	303	13	167	276	38	218	239	427	239	239	0	427	13	0	45	13	45	0	1	46	38	78	47	38	9	79
STENO01197	37	38	12	65	43	45	110	184	21	213	21	21	6	30	55	21	177	14	170	177	25	21	271	31	14	10	38	21	21	55	111	55	55	55	111	14	14	40	68	40	80	1	41	21	32	42	82	10	83
STENO01198	18	0	11	77	49	75	471	470	36	307	47	65	5	35	0	65	468	13	244	254	25	36	469	121	13	185	293	65	47	258	457	258	0	0	457	13	13	13	13	13	88	1	45	65	38	89	65	9	91
STENO01199	20	40	13	66	45	47	50	194	23	225	23	25	6	33	56	25	296	15	180	190	184	23	180	8	15	46	297	25	23	56	100	56	56	56	100	15	15	2	15	2	78	1	42	25	81	79	25	11	82
STENO01200	1	17	9	26	17	6	6	4	11	26	11	11	5	12	23	11	29	1	53	29	1	11	73	1	1	7	72	11	11	23	6	23	23	23	6	1	1	1	1	1	13	1	18	11	13	26	11	7	7
STENO01201	45	46	53	72	0	54	0	216	27	0	51	65	6	37	61	65	208	14	0	208	394	27	0	26	14	42	309	65	51	61	385	61	61	61	0	14	14	48	14	48	83	1	49	65	38	84	65	10	85
STENO01202	19	44	50	70	51	52	342	203	27	236	48	65	6	36	60	65	72	14	146	72	193	27	341	8	14	42	275	65	48	60	333	60	60	60	333	14	14	45	14	45	82	1	46	65	38	83	65	10	13
STENO01203	19	45	51	72	52	54	392	209	27	257	49	68	6	272	63	68	202	14	195	202	199	27	391	8	0	53	0	68	49	63	382	63	63	63	382	14	14	47	0	47	0	1	56	68	39	85	68	10	87
STENO01204	18	47	52	68	53	6	0	217	27	258	0	84	5	37	213	0	210	13	202	210	206	27	381	38	13	43	246	84	0	59	372	59	59	59	372	13	13	32	13	32	82	1	49	84	85	50	84	9	86
STENO01205	18	0	0	60	0	7	45	162	25	189	42	56	6	33	50	56	156	13	147	156	151	25	291	8	13	38	0	56	42	50	0	50	50	50	282	0	13	30	13	30	0	1	40	56	34	71	56	9	73
STENO01206	3	0	0	0	0	0	0	0	0	0	0	0	0	0	0	0	0	2	0	0	0	0	0	0	2	0	0	0	0	0	0	0	0	0	0	2	2	0	2	0	5	1	0	0	0	0	0	0	0
STENO01207	14	33	36	58	37	38	41	161	20	271	22	53	6	27	47	53	156	14	116	156	153	20	174	25	14	10	86	53	22	47	85	47	47	47	85	14	14	2	14	2	68	1	35	53	30	69	53	10	71
STENO01208	19	46	0	73	53	54	57	213	28	249	51	375	6	38	374	375	372	14	0	205	200	28	373	258	14	44	238	375	51	62	279	62	62	62	279	14	14	48	14	48	86	1	49	66	89	87	66	0	90
STENO01209	15	28	32	45	28	7	34	118	17	157	17	17	2	16	38	17	69	2	110	69	135	17	110	1	2	8	75	17	17	38	33	38	38	38	33	2	2	2	2	2	22	1	30	17	22	57	17	8	59
STENO01210	16	41	14	62	46	6	356	186	24	229	44	57	5	33	52	57	180	0	0	180	174	24	355	237	11	67	281	57	44	52	314	52	52	52	314	11	11	0	11	0	74	0	0	57	35	75	57	8	76
STENO01211	15	39	10	70	43	44	326	204	22	236	24	22	5	25	55	22	200	1	193	200	109	22	325	7	1	152	324	22	24	55	293	55	0	55	293	1	1	41	1	41	0	1	47	22	30	12	22	8	81
STENO01212	19	43	50	72	51	52	371	211	27	250	48	68	6	36	207	68	74	14	196	74	114	27	370	8	14	77	369	68	48	207	163	207	207	207	163	14	14	45	14	45	88	1	46	68	37	89	68	10	90
STENO01213	19	42	0	67	48	50	344	194	28	230	46	62	9	36	190	62	158	14	0	158	343	28	342	239	14	137	341	62	46	190	262	190	190	190	262	14	14	43	14	43	0	1	44	62	0	78	62	11	79
STENO01214	18	44	50	72	51	7	379	233	26	262	28	66	6	35	60	66	105	13	220	105	25	26	220	24	13	168	378	66	28	60	294	60	60	60	294	13	13	47	13	47	86	1	48	66	36	87	66	9	89
STENO01215	6	39	43	64	44	9	48	168	24	193	19	59	6	31	54	59	91	14	157	0	121	24	274	23	14	37	60	59	19	54	134	54	54	54	134	14	14	40	14	40	76	1	41	59	33	77	59	10	79
STENO01216	19	46	53	75	54	9	0	264	27	449	51	70	6	454	64	70	256	14	246	256	250	27	448	8	14	192	447	70	51	64	0	64	64	64	437	14	14	48	14	48	91	1	49	70	39	92	70	10	94
STENO01217	10	0	32	41	0	0	188	186	19	123	31	37	4	0	35	37	0	7	97	0	187	19	185	0	7	0	0	37	31	35	0	35	35	35	0	7	7	30	7	30	49	1	0	37	36	50	37	0	0
STENO01218	17	46	52	78	53	55	463	265	26	78	51	71	0	36	65	71	257	12	246	257	250	26	462	321	12	189	361	71	51	65	345	65	65	65	345	12	12	48	12	48	94	1	49	71	97	95	71	8	98
STENO01219	7	40	11	65	45	6	6	167	26	65	28	59	8	34	53	59	93	13	157	93	25	26	251	7	13	123	144	59	28	53	211	53	53	53	211	13	13	42	13	42	78	1	43	59	35	65	59	9	12
STENO01220	1	27	31	53	32	5	35	150	16	53	18	17	1	12	42	17	55	1	144	55	1	16	119	6	1	120	220	17	18	42	82	42	42	42	82	1	1	1	1	1	28	1	29	17	20	65	17	7	10
STENO01221	20	43	50	74	51	52	358	217	22	252	48	68	6	35	61	68	104	15	206	104	357	22	356	259	15	160	355	68	48	61	321	61	61	61	321	15	15	45	15	45	88	1	46	68	37	89	68	11	90
STENO01222	0	45	180	73	51	9	421	241	27	284	50	90	6	36	63	90	113	14	228	113	232	27	420	292	14	42	419	90	50	63	409	63	63	63	409	14	14	47	14	47	91	1	48	90	38	92	90	10	94
STENO01223	19	45	52	75	53	9	438	244	28	0	50	68	8	36	63	68	235	14	226	235	230	28	437	299	14	174	436	68	50	63	426	63	63	63	426	14	14	47	14	47	90	1	48	68	38	91	68	10	92
STENO01224	0	0	0	0	0	0	24	0	0	0	0	0	0	0	0	0	0	3	0	0	0	0	0	0	3	0	0	0	0	0	0	0	0	0	0	3	3	0	3	0	0	1	5	0	0	0	0	0	0
STENO01225	18	39	44	63	45	7	298	177	24	205	21	21	6	28	54	21	173	13	42	173	6	24	297	182	13	141	64	21	21	54	116	54	54	54	116	13	13	18	13	18	76	1	41	21	31	42	21	9	49
STENO01226	17	39	47	72	48	50	381	380	23	252	45	67	5	31	60	67	74	12	197	256	21	23	379	261	12	152	378	67	45	60	108	60	60	60	108	12	12	42	12	42	83	1	43	67	41	84	67	8	86
STENO01227	19	47	12	79	53	56	430	256	28	295	51	71	429	37	65	71	427	14	239	248	243	28	0	305	14	186	428	71	51	65	381	65	65	65	381	14	14	55	14	55	0	1	49	71	39	95	71	10	97
STENO01228	18	43	49	70	0	73	344	209	25	243	47	65	6	34	204	65	200	13	194	200	13	25	343	250	13	39	342	65	47	204	309	204	204	204	309	13	13	13	13	13	0	1	45	65	35	82	65	9	12
STENO01229	17	39	42	64	43	7	331	214	20	64	20	20	6	30	52	20	184	1	203	184	2	20	203	243	1	35	255	20	20	52	103	52	52	52	103	1	1	2	1	2	79	1	40	20	31	13	20	9	81
STENO01230	6	43	49	74	50	7	384	240	25	249	25	68	6	201	61	68	234	13	227	234	223	25	227	34	13	51	43	68	25	61	127	61	61	61	127	13	13	45	78	45	91	1	46	68	35	92	68	9	94
STENO01231	8	0	46	66	0	47	268	178	25	0	44	59	8	218	0	59	147	13	167	147	113	25	299	7	0	67	0	59	44	0	291	0	0	0	291	13	13	42	13	42	0	1	0	59	73	71	59	9	74
STENO01232	0	47	54	80	55	57	496	272	27	325	52	72	11	340	68	72	225	0	257	225	0	27	495	0	0	56	0	72	52	68	431	68	68	68	431	83	83	49	83	49	95	1	50	72	38	96	72	8	98
STENO01233	19	45	137	69	0	7	7	185	26	217	28	64	6	29	57	64	98	14	171	98	14	26	0	36	14	50	246	64	28	57	302	57	57	57	302	14	14	47	14	47	74	1	48	64	37	82	64	10	84
STENO01234	19	46	12	78	53	55	58	238	28	275	51	72	6	290	252	0	0	14	225	200	228	28	390	39	14	174	389	72	51	252	128	252	252	252	128	14	14	48	14	48	92	1	49	72	95	93	72	10	96
STENO01235	5	41	46	68	47	8	123	358	24	256	24	35	5	29	56	35	107	13	214	107	218	24	357	33	13	74	41	35	24	56	8	56	56	56	8	13	13	43	13	43	86	1	44	35	34	87	35	9	89
STENO01236	5	30	34	50	35	7	7	141	17	156	17	46	5	162	42	46	51	11	135	51	1	17	135	20	11	8	30	46	17	42	207	42	42	42	207	11	11	1	11	1	31	1	32	46	25	24	46	8	61
STENO01237	18	46	0	72	51	8	410	244	27	284	49	23	5	298	61	23	238	13	229	238	0	27	409	291	13	52	331	23	49	61	400	61	61	61	400	13	57	47	13	47	0	1	0	23	89	88	23	9	12
STENO01238	5	45	11	76	51	8	454	261	26	308	49	70	5	324	63	70	451	13	244	252	24	26	453	37	13	52	452	70	49	63	439	63	63	63	439	13	13	47	13	47	94	1	48	70	38	14	70	9	95
STENO01239	19	45	52	75	53	55	0	226	27	265	50	70	6	276	222	70	219	14	210	219	214	27	381	37	14	54	380	70	50	222	373	222	222	222	373	14	14	47	14	47	0	1	48	70	38	90	70	10	92
STENO01240	0	46	175	72	53	55	403	238	27	72	51	22	6	280	65	22	109	14	223	109	227	27	402	285	14	54	195	22	51	65	117	65	0	65	117	0	14	48	14	48	89	1	49	22	38	15	22	10	90
STENO01241	2	39	45	68	46	8	116	219	24	68	18	347	2	222	56	347	167	2	205	167	115	24	346	32	2	47	118	347	18	56	339	56	56	56	339	2	2	42	2	42	84	1	43	62	33	13	62	9	86
STENO01242	9	43	17	61	46	7	0	204	25	61	23	23	9	206	53	23	197	0	189	197	22	25	322	237	9	11	172	23	23	53	162	53	53	53	0	0	9	0	0	26	35	1	44	23	35	15	23	11	76
STENO01243	1	27	30	48	31	6	80	138	15	48	18	15	1	20	38	15	131	1	129	131	1	15	203	1	1	8	81	15	18	38	75	38	38	38	75	1	1	1	1	1	22	1	29	15	22	5	15	8	60
STENO01244	19	43	49	69	50	9	6	217	21	192	47	21	8	30	59	21	72	14	206	72	121	21	335	33	14	38	186	21	47	59	330	59	59	59	330	14	14	25	14	25	84	1	45	21	34	15	21	10	86
STENO01245	19	46	53	78	54	9	440	255	28	297	51	73	8	38	66	73	249	14	241	249	149	28	439	39	14	185	348	73	51	427	428	427	427	427	428	14	14	48	14	48	95	1	49	73	98	96	73	10	99
STENO01246	40	41	46	66	47	7	7	176	24	66	45	35	6	33	58	35	92	13	135	92	128	24	284	8	13	38	67	35	45	58	102	58	58	58	102	13	13	2	13	2	76	1	43	35	34	77	35	9	78
STENO01247	6	34	17	14	40	8	93	147	20	14	68	20	6	26	152	20	61	13	117	61	13	20	117	1	13	118	132	20	68	49	224	49	49	49	224	13	13	1	13	1	69	1	36	20	27	70	20	9	71
STENO01248	3	0	16	0	0	0	0	41	0	0	0	0	5	0	0	0	40	7	0	40	39	0	0	47	7	0	0	0	0	0	0	0	0	0	0	7	7	14	7	14	0	1	0	0	0	0	0	0	0
STENO01249	0	0	0	0	0	0	0	0	0	0	0	0	0	0	0	0	0	0	0	0	0	0	0	0	0	0	0	0	0	0	0	0	0	0	0	0	0	0	0	0	0	1	0	0	0	0	0	0	0
STENO01250	2	45	52	78	53	6	487	273	35	78	50	71	486	34	280	71	484	12	255	264	259	35	485	330	12	195	0	71	50	65	472	65	65	65	472	12	12	47	12	47	98	1	48	71	37	99	71	8	100
STENO01251	17	40	44	28	45	7	49	171	24	28	43	60	6	31	56	60	0	12	163	66	98	24	275	8	12	131	40	60	43	56	54	56	56	56	54	12	12	27	12	27	74	1	42	60	33	75	60	9	77
STENO01252	18	44	50	76	51	7	55	234	26	76	49	69	6	35	63	69	226	13	218	226	221	26	397	282	13	175	396	69	49	63	386	63	63	63	386	13	13	46	13	46	91	1	47	69	37	92	69	9	94
STENO01253	1	17	7	3	17	3	3	3	3	3	12	3	1	3	22	3	3	1	64	3	10	3	64	1	1	19	17	3	12	22	3	22	22	22	3	1	1	11	1	11	17	1	18	3	13	5	3	6	3
STENO01254	18	49	55	82	56	58	445	263	27	304	54	75	7	38	69	75	85	13	246	85	250	27	444	314	13	57	443	75	54	69	433	69	69	69	433	13	13	51	13	51	98	1	52	75	41	99	75	9	100
STENO01255	18	43	49	74	50	51	0	226	20	271	202	68	6	36	61	0	182	13	402	182	213	20	404	37	0	156	403	68	0	61	0	61	61	61	391	13	13	45	13	45	88	1	46	68	90	14	68	9	91
STENO01256	16	40	45	63	0	8	48	198	24	63	44	20	5	28	203	20	66	1	186	66	136	24	311	22	1	149	40	20	44	54	306	54	54	54	306	1	1	42	1	42	0	1	43	20	33	12	20	0	77
STENO01257	6	34	37	55	38	7	162	159	18	166	18	18	6	15	46	18	58	13	150	58	21	18	246	1	13	119	245	18	18	46	7	46	46	46	7	13	13	1	13	1	28	1	36	18	27	14	18	9	69
STENO01258	17	43	48	72	49	6	403	225	19	269	19	19	5	34	402	19	217	12	209	217	24	19	401	0	12	156	400	19	19	61	392	61	61	61	392	12	12	45	12	45	85	1	46	19	36	13	19	8	87
STENO01259	14	42	47	68	0	49	389	247	26	0	0	84	6	34	0	84	0	14	232	71	236	26	388	35	0	174	0	84	20	242	383	0	242	242	383	0	14	0	0	0	82	0	44	84	36	15	84	0	85
STENO01260	19	43	50	75	51	53	418	246	26	288	48	69	6	250	63	69	240	14	232	240	236	26	417	8	14	181	416	69	48	63	320	63	63	63	320	14	14	45	79	45	0	1	46	69	36	15	69	10	92
STENO01261	0	0	21	0	0	0	0	49	0	0	0	0	3	15	0	0	0	6	0	0	12	0	0	75	0	0	0	0	0	0	0	0	0	0	0	6	6	18	6	18	0	1	19	0	0	0	0	0	5
STENO01262	17	40	46	64	47	48	345	198	24	237	44	58	5	30	53	58	91	12	186	91	189	24	344	33	12	142	343	58	44	53	92	53	53	53	92	12	12	42	12	42	74	1	0	81	77	75	58	9	78
STENO01263	0	38	43	63	44	66	0	204	23	236	19	23	6	28	54	23	94	13	340	94	22	23	0	31	13	145	341	23	19	54	331	54	54	54	0	13	13	0	13	0	77	1	40	23	32	41	23	9	79
STENO01264	17	47	54	81	55	56	127	245	26	458	52	71	5	35	65	71	109	12	227	109	231	26	456	457	45	82	455	71	52	65	442	65	65	65	442	12	12	49	12	49	91	1	50	71	39	92	71	8	93
STENO01265	18	47	11	80	52	53	354	224	27	258	21	69	5	37	63	69	106	13	213	106	120	27	213	38	13	43	353	69	21	63	284	63	63	63	284	13	13	49	13	49	90	1	50	69	39	91	69	9	92
STENO01266	0	0	0	0	0	0	0	0	0	0	0	0	0	0	0	0	0	0	0	0	0	0	0	6	0	0	0	0	0	0	0	0	0	0	0	0	0	0	0	0	0	1	0	0	0	0	0	0	0
STENO01267	19	46	53	75	54	9	407	406	28	270	51	69	6	37	222	69	218	14	209	218	213	28	405	38	14	55	404	69	51	222	396	222	222	222	396	14	14	48	14	48	47	1	49	69	39	89	69	10	90
STENO01268	20	46	53	76	54	10	456	262	28	457	51	71	9	37	65	71	254	15	244	254	248	28	454	455	15	55	0	71	51	65	445	65	65	65	445	15	15	48	15	48	93	1	49	71	39	94	71	11	96
STENO01269	19	45	51	77	52	54	418	250	28	293	50	71	6	37	65	71	208	14	234	208	238	28	417	122	0	53	0	71	50	65	132	65	65	65	132	14	14	47	14	47	0	1	48	71	39	94	71	10	95
STENO01270	17	39	45	70	46	6	117	222	24	70	44	63	5	30	57	63	362	12	210	215	0	24	363	22	12	47	296	63	44	57	108	57	57	57	108	12	12	41	12	41	84	1	42	63	0	85	63	8	86
STENO01271	18	44	49	74	50	52	118	223	20	74	48	69	6	34	63	69	77	78	208	77	212	20	290	291	13	51	70	69	48	63	273	63	63	63	273	13	13	2	78	2	88	1	46	69	36	89	69	9	90
STENO01272	16	39	45	69	46	7	216	337	18	69	335	64	6	32	58	64	0	6	198	0	202	18	336	277	6	47	65	64	44	58	114	58	58	58	114	6	0	41	6	41	82	1	42	64	34	83	64	9	12
STENO01273	17	43	48	67	49	8	301	182	26	67	47	62	5	36	56	62	90	12	171	90	174	26	299	300	12	50	243	62	47	56	94	56	56	56	94	12	12	45	12	45	76	1	0	62	38	77	62	9	79
STENO01274	8	45	52	77	0	8	374	223	26	77	50	71	6	36	231	71	79	13	210	79	354	26	373	232	13	53	185	71	50	64	124	64	64	64	124	13	13	47	13	47	92	1	48	71	39	49	71	9	94
STENO01275	16	38	40	56	41	7	84	138	19	157	39	52	6	30	48	52	57	2	0	57	133	19	0	8	2	42	118	52	39	48	77	48	48	48	77	2	2	2	2	2	32	1	0	52	32	0	52	9	66
STENO01276	19	44	50	73	51	19	337	207	21	73	48	21	6	34	63	21	76	14	196	76	194	21	336	8	14	52	176	21	48	63	116	63	63	63	116	14	14	46	14	46	87	1	47	21	36	15	21	10	89
STENO01277	19	41	47	70	48	9	340	211	24	70	45	65	6	28	60	65	73	14	200	73	6	24	339	25	14	49	272	65	45	60	334	60	60	60	334	14	14	42	14	42	83	1	43	65	33	44	65	10	84
STENO01278	19	47	52	75	53	9	380	224	28	262	22	22	6	37	63	22	78	14	214	78	217	28	337	38	14	81	76	22	22	63	373	63	63	63	373	14	14	49	14	49	89	1	50	22	39	90	22	10	91
STENO01279	19	47	12	72	51	9	379	234	28	72	22	22	6	36	63	22	75	0	223	75	121	28	223	323	14	78	195	22	22	63	291	63	63	63	291	14	14	48	14	48	86	1	54	22	39	87	22	10	88
STENO01280	21	42	49	72	50	76	387	232	25	272	47	19	6	31	62	19	75	6	219	75	125	25	386	241	6	51	118	19	47	62	117	62	62	62	117	6	6	44	6	44	82	1	45	19	33	90	19	9	91
STENO01281	11	23	0	0	25	7	29	0	0	0	0	0	4	19	0	0	0	10	152	0	14	0	152	13	10	0	138	0	0	0	76	0	0	0	76	10	10	17	10	17	0	1	28	0	0	0	0	0	50
STENO01282	6	47	53	77	54	56	126	232	36	269	36	71	6	30	66	71	109	14	218	109	124	36	369	8	14	42	368	71	36	66	9	66	66	66	9	14	14	49	14	49	48	1	50	71	38	91	71	10	92
STENO01283	17	34	38	61	0	41	7	0	28	0	0	70	2	24	48	70	58	12	141	58	89	0	0	20	0	32	84	0	18	48	83	48	48	48	83	12	12	0	12	40	68	1	36	70	29	69	70	8	71
STENO01284	19	43	49	74	50	52	269	363	27	74	47	67	6	31	61	67	76	14	199	76	115	27	199	25	14	152	75	67	47	61	355	61	61	61	355	14	14	45	77	45	86	1	46	67	36	87	67	10	88
STENO01285	2	36	10	55	36	38	38	171	17	187	16	17	2	25	46	17	57	2	162	57	2	17	162	19	2	8	36	17	16	46	6	46	46	46	6	2	2	2	2	2	29	1	37	17	27	67	17	8	68
STENO01286	18	45	51	73	52	8	390	389	27	259	50	388	5	36	60	388	178	13	202	178	206	27	387	225	13	79	74	388	50	60	342	60	60	60	342	75	13	47	13	47	0	1	48	67	38	87	67	9	88
STENO01287	18	43	49	0	50	51	54	195	27	232	48	66	6	36	60	66	162	13	183	162	323	27	322	25	13	9	71	66	48	60	147	60	60	60	147	13	13	45	13	45	84	1	46	66	37	85	87	9	88
STENO01288	20	44	13	73	49	51	54	203	28	212	48	67	7	36	61	67	76	15	191	76	0	28	191	27	15	151	74	67	48	61	52	61	61	61	52	15	15	20	15	20	0	1	46	67	37	87	67	11	36
STENO01289	20	50	13	82	57	86	451	450	230	296	55	75	9	39	67	75	447	15	232	452	236	230	449	435	0	172	448	75	55	67	143	67	67	67	143	15	15	52	15	52	97	1	53	75	69	98	75	11	99
STENO01290	18	42	11	69	48	50	106	182	25	69	47	21	6	29	59	21	70	13	172	70	175	25	260	23	13	132	281	21	47	59	97	59	59	59	97	13	13	44	13	44	79	1	45	21	36	17	21	9	12
STENO01291	19	45	50	77	51	53	445	241	28	254	49	70	6	32	65	70	442	14	224	109	227	28	443	444	14	167	78	70	49	65	141	65	65	65	141	14	14	47	14	47	91	1	48	70	93	92	70	10	94
STENO01292	18	38	11	61	42	8	46	80	21	161	41	56	1	31	52	56	80	13	144	80	89	21	216	7	13	115	62	56	41	52	230	52	52	52	230	13	13	24	13	24	67	1	40	56	32	14	56	9	25
STENO01293	19	46	53	76	54	9	424	251	28	262	51	71	6	35	65	71	244	14	235	244	131	28	423	259	14	180	392	71	51	65	412	65	65	65	412	14	14	48	14	48	0	1	49	71	39	97	71	10	98
STENO01294	16	35	40	60	41	0	322	185	24	195	38	56	6	30	51	56	62	6	172	178	23	24	321	22	6	128	35	56	38	51	314	51	51	51	314	6	6	36	6	36	0	1	37	56	0	72	56	8	74
STENO01295	19	46	51	71	0	75	412	234	28	279	49	84	6	237	61	84	332	14	218	227	26	28	411	27	14	160	0	84	49	61	105	61	61	61	105	14	14	47	14	47	0	1	54	84	39	82	84	10	85
STENO01296	18	44	50	71	0	51	415	222	27	271	48	66	6	36	61	66	100	14	0	212	207	27	413	414	14	151	0	66	48	61	401	61	61	61	401	14	14	46	14	46	84	1	47	66	38	85	66	10	86
STENO01297	6	36	41	63	42	7	46	191	19	200	39	19	6	24	54	19	66	14	183	66	105	19	282	8	14	148	281	19	39	54	100	54	54	54	100	14	14	22	14	22	75	1	37	19	29	76	19	10	78
STENO01298	6	45	50	72	51	53	431	254	28	296	49	430	9	37	61	430	428	15	240	247	129	28	429	362	15	183	0	430	49	61	419	61	61	61	419	0	0	47	0	47	0	0	55	64	38	88	64	11	89
STENO01299	12	0	28	37	0	39	0	134	34	0	26	35	6	19	0	35	61	0	121	241	0	34	0	0	0	90	0	35	26	0	0	0	0	0	0	9	9	23	9	23	0	1	24	35	0	25	35	0	44
STENO01300	19	42	48	73	49	51	405	224	26	406	46	67	6	35	220	67	402	404	208	75	212	26	403	24	14	159	0	67	46	220	123	220	220	220	123	14	14	27	14	27	87	1	44	67	36	88	67	10	90
STENO01301	42	43	48	72	49	51	364	216	23	253	47	21	6	35	60	21	74	14	201	74	25	23	362	8	14	363	361	21	47	354	279	354	60	60	279	14	14	26	14	26	85	1	45	21	36	86	21	10	88
STENO01302	18	48	54	78	55	56	59	237	27	282	52	71	6	37	65	71	80	13	220	228	129	421	420	8	13	173	419	71	52	65	147	65	65	65	147	13	13	28	13	28	90	1	50	71	39	91	71	9	93
STENO01303	19	42	48	74	49	51	54	251	21	288	46	67	6	419	61	67	307	14	241	246	244	21	0	8	14	182	414	67	46	61	146	61	61	61	146	14	14	26	14	26	83	1	44	67	35	89	67	10	91
STENO01304	17	45	52	77	53	6	420	249	25	286	50	70	2	35	64	70	242	12	233	242	237	25	419	7	12	176	418	70	50	64	407	64	64	64	407	12	12	47	12	47	92	1	48	70	37	93	70	8	94
STENO01305	19	47	53	76	54	73	391	231	28	76	51	64	6	38	59	64	224	14	215	224	26	28	0	390	14	161	389	64	51	59	380	59	59	59	380	14	14	49	14	49	86	1	50	64	40	87	64	10	88
STENO01306	19	48	12	74	53	7	380	236	27	74	52	378	6	37	64	378	228	14	219	228	26	27	0	379	0	170	0	378	52	64	370	64	64	64	0	14	14	6	14	6	0	1	50	70	40	88	70	10	90
STENO01307	21	0	54	0	55	82	461	261	30	305	52	72	9	40	66	72	459	16	243	251	247	30	460	387	16	185	363	72	52	66	451	66	66	66	451	16	16	9	16	9	96	1	50	72	42	97	72	11	98
STENO01308	19	44	12	69	49	50	0	219	28	69	21	63	6	34	57	63	373	14	206	179	210	28	374	375	14	155	350	63	21	57	331	57	57	57	331	14	14	46	14	46	82	1	47	63	38	83	63	0	85
STENO01309	19	44	48	74	49	7	53	219	22	74	47	22	6	33	61	22	77	14	208	77	132	22	363	25	14	161	295	22	47	61	119	61	61	61	119	14	14	6	14	6	90	1	46	22	37	15	22	10	13
STENO01310	10	0	0	0	0	0	0	0	0	0	0	0	4	18	0	0	35	2	0	35	76	0	0	84	2	60	0	0	0	0	0	0	0	0	0	2	2	24	2	24	0	1	0	0	22	37	0	6	0
STENO01311	9	0	29	0	0	0	120	79	16	0	27	0	4	0	0	0	119	2	0	42	13	16	0	15	2	0	0	0	27	0	0	0	0	0	0	2	2	26	2	26	38	24	0	0	21	0	0	0	0
STENO01312	19	43	12	71	46	9	320	200	26	231	26	24	6	34	57	24	319	14	151	70	25	26	0	8	14	10	113	24	26	57	105	57	57	57	105	14	14	44	14	44	0	1	45	24	35	80	24	10	82
STENO01313	19	49	54	80	55	57	399	244	28	80	53	74	6	38	67	74	83	14	230	83	234	28	230	252	14	181	398	74	53	67	125	67	67	67	125	14	14	31	14	31	97	1	51	74	40	98	74	10	99
STENO01314	0	0	43	62	0	45	281	0	24	171	42	57	5	34	50	57	0	0	152	0	0	24	280	0	0	44	0	57	42	50	88	50	50	50	88	11	11	40	11	0	0	0	0	57	51	70	57	9	71
STENO01315	20	0	96	70	0	52	375	216	199	257	49	64	9	39	213	64	372	15	201	210	0	199	373	374	15	149	0	64	49	213	0	213	213	213	363	0	0	51	15	51	79	1	47	64	41	80	64	11	81
STENO01316	0	47	0	79	53	56	413	236	27	280	51	71	5	37	0	71	228	13	218	228	0	27	411	412	0	169	327	71	51	242	114	242	0	0	114	13	0	55	13	55	0	1	49	71	90	89	71	9	91
STENO01317	19	44	52	71	53	9	308	196	27	228	50	312	6	36	61	312	73	0	183	73	130	27	311	313	14	76	260	312	50	61	269	61	0	61	269	14	14	47	14	47	84	1	48	22	38	85	22	0	86
STENO01318	18	45	46	74	0	9	363	209	27	248	51	69	6	37	204	69	0	14	194	200	133	27	0	8	14	53	289	69	51	63	105	63	63	63	105	14	14	48	14	48	86	1	49	69	39	87	69	10	89
STENO01319	19	43	149	73	49	51	363	208	26	246	48	68	6	36	61	68	168	14	0	199	24	26	333	8	14	50	293	68	48	61	105	61	61	61	105	14	14	45	14	45	84	1	46	68	37	85	68	10	86
STENO01320	20	42	46	16	47	10	304	195	22	213	22	22	6	36	58	22	189	15	149	189	27	22	303	28	15	11	42	22	22	58	295	58	58	58	295	15	15	44	15	44	81	1	45	22	37	82	22	11	84
STENO01321	19	44	50	78	51	53	412	253	21	288	49	71	6	35	64	71	410	14	239	247	173	21	411	8	14	10	330	71	49	64	400	64	64	64	400	14	14	46	14	46	95	1	47	71	37	96	71	10	98
STENO01322	18	39	12	72	0	47	9	227	26	257	44	65	6	31	58	65	220	14	214	220	217	26	164	346	14	166	112	65	44	58	342	58	58	58	342	14	14	41	14	41	70	1	42	65	34	15	65	10	90
STENO01323	1	40	12	69	44	45	102	214	23	242	23	20	6	3	220	20	326	14	201	72	205	23	201	8	14	157	40	20	23	55	109	55	55	55	109	14	14	42	14	42	78	1	48	20	32	18	61	10	85
STENO01324	18	0	36	55	0	38	81	144	21	158	21	51	1	15	45	51	56	13	132	56	13	21	132	7	13	95	0	51	21	45	205	45	45	45	205	13	13	7	13	7	53	1	33	51	28	14	51	9	12
STENO01325	2	35	38	59	39	9	44	157	23	188	20	21	6	27	49	21	61	14	144	150	14	23	144	8	14	114	84	21	20	49	85	49	49	49	85	14	14	14	14	14	71	1	43	21	29	18	21	10	73
STENO01326	19	45	51	77	52	54	128	233	20	272	49	70	6	36	64	70	390	14	219	79	25	20	391	8	14	175	313	70	49	64	382	64	64	64	382	14	14	47	14	47	89	1	57	70	38	90	70	10	92
STENO01327	15	34	8	54	37	6	87	147	18	50	17	17	2	27	45	17	211	10	115	56	98	18	193	1	10	116	34	17	17	45	40	45	45	45	40	10	10	1	10	1	28	1	35	17	28	65	67	7	68
STENO01328	19	41	12	66	46	48	48	195	31	216	45	62	6	30	55	62	69	14	0	69	0	31	0	8	0	47	283	62	45	55	109	55	55	55	109	14	14	42	14	42	83	1	43	62	32	84	62	10	85
STENO01329	19	49	56	81	57	59	388	223	28	267	54	75	8	38	113	75	83	14	207	215	129	28	0	387	14	164	251	75	54	376	377	376	376	376	377	14	14	51	14	51	96	1	52	75	40	97	75	10	99
STENO01330	18	41	10	64	47	8	97	149	26	175	45	59	5	35	53	59	66	13	140	66	24	26	0	25	13	48	93	59	45	53	102	53	53	53	102	13	13	43	13	43	42	1	0	59	36	14	59	9	75
STENO01331	16	31	0	50	0	5	0	147	18	168	0	18	1	20	41	18	218	11	111	54	21	18	219	6	11	7	31	18	18	41	5	41	41	41	5	53	11	21	11	21	61	1	36	18	24	4	18	7	10
STENO01332	19	49	56	82	57	59	229	264	28	82	54	75	6	38	69	75	436	14	248	85	252	28	191	27	14	193	350	75	54	69	426	69	69	69	426	14	14	51	14	51	93	1	52	75	40	98	75	10	100
STENO01333	4	0	0	0	0	0	0	28	0	0	0	0	3	0	0	0	46	2	0	13	2	0	0	7	47	0	0	0	0	0	0	0	0	0	0	2	2	3	2	3	0	1	0	0	0	0	0	0	0
STENO01334	1	0	0	0	0	0	0	28	0	0	0	0	1	0	0	0	41	3	0	27	26	0	0	6	3	0	0	0	0	0	0	0	0	0	0	3	3	8	3	8	0	1	0	0	0	0	0	0	0
STENO01335	3	0	0	0	0	0	0	42	0	0	0	0	3	0	0	0	17	5	0	17	41	0	0	9	5	0	0	0	0	0	0	0	0	0	0	5	5	2	5	2	0	1	0	0	0	0	0	0	0
STENO01336	2	0	0	0	0	0	0	20	0	0	0	0	2	0	0	0	30	2	0	11	14	0	0	31	2	0	0	0	0	0	0	0	0	0	0	2	2	6	2	6	0	1	0	0	0	0	0	0	0
STENO01337	1	0	0	0	0	0	0	22	0	0	0	0	1	0	0	0	10	1	0	10	5	0	0	17	1	0	0	0	0	0	0	0	0	0	0	1	1	1	1	1	0	1	0	0	0	0	0	0	0
STENO01338	3	0	0	0	0	0	0	30	0	0	0	0	3	0	0	0	49	4	0	26	7	0	0	8	4	0	0	0	0	0	0	0	0	0	0	4	4	4	4	4	0	1	0	0	0	0	0	0	0
STENO01339	49	50	57	84	58	60	466	273	28	315	55	77	6	38	71	77	463	13	202	87	261	28	465	451	13	204	464	77	55	71	145	71	71	71	145	13	13	52	13	52	101	1	53	109	104	102	77	9	105
STENO01340	2	0	16	20	0	0	0	43	0	48	0	0	2	13	17	0	64	2	0	21	9	0	0	65	2	0	0	0	0	17	0	17	17	17	0	2	2	14	2	14	0	1	0	0	0	0	0	0	5
STENO01341	1	0	12	13	0	0	0	38	0	47	0	0	0	9	0	0	14	0	0	14	24	0	0	67	0	0	0	0	0	0	0	0	0	0	0	1	0	11	1	11	0	1	0	0	0	0	0	0	0
STENO01342	13	23	25	37	26	5	128	92	14	96	14	14	1	19	32	14	39	1	70	39	1	14	70	6	1	7	83	14	14	32	5	32	32	32	5	1	1	1	1	1	45	1	24	14	0	4	14	7	46
STENO01343	16	31	33	48	34	7	164	112	21	116	21	43	2	26	39	43	50	11	88	109	32	21	88	6	11	8	31	43	21	39	70	39	39	39	70	11	11	2	11	2	57	1	0	43	27	4	43	8	10
STENO01344	6	35	38	62	39	7	292	177	18	184	18	0	6	29	50	0	64	6	167	64	115	18	127	291	6	128	145	0	18	50	228	50	50	50	228	6	6	6	6	6	73	1	43	57	30	74	57	9	76
STENO01345	18	43	49	72	50	7	385	213	27	221	47	65	6	35	60	65	383	13	195	0	199	27	384	218	13	152	177	65	47	60	371	60	60	60	371	13	13	25	13	25	44	42	45	65	36	85	65	9	86
STENO01346	0	0	31	37	0	0	0	245	0	147	0	0	0	27	32	0	244	9	0	39	0	0	0	0	0	75	0	0	0	32	0	32	32	32	0	0	0	22	0	22	0	0	0	0	0	43	0	6	44
STENO01347	19	40	12	67	45	9	49	223	25	67	21	61	6	31	55	61	70	14	210	70	213	25	347	8	14	161	194	61	21	55	9	55	55	55	9	14	14	42	14	42	41	1	43	61	83	81	61	10	84
STENO01348	6	39	11	64	44	9	7	173	23	195	43	19	6	30	54	19	67	13	164	67	119	23	253	22	13	45	152	19	43	54	9	54	54	54	9	13	13	6	13	6	40	1	41	19	32	75	19	10	12
STENO01349	20	47	183	79	54	56	438	253	29	294	52	72	9	39	66	72	435	15	238	247	162	29	437	28	15	180	436	72	52	66	426	66	66	66	426	15	15	49	15	49	48	1	50	72	40	95	72	11	96
STENO01350	18	44	51	71	52	8	372	214	26	0	49	23	5	36	210	23	371	13	200	69	138	26	0	24	13	153	181	23	49	0	114	210	0	210	114	13	13	46	13	46	0	1	47	23	37	80	23	9	82
STENO01351	19	40	45	70	46	48	351	205	26	70	26	64	9	34	57	64	72	14	146	72	25	26	350	8	14	147	279	64	26	57	343	57	57	57	343	14	14	9	14	9	84	1	42	64	35	85	64	10	87
STENO01352	0	38	45	66	46	7	302	177	22	213	43	59	6	31	54	59	68	6	0	217	115	22	301	8	0	36	149	59	43	54	295	54	54	54	295	6	6	40	6	40	72	0	41	59	32	42	59	9	78
STENO01353	44	45	52	82	53	7	392	225	27	266	50	71	6	37	64	71	78	13	209	217	213	27	391	26	13	162	312	71	50	64	383	64	64	64	383	13	13	47	13	47	92	1	48	71	38	93	71	9	94
STENO01354	18	46	53	73	54	55	444	260	27	73	51	89	6	37	65	89	212	6	242	250	165	27	443	26	0	184	0	89	51	65	434	65	65	65	434	6	6	48	6	48	90	1	49	89	39	91	89	10	93
STENO01355	19	43	50	75	51	9	375	237	26	75	48	68	8	34	63	68	78	14	224	78	157	26	374	7	14	175	263	68	48	63	366	63	63	63	366	14	14	45	14	45	91	1	46	68	35	92	68	10	94
STENO01356	6	0	47	67	0	49	346	195	25	234	45	62	6	34	56	62	344	13	177	187	181	25	345	334	13	135	0	62	45	56	335	56	56	56	335	13	13	43	13	43	76	1	0	83	36	77	62	10	79
STENO01357	16	0	47	63	0	48	348	174	25	214	46	58	0	35	53	58	346	0	161	167	113	25	347	36	42	123	0	58	46	53	333	53	53	53	333	0	0	44	0	44	37	1	0	58	37	73	58	9	0
STENO01358	20	0	51	70	0	52	361	201	29	240	0	66	9	39	62	66	360	15	185	194	26	29	0	303	15	136	0	66	50	62	350	62	62	62	350	15	15	48	15	48	83	1	55	66	40	84	66	11	85
STENO01359	19	0	49	73	0	51	334	192	28	231	48	67	6	37	61	67	332	14	177	335	25	28	333	27	14	136	0	67	48	61	113	61	61	61	113	14	14	45	14	45	86	1	46	67	39	87	67	10	88
STENO01360	17	0	128	64	0	47	325	180	26	190	19	59	5	0	53	59	323	12	168	222	113	26	324	25	12	126	0	59	19	53	314	53	53	53	314	12	12	44	12	44	71	1	0	59	38	72	59	9	73
STENO01361	14	0	40	48	0	0	0	112	16	137	16	16	5	30	42	16	88	9	103	107	72	16	200	0	9	81	0	16	16	42	0	42	42	42	0	9	9	37	9	37	58	1	0	16	31	59	16	7	0
STENO01362	0	0	0	0	0	0	0	0	0	0	0	0	2	0	0	0	0	1	0	0	4	0	0	0	1	0	0	0	0	0	0	0	0	0	0	1	1	7	1	7	0	1	0	0	0	0	0	0	0
STENO01363	25	0	0	24	0	0	0	60	0	24	0	0	5	22	0	0	103	6	0	31	14	0	0	0	6	0	0	0	0	0	0	0	0	0	0	6	6	26	6	26	0	1	0	0	0	9	0	0	0
STENO01364	8	0	22	0	0	0	0	58	0	0	0	0	3	18	0	0	98	5	0	25	99	0	0	0	5	0	0	0	0	0	0	0	0	0	0	5	5	20	5	20	0	1	0	0	0	0	0	0	0
STENO01365	5	0	0	0	0	0	0	63	0	0	0	0	3	0	16	0	62	4	0	19	8	0	0	0	4	0	0	0	0	16	0	16	16	16	0	4	4	14	4	14	0	1	0	0	0	0	0	0	0
STENO01366	0	0	0	0	0	0	0	0	0	2	0	0	0	0	0	0	0	0	0	0	0	0	0	0	0	0	0	0	0	0	0	0	0	0	0	0	0	0	0	0	0	1	0	0	0	0	0	0	0
STENO01367	2	0	0	43	0	6	160	107	16	123	33	39	2	15	92	39	157	10	101	61	159	16	158	9	10	7	0	39	33	92	34	92	92	92	34	10	10	31	10	31	49	1	0	39	25	50	39	7	52
STENO01368	5	0	0	0	0	60	0	172	161	181	68	53	7	32	49	53	302	304	162	59	157	161	303	10	5	120	0	53	68	49	226	49	49	49	226	5	5	41	5	41	69	1	0	53	35	70	53	8	71
STENO01369	5	0	28	30	0	0	0	57	18	30	15	0	5	24	0	0	54	5	53	54	41	94	0	0	5	0	0	0	15	0	0	0	0	0	0	5	5	2	5	2	0	1	0	0	0	7	0	0	0
STENO01370	0	0	28	0	0	0	0	66	15	0	26	31	2	6	0	31	33	5	0	33	61	15	0	0	0	0	0	31	26	0	0	0	0	0	0	5	5	25	5	25	0	1	0	31	23	0	31	0	0
STENO01371	2	0	18	0	0	0	0	61	0	0	0	7	2	0	0	7	0	5	0	0	57	0	0	0	5	0	0	7	0	0	0	0	0	0	0	5	5	16	5	16	0	1	0	7	0	0	7	0	0
STENO01372	8	0	5	0	0	0	0	65	0	0	0	19	3	0	0	19	0	6	0	0	29	0	0	0	6	0	0	19	0	0	0	0	0	0	0	6	6	2	6	2	0	1	0	19	0	0	19	0	0
STENO01373	9	0	26	0	0	0	0	59	0	0	0	29	3	22	0	29	30	6	0	54	15	0	0	0	6	0	0	29	0	0	0	0	0	0	0	6	6	25	6	25	0	1	0	29	0	0	29	0	0
STENO01374	19	43	47	72	48	50	54	206	27	72	46	66	6	36	61	66	75	14	190	75	25	27	0	26	14	146	353	66	46	61	114	61	0	61	114	14	14	2	14	2	86	1	53	66	88	87	66	10	13
STENO01375	8	35	11	61	40	42	254	159	20	166	20	56	6	28	52	56	253	13	148	63	98	20	235	12	13	120	62	56	20	52	99	52	52	52	99	13	13	2	13	2	73	1	37	56	30	74	56	9	76
STENO01376	14	35	9	56	39	41	5	124	23	56	38	20	2	26	47	20	120	11	117	120	21	23	117	116	11	94	102	20	38	47	77	47	47	47	77	11	11	37	11	37	36	1	0	20	30	65	20	8	66
STENO01377	13	0	29	41	0	8	56	78	16	41	15	16	5	22	34	16	76	5	0	76	1	16	0	11	5	30	0	16	15	34	57	34	34	34	57	5	5	20	5	20	46	1	0	16	24	4	16	9	11
STENO01378	0	23	25	40	26	27	29	77	14	40	14	14	1	12	33	14	77	1	97	41	1	14	97	11	1	21	37	14	14	33	61	33	33	33	61	1	1	1	1	1	49	1	24	14	18	4	14	9	11
STENO01379	6	34	37	53	38	7	44	153	18	53	36	49	6	29	60	49	54	6	144	54	21	18	225	226	6	39	127	49	36	45	83	45	45	45	83	6	6	2	6	2	30	1	35	49	30	61	49	9	12
STENO01380	18	44	11	70	49	7	303	199	20	0	48	302	6	34	195	302	67	0	186	192	0	20	301	0	13	40	247	302	48	195	110	195	195	195	110	13	13	46	13	46	80	1	47	37	36	81	37	9	82
STENO01381	19	45	51	76	52	54	0	411	28	282	50	70	6	38	64	70	78	14	221	230	26	28	410	412	413	165	409	70	50	64	311	64	64	64	311	14	14	47	14	47	89	1	48	70	40	90	70	10	92
STENO01382	13	33	37	49	38	5	5	126	19	131	16	20	4	26	43	20	51	9	117	122	27	19	190	1	9	90	70	20	16	43	85	43	43	43	85	9	9	35	9	35	28	1	0	20	28	10	20	6	58
STENO01383	15	46	13	75	52	54	392	221	28	264	389	69	9	38	0	69	77	15	204	213	0	28	0	391	15	156	390	69	87	0	109	0	0	0	109	15	15	49	15	49	88	0	50	69	40	16	69	11	89
STENO01384	19	48	54	79	55	9	137	264	28	308	52	73	6	38	66	73	82	14	247	256	251	28	442	443	14	195	359	73	52	66	138	66	66	66	138	14	14	19	14	19	97	1	50	73	40	98	73	10	100
STENO01385	6	41	11	66	46	7	7	181	24	307	44	20	6	34	56	20	68	13	171	68	306	24	131	8	13	47	305	20	44	56	102	56	56	56	102	13	13	29	13	29	76	1	0	20	35	77	20	9	78
STENO01386	20	46	50	73	51	53	396	224	29	266	49	23	9	39	63	23	76	15	207	216	0	29	395	148	0	157	312	23	49	63	385	63	63	63	385	15	15	34	15	34	88	1	47	23	41	89	23	11	90
STENO01387	2	36	41	60	42	7	264	166	22	60	40	18	2	25	52	18	62	12	152	159	21	22	263	1	12	34	213	18	40	52	258	52	52	52	258	12	12	2	12	2	70	1	38	18	31	71	18	8	73
STENO01388	0	38	0	63	43	9	45	165	21	63	42	57	6	278	52	57	65	0	118	65	159	21	276	1	13	119	64	57	42	52	250	52	52	52	250	13	13	1	13	1	39	1	40	57	32	73	57	10	12
STENO01389	0	44	49	71	50	9	393	243	26	279	48	65	6	398	60	65	73	14	228	284	25	26	392	0	0	178	391	65	48	60	355	60	60	60	355	0	0	84	0	0	45	1	46	65	37	86	65	10	88
STENO01390	7	45	51	74	0	8	386	236	26	273	0	62	7	35	385	0	195	13	220	229	0	26	384	0	0	169	202	62	49	232	327	232	0	232	327	13	13	47	13	47	83	1	52	62	38	84	62	9	85
STENO01391	17	43	10	71	50	8	8	209	26	244	48	65	5	33	60	65	103	12	195	103	24	26	155	25	12	9	182	65	48	60	160	60	60	60	160	12	12	45	12	45	84	1	46	65	36	85	65	9	87
STENO01392	18	43	48	73	49	8	348	218	202	73	46	66	5	35	60	66	75	13	204	349	25	202	346	347	13	41	345	66	46	60	172	60	60	60	172	13	13	50	13	50	86	1	45	66	37	87	66	9	89
STENO01393	2	42	10	68	47	6	51	209	18	242	46	17	2	99	58	17	71	1	198	71	110	18	318	167	1	157	104	17	46	58	103	58	58	58	103	1	1	44	1	44	81	1	45	17	34	82	17	8	84
STENO01394	19	48	53	81	54	9	433	261	27	298	51	73	6	114	66	73	115	44	246	252	133	27	431	432	44	193	345	73	51	66	136	66	66	66	136	44	44	28	44	28	95	1	50	73	39	96	73	10	13
STENO01395	2	37	43	63	44	8	307	183	24	216	41	57	306	30	52	57	87	13	170	175	23	24	305	189	13	9	304	57	41	52	298	52	52	52	298	13	13	25	13	25	74	1	39	57	33	40	57	9	76
STENO01396	0	48	53	78	54	8	0	454	27	78	52	21	5	111	62	21	75	13	246	255	0	27	0	0	0	0	453	21	52	62	444	62	0	62	444	13	13	50	76	50	87	1	57	21	39	88	21	9	90
STENO01397	19	47	54	80	0	85	447	260	27	302	52	21	6	455	66	21	83	14	243	83	179	27	445	446	14	55	444	21	52	66	139	66	66	66	139	14	14	49	84	49	96	1	50	21	68	51	21	10	98
STENO01398	19	0	51	73	52	9	334	203	27	237	331	21	6	34	63	21	75	14	190	75	141	27	333	286	14	40	332	21	49	63	118	63	63	63	118	14	14	46	14	46	85	1	47	21	37	48	21	10	87
STENO01399	15	0	9	44	0	47	8	137	16	166	16	17	5	66	39	17	46	11	128	46	0	16	224	0	11	0	223	17	16	39	70	39	39	39	70	0	0	0	0	53	54	1	0	17	31	35	17	0	56
STENO01400	18	0	13	49	0	10	10	120	24	141	19	20	9	30	40	20	50	2	112	50	84	24	194	22	2	32	0	20	19	40	0	40	40	40	0	2	2	33	2	33	0	1	0	20	0	57	20	11	0
STENO01401	18	46	53	78	54	9	440	252	27	301	52	21	6	112	65	21	113	1	235	113	164	27	439	26	1	184	438	21	52	65	196	65	65	65	196	1	1	49	1	49	93	1	50	21	38	51	21	10	95
STENO01402	1	36	10	57	40	7	250	166	21	188	21	17	6	86	48	17	138	12	129	138	19	21	129	174	12	9	36	17	21	48	139	48	48	48	139	12	12	2	12	2	37	1	38	17	30	39	17	9	72
STENO01403	6	42	12	68	48	9	345	343	26	68	47	20	6	288	58	20	71	14	193	198	136	26	0	292	14	344	342	20	47	58	307	58	58	58	307	14	14	44	14	44	0	1	45	20	37	46	20	10	13
STENO01404	6	47	52	73	53	9	7	210	27	243	51	21	6	36	63	21	105	44	199	105	25	27	161	1	44	162	331	21	51	63	154	63	63	63	154	44	44	49	44	49	87	1	50	21	38	15	21	10	13
STENO01405	18	47	53	76	54	55	429	249	27	286	52	21	6	114	65	21	115	13	426	115	169	27	428	6	13	187	427	21	52	65	415	65	65	65	415	13	13	49	13	49	91	1	50	21	40	92	21	9	94
STENO01406	2	41	46	69	47	48	51	219	24	253	45	20	6	242	57	20	103	13	208	103	138	24	309	6	13	167	269	20	45	57	111	57	57	57	111	13	13	43	13	43	83	1	44	20	34	84	20	9	86
STENO01407	2	43	49	72	50	8	54	214	25	247	48	20	2	30	61	20	98	13	202	98	205	25	350	2	13	38	103	20	48	61	104	61	61	61	104	13	13	45	13	45	86	1	46	20	34	14	20	9	12
STENO01408	19	46	51	74	52	9	56	228	26	261	26	69	6	34	63	69	107	14	167	107	140	26	330	6	14	168	363	69	26	63	355	63	63	63	355	14	14	47	14	47	90	1	48	69	38	49	69	10	92
STENO01409	14	39	43	63	44	9	7	190	20	223	21	21	6	28	53	21	66	14	149	66	23	20	269	6	14	34	58	21	21	53	287	53	53	53	287	14	14	8	14	8	72	1	41	21	30	77	21	10	79
STENO01410	18	39	45	66	46	7	350	201	24	241	206	82	6	30	56	82	95	13	147	95	192	24	147	6	13	37	62	82	206	56	343	56	56	56	343	13	13	41	13	41	79	1	42	82	33	80	82	9	83
STENO01411	9	0	0	0	0	24	146	0	10	101	81	28	4	0	26	28	0	8	86	0	23	10	145	4	8	0	0	28	81	26	128	26	26	26	128	8	8	23	8	23	0	1	0	28	33	0	28	0	34
STENO01412	2	36	41	58	42	8	69	163	19	188	40	20	2	25	49	20	82	13	152	82	7	19	245	2	13	121	263	20	40	49	260	49	49	49	260	13	13	38	13	38	31	1	39	20	68	14	20	9	69
STENO01413	2	29	33	56	34	6	37	152	16	56	32	13	1	143	43	13	75	1	120	75	1	16	120	1	1	7	51	13	32	43	70	43	43	43	70	1	1	1	1	1	21	1	31	13	21	1	13	7	64
STENO01414	6	43	49	70	50	9	9	340	25	70	48	20	6	330	59	20	165	40	154	204	29	25	339	341	40	10	65	20	48	59	335	59	59	59	335	40	40	45	40	45	84	1	46	20	35	85	20	10	13
STENO01415	2	35	9	60	40	6	43	137	16	60	39	17	2	29	49	17	77	11	128	77	20	16	183	2	11	104	56	17	39	49	172	49	49	49	172	11	11	1	11	1	30	1	37	17	30	38	17	8	68
STENO01416	20	46	53	77	54	56	59	242	29	252	51	23	7	419	67	23	112	15	224	112	155	29	414	7	15	173	413	23	51	67	405	67	67	67	405	15	15	48	15	48	93	1	49	23	39	94	23	11	96
STENO01417	5	42	47	68	48	50	388	227	20	267	20	21	5	34	58	21	103	13	210	103	120	20	387	5	13	165	386	21	20	58	376	58	58	58	376	13	13	44	13	44	83	1	45	21	36	14	21	9	85
STENO01418	2	28	10	45	32	6	6	133	14	45	14	14	2	62	37	14	47	1	129	47	69	14	129	2	1	8	28	14	14	37	152	37	37	37	152	1	1	29	1	29	55	1	30	14	20	31	14	8	11
STENO01419	6	45	52	77	53	7	445	254	25	296	50	70	6	299	444	70	80	13	239	80	135	25	443	6	13	191	0	70	50	64	435	64	64	0	435	13	13	47	13	47	93	1	48	70	36	94	70	9	96
STENO01420	6	40	132	65	44	7	9	209	25	238	20	20	6	241	55	20	323	14	197	68	112	25	324	6	14	159	254	20	20	55	115	55	55	55	115	14	14	26	14	26	63	1	42	20	34	81	20	10	82
STENO01421	6	47	54	76	55	56	454	258	28	297	93	21	6	459	67	21	115	14	243	115	132	28	453	6	14	188	452	21	93	67	439	67	67	67	439	14	14	49	14	49	0	1	50	21	40	94	21	0	96
STENO01422	5	43	48	72	49	6	6	225	25	254	348	19	5	306	61	19	0	12	215	195	123	25	317	5	12	172	202	19	46	61	125	61	61	61	125	12	12	1	12	1	70	1	53	19	35	86	19	8	87
STENO01423	6	41	46	67	0	48	7	210	26	67	45	20	6	304	58	20	70	13	202	70	24	26	343	6	13	47	342	20	45	58	264	58	58	58	264	13	13	43	13	43	82	1	44	20	35	83	20	9	85
STENO01424	1	38	11	67	43	45	292	187	24	67	41	60	1	296	55	60	91	13	177	91	28	24	291	1	13	144	290	60	41	55	231	55	55	55	231	13	13	1	13	1	0	1	39	60	32	77	60	9	79
STENO01425	19	48	55	80	56	84	487	277	28	320	53	74	6	495	68	0	120	14	485	267	261	28	486	6	0	199	0	74	53	68	473	68	68	68	473	14	14	50	14	50	98	1	51	74	40	99	74	10	100
STENO01426	1	21	9	2	24	7	7	11	12	2	12	12	1	9	30	12	11	1	12	11	1	12	12	1	1	8	21	12	12	30	7	30	30	30	7	1	1	1	1	1	14	1	22	12	14	11	12	8	9
STENO01427	0	0	0	0	0	0	0	0	0	0	0	0	0	0	0	0	0	0	0	0	0	0	0	0	20	0	0	0	0	0	0	0	0	0	0	0	0	0	0	0	0	1	0	0	0	0	0	2	0
STENO01428	0	0	0	0	0	0	37	0	0	0	0	0	0	0	0	0	0	3	0	0	0	0	0	0	0	0	0	0	0	0	0	0	0	0	0	3	3	0	3	0	0	1	0	0	0	0	0	2	0
STENO01429	0	0	0	0	0	0	0	0	0	0	0	0	0	0	0	0	0	0	0	0	0	0	0	0	0	0	0	0	0	0	0	0	0	0	0	0	0	0	0	0	0	0	0	0	0	0	0	0	0
STENO01430	0	0	0	0	0	0	0	0	0	0	0	0	0	0	0	0	0	0	0	0	0	0	0	0	0	0	0	0	0	0	0	0	0	0	0	0	0	0	0	0	0	1	0	0	0	0	0	0	0
STENO01431	0	0	0	0	0	0	6	0	0	0	0	0	0	0	0	0	0	0	0	0	0	0	0	0	7	0	0	0	0	0	0	0	0	0	0	0	0	0	0	0	0	1	0	0	0	0	0	0	0
STENO01432	0	0	0	0	0	0	0	0	0	32	0	0	0	34	0	0	0	0	0	0	0	0	0	0	0	0	0	0	0	0	0	0	0	0	0	0	0	0	0	0	0	3	0	0	0	0	0	0	0
STENO01433	0	0	0	0	0	0	0	0	0	0	0	0	0	41	0	0	0	0	0	0	0	0	0	0	0	0	0	0	0	0	0	0	0	0	0	0	0	0	0	0	0	1	0	0	0	0	3	0	0
STENO01434	0	0	0	0	0	0	0	0	0	0	0	0	0	0	0	0	0	0	0	0	0	0	0	0	0	0	0	0	0	0	0	0	0	0	0	0	0	0	0	0	0	1	0	0	0	0	3	0	0
STENO01435	0	0	0	0	0	0	0	0	0	0	0	0	0	0	0	0	0	0	0	0	0	0	0	0	0	0	0	0	0	0	0	0	0	0	0	0	0	0	0	0	0	1	0	0	0	0	0	0	0
STENO01436	0	0	0	0	0	0	0	0	0	0	0	0	0	0	0	0	0	0	0	0	0	0	0	0	0	0	0	0	0	0	0	0	0	0	0	0	0	0	0	0	0	1	0	0	0	0	0	0	0
STENO01437	0	0	0	0	0	0	0	0	0	0	0	0	0	0	0	0	0	0	0	0	0	0	0	0	0	0	0	0	0	0	0	0	0	0	0	0	0	0	0	0	0	1	0	0	0	0	0	0	0
STENO01438	0	0	0	0	0	0	0	0	0	0	0	0	0	0	0	0	0	0	0	0	0	0	0	0	11	0	0	0	0	0	0	0	0	0	0	0	0	0	0	0	0	1	0	0	0	0	0	2	0
STENO01439	0	0	0	0	0	0	0	0	0	0	0	0	0	0	0	0	0	0	0	0	0	0	0	0	6	0	0	0	0	0	0	0	0	0	0	0	0	0	0	0	0	1	0	0	0	0	0	2	0
STENO01440	0	0	5	0	0	0	0	0	0	0	0	0	0	0	0	0	0	0	0	0	0	0	0	0	33	0	0	0	0	0	0	0	0	0	0	0	0	0	0	0	0	3	0	0	0	0	0	2	0
STENO01441	0	0	0	0	0	0	0	0	0	0	0	0	0	0	0	0	0	0	0	0	0	0	0	0	10	0	0	0	0	0	0	0	0	0	0	0	0	0	0	0	0	1	0	0	0	0	0	0	0
STENO01442	0	0	0	0	0	0	0	0	0	0	0	0	0	0	0	0	0	0	0	0	0	0	0	0	9	0	0	0	0	0	0	0	0	0	0	0	0	0	0	0	0	1	0	0	0	0	0	0	0
STENO01443	0	0	0	0	0	0	0	0	0	0	0	0	0	0	0	0	0	0	0	0	0	0	0	0	0	0	0	0	0	0	0	0	0	0	0	0	0	0	0	0	0	1	0	0	0	0	0	0	0
STENO01444	0	0	0	0	0	0	0	0	0	0	0	0	0	0	0	0	0	0	0	0	0	0	0	0	0	0	0	0	0	0	0	0	0	0	0	0	0	0	0	0	0	1	0	0	0	0	0	0	0
STENO01445	0	0	0	0	0	0	0	0	0	0	0	0	0	0	0	0	0	0	0	0	0	0	0	0	0	0	0	0	0	0	0	0	0	0	0	0	0	0	0	0	0	1	0	0	0	0	0	0	0
STENO01446	0	0	0	0	0	0	0	0	0	0	0	0	0	0	0	0	0	0	0	0	0	0	0	0	0	0	0	0	0	0	0	0	0	0	0	0	0	0	0	0	0	1	0	0	0	0	0	0	0
STENO01447	0	0	0	0	0	0	0	0	0	0	0	0	0	0	0	0	0	0	0	0	0	0	0	0	0	0	0	0	0	0	0	0	0	0	0	0	0	0	0	0	0	1	0	0	0	0	0	0	0
STENO01448	0	0	0	0	0	0	0	0	0	0	0	0	0	0	0	0	0	0	0	0	0	0	0	0	0	0	0	0	0	0	0	0	0	0	0	0	0	0	0	0	0	1	0	0	0	0	0	0	0
STENO01449	0	0	0	0	0	0	0	0	0	0	0	0	0	0	0	0	0	4	0	0	0	0	0	0	0	0	0	0	0	0	0	0	0	0	0	0	4	0	4	0	0	1	0	0	0	0	0	3	0
STENO01450	0	0	0	0	0	0	0	0	0	0	0	0	0	0	0	0	0	0	0	0	0	0	0	0	13	0	0	0	0	0	0	0	0	0	0	0	0	0	0	0	0	1	0	0	0	0	0	1	0
STENO01451	0	0	0	0	0	0	0	0	0	0	0	0	0	0	0	0	0	0	0	0	0	0	0	0	0	0	0	0	0	0	0	0	0	0	0	0	0	0	0	0	0	1	0	0	0	0	0	2	0
STENO01452	0	0	0	0	0	0	0	0	0	0	0	0	0	0	0	0	0	0	0	0	0	0	0	0	0	0	0	0	0	0	0	0	0	0	0	0	0	0	9	0	0	0	0	0	0	0	0	2	0
STENO01453	0	0	0	0	0	0	0	0	0	0	0	0	0	0	0	0	0	3	0	0	0	0	0	0	49	0	0	0	0	0	0	0	0	0	0	3	3	0	3	0	0	1	0	0	0	0	0	2	0
STENO01454	0	0	0	0	0	0	0	0	0	0	0	0	0	0	0	0	0	2	0	0	0	0	0	0	0	0	0	0	0	0	0	0	0	0	0	2	2	0	9	0	0	1	0	0	0	0	0	0	0
STENO01455	0	0	0	0	0	0	0	0	0	0	0	0	0	0	0	0	0	2	0	0	0	0	0	0	31	0	0	0	0	0	0	0	0	0	0	2	2	0	2	0	0	1	0	0	0	0	0	0	0
STENO01456	0	0	0	0	0	0	0	0	0	0	0	0	0	0	0	0	0	2	0	0	0	0	0	0	0	0	0	0	0	0	0	0	0	0	0	2	2	0	2	0	0	1	0	0	0	0	0	0	0
STENO01457	0	0	0	0	0	0	0	0	0	0	0	0	0	0	0	0	0	0	0	0	0	0	0	0	0	0	0	0	0	0	0	0	0	0	0	0	0	0	0	0	0	1	0	0	0	0	0	0	0
STENO01458	0	0	5	0	0	0	0	0	0	0	0	0	0	0	0	0	0	2	0	0	0	0	0	0	28	0	0	0	0	0	0	0	0	0	0	2	2	0	2	0	0	1	0	0	0	0	0	0	0
STENO01459	0	0	0	0	0	0	0	0	0	0	0	0	0	0	0	0	0	0	0	0	0	0	0	0	0	0	0	0	0	0	0	0	0	0	0	0	0	0	0	0	0	1	0	0	0	0	0	0	0
STENO01460	0	0	0	23	0	0	0	0	0	0	0	0	0	0	19	0	27	0	0	27	0	0	0	0	0	0	0	0	0	19	0	19	19	19	0	0	0	0	0	0	0	0	0	0	0	0	0	0	0
STENO01461	0	0	0	60	0	57	0	0	0	0	42	0	0	396	202	70	0	0	0	80	0	0	0	0	0	136	0	0	42	202	0	202	202	202	0	0	0	0	0	44	0	0	46	70	0	0	55	8	66
STENO01462	18	0	45	68	0	47	269	169	26	199	0	63	2	29	57	63	92	13	158	92	162	26	123	2	13	124	0	63	44	57	235	57	57	57	235	13	13	41	13	41	40	1	42	63	36	77	63	9	79
STENO01463	18	0	49	67	0	8	0	232	27	0	48	64	417	422	239	64	415	43	214	224	218	27	416	5	43	160	0	64	48	57	0	57	57	57	0	43	43	45	43	45	85	1	46	92	88	86	64	9	89
STENO01464	2	0	46	64	0	47	255	161	24	179	44	61	6	31	56	61	90	14	148	90	254	24	253	6	14	39	0	61	44	56	104	56	56	56	104	14	14	41	14	41	73	1	42	61	35	74	61	10	76
STENO01465	19	0	50	75	0	52	394	221	27	262	48	70	8	399	63	70	103	14	203	103	207	27	393	8	14	153	0	70	48	63	350	63	63	63	350	14	14	46	14	46	84	1	55	70	39	85	70	10	86
STENO01466	0	0	44	59	0	63	346	345	24	228	42	344	60	33	0	344	62	11	173	62	177	24	343	60	11	126	0	344	42	187	135	187	187	187	135	11	11	40	11	40	72	1	46	55	35	73	55	7	75
STENO01467	6	43	48	71	49	51	428	228	26	277	87	20	6	0	58	20	108	0	208	219	0	26	431	6	13	156	430	20	87	58	421	58	58	58	0	13	13	44	13	44	88	1	0	20	59	89	20	10	91
STENO01468	6	46	0	71	50	0	0	247	28	296	49	21	6	37	242	21	109	14	227	462	231	28	461	6	14	171	460	21	49	242	448	242	0	242	448	0	14	47	0	47	89	1	52	21	92	90	21	10	93
STENO01469	19	0	51	70	0	53	350	201	21	240	49	22	6	37	60	22	349	14	184	193	187	21	0	6	14	143	0	22	49	60	111	60	60	60	111	14	14	46	14	46	74	1	47	22	39	15	22	10	80
STENO01470	6	0	49	70	0	51	370	211	27	249	48	21	6	36	61	21	71	14	192	202	196	27	369	6	14	149	0	21	48	61	357	61	61	61	357	14	14	45	14	45	76	1	46	21	85	84	21	10	86
STENO01471	6	39	45	62	0	0	0	158	24	62	44	59	6	32	51	59	63	12	0	63	93	24	0	6	12	116	225	59	44	51	0	51	51	51	0	12	12	41	12	41	73	1	42	59	34	74	59	8	75
STENO01472	19	41	48	70	49	51	123	231	25	270	46	64	6	34	60	64	73	14	216	73	220	25	374	6	14	172	41	64	46	60	114	60	60	60	114	14	14	43	14	43	84	1	44	64	35	85	64	10	87
STENO01473	6	43	50	81	51	53	402	243	25	0	48	69	6	34	238	69	235	13	227	235	171	25	401	6	13	180	211	69	393	238	131	238	238	238	131	13	13	45	13	45	36	1	46	69	36	47	69	10	92
STENO01474	6	40	46	70	47	49	347	221	24	250	19	20	6	190	59	20	105	13	208	105	152	24	161	6	13	167	124	20	19	59	122	59	59	59	122	13	13	42	13	42	83	1	43	20	85	14	20	10	86
STENO01475	0	40	43	62	44	45	285	180	25	62	25	22	0	104	53	22	0	0	167	86	0	25	130	5	0	38	90	22	25	53	261	53	53	53	261	0	0	0	0	0	0	1	41	22	71	14	22	9	72
STENO01476	18	45	50	75	51	52	424	258	27	296	29	69	6	224	62	69	78	13	240	78	245	27	423	6	13	183	422	69	29	62	121	62	62	62	121	13	13	47	13	47	0	1	48	69	93	14	69	10	94
STENO01477	6	38	12	65	45	46	0	200	21	65	43	21	6	25	55	21	67	13	192	67	22	21	319	6	13	10	247	21	43	55	250	55	55	55	250	13	13	40	13	40	77	1	41	21	63	14	21	10	79
STENO01478	8	38	42	64	43	45	100	192	22	64	41	59	8	24	53	59	67	13	184	67	0	22	292	8	13	10	291	59	41	53	233	53	0	53	233	13	13	25	13	25	75	1	47	59	31	5	59	10	76
STENO01479	17	43	48	67	49	6	355	221	25	0	0	63	5	360	58	0	0	12	0	70	211	25	328	5	12	9	297	63	47	58	286	0	58	58	286	12	12	5	12	5	0	1	45	63	84	83	63	9	85
STENO01480	5	37	11	61	42	6	278	165	22	198	41	56	5	79	171	56	63	12	156	63	110	22	277	5	12	120	132	56	41	51	250	51	51	51	250	12	12	38	12	38	32	1	39	56	32	13	56	9	73
STENO01481	13	26	10	50	30	6	77	132	17	136	17	17	7	0	36	17	47	7	106	47	88	17	106	7	7	107	72	17	17	36	73	36	36	36	73	7	7	7	7	7	27	1	28	17	19	11	17	8	58
STENO01482	19	47	0	78	53	55	427	243	0	288	52	71	9	255	64	71	425	14	225	81	229	28	426	6	14	178	133	71	52	64	415	64	64	64	415	14	14	49	14	49	95	1	50	71	98	96	71	11	99
STENO01483	46	47	53	78	54	7	433	263	27	306	52	71	6	275	64	71	116	13	250	116	254	27	250	6	13	193	432	71	52	64	339	64	64	64	339	13	13	49	13	49	89	1	50	71	39	94	71	10	96
STENO01484	19	42	48	68	49	7	242	184	27	190	47	47	6	98	58	47	70	14	141	70	111	27	141	6	14	40	285	47	47	58	277	58	58	58	277	14	14	44	14	44	0	1	45	47	37	82	47	10	84
STENO01485	18	41	47	71	48	9	359	224	25	233	46	64	6	33	58	64	74	1	214	74	161	25	321	6	1	37	66	64	46	58	112	58	58	58	112	1	1	43	1	43	86	1	44	64	34	87	64	10	88
STENO01486	19	44	50	72	51	53	337	207	27	217	49	49	6	36	62	49	74	0	195	74	129	27	336	6	14	154	179	49	49	62	325	62	62	62	325	14	14	46	14	46	85	1	47	49	88	86	49	10	89
STENO01487	12	0	33	0	0	0	0	0	0	0	0	0	4	26	0	0	0	8	0	0	78	0	0	4	8	61	0	0	0	0	0	0	0	0	0	8	8	31	8	31	41	1	0	0	28	42	0	6	0
STENO01488	2	32	10	55	35	37	40	19	18	149	17	17	6	20	46	17	19	12	113	19	6	18	113	6	12	36	32	17	17	46	40	46	46	46	40	12	12	6	12	6	24	1	33	17	24	5	17	9	65
STENO01489	19	48	53	75	54	56	446	257	28	300	443	22	6	37	64	22	111	14	242	111	246	28	445	6	14	185	444	22	51	64	0	64	64	64	434	14	14	49	79	49	89	1	59	22	39	90	22	10	92
STENO01490	17	42	48	68	49	6	315	202	26	230	46	20	5	33	58	20	71	1	192	71	314	26	313	5	1	155	312	20	46	58	306	58	58	58	306	1	1	44	1	44	83	1	45	20	34	13	20	9	85
STENO01491	19	46	12	74	52	7	393	241	28	281	50	22	9	38	63	22	114	14	223	114	227	28	392	9	14	176	391	22	50	63	132	63	63	63	132	14	14	0	14	0	90	1	48	22	93	91	22	10	94
STENO01492	18	44	0	65	50	9	410	248	26	291	82	85	6	0	58	85	409	14	0	243	0	26	0	6	14	173	280	85	82	58	123	58	58	58	0	14	14	46	14	46	0	1	47	85	36	83	85	10	86
STENO01493	19	43	51	74	52	9	461	264	27	310	268	24	460	35	459	24	115	14	242	115	105	27	458	6	14	180	457	24	268	448	133	448	448	448	133	14	14	46	14	46	0	1	47	24	94	15	24	10	95
STENO01494	18	37	42	67	43	45	377	234	221	67	20	56	1	275	52	56	229	13	0	229	72	221	376	1	13	165	375	56	20	52	116	52	52	52	0	13	13	39	13	39	78	1	40	56	30	14	56	9	80
STENO01495	18	46	53	80	54	8	455	264	27	307	51	70	5	0	0	70	0	13	241	251	245	27	454	5	0	185	453	70	51	0	120	256	256	256	120	13	13	48	13	48	90	0	49	70	39	14	70	9	91
STENO01496	8	43	12	71	47	9	359	227	26	71	27	64	8	189	58	64	107	14	212	107	216	26	358	8	14	172	357	64	27	58	346	58	58	58	346	14	14	2	14	2	85	1	45	64	35	46	64	10	87
STENO01497	19	44	50	75	0	9	390	241	27	75	49	389	6	197	62	389	386	14	226	78	146	27	388	6	14	176	387	389	49	62	377	62	62	62	377	14	14	46	14	46	87	1	47	69	37	88	69	10	90
STENO01498	6	0	51	76	52	54	425	262	27	303	93	70	6	326	63	70	117	14	244	117	248	27	424	6	0	189	423	70	93	63	415	63	63	63	415	14	14	47	14	47	94	1	48	70	37	95	70	10	97
STENO01499	19	45	50	75	51	53	404	246	27	75	49	69	6	294	63	69	114	14	230	114	234	27	403	6	14	181	402	69	49	63	120	63	63	63	120	14	14	47	14	47	90	1	48	69	38	91	69	10	93
STENO01500	19	44	50	72	51	53	383	226	27	267	49	67	6	36	62	67	107	14	208	219	212	27	0	6	14	163	382	67	49	62	123	62	62	62	123	14	14	46	14	46	87	1	47	67	38	88	67	10	90
STENO01501	2	18	7	1	18	5	3	73	12	1	12	10	2	3	1	10	14	2	59	14	2	12	59	2	2	3	18	10	12	1	3	1	1	1	3	2	2	2	2	2	14	1	19	10	14	3	10	3	8
STENO01502	2	27	31	45	32	5	177	123	14	138	30	14	2	20	39	14	47	2	12	47	2	14	176	2	2	7	27	14	30	39	171	39	39	39	171	2	2	2	2	2	55	1	28	14	21	29	14	7	9
STENO01503	15	31	36	52	37	38	231	153	19	161	19	47	3	24	43	47	55	3	149	55	2	19	195	3	3	120	31	47	19	43	81	43	43	43	81	3	3	33	3	33	11	1	34	47	64	35	47	8	65
STENO01504	18	50	57	82	0	8	451	266	28	309	55	75	5	38	262	75	226	46	250	120	253	28	450	5	46	196	449	75	55	262	441	262	262	262	441	46	46	52	46	52	98	1	53	75	70	99	75	9	100
STENO01505	19	47	52	75	53	9	126	223	28	254	343	69	6	37	65	69	108	14	342	108	213	28	345	6	14	171	344	69	51	65	116	65	65	65	116	14	14	49	14	49	90	1	50	69	92	91	69	10	93
STENO01506	17	0	10	58	0	8	234	137	24	165	41	53	5	33	0	53	59	12	127	59	130	24	233	5	12	43	0	53	41	48	84	48	48	48	84	12	12	40	12	40	66	1	0	53	34	67	53	9	11
STENO01507	20	47	53	80	54	10	416	253	29	296	52	415	9	38	66	415	119	15	238	119	242	29	187	9	15	43	414	415	52	66	128	66	66	66	128	15	15	49	15	49	97	1	50	73	39	98	73	11	99
STENO01508	18	0	11	66	0	7	187	212	27	246	47	62	6	34	56	62	102	13	201	102	116	27	346	6	13	160	0	62	47	56	272	56	0	56	272	13	13	45	13	45	81	1	50	62	36	46	83	9	84
STENO01509	19	38	45	62	46	9	281	168	21	179	21	21	6	33	54	21	163	14	157	163	99	21	157	6	14	124	221	21	21	54	100	54	54	54	100	14	14	41	14	41	73	1	42	21	34	74	21	10	76
STENO01510	6	35	40	61	41	7	45	167	21	174	39	56	6	124	50	56	64	6	128	64	20	21	128	6	6	129	242	56	39	50	7	50	50	50	7	6	6	36	6	36	28	1	37	56	28	38	56	8	74
STENO01511	18	46	52	74	53	8	405	231	27	273	51	69	6	160	238	69	77	13	216	77	125	27	404	6	13	166	318	69	51	62	305	62	62	62	305	76	13	48	13	48	88	1	49	69	91	89	69	9	92
STENO01512	12	41	46	66	0	7	338	205	34	239	44	21	12	33	54	21	68	14	0	199	109	34	0	12	14	141	337	21	44	54	331	54	0	54	331	14	14	43	14	43	0	0	48	21	36	78	21	8	79
STENO01513	1	38	41	58	0	7	7	197	19	220	19	53	1	29	48	53	61	1	182	192	186	19	291	1	1	142	290	53	19	48	284	48	48	48	284	1	1	2	1	2	31	1	40	53	31	74	53	9	76
STENO01514	18	43	12	68	48	9	9	98	26	200	47	23	8	35	57	23	98	14	178	98	111	26	144	8	14	145	69	23	47	57	106	57	57	57	106	14	14	45	14	45	66	1	46	23	36	81	23	10	82
STENO01515	6	33	37	5	33	7	157	6	16	15	17	17	6	22	42	17	6	12	13	6	25	16	13	6	12	9	33	17	17	42	7	42	42	42	7	12	12	35	12	35	55	1	36	17	26	5	17	9	11
STENO01516	19	47	0	81	54	56	451	266	28	309	0	74	6	458	67	74	119	14	250	260	138	28	450	6	14	195	0	74	270	67	441	67	67	67	441	14	14	49	14	49	97	46	50	74	38	98	74	10	100
STENO01517	16	0	37	50	0	7	186	119	24	50	36	46	2	26	42	46	65	11	111	51	41	24	185	2	11	43	0	46	36	42	88	42	42	42	88	11	11	2	11	2	29	1	0	46	29	15	46	8	10
STENO01518	5	0	26	32	0	0	0	72	16	32	24	29	4	21	28	29	0	7	66	0	45	16	118	4	7	0	0	29	24	28	0	28	28	28	0	7	7	23	7	23	0	1	0	29	0	0	29	0	0
STENO01519	2	0	30	36	0	0	0	94	18	108	11	34	5	116	31	34	0	8	68	0	54	18	68	5	0	0	0	34	11	31	0	31	31	31	0	8	8	29	8	29	0	1	0	34	0	0	34	0	0
STENO01520	19	42	46	75	47	49	7	211	25	75	21	64	6	100	208	64	329	0	0	73	19	25	0	6	14	155	65	64	21	208	325	208	208	208	325	14	14	2	0	2	0	1	44	64	35	45	64	10	83
STENO01521	15	44	51	72	52	54	440	225	24	275	49	66	4	444	232	66	437	0	208	218	115	24	439	4	10	156	438	66	49	60	425	60	60	60	425	10	10	47	10	47	83	1	0	66	37	84	66	7	85
STENO01522	19	0	51	73	0	9	371	210	29	250	49	370	6	38	62	370	74	14	193	203	0	29	369	6	0	147	0	370	49	62	359	62	62	62	359	14	14	0	14	53	0	1	47	69	40	86	69	10	88
STENO01523	44	45	52	78	53	9	395	228	28	268	50	68	6	106	62	68	74	14	212	222	119	28	394	6	14	157	393	68	50	62	382	62	62	62	382	14	14	47	14	47	87	1	48	68	38	88	68	10	90
STENO01524	0	43	48	66	49	5	342	207	25	243	190	79	4	100	55	79	67	11	194	200	111	25	341	4	11	151	340	79	190	55	335	55	55	55	335	11	11	45	11	45	76	1	0	79	36	77	79	8	80
STENO01525	12	0	0	0	0	7	0	144	0	102	0	0	4	0	0	0	35	10	0	35	50	0	0	4	10	69	0	0	0	0	48	0	0	0	48	10	10	26	10	26	0	1	0	0	0	40	0	8	41
STENO01526	2	45	11	71	50	8	54	216	25	250	48	65	2	273	61	65	74	13	203	74	23	25	163	2	13	165	0	65	48	61	280	61	61	61	280	13	13	23	13	23	84	1	53	65	36	85	65	9	87
STENO01527	2	46	53	80	54	8	435	260	26	296	51	28	2	256	66	28	119	43	188	253	434	26	188	2	43	190	222	28	51	66	424	66	66	66	424	83	43	48	43	48	0	1	49	28	68	98	28	9	100
STENO01528	1	29	10	50	34	7	201	128	17	134	32	17	1	22	43	17	52	1	93	202	77	17	93	1	1	8	105	17	32	43	72	43	43	43	72	36	1	1	1	1	26	1	30	17	26	4	17	8	61
STENO01529	2	42	48	72	49	8	346	207	26	218	47	66	2	309	60	66	99	13	188	99	185	26	345	2	13	142	344	66	47	60	259	60	60	60	259	13	13	44	13	44	43	1	45	66	36	83	66	9	84
STENO01530	21	47	55	77	56	58	398	239	29	279	244	71	9	301	66	71	397	16	224	81	228	29	0	9	16	177	0	71	53	66	389	66	66	66	389	80	16	50	16	50	92	1	51	71	41	93	71	11	95
STENO01531	0	50	205	80	57	58	513	512	29	341	55	74	6	39	68	74	509	0	270	280	0	29	511	6	0	203	510	74	55	68	496	68	68	68	496	15	15	52	15	52	97	1	53	74	69	98	74	11	100
STENO01532	19	43	12	73	50	7	54	200	26	237	48	67	6	34	60	67	74	14	192	74	25	26	331	6	14	154	272	67	48	60	119	60	60	60	119	14	14	45	14	45	83	1	46	67	36	47	67	10	85
STENO01533	45	46	53	81	54	0	453	267	28	309	51	69	6	36	63	69	77	14	252	77	0	28	452	6	14	192	0	69	51	63	444	0	0	63	444	14	14	48	14	48	94	1	49	69	38	95	69	10	97
STENO01534	4	0	0	0	0	7	208	136	18	0	33	48	4	26	0	48	51	9	128	133	79	18	207	4	9	0	0	48	33	0	107	0	0	0	107	9	9	9	9	9	49	1	31	48	58	56	48	0	59
STENO01535	1	0	9	45	0	7	139	95	15	45	15	41	2	25	37	41	46	1	75	46	2	15	75	2	1	30	0	41	15	37	0	37	37	37	0	1	1	2	1	2	49	1	0	41	27	14	41	8	50
STENO01536	19	44	12	77	50	9	382	216	27	291	48	68	6	36	222	68	74	14	202	74	110	27	381	6	14	154	44	68	48	61	104	61	61	61	104	14	14	31	14	31	0	1	46	68	87	86	68	10	33
STENO01537	0	0	17	0	0	0	0	40	0	0	0	0	4	0	0	0	0	0	0	0	0	0	0	4	0	0	0	0	0	0	0	0	0	0	0	0	0	4	0	4	0	1	16	0	0	0	0	0	8
STENO01538	0	0	5	0	0	0	0	23	0	0	0	0	3	0	0	0	0	0	0	0	0	0	0	3	0	0	0	0	0	0	0	0	0	0	0	0	0	3	0	3	0	1	0	0	0	0	0	0	13
STENO01539	14	0	7	50	0	0	0	119	22	50	0	17	2	31	42	17	51	9	0	51	68	22	0	2	9	86	0	17	0	42	162	42	42	42	162	9	9	26	9	26	54	37	0	17	32	39	17	6	8
STENO01540	17	42	47	71	48	50	353	352	25	71	46	66	1	35	61	66	73	12	197	207	24	25	351	1	12	148	296	66	46	61	117	61	61	61	117	12	12	44	12	44	84	1	53	66	37	85	66	8	86
STENO01541	44	45	0	78	52	53	124	232	26	280	50	68	209	36	62	68	75	14	216	225	122	26	417	6	14	158	0	68	0	62	407	62	62	62	407	14	14	47	14	47	88	1	48	68	91	89	68	10	92
STENO01542	3	0	0	0	0	0	0	30	0	0	0	0	3	0	0	0	14	3	0	28	7	0	0	3	3	23	0	0	0	0	0	0	0	0	0	3	3	10	3	10	0	1	0	0	0	0	0	0	0
STENO01543	0	0	0	0	0	0	0	0	0	0	0	0	0	0	0	0	0	0	0	0	0	0	0	0	0	0	0	0	0	0	33	0	0	0	33	0	0	0	0	0	0	1	0	0	0	0	0	0	0
STENO01544	0	0	0	0	0	0	0	0	0	0	0	0	0	0	0	0	0	0	0	0	0	0	0	0	0	0	0	0	0	0	0	0	0	0	0	0	0	0	0	0	0	1	0	0	0	0	0	0	0
STENO01545	0	0	0	0	0	0	0	0	0	0	0	0	0	0	0	0	0	0	0	0	0	0	0	0	0	0	0	0	0	0	0	0	0	0	0	0	0	0	0	0	0	1	0	0	0	0	0	0	0
STENO01546	0	0	0	0	0	0	0	0	0	0	0	0	0	0	0	0	0	0	0	0	0	0	0	0	0	0	0	0	0	0	0	0	0	0	0	0	0	0	0	0	0	1	0	0	0	0	0	0	0
STENO01547	0	0	0	0	0	0	0	0	0	0	0	0	0	0	0	0	0	0	0	0	0	0	0	0	0	0	0	0	0	0	0	0	0	0	0	0	0	0	0	0	0	1	0	0	0	0	0	0	0
STENO01548	0	0	0	0	0	0	0	0	0	0	0	0	0	0	0	0	0	0	0	0	0	0	0	0	0	0	0	0	0	0	0	0	0	0	0	0	0	0	0	0	0	1	0	0	0	0	0	0	0
STENO01549	0	0	0	0	0	0	0	0	0	0	0	0	0	0	0	0	0	0	0	0	0	0	0	0	0	0	0	0	0	0	0	0	0	0	0	0	0	0	0	0	0	1	0	0	0	0	0	0	0
STENO01550	0	0	0	0	0	0	0	0	0	0	0	0	0	0	0	0	0	0	0	0	0	0	0	0	0	0	0	0	0	0	0	0	0	0	0	0	0	0	0	0	0	1	0	0	0	0	0	0	0
STENO01551	0	0	0	0	0	0	0	0	0	0	0	0	0	0	0	0	0	0	0	0	0	0	0	0	0	0	85	0	0	0	0	0	0	0	0	11	0	0	0	0	0	1	0	0	0	19	0	0	0
STENO01552	0	0	0	0	0	0	0	0	0	0	0	0	0	0	0	0	0	0	0	0	0	0	0	0	0	0	0	0	0	0	0	0	0	0	0	3	0	0	0	0	0	1	0	0	0	0	0	0	0
STENO01553	0	0	0	0	0	0	0	0	0	0	0	0	0	0	0	0	0	0	0	0	0	0	0	0	0	0	0	0	0	0	0	0	0	0	0	0	0	0	0	0	0	1	0	0	0	13	0	0	0
STENO01554	0	0	0	0	0	0	0	0	0	0	0	0	0	0	0	0	0	0	0	0	0	0	0	0	0	0	0	0	0	0	0	0	0	0	0	0	0	0	0	0	0	1	0	0	0	0	0	0	0
STENO01555	0	0	0	0	0	0	0	0	0	0	0	0	0	0	0	0	0	0	0	0	0	0	0	0	0	0	0	0	0	0	0	0	0	0	0	0	0	0	0	0	0	1	0	0	0	0	0	0	0
STENO01556	0	0	11	0	0	0	0	0	0	0	0	0	0	0	0	0	0	0	0	0	0	0	0	0	0	0	0	0	0	59	0	59	59	59	0	6	0	0	6	0	18	1	0	0	0	0	0	0	0
STENO01557	0	0	0	0	0	0	0	0	0	0	0	0	0	0	0	0	0	0	0	0	0	0	0	0	0	0	0	0	0	0	0	0	0	0	0	0	0	0	0	0	0	1	0	0	0	0	0	0	0
STENO01558	0	9	0	0	0	0	0	47	0	0	0	0	12	0	0	0	0	0	0	0	0	0	0	0	0	0	24	0	0	0	0	0	0	0	0	10	0	0	0	0	0	1	0	0	0	0	0	0	0
STENO01559	0	0	0	0	0	0	0	41	0	0	0	0	37	0	0	0	0	0	0	0	0	0	0	0	0	0	0	0	0	0	0	0	0	0	0	5	0	0	5	0	0	1	0	0	0	14	0	0	0
STENO01560	0	0	0	0	0	0	0	4	0	0	0	0	8	0	0	0	0	0	0	0	0	0	0	0	0	0	0	0	0	0	0	0	0	0	0	3	0	0	3	0	0	1	0	0	0	0	0	0	0
STENO01561	0	0	0	0	0	0	0	34	0	0	0	0	9	0	0	0	0	0	0	0	0	0	0	0	0	0	0	0	0	0	0	0	0	0	0	3	0	0	8	0	0	1	0	0	0	0	0	0	0
STENO01562	0	0	0	0	0	6	0	34	0	0	0	0	63	0	0	0	0	0	0	0	0	0	0	0	0	0	0	0	0	0	0	0	0	0	0	3	0	0	3	0	0	1	0	0	0	0	0	0	0
STENO01563	0	0	0	0	0	6	0	35	0	0	0	0	19	0	0	0	0	0	0	0	0	0	0	0	0	0	0	0	0	0	0	0	0	0	0	9	0	0	3	0	0	0	0	0	0	0	0	0	0
STENO01564	0	0	0	0	0	11	0	93	0	0	0	0	16	0	0	0	0	0	0	0	0	0	92	0	0	0	0	0	0	0	0	0	0	0	0	12	0	0	0	0	0	1	0	0	0	20	0	0	0
STENO01565	0	0	0	0	0	0	0	0	0	0	0	0	0	0	0	0	0	0	0	0	0	0	0	0	0	0	0	0	0	0	0	0	0	0	0	0	0	0	0	0	0	1	0	0	0	0	0	0	0
STENO01566	0	0	0	0	0	0	0	0	0	0	0	0	0	0	0	0	0	0	0	0	0	0	0	0	0	0	0	0	0	0	0	0	0	0	0	0	0	0	0	0	0	0	0	0	0	0	0	0	0
STENO01567	0	0	0	0	0	0	0	0	0	0	0	0	2	0	0	0	0	0	0	0	0	0	0	0	0	0	0	0	0	0	0	0	0	0	0	5	0	0	0	0	0	1	0	0	0	0	0	0	0
STENO01568	0	0	0	0	0	0	0	0	0	0	0	0	0	0	0	0	0	0	2	0	0	0	0	0	0	0	0	0	0	0	0	0	0	0	0	0	0	0	0	0	0	1	0	0	0	0	0	0	0
STENO01569	0	0	0	0	0	0	0	0	0	0	0	0	0	0	0	0	0	0	0	0	0	0	0	0	0	0	0	0	0	0	0	0	0	0	0	0	0	0	0	0	0	1	0	0	0	0	0	0	0
STENO01570	0	0	0	0	0	0	0	0	0	0	0	0	0	0	0	0	0	0	0	0	0	0	0	0	0	0	0	0	0	0	0	0	0	0	0	0	0	0	0	0	0	1	0	0	6	0	0	0	0
STENO01571	0	0	0	0	0	0	0	0	0	0	0	0	0	0	0	0	0	0	0	0	0	0	0	0	0	0	0	0	0	0	0	0	0	0	0	0	0	0	0	0	0	7	0	0	0	0	0	0	0
STENO01572	0	0	0	0	0	0	0	0	0	0	0	0	0	0	0	0	0	0	0	0	0	0	0	0	0	0	0	0	0	0	39	0	0	0	39	0	0	0	0	0	0	1	0	0	0	0	0	0	0
STENO01573	1	0	0	1	0	0	0	0	0	0	0	0	0	0	0	0	0	0	0	0	0	0	0	0	0	0	0	0	0	0	0	0	0	0	0	0	0	0	0	0	0	1	0	0	0	0	0	0	0
STENO01574	3	0	0	5	0	0	0	0	0	0	0	0	0	0	0	0	0	0	0	0	0	0	0	0	0	0	0	0	0	0	0	0	0	0	0	0	0	0	0	0	0	1	0	0	0	0	0	0	0
STENO01575	1	0	0	3	0	0	0	0	0	0	0	0	0	0	0	0	0	0	0	0	0	0	0	0	0	0	0	0	0	0	0	0	0	0	0	0	0	0	0	0	0	1	0	0	0	0	0	0	0
STENO01576	1	0	0	7	0	0	0	0	0	0	36	0	0	0	0	0	0	6	0	0	0	0	0	0	0	0	0	0	36	0	0	0	0	0	0	0	9	0	6	0	0	1	0	16	0	15	0	0	0
STENO01577	1	0	0	1	0	0	0	0	0	0	32	0	0	0	0	0	0	7	0	0	0	0	0	0	0	0	0	0	32	0	0	0	0	0	0	0	9	0	7	0	0	1	0	7	0	14	0	0	0
STENO01578	1	0	0	1	0	0	0	0	0	0	18	0	0	0	0	0	0	0	0	0	0	0	0	0	0	0	0	0	18	0	0	0	0	0	0	0	6	0	0	0	0	1	0	0	0	9	0	0	0
STENO01579	1	0	0	1	0	0	0	0	0	0	0	0	0	0	0	0	0	0	0	0	0	0	0	0	0	0	0	0	0	0	0	0	0	0	0	0	0	0	0	0	0	1	0	0	0	0	0	0	0
STENO01580	1	0	0	4	0	0	0	0	0	0	0	0	0	0	0	0	0	0	0	0	0	0	0	0	0	0	0	0	0	0	0	0	0	0	0	0	0	0	0	0	0	1	0	0	0	0	0	0	0
STENO01581	6	0	0	6	0	0	0	0	0	0	0	0	0	0	0	0	0	0	0	0	0	0	0	0	0	0	0	0	0	0	0	0	0	0	0	0	0	0	0	0	0	6	0	0	0	0	0	0	0
STENO01582	19	39	125	59	45	9	287	179	25	208	44	54	6	33	49	54	61	14	164	61	0	25	290	6	14	0	143	54	44	49	94	49	49	49	94	0	14	41	14	41	71	1	42	54	34	72	54	10	73
STENO01583	1	29	32	49	29	6	35	147	17	163	15	45	170	23	72	45	50	1	138	73	16	17	224	1	1	108	0	45	15	72	33	72	72	72	33	1	1	1	1	1	58	1	31	45	24	59	45	7	61
STENO01584	6	28	10	50	32	7	7	133	16	50	31	46	6	17	40	46	52	6	106	68	15	16	180	6	6	24	47	46	31	40	200	40	40	40	200	6	6	6	6	6	29	1	30	46	20	12	46	8	11
STENO01585	6	30	11	50	34	9	103	170	17	50	17	31	6	23	43	31	52	13	163	150	18	17	127	6	13	129	153	31	17	43	244	43	43	43	244	13	13	6	13	6	24	1	32	31	24	61	31	10	62
STENO01586	18	43	50	80	51	53	386	230	27	268	48	69	5	30	235	69	384	13	216	387	140	27	385	5	13	166	195	69	48	64	375	64	64	64	375	13	13	45	77	45	89	1	46	69	37	90	69	9	92
STENO01587	19	47	53	77	54	9	445	255	28	299	51	70	6	451	65	70	80	14	237	206	241	28	444	6	14	180	443	70	51	65	433	65	65	65	433	14	14	6	14	6	93	1	49	70	96	94	70	10	97
STENO01588	18	43	49	73	50	51	391	232	27	273	29	66	5	338	60	66	77	13	213	224	217	27	161	5	13	162	189	66	29	60	382	60	60	60	382	13	13	45	78	45	0	1	46	66	74	90	66	9	91
STENO01589	6	32	37	54	38	7	90	156	240	179	36	18	6	123	46	18	55	6	118	134	88	21	118	6	6	119	50	18	36	46	195	46	46	46	195	6	6	6	6	6	64	1	34	18	26	65	18	9	67
STENO01590	18	47	54	77	55	7	450	256	27	302	52	72	6	458	65	72	80	13	239	80	25	27	449	6	13	186	448	72	52	65	439	65	65	65	439	13	13	49	13	49	93	1	50	72	96	94	72	9	97
STENO01591	20	46	50	74	51	9	405	404	27	279	0	68	8	264	236	68	403	15	225	77	26	27	174	8	15	175	0	68	219	236	117	236	236	236	117	15	15	2	15	2	87	1	48	68	37	88	68	10	90
STENO01592	19	43	48	68	49	50	359	207	27	0	47	63	6	98	59	63	356	14	190	200	26	27	358	6	14	143	357	63	47	59	346	59	59	59	346	14	14	2	14	2	81	1	45	63	37	82	63	10	83
STENO01593	18	43	50	74	51	7	409	239	26	284	48	68	6	414	61	68	106	13	221	231	135	26	408	6	13	166	407	68	48	61	124	61	61	61	124	13	13	45	13	45	88	1	46	68	37	89	68	9	91
STENO01594	18	42	49	70	50	9	401	225	26	269	48	21	6	121	232	21	286	13	213	189	129	26	400	6	13	162	399	21	48	59	391	59	59	59	391	13	13	45	13	45	85	1	46	21	36	86	21	88	12
STENO01595	18	43	50	74	51	9	407	237	27	277	48	67	6	412	233	67	298	13	405	228	136	27	369	6	13	165	406	67	48	233	312	233	233	233	312	13	13	45	13	45	88	1	46	67	37	89	67	92	91
STENO01596	10	26	8	46	29	6	181	124	16	129	16	16	5	19	36	16	48	10	94	48	18	16	166	5	10	24	42	16	16	36	74	36	36	36	74	10	10	1	10	1	57	1	28	16	21	2	16	24	9
STENO01597	17	46	52	73	53	54	0	259	26	305	88	447	5	36	63	447	444	0	242	214	0	26	446	0	44	184	445	447	88	63	432	63	63	63	432	12	0	48	12	48	89	1	49	67	91	90	67	93	92
STENO01598	6	38	42	64	43	45	7	175	24	183	26	59	6	146	53	59	89	13	164	144	23	24	272	6	13	127	94	59	26	53	95	53	53	53	95	13	13	39	13	39	0	1	40	59	65	5	59	0	76
STENO01599	2	35	0	63	41	43	98	175	20	63	40	15	2	0	53	15	65	1	163	170	167	20	262	2	0	124	288	15	40	53	126	53	53	53	126	1	1	37	1	37	75	1	38	15	29	39	15	77	76
STENO01600	1	37	8	67	43	45	314	214	22	239	82	60	1	25	54	60	70	10	202	70	1	22	313	1	10	159	187	60	82	54	107	54	54	54	107	10	10	10	10	10	76	1	39	60	29	83	60	85	84
STENO01601	16	45	50	76	51	52	0	261	25	0	0	67	6	440	61	0	115	12	0	115	250	25	433	6	12	186	432	67	49	61	124	61	0	61	124	12	12	47	12	47	93	1	54	67	37	94	67	96	95
STENO01602	15	44	51	79	52	54	433	266	24	304	49	72	83	437	64	72	123	11	248	258	175	24	432	5	11	195	431	72	49	64	144	64	64	64	144	11	11	46	11	46	96	1	47	72	99	97	72	101	100
STENO01603	16	46	51	68	0	8	0	409	26	410	50	26	6	0	58	26	407	12	232	239	0	26	408	6	0	52	216	26	50	58	0	58	58	58	0	12	12	47	12	47	0	1	48	26	85	49	26	87	86
STENO01604	1	27	7	40	27	5	165	20	14	40	12	12	1	16	34	12	42	1	90	42	1	14	90	1	1	36	27	12	12	34	30	34	34	34	30	1	1	1	1	1	21	1	29	12	21	48	12	24	49
STENO01605	17	42	48	71	49	50	384	229	26	266	22	20	6	177	61	20	74	13	219	225	125	26	383	6	13	171	355	20	22	61	325	61	61	61	325	13	13	44	13	44	87	1	45	20	90	88	20	92	91
STENO01606	17	46	0	71	0	9	53	261	26	71	50	64	6	393	257	64	324	13	245	254	248	26	440	6	13	185	405	64	50	257	121	257	257	257	121	13	13	47	13	47	0	1	48	64	82	87	64	90	89
STENO01607	17	42	49	74	50	52	435	244	26	291	47	68	8	440	239	68	432	13	227	235	121	26	434	8	13	167	433	68	47	239	420	239	0	239	420	13	59	44	13	44	85	1	45	68	88	86	68	90	89
STENO01608	12	42	48	71	49	51	428	247	23	287	46	66	26	136	60	66	425	12	230	239	21	23	427	26	12	180	426	66	46	60	121	60	60	60	121	12	12	28	12	28	86	1	44	66	88	45	66	90	89
STENO01609	14	41	47	68	48	7	52	191	23	218	45	17	6	116	58	17	162	6	181	186	21	23	296	6	6	49	41	17	45	58	104	58	58	58	104	6	6	2	6	2	81	1	43	17	66	82	17	85	84
STENO01610	17	0	46	67	0	48	349	348	0	230	44	63	6	353	57	63	346	13	180	68	184	0	347	6	13	139	0	63	44	57	335	57	57	57	335	13	13	41	13	41	79	1	42	63	82	80	63	84	83
STENO01611	38	39	46	67	47	8	351	216	23	250	45	17	63	105	54	17	177	38	202	210	205	23	202	63	38	154	350	17	45	54	343	54	54	54	343	0	38	42	38	42	81	1	43	17	84	82	17	86	85
STENO01612	2	41	47	70	48	9	115	202	25	235	46	64	6	32	58	64	345	13	188	196	192	25	279	6	13	147	272	64	46	58	106	58	58	58	106	13	13	43	13	43	82	1	44	64	76	83	64	86	85
STENO01613	2	42	49	68	0	9	427	234	25	276	47	64	6	431	0	64	424	0	217	226	116	25	426	6	0	157	425	64	47	58	413	58	58	58	413	13	13	44	13	44	43	1	45	64	81	80	64	83	82
STENO01614	17	42	50	73	51	52	55	205	25	73	48	68	6	105	61	68	338	13	192	75	138	25	339	6	13	39	110	68	48	61	107	61	61	61	107	13	13	45	13	45	84	1	46	68	36	85	68	10	87
STENO01615	0	43	49	74	50	8	435	251	24	293	48	67	6	118	62	67	433	12	233	77	166	24	434	6	12	178	124	67	48	62	122	62	62	62	122	12	12	45	12	45	90	1	46	67	35	91	67	9	92
STENO01616	18	42	46	67	47	49	384	210	27	252	0	59	6	95	0	0	269	14	192	201	123	27	383	6	14	141	302	59	22	56	0	56	56	0	371	14	14	44	14	44	73	0	45	59	36	74	59	10	75
STENO01617	19	44	50	77	51	53	380	219	27	259	29	71	9	113	64	71	378	15	203	211	146	27	379	9	0	159	0	71	29	64	116	64	64	64	116	15	15	46	15	46	0	1	47	71	38	90	71	11	92
STENO01618	2	37	42	63	43	8	323	198	22	232	31	31	2	288	53	31	322	13	188	65	139	22	148	2	13	149	37	31	316	53	102	53	53	53	102	13	13	13	13	13	76	1	39	31	79	77	31	9	80
STENO01619	2	32	0	0	0	36	258	165	19	0	34	16	2	261	47	0	256	12	0	161	109	0	0	2	12	122	257	16	34	47	253	47	0	47	253	12	12	2	12	2	59	1	33	16	25	5	16	8	60
STENO01620	15	41	48	69	49	6	420	244	23	284	46	64	2	424	259	64	418	12	229	237	159	23	419	2	12	179	337	64	46	259	409	259	259	259	409	12	12	43	12	43	85	1	44	64	87	86	64	8	88
STENO01621	47	48	54	82	55	57	536	298	27	348	52	534	6	541	68	534	532	14	275	287	535	27	533	6	45	208	417	534	52	68	519	68	68	68	519	14	14	50	14	50	102	1	60	73	105	103	73	10	106
STENO01622	46	47	0	80	54	56	527	293	26	351	52	72	6	534	286	72	525	13	271	528	275	26	526	6	13	203	415	72	52	286	513	286	286	286	513	13	13	49	13	49	99	1	50	72	101	100	72	9	102
STENO01623	0	44	0	75	49	51	431	252	25	292	48	65	0	0	60	65	430	0	235	72	239	25	0	0	0	178	342	65	48	60	113	60	60	60	113	0	0	0	0	2	84	0	46	90	36	85	65	9	87
STENO01624	2	39	46	70	47	48	333	221	24	229	44	62	6	29	57	62	331	13	204	214	41	24	332	6	13	9	273	62	44	57	175	57	57	57	175	13	13	41	13	41	40	1	42	62	32	84	62	9	86
STENO01625	16	45	52	76	53	54	399	249	26	285	50	22	8	141	64	22	301	12	233	242	237	26	398	2	12	40	397	22	50	64	315	64	64	64	315	12	12	47	12	47	0	1	48	22	36	93	22	9	95
STENO01626	42	43	47	70	0	49	424	256	24	70	234	89	6	260	58	89	421	12	240	73	244	24	423	6	12	186	422	89	234	58	412	58	58	58	412	12	12	2	12	2	86	1	45	89	34	87	89	8	90
STENO01627	15	35	11	59	38	6	41	164	22	59	17	50	5	27	45	50	14	1	0	56	157	22	233	5	0	125	232	50	17	45	192	45	45	45	192	1	1	5	1	5	30	1	37	50	30	68	50	9	12
STENO01628	1	8	2	1	8	2	2	1	2	1	2	2	1	2	2	2	2	1	2	1	1	2	2	1	1	2	8	2	2	2	2	2	2	2	2	1	1	1	1	1	2	1	3	2	2	2	2	2	1
STENO01629	40	41	46	69	47	6	122	226	20	258	18	18	2	363	231	18	354	12	213	72	217	20	355	2	12	35	41	18	18	56	347	56	56	56	347	12	12	2	12	2	85	1	43	18	31	86	18	8	11
STENO01630	7	40	46	69	47	6	370	232	22	268	44	17	2	377	57	17	280	12	218	72	222	22	218	2	12	172	369	17	44	57	124	57	57	57	124	12	12	2	12	2	85	1	42	17	33	86	17	9	88
STENO01631	11	26	30	45	31	6	33	124	16	137	29	6	2	11	38	6	11	11	105	11	11	16	105	2	11	8	46	6	29	38	170	38	38	38	170	11	11	27	11	27	21	1	28	6	21	19	6	8	10
STENO01632	2	24	12	42	27	6	6	110	14	128	14	14	2	18	35	14	43	2	104	43	106	14	182	2	2	7	24	14	14	35	63	35	35	35	63	2	2	2	2	2	20	1	25	14	20	19	14	7	9
STENO01633	16	42	46	77	47	49	250	265	22	310	238	66	2	116	261	66	111	12	0	257	0	22	0	2	0	190	429	66	238	261	132	261	261	261	132	12	0	85	12	85	89	1	44	66	33	45	66	8	90
STENO01634	16	39	10	66	46	6	393	220	23	262	44	60	2	353	226	60	102	12	200	211	204	23	392	2	12	153	391	60	44	56	382	0	56	56	382	12	12	41	12	41	82	1	42	60	34	83	60	8	85
STENO01635	50	51	12	85	58	60	525	287	30	342	56	78	6	530	72	78	520	15	521	276	524	30	523	6	15	205	522	78	56	72	507	72	72	72	507	15	15	53	15	53	101	49	54	78	42	102	78	10	104
STENO01636	27	42	0	71	49	50	410	246	24	284	47	64	2	209	60	64	333	13	231	238	234	24	177	2	0	178	409	64	47	60	188	60	60	60	188	0	0	44	13	44	0	1	45	64	34	88	64	9	89
STENO01637	75	47	52	84	0	81	0	267	25	312	242	69	6	222	62	69	459	0	249	259	252	25	0	0	0	191	0	69	242	62	0	62	62	62	0	13	13	48	13	48	94	1	49	69	97	95	69	9	98
STENO01638	2	47	54	82	55	57	512	280	26	330	52	74	6	520	68	74	509	14	261	271	176	26	511	6	14	204	510	74	52	68	497	68	68	68	497	14	14	49	14	49	100	1	50	74	103	101	74	10	104
STENO01639	2	42	48	73	49	50	332	233	18	268	46	19	2	31	61	19	381	13	218	226	20	18	383	2	13	37	382	19	46	61	128	61	61	61	128	13	13	44	13	44	89	1	45	19	90	14	19	9	91
STENO01640	1	27	10	49	27	33	77	136	15	10	30	15	1	10	3	15	136	1	102	130	1	15	102	1	1	9	205	15	30	3	73	3	3	3	73	1	1	1	1	1	15	1	29	15	47	3	15	9	58
STENO01641	43	44	51	78	52	54	0	263	25	308	49	71	6	459	65	71	449	14	244	254	247	25	0	451	14	190	450	71	49	65	439	65	65	65	439	14	14	46	14	46	0	1	47	71	95	94	71	10	96
STENO01642	40	41	47	68	48	49	361	208	24	244	45	62	5	365	58	62	0	13	189	200	192	24	360	5	0	143	359	62	45	58	106	58	58	58	106	13	13	43	13	43	0	1	44	62	83	81	62	9	84
STENO01643	40	41	49	71	0	51	0	213	22	256	0	67	6	388	219	67	384	14	199	206	201	22	0	6	0	152	0	67	247	60	290	60	60	60	290	14	14	44	14	44	0	1	45	67	85	84	67	10	86
STENO01644	37	38	41	64	42	44	298	186	22	218	16	59	4	134	53	59	296	11	176	90	21	22	176	4	11	133	297	59	16	53	294	53	53	53	294	11	11	21	11	21	76	1	40	59	78	77	59	7	79
STENO01645	31	44	0	70	49	50	435	253	26	300	48	61	5	439	261	61	432	13	237	244	164	26	434	5	13	177	433	61	48	249	426	249	249	249	426	0	13	77	13	77	79	1	46	61	82	80	61	9	83
STENO01646	45	46	53	82	54	56	484	272	25	319	51	72	8	492	279	72	378	14	254	263	257	25	483	8	14	41	482	72	51	67	470	67	67	67	470	14	14	48	14	48	94	1	49	72	96	95	72	10	97
STENO01647	20	0	0	31	0	0	0	0	0	0	0	0	5	0	0	0	0	7	74	0	75	0	128	5	7	19	0	0	0	0	0	0	0	0	0	7	7	21	7	21	0	1	0	0	0	34	0	0	0
STENO01648	42	43	49	79	0	51	439	236	24	281	47	67	5	445	243	67	76	13	219	228	223	24	438	5	0	166	0	67	47	61	427	61	61	61	427	13	13	44	13	44	89	1	45	67	92	90	67	9	93
STENO01649	31	47	53	83	54	57	520	291	28	343	51	107	87	524	298	107	518	15	270	282	274	28	519	6	15	204	0	107	51	68	505	68	68	68	505	15	64	0	15	56	100	1	49	107	103	101	75	11	104
STENO01650	0	0	0	0	0	0	0	0	0	0	0	0	5	0	0	0	0	0	0	0	0	0	0	5	0	0	0	0	0	0	0	0	0	0	0	0	0	0	0	0	0	0	0	0	0	0	0	0	0
STENO01651	0	46	52	70	0	72	481	256	26	312	228	63	6	489	263	63	0	15	237	0	240	26	0	6	15	175	480	63	228	58	470	58	58	58	0	15	15	48	15	48	82	0	49	63	84	50	63	10	85
STENO01652	48	49	56	85	57	59	505	276	26	328	54	77	6	513	283	77	502	44	258	268	262	26	504	6	44	197	503	77	54	70	489	70	70	70	489	44	44	51	44	51	101	1	52	77	104	102	77	10	105
STENO01653	48	49	57	85	58	60	535	286	27	338	55	78	6	543	293	78	532	14	268	278	272	27	534	6	14	202	533	78	55	71	519	71	71	71	519	14	14	52	14	52	103	1	53	78	105	104	78	10	106
STENO01654	0	0	0	0	0	0	0	0	0	0	0	0	0	0	0	0	0	0	0	0	0	0	0	0	0	0	0	0	0	0	0	0	0	0	0	0	0	0	0	0	0	1	0	0	0	0	0	0	0
STENO01655	0	0	0	0	0	0	0	0	0	0	0	0	0	0	0	0	0	0	0	0	0	0	0	0	0	0	0	0	0	0	0	0	0	0	0	0	0	0	0	0	0	1	0	0	0	0	0	0	0
STENO01656	0	0	0	0	0	0	0	0	0	0	0	0	0	0	0	0	0	0	0	0	0	0	0	0	0	0	0	0	0	0	0	0	0	0	0	0	0	0	0	0	0	1	0	0	0	0	0	0	0
STENO01657	0	0	0	0	0	0	0	0	0	0	0	0	0	0	0	0	0	0	0	0	0	0	0	0	0	0	0	0	0	0	0	0	0	0	0	0	0	0	0	0	0	1	0	0	0	0	0	0	0
STENO01658	0	0	0	0	0	0	0	0	0	0	0	0	0	0	0	0	0	0	0	0	0	0	0	0	0	0	0	0	0	0	0	0	0	0	0	0	0	0	0	0	0	1	0	0	0	0	0	0	0
STENO01659	41	42	49	77	50	52	409	153	26	251	47	68	6	414	217	68	406	14	197	204	199	26	408	6	14	146	407	68	47	61	394	61	61	61	394	14	14	44	14	44	85	0	45	68	87	0	68	10	88
STENO01660	41	42	49	73	0	50	463	245	25	292	47	66	6	468	252	66	461	14	225	234	228	25	0	6	14	168	462	66	47	59	447	59	59	59	447	0	14	44	14	44	89	1	45	66	92	90	66	10	93
STENO01661	43	44	51	75	52	54	458	182	26	288	49	71	6	463	64	71	455	0	225	236	229	26	457	6	42	170	456	71	49	64	442	64	64	64	442	14	14	46	14	46	89	1	47	71	91	90	71	10	92
STENO01662	0	0	43	3	0	44	272	0	24	182	62	65	6	142	0	65	270	13	152	160	16	24	271	6	13	0	0	65	62	0	263	0	0	0	263	13	13	2	13	2	63	1	40	65	35	64	65	0	66
STENO01663	44	45	52	80	53	55	431	430	25	278	51	74	6	401	67	74	428	14	221	231	224	25	429	6	14	54	0	74	51	67	322	67	67	67	322	14	14	48	14	48	95	1	49	74	98	96	74	10	99
STENO01664	26	27	0	43	30	32	205	118	17	0	11	54	3	95	36	54	204	7	0	114	110	17	0	3	7	0	0	54	11	36	0	36	36	36	0	7	7	31	7	31	55	1	0	54	56	0	54	5	0
STENO01665	26	91	29	38	0	30	0	85	16	0	28	35	3	95	0	35	82	0	0	82	74	16	0	3	0	0	0	35	28	0	58	0	0	0	58	0	0	2	0	2	43	1	0	35	44	0	35	0	45
STENO01666	20	0	0	0	0	23	150	0	14	0	22	29	3	0	0	29	0	6	0	0	75	14	0	3	6	0	0	29	22	0	0	0	0	0	144	6	6	21	6	21	0	1	0	29	0	0	29	0	0
STENO01667	39	40	45	72	46	48	398	228	23	268	44	65	8	375	58	65	106	2	209	220	213	23	397	8	2	160	318	65	44	58	303	58	58	58	303	2	2	26	2	26	85	1	42	65	87	86	65	10	88
STENO01668	41	42	47	71	48	50	325	199	26	232	46	324	6	156	60	324	101	14	188	194	24	26	323	6	14	149	266	324	46	60	108	60	60	60	108	14	14	2	14	2	83	1	44	65	43	84	65	10	86
STENO01669	41	0	47	69	0	48	342	198	25	231	80	63	6	323	57	63	101	14	0	190	185	25	0	6	14	141	0	63	80	57	0	57	57	57	0	14	14	2	14	2	81	1	43	63	42	82	63	10	84
STENO01670	30	0	35	44	0	37	0	0	16	123	33	42	4	89	0	42	0	7	0	0	68	16	0	4	7	75	0	42	33	0	0	0	0	0	0	7	7	31	7	31	0	1	0	42	0	48	42	6	0
STENO01671	39	0	43	59	0	44	0	159	23	197	42	54	6	306	49	54	302	11	0	153	105	23	0	6	11	114	0	54	42	49	0	49	49	49	0	11	11	2	11	2	0	1	40	54	0	71	54	8	0
STENO01672	35	36	41	0	42	44	47	0	20	0	40	58	4	0	53	58	66	11	194	204	132	20	357	4	11	146	277	58	40	53	349	53	53	53	349	11	11	38	11	38	77	1	39	58	78	0	58	8	79
STENO01673	21	0	30	0	0	31	195	0	17	0	11	36	3	0	0	36	40	9	0	40	76	17	0	3	196	0	0	36	11	0	189	0	0	0	189	9	9	29	9	29	46	1	0	36	25	0	36	0	47
STENO01674	3	0	28	0	0	29	133	0	17	0	26	0	3	0	0	0	39	9	0	39	3	17	0	3	9	0	0	0	26	0	61	0	0	0	61	9	9	25	9	25	0	1	0	36	21	0	36	0	44
STENO01675	41	42	47	67	0	49	52	193	24	233	46	60	5	349	55	60	345	12	177	69	179	24	346	5	12	136	271	60	46	55	104	55	55	55	104	12	12	44	12	44	35	1	0	60	35	75	60	9	77
STENO01676	38	39	43	65	44	46	311	184	21	219	21	59	1	225	54	59	309	1	170	66	98	21	310	1	1	35	60	59	21	54	107	54	54	54	107	1	1	1	1	1	78	1	41	59	31	79	59	8	80
STENO01677	45	46	13	69	50	67	0	213	27	0	0	78	0	0	55	0	0	0	0	66	0	27	0	9	0	150	372	78	218	55	115	55	55	55	0	0	0	47	0	47	0	0	51	78	39	76	78	11	79
STENO01678	45	46	52	77	53	55	461	251	37	304	50	72	6	466	66	72	458	14	233	79	237	37	460	6	14	178	459	72	50	66	348	66	66	66	348	14	14	29	14	29	93	1	48	72	39	94	72	10	95
STENO01679	0	0	50	73	0	52	412	219	26	380	48	67	6	417	61	67	410	14	365	75	205	26	411	6	14	153	0	67	48	61	399	61	61	61	399	14	14	45	14	45	84	1	46	67	38	85	67	10	87
STENO01680	40	41	45	68	46	47	380	222	22	263	85	62	5	385	56	62	280	12	206	70	0	22	379	5	12	157	308	62	85	56	293	56	56	56	293	12	12	27	71	27	86	1	43	62	34	87	62	9	88
STENO01681	43	44	48	72	49	50	463	241	25	294	0	65	6	468	248	65	461	14	220	232	224	25	462	6	14	163	356	65	0	59	335	59	59	59	335	14	14	30	14	30	87	1	53	65	37	88	65	10	89
STENO01682	30	45	0	75	51	6	432	242	27	289	50	69	8	437	248	69	430	14	224	77	228	27	431	8	14	169	339	69	50	63	120	63	63	63	120	14	14	47	14	47	93	1	48	69	39	94	69	10	95
STENO01683	0	43	48	73	49	51	426	232	26	278	0	67	6	431	60	67	424	14	212	223	0	26	425	6	14	160	335	67	47	60	0	60	60	60	0	14	14	29	14	29	86	1	45	67	37	15	67	10	87
STENO01684	42	43	49	75	50	52	122	221	26	262	48	68	6	95	229	68	213	14	204	213	120	26	365	6	14	155	297	68	48	62	356	62	62	62	356	14	14	45	14	45	36	1	46	68	36	88	68	10	89
STENO01685	41	0	46	64	0	48	386	193	24	238	45	58	4	389	55	58	383	11	175	185	178	24	384	385	11	131	0	58	45	55	373	55	55	55	373	11	11	43	11	43	72	1	0	58	36	73	58	8	74
STENO01686	10	0	0	25	0	0	0	0	0	79	0	0	4	0	0	0	0	6	0	0	58	0	0	4	0	45	0	0	0	0	0	0	0	0	0	6	6	14	6	14	0	1	0	0	0	27	0	5	0
STENO01687	15	0	0	28	0	0	0	0	0	86	0	0	124	0	0	0	0	7	0	0	68	0	0	5	0	52	0	0	0	0	0	0	0	0	0	0	7	19	7	19	0	1	0	0	0	31	0	6	0
STENO01688	30	0	46	63	0	10	100	174	27	211	44	59	7	141	53	59	167	15	159	167	161	27	313	7	15	122	0	59	44	53	92	53	53	53	92	15	15	41	15	41	0	1	42	77	0	73	59	11	75
STENO01689	23	0	0	35	0	0	0	0	11	84	25	11	5	0	28	11	0	7	55	0	74	11	0	5	7	0	0	11	25	28	0	28	28	28	0	7	7	16	7	16	0	1	0	11	0	39	11	6	0
STENO01690	19	0	0	38	0	0	0	0	16	91	27	35	5	0	0	35	0	7	68	0	0	16	131	5	7	29	0	35	27	0	0	0	0	0	0	7	7	25	7	25	0	1	0	35	0	4	42	6	0
STENO01691	1	0	0	41	0	9	9	0	0	41	0	0	5	25	0	0	180	13	99	103	100	0	181	5	0	73	0	0	0	0	177	0	0	0	177	13	13	30	13	30	0	1	0	0	0	45	0	10	47
STENO01692	22	0	42	60	0	44	90	275	21	190	40	55	5	73	50	55	274	11	0	61	150	21	0	5	11	112	0	55	40	50	82	50	50	50	82	11	11	38	11	38	0	1	0	55	33	67	55	8	69
STENO01693	39	0	45	61	0	64	0	179	23	222	43	54	6	152	51	54	338	13	0	340	165	23	0	339	13	46	0	54	43	51	0	51	51	51	0	13	13	41	13	41	0	1	0	54	34	71	54	10	72
STENO01694	31	0	0	48	0	7	75	0	19	161	34	13	4	246	41	13	0	9	123	0	124	19	244	4	9	0	0	13	34	41	234	41	41	41	234	9	9	32	9	32	0	1	0	13	0	55	13	0	56
STENO01695	0	46	53	82	54	55	429	252	36	297	51	72	6	434	65	72	79	14	231	242	235	36	428	6	14	176	345	72	51	65	419	65	65	65	419	14	14	48	14	48	94	45	49	72	38	95	72	10	96
STENO01696	46	47	52	80	53	55	431	260	26	303	51	73	6	36	66	73	217	14	241	253	245	26	430	6	14	189	226	73	51	66	139	66	66	66	139	14	14	2	14	2	96	1	49	73	38	97	73	10	99
STENO01697	44	45	52	78	53	55	396	223	26	267	50	73	6	35	65	73	0	14	205	216	209	26	395	6	14	54	45	73	50	65	385	65	65	65	385	14	14	47	14	47	92	1	48	99	38	93	73	10	95
STENO01698	22	38	11	57	42	8	46	136	24	28	18	18	5	11	49	18	58	12	105	132	40	24	223	5	12	106	78	18	18	49	8	49	49	49	8	12	12	40	12	40	62	1	0	18	32	65	18	9	67
STENO01699	46	47	52	82	53	55	472	272	26	0	51	74	8	36	67	74	469	14	254	264	258	26	471	8	14	201	470	74	51	67	457	67	67	67	457	14	14	49	14	49	99	1	58	74	37	100	74	10	102
STENO01700	12	0	0	0	0	0	0	33	0	0	0	0	3	0	15	0	0	5	0	0	7	0	0	3	5	0	0	0	0	15	0	15	15	15	0	5	5	13	5	13	0	1	0	0	0	0	0	0	0
STENO01701	28	0	33	42	0	0	0	0	18	118	32	0	4	24	0	0	0	8	0	0	87	18	0	4	8	68	0	0	32	0	0	0	0	0	0	8	8	30	8	30	0	1	0	0	0	9	0	6	0
STENO01702	36	0	40	52	0	0	0	133	21	165	0	0	5	31	43	0	53	9	0	125	121	21	0	5	9	93	0	0	0	43	0	43	43	43	0	9	9	38	9	38	0	1	0	0	0	10	0	7	0
STENO01703	27	0	30	42	0	0	0	117	0	147	0	0	4	23	33	0	217	8	109	113	219	0	218	4	8	79	0	0	0	33	0	33	33	33	0	8	8	28	8	28	0	1	0	0	0	9	0	6	0
STENO01704	26	0	0	37	0	0	0	95	0	120	0	0	4	23	0	0	34	8	88	122	15	0	172	4	0	59	0	0	0	0	0	0	0	0	0	8	8	17	8	17	0	1	0	0	0	9	0	6	0
STENO01705	0	37	40	62	41	10	96	173	20	196	21	56	6	30	169	56	65	0	159	65	0	20	271	6	15	123	89	56	21	169	10	169	169	169	10	15	15	2	15	2	73	1	39	77	31	16	56	11	74
STENO01706	42	0	47	64	0	7	0	193	25	237	45	19	6	356	54	19	90	13	177	66	23	25	0	6	13	137	0	19	45	54	344	54	54	54	344	65	13	44	13	44	74	41	0	19	35	14	19	10	75
STENO01707	44	45	51	77	52	53	459	457	26	295	49	456	6	36	252	456	453	14	225	460	0	26	455	458	0	163	454	0	0	61	439	61	61	61	439	14	14	47	14	47	87	1	54	20	38	88	89	10	90
STENO01708	42	43	48	68	49	9	373	234	26	247	47	20	6	33	58	20	228	14	221	228	24	26	372	6	14	39	191	20	47	58	9	58	58	58	9	14	14	29	14	29	81	1	45	20	35	82	20	10	84
STENO01709	14	0	43	64	0	45	0	188	24	64	42	19	6	31	196	19	65	14	175	65	104	24	322	6	14	136	0	19	42	55	7	55	55	55	7	14	14	2	14	2	0	1	40	19	77	75	19	10	78
STENO01710	44	45	52	75	53	55	58	227	26	238	50	26	395	36	65	26	77	14	209	218	212	26	394	6	14	54	309	26	50	65	383	65	65	65	383	14	14	47	14	47	89	1	48	26	92	90	26	10	93
STENO01711	22	0	38	58	0	40	241	144	23	173	23	18	7	25	150	18	239	14	135	59	22	23	240	7	14	35	0	18	23	50	8	50	50	50	8	14	14	3	14	3	36	1	37	18	71	69	18	10	13
STENO01712	9	0	0	34	0	0	0	93	17	163	27	12	5	0	29	12	73	9	82	87	0	17	162	5	9	25	0	12	27	29	0	29	29	29	0	9	9	2	9	2	0	1	0	12	0	39	12	7	41
STENO01713	24	0	0	32	0	0	0	71	14	0	25	9	4	0	0	9	33	7	65	69	67	14	119	4	7	53	0	9	25	0	0	0	0	0	0	7	7	2	7	2	0	1	0	9	0	36	9	6	0
STENO01714	40	41	46	71	47	49	392	223	24	264	44	17	73	33	58	17	391	11	207	217	210	24	0	73	11	158	189	17	44	58	320	58	58	58	320	11	11	2	11	2	85	1	43	17	88	86	17	7	89
STENO01715	0	43	0	72	49	8	401	227	25	276	399	19	5	35	60	19	75	13	212	75	0	25	400	5	0	166	318	19	47	60	390	60	60	60	390	13	13	45	13	45	87	0	46	19	90	88	19	9	91
STENO01716	46	47	0	76	53	81	449	246	26	299	51	71	17	36	64	71	446	14	447	78	231	26	448	17	0	173	353	71	51	64	435	64	64	64	435	0	14	48	14	48	92	0	49	71	94	93	71	10	95
STENO01717	41	42	49	72	50	7	370	209	24	253	47	369	6	34	61	369	265	14	195	74	6	24	298	6	14	154	0	369	47	61	360	61	61	61	360	14	14	44	14	44	35	1	45	66	87	85	66	10	88
STENO01718	44	45	51	73	52	54	0	229	26	270	49	67	6	36	62	67	404	14	212	75	6	26	405	6	0	163	319	67	49	62	393	62	62	62	393	14	14	47	14	47	88	1	48	67	90	89	67	10	91
STENO01719	0	49	52	71	53	75	0	262	39	0	444	65	6	38	61	65	254	0	246	254	0	39	445	6	14	10	216	65	51	61	434	61	61	61	434	14	14	0	14	2	0	1	56	65	91	90	65	10	92
STENO01720	45	46	51	78	52	54	401	245	26	280	50	20	6	0	66	20	238	13	228	238	133	26	400	6	13	180	127	20	50	66	390	66	66	66	390	13	13	2	13	2	93	1	48	20	96	94	20	9	97
STENO01721	44	45	52	78	53	55	412	411	25	413	93	70	6	0	244	70	113	13	222	113	226	25	410	6	13	172	409	70	93	65	400	65	65	65	400	13	13	2	13	2	94	1	48	70	97	95	70	9	98
STENO01722	45	46	53	77	54	56	0	224	27	271	51	70	5	37	230	70	79	13	209	79	122	27	391	5	13	9	0	70	51	65	383	65	65	65	383	13	13	48	13	48	90	1	49	70	90	91	70	9	92
STENO01723	47	48	194	82	55	57	442	261	27	305	53	74	6	37	268	74	440	14	244	85	248	27	441	6	14	43	351	74	53	68	431	68	68	68	431	14	14	50	14	50	98	1	51	74	101	99	74	10	102
STENO01724	44	45	52	76	53	7	0	217	26	254	50	70	6	36	199	70	350	13	202	78	24	26	351	6	13	161	122	70	50	64	343	64	64	64	343	13	13	47	13	47	88	1	48	70	91	89	70	9	92
STENO01725	45	46	52	78	53	7	360	214	28	251	192	86	0	36	196	86	206	14	200	206	26	28	359	6	14	42	170	86	0	63	350	63	63	63	350	14	14	48	14	48	0	1	49	92	87	85	86	10	88
STENO01726	0	45	51	80	52	54	129	248	25	286	20	20	6	35	229	20	239	13	232	239	128	25	395	6	13	181	121	20	20	63	385	63	63	63	385	13	13	47	13	47	0	1	48	20	94	92	20	9	95
STENO01727	35	36	43	65	44	46	113	205	19	65	41	60	6	28	211	60	198	13	355	198	111	19	356	6	13	149	168	60	41	54	347	54	54	54	347	13	13	38	13	38	79	1	39	60	82	80	60	9	83
STENO01728	44	45	52	77	0	54	437	248	27	297	50	71	80	36	228	71	240	14	231	240	127	27	436	6	14	177	0	71	50	64	426	64	64	64	426	14	14	47	14	47	0	1	48	71	92	91	71	10	93
STENO01729	21	0	11	56	0	7	7	134	22	156	18	51	6	26	45	51	158	13	101	158	21	22	101	6	13	9	0	51	18	45	7	45	45	45	7	13	13	34	13	34	64	1	35	51	66	65	51	9	67
STENO01730	43	44	50	79	51	53	382	222	26	272	49	69	6	36	231	69	380	14	208	216	120	26	381	6	14	158	0	69	49	62	373	62	62	62	373	14	14	46	14	46	82	1	47	93	88	87	69	0	89
STENO01731	44	45	51	80	52	54	398	236	25	80	50	91	6	35	65	91	395	14	217	226	126	25	397	6	14	166	396	91	50	65	7	65	65	65	7	14	14	47	14	47	92	1	48	91	95	93	91	10	96
STENO01732	46	47	53	82	54	79	380	216	28	259	52	70	6	38	65	70	210	14	201	210	123	28	379	6	14	164	378	70	52	65	0	65	65	65	368	14	14	49	14	49	91	1	50	70	94	92	70	0	95
STENO01733	45	46	52	75	53	55	457	248	26	300	0	70	6	36	256	70	455	14	228	239	140	26	456	6	458	169	0	70	50	242	442	242	242	242	442	14	14	47	14	47	0	1	48	70	92	0	70	10	93
STENO01734	45	46	52	77	53	54	426	242	28	290	50	68	6	431	250	68	235	14	223	235	128	28	425	6	14	166	0	68	50	63	415	63	63	63	415	14	14	48	14	48	0	1	56	68	91	89	68	10	92
STENO01735	38	39	46	68	47	7	50	181	25	213	45	63	6	33	56	63	175	13	167	175	111	25	283	6	13	9	149	63	45	56	277	56	56	56	277	13	13	42	13	42	82	1	43	63	83	31	63	9	84
STENO01736	1	15	0	0	16	17	20	71	8	0	8	7	1	12	21	7	26	1	50	26	6	8	50	1	1	0	87	7	8	21	31	21	21	21	31	1	1	1	1	1	13	1	0	7	29	0	7	0	0
STENO01737	0	0	0	0	0	0	0	0	0	0	0	0	0	0	0	0	0	0	0	0	0	0	0	0	0	0	0	0	0	0	0	0	0	0	0	0	0	0	0	0	0	1	0	0	0	0	0	0	0
STENO01738	48	49	56	75	0	9	0	273	28	322	0	72	6	0	278	0	488	490	255	78	131	28	489	6	14	0	0	72	0	67	477	67	0	67	477	14	14	51	14	51	0	47	52	72	96	94	72	10	97
STENO01739	45	46	12	73	51	9	301	208	27	245	27	67	6	33	62	67	75	14	194	75	26	27	345	6	14	153	236	67	27	62	338	62	62	62	338	14	14	28	14	28	85	1	48	67	87	86	67	10	88
STENO01740	25	42	48	0	49	6	0	226	365	0	46	65	4	31	59	65	0	11	211	74	120	22	367	4	11	167	366	65	46	59	356	59	59	59	356	11	11	44	11	44	85	1	45	65	86	0	65	7	87
STENO01741	31	46	53	76	54	9	58	221	28	261	52	71	6	38	227	71	388	14	0	78	132	28	390	6	14	160	389	71	52	64	377	64	64	64	377	14	14	49	14	49	87	1	50	71	90	88	71	10	91
STENO01742	29	45	52	75	53	79	425	239	26	284	50	68	6	36	234	68	78	14	223	78	132	26	424	6	14	176	125	68	50	410	411	410	410	410	411	14	14	47	14	47	93	1	48	68	96	94	68	10	97
STENO01743	43	0	50	74	0	52	453	247	24	294	48	69	4	34	255	69	451	12	228	455	231	24	452	4	454	178	0	69	48	242	439	242	242	242	439	75	12	46	12	46	92	1	55	69	95	93	69	8	96
STENO01744	42	43	49	75	50	51	131	243	19	75	19	69	6	33	250	69	393	13	229	78	130	19	394	6	13	181	43	69	19	62	233	62	62	62	233	13	13	45	13	45	93	1	46	69	95	94	69	9	96
STENO01745	46	47	52	81	53	54	0	226	27	81	21	71	6	37	88	71	343	14	213	78	25	27	213	6	0	172	285	71	21	64	336	64	64	64	336	14	14	1	14	1	90	1	49	71	93	91	71	10	94
STENO01746	48	49	55	79	56	57	124	230	38	267	53	89	6	37	66	89	374	44	218	224	155	38	218	6	44	173	117	89	53	66	368	66	66	66	368	44	44	51	44	51	0	1	59	89	91	90	89	10	92
STENO01747	10	0	6	0	0	0	0	36	0	0	0	0	3	0	0	0	0	7	35	0	3	0	54	3	7	0	0	0	0	0	0	0	0	0	0	7	7	14	7	14	0	1	0	0	0	0	0	5	0
STENO01748	81	48	54	80	55	57	139	469	28	80	96	75	9	38	68	75	337	15	248	471	251	28	468	9	470	196	467	75	96	68	456	68	68	68	456	15	15	50	15	50	0	1	51	75	99	97	75	11	100
STENO01749	29	44	51	77	52	53	436	250	26	77	49	69	5	33	257	69	433	435	232	437	159	26	434	5	13	0	337	69	49	64	421	64	64	64	421	13	13	46	13	46	92	1	47	69	95	93	69	9	96
STENO01750	30	43	49	72	50	52	113	203	27	72	48	21	8	35	185	21	74	14	188	167	121	27	355	0	14	145	174	21	48	185	345	185	185	185	345	14	14	45	14	45	85	1	46	21	78	86	21	10	87
STENO01751	82	47	55	81	56	58	441	254	27	300	53	75	0	36	248	75	438	14	234	244	165	27	440	6	442	185	439	75	53	248	7	248	248	248	7	14	14	50	14	50	0	1	51	75	100	98	75	10	101
STENO01752	47	48	55	84	56	58	456	261	27	309	53	76	6	37	269	76	221	14	244	221	174	27	455	6	14	199	454	76	53	69	440	69	69	69	440	14	14	2	14	2	102	1	51	76	95	103	76	10	105
STENO01753	37	38	16	62	43	7	259	152	24	182	42	56	6	32	51	56	64	2	118	64	104	24	118	6	2	119	58	56	42	51	7	51	51	51	7	2	2	2	2	2	73	1	40	56	33	74	56	10	76
STENO01754	43	44	51	73	52	54	370	210	27	221	49	68	6	36	62	68	367	14	191	203	25	27	369	6	14	145	368	68	49	62	356	62	62	62	356	14	14	46	14	46	0	1	47	68	86	84	68	10	87
STENO01755	44	45	52	77	53	55	461	238	29	462	50	458	8	39	64	458	455	14	218	229	459	29	457	8	14	460	456	458	443	64	439	64	64	64	439	14	14	47	0	47	93	1	48	71	96	94	71	10	97
STENO01756	19	0	39	53	0	40	233	133	23	161	38	18	5	31	45	18	232	11	94	127	123	23	94	5	11	35	0	18	38	45	225	45	45	45	225	11	11	37	11	37	59	1	0	18	0	60	18	8	62
STENO01757	0	0	45	64	0	8	304	165	24	199	43	55	0	34	49	55	302	12	152	160	155	24	303	5	12	40	0	55	43	49	293	49	49	49	293	12	12	25	12	25	69	0	0	74	71	70	55	9	72
STENO01758	41	42	47	72	48	50	122	210	23	242	45	66	7	336	60	66	329	13	204	210	207	23	294	7	13	9	73	66	45	60	50	60	60	60	50	13	13	1	13	1	86	1	44	66	86	87	66	9	89
STENO01759	45	46	47	82	54	56	383	238	21	278	52	74	6	34	243	74	200	14	222	230	129	21	382	6	14	177	381	74	52	67	375	67	67	67	375	14	14	49	14	49	96	1	50	74	96	97	74	10	99
STENO01760	43	44	51	77	52	53	410	238	26	276	49	70	6	30	64	70	200	14	223	231	25	26	0	6	14	174	0	70	49	64	53	64	64	0	53	14	14	46	14	46	93	1	47	70	95	94	70	10	96
STENO01761	34	35	40	59	41	7	272	166	20	59	20	18	5	276	49	18	271	11	0	159	1	20	0	5	11	33	224	18	20	49	265	49	49	49	265	11	11	37	11	37	69	1	38	18	72	70	18	8	73
STENO01762	1	43	0	74	50	8	128	234	26	275	48	67	5	35	61	67	315	13	217	225	24	26	400	5	13	171	312	67	48	61	390	61	61	61	390	13	13	45	13	45	89	1	46	67	92	90	67	9	93
STENO01763	1	25	28	46	25	6	6	1	14	123	15	17	5	21	36	17	44	1	93	44	1	14	93	5	1	7	25	17	15	36	6	36	36	36	6	1	1	1	1	1	22	1	26	17	22	53	17	7	54
STENO01764	48	49	56	82	57	59	454	260	452	306	54	76	6	461	71	76	218	60	243	252	247	28	453	6	180	192	0	76	54	71	442	71	71	71	442	60	60	51	60	51	50	1	52	76	98	97	76	10	99
STENO01765	35	36	0	58	43	9	99	184	20	212	41	20	6	25	51	20	60	1	137	60	0	20	292	6	0	138	94	20	41	51	286	51	51	51	286	1	1	38	1	38	70	0	39	20	72	71	20	10	73
STENO01766	26	0	41	55	0	6	82	137	23	164	20	51	5	32	46	51	0	1	102	0	21	23	0	5	1	9	0	51	20	46	234	46	46	46	234	1	1	38	1	38	0	1	0	51	62	61	51	9	63
STENO01767	1	0	40	54	0	0	0	140	22	171	38	51	0	29	47	51	118	10	133	118	83	22	247	0	10	41	0	51	38	47	0	47	47	47	0	10	10	35	10	35	0	1	36	51	0	66	51	7	0
STENO01768	1	0	38	52	0	0	0	114	22	136	36	48	0	27	45	48	53	10	108	53	77	22	193	0	10	33	0	48	36	45	0	45	45	45	0	10	10	34	10	34	0	1	0	48	0	60	48	7	0
STENO01769	26	0	7	54	0	0	0	136	21	163	41	50	0	31	45	50	110	8	127	0	81	21	243	0	8	35	0	50	41	45	0	45	45	45	0	8	8	38	8	38	0	1	39	50	0	62	50	6	0
STENO01770	0	47	0	68	0	65	496	261	26	0	233	78	5	36	0	78	494	0	0	253	245	26	495	5	0	0	376	78	233	257	0	257	0	257	0	13	13	0	0	49	0	1	50	78	79	77	78	9	80
STENO01771	43	44	48	70	49	9	298	201	20	70	20	20	6	34	59	20	73	14	192	73	24	20	192	6	14	10	246	20	20	59	110	59	59	59	110	14	14	43	14	43	45	1	46	20	35	15	20	10	6
STENO01772	44	45	51	72	0	75	0	213	26	341	50	65	6	36	0	65	74	14	324	74	201	26	374	6	14	150	373	65	50	60	9	60	0	60	0	14	14	47	14	47	0	1	48	65	37	86	65	10	87
STENO01773	26	27	0	42	0	32	171	0	16	0	30	39	4	0	0	39	0	8	0	0	0	16	0	4	0	0	0	39	30	0	164	0	0	0	164	8	8	29	8	29	46	1	0	39	22	0	39	0	0
STENO01774	45	46	51	78	52	54	57	240	27	285	50	71	6	37	64	71	109	14	224	109	436	27	435	6	14	166	434	71	50	64	422	64	64	64	422	14	14	25	14	25	92	1	48	71	94	93	71	10	95
STENO01775	40	0	48	60	0	49	387	199	22	242	0	57	4	31	206	57	385	10	176	187	180	22	0	0	0	130	0	57	46	191	372	191	191	191	372	0	10	43	10	43	72	1	44	57	74	73	57	7	75
STENO01776	25	26	0	0	28	0	0	95	12	0	100	32	0	20	101	32	0	4	0	0	169	12	0	0	4	0	168	32	100	30	0	30	30	30	0	4	4	17	4	17	0	1	0	32	0	0	32	0	0
STENO01777	42	43	49	74	50	52	379	232	25	74	47	68	5	33	62	68	377	13	219	228	223	25	378	5	13	172	75	68	47	62	368	62	62	62	368	13	13	13	13	13	90	1	45	68	35	91	68	9	93
STENO01778	44	45	52	75	53	9	429	233	25	280	50	20	8	35	64	20	426	43	216	226	220	25	428	8	43	164	427	20	50	64	415	64	64	64	415	43	43	47	43	47	89	1	48	20	37	90	20	10	91
STENO01779	0	45	159	59	51	63	0	233	27	429	50	21	6	37	55	21	427	0	0	225	0	27	0	6	14	156	428	21	50	55	417	0	55	55	0	14	14	47	0	47	0	1	48	21	75	73	21	10	76
STENO01780	45	46	52	79	53	7	434	261	24	0	50	20	6	34	268	20	254	13	245	254	248	24	433	6	13	184	46	20	50	65	7	65	65	65	7	13	13	48	13	48	0	1	56	20	94	92	93	9	95
STENO01781	44	45	51	77	52	54	130	255	25	77	50	92	6	35	64	92	115	13	239	115	243	25	406	6	13	187	334	92	0	64	398	64	64	64	398	13	13	47	13	47	93	1	48	92	95	94	92	9	96
STENO01782	0	29	34	0	0	0	0	0	0	0	0	0	0	0	0	0	0	9	0	0	268	0	0	0	9	45	267	0	0	0	0	0	0	0	0	9	9	31	9	31	0	1	0	0	0	50	0	6	51
STENO01783	28	29	32	0	33	0	0	0	0	0	0	0	0	197	37	0	0	27	0	0	121	0	0	0	27	34	63	0	0	37	0	37	37	37	0	27	27	30	27	30	0	1	0	0	0	52	0	6	54
STENO01784	29	46	52	79	53	55	443	257	26	300	51	71	6	36	66	71	118	13	240	118	244	26	442	6	13	184	127	71	51	66	432	66	66	66	432	13	13	48	13	48	94	1	49	71	97	95	71	9	98
STENO01785	29	44	12	74	50	52	0	426	26	281	49	67	6	36	62	67	424	14	220	194	126	26	167	6	14	41	425	67	49	62	413	62	62	62	413	14	14	46	14	46	88	1	47	67	91	89	67	10	92
STENO01786	27	43	0	60	0	46	50	215	24	0	70	72	8	252	211	72	0	41	232	164	109	24	342	8	0	154	0	0	70	211	6	211	211	211	6	41	41	67	41	0	0	1	49	72	73	71	72	10	74
STENO01787	2	38	12	64	44	46	49	2	22	208	43	61	6	30	55	61	66	2	162	66	166	22	290	6	2	45	92	61	43	55	9	55	55	55	9	2	2	40	2	40	74	1	41	61	77	75	61	10	78
STENO01788	28	43	48	75	49	51	55	226	25	272	47	69	6	35	61	69	401	13	210	106	62	25	402	6	13	50	0	69	47	61	388	61	61	61	388	13	13	45	13	45	87	1	54	93	89	88	69	9	90
STENO01789	50	51	58	85	59	61	485	278	27	326	56	21	6	37	71	21	126	46	481	126	484	27	483	6	0	199	482	21	56	71	471	71	71	71	471	46	46	53	46	53	104	1	54	21	106	105	21	10	107
STENO01790	2	0	0	0	0	0	0	29	0	0	0	0	0	0	0	0	0	1	0	0	27	0	0	0	1	0	0	0	0	0	0	0	0	0	0	1	1	1	1	1	0	1	8	0	0	0	0	0	0
STENO01791	2	29	11	47	34	7	7	137	14	47	33	14	6	21	40	14	49	2	132	49	2	14	106	6	2	25	29	14	33	40	7	40	40	40	7	2	2	2	2	2	57	1	32	14	22	41	14	9	58
STENO01792	37	38	43	66	44	7	47	189	18	66	18	60	6	29	55	60	294	13	182	95	13	18	295	6	13	9	38	60	18	55	290	55	55	55	290	13	13	40	13	40	32	1	41	60	30	78	60	9	79
STENO01793	0	47	54	82	55	57	0	277	26	324	0	486	8	326	68	486	483	0	261	127	265	26	485	5	29	201	484	486	101	68	473	68	68	68	473	29	29	29	29	29	0	1	50	108	103	102	74	10	104
STENO01794	12	0	0	0	0	0	0	0	0	0	0	0	0	0	0	0	0	4	0	0	0	0	0	0	4	0	0	0	0	0	0	0	0	0	0	4	4	4	4	4	0	1	13	0	0	0	0	0	0
STENO01795	11	0	0	0	0	0	0	0	0	0	0	0	0	0	0	0	0	4	0	0	0	0	0	0	4	0	0	0	0	0	0	0	0	0	0	4	15	0	4	13	0	1	12	0	0	0	0	0	0
STENO01796	2	43	47	71	48	49	398	227	26	271	205	108	6	35	59	108	395	13	212	102	120	397	396	6	42	158	0	108	205	59	384	59	59	59	384	13	13	29	13	29	0	1	44	66	88	86	66	9	89
STENO01797	43	44	49	74	50	51	54	241	26	278	28	67	6	34	62	67	374	14	180	112	127	26	180	6	14	181	375	67	28	62	367	62	62	62	367	14	14	14	14	14	91	1	46	67	94	92	67	10	95
STENO01798	2	46	51	75	52	54	380	232	25	75	38	20	6	35	64	20	378	13	169	110	125	25	379	6	13	170	317	20	38	64	127	64	64	64	127	13	13	44	13	44	89	1	48	20	92	90	20	9	93
STENO01799	46	137	107	39	0	37	0	172	135	39	177	0	36	340	334	0	332	17	333	119	133	0	0	335	17	104	0	0	177	326	321	0	326	0	321	17	17	0	17	0	0	1	26	0	0	0	0	5	47
STENO01800	23	36	12	52	38	7	7	145	19	163	19	19	9	27	43	19	76	8	115	76	85	19	115	9	8	32	82	19	19	43	207	43	43	43	207	8	8	8	8	8	30	1	37	19	30	64	19	10	66
STENO01801	8	39	43	65	44	9	279	185	23	65	19	20	6	30	55	20	215	13	173	68	175	23	278	6	13	35	66	20	19	55	95	55	55	55	95	13	13	40	13	40	80	1	41	20	63	81	20	10	83
STENO01802	2	42	12	71	49	9	349	211	26	71	47	66	6	35	60	66	346	14	196	205	117	26	348	6	14	152	347	66	47	60	338	60	60	60	338	14	14	44	14	44	84	1	45	66	86	85	66	10	87
STENO01803	46	0	26	38	0	36	0	339	58	306	191	141	0	21	204	141	337	95	338	180	311	58	0	0	95	116	0	141	191	204	327	204	204	204	327	95	95	100	146	100	0	1	27	0	0	0	0	7	47
STENO01804	20	34	11	54	38	9	9	135	17	54	16	17	6	26	45	17	57	2	130	57	19	17	205	6	2	10	79	17	16	45	9	45	45	45	9	2	2	20	2	20	27	1	36	17	67	12	17	10	2
STENO01805	36	37	40	58	41	9	204	139	22	58	18	18	6	30	48	18	61	1	131	61	133	22	108	6	1	10	37	18	18	48	107	48	48	48	107	1	1	36	1	36	70	1	39	18	70	5	18	10	71
STENO01806	42	43	47	67	0	48	120	234	25	279	214	81	5	35	0	81	194	13	219	194	24	25	401	5	0	40	0	81	214	216	165	216	216	216	165	13	13	42	13	42	82	1	45	81	84	83	81	9	85
STENO01807	43	44	0	71	49	6	290	238	26	278	48	0	8	36	60	392	390	14	226	74	0	0	391	8	14	41	0	392	48	60	173	60	60	60	173	14	14	43	14	43	87	1	46	48	90	88	48	10	91
STENO01808	43	44	50	77	51	53	383	239	24	77	20	70	6	34	64	70	0	13	226	233	162	24	382	6	13	52	381	70	20	64	176	64	64	64	176	13	13	46	13	46	92	1	47	70	94	93	70	9	95
STENO01809	40	41	12	66	46	7	300	191	23	66	45	61	6	28	55	61	186	14	177	186	120	23	269	6	14	38	96	61	45	55	134	55	55	55	134	14	14	40	14	40	35	1	43	61	78	77	61	10	79
STENO01810	1	36	39	57	36	6	42	156	19	57	19	51	5	25	47	51	60	1	127	60	21	19	219	5	1	30	90	51	19	47	8	47	47	47	8	1	1	1	1	1	28	1	37	51	72	71	51	9	73
STENO01811	46	47	12	78	53	55	380	241	26	276	52	72	6	33	66	72	376	14	377	236	130	26	379	6	14	181	378	72	52	66	175	66	66	66	175	14	14	49	14	49	92	1	50	100	95	93	72	10	96
STENO01812	43	44	10	77	51	52	399	246	24	77	49	70	5	34	63	70	80	12	231	80	7	24	398	5	12	38	397	70	49	63	174	63	63	63	174	12	12	46	12	46	91	1	47	70	94	92	70	8	95
STENO01813	43	44	51	74	52	53	411	224	25	0	49	64	6	34	0	64	0	12	249	213	0	25	0	6	12	147	0	64	49	0	142	0	0	0	142	12	12	46	12	46	81	1	47	64	83	82	64	0	84
STENO01814	73	46	53	76	54	55	477	267	26	316	51	69	7	36	274	69	475	13	249	260	252	26	476	7	13	190	0	69	51	63	277	63	63	63	277	13	13	48	13	48	95	1	49	69	97	96	69	9	98
STENO01815	46	47	54	80	55	56	453	267	26	312	52	73	6	36	246	73	450	14	249	260	253	26	452	6	14	42	451	73	52	67	438	67	67	67	438	14	14	49	14	49	97	1	50	73	99	98	73	10	100
STENO01816	29	45	0	76	51	52	55	244	26	287	50	65	5	36	224	65	73	0	228	73	0	26	399	0	0	0	45	65	50	0	2	0	0	224	2	13	13	47	13	47	0	0	48	93	88	86	65	9	89
STENO01817	33	34	40	62	41	42	45	178	21	62	39	19	6	23	52	19	65	13	169	65	1	21	258	6	13	137	34	19	39	52	2	52	52	52	2	13	13	36	13	36	60	1	37	8	35	14	19	9	6
STENO01818	29	47	54	78	214	55	423	256	26	269	52	21	6	36	66	21	421	13	241	81	245	26	422	6	13	9	349	21	52	66	2	66	66	66	2	13	13	49	13	49	95	1	50	103	98	96	21	9	99
STENO01819	58	36	40	65	41	42	274	0	21	65	21	56	5	28	154	56	141	7	157	62	161	21	273	5	7	123	57	56	21	52	89	52	52	52	89	7	7	19	7	19	75	1	38	7	78	76	56	9	79
STENO01820	1	32	35	53	36	2	233	237	18	53	18	49	6	23	44	49	235	12	153	56	155	18	236	6	12	125	36	49	18	44	2	44	44	44	2	12	12	1	12	1	51	1	34	1	51	66	49	9	68
STENO01821	44	45	51	78	52	7	56	250	25	293	49	71	9	34	64	71	403	14	232	243	236	25	404	9	14	53	79	71	49	64	2	64	64	64	2	14	14	44	14	44	95	1	47	93	98	96	71	10	99
STENO01822	42	43	48	69	49	2	2	215	24	225	26	36	6	34	197	36	275	12	200	208	22	24	301	6	12	156	70	36	26	197	2	197	197	0	2	12	12	45	12	45	85	1	46	93	88	86	36	8	11
STENO01823	40	41	46	71	47	48	51	179	24	211	19	19	6	34	59	19	74	12	170	74	23	24	260	6	12	38	41	19	19	59	2	59	59	59	2	12	12	42	12	42	35	1	43	60	85	84	19	8	86
STENO01824	44	45	49	78	50	52	431	246	24	291	428	71	5	34	64	71	239	12	230	239	137	24	430	5	12	179	429	71	26	64	2	64	64	64	2	12	12	27	12	27	94	1	55	101	97	95	71	9	98
STENO01825	21	44	11	73	0	6	363	223	26	257	28	65	7	36	60	65	189	13	162	218	120	26	362	7	43	163	124	65	28	60	2	60	60	60	2	13	13	46	13	46	83	1	47	21	86	84	65	0	87
STENO01826	44	45	11	75	52	54	382	239	25	273	50	69	6	34	63	69	203	13	173	233	127	25	173	6	13	174	381	69	50	63	2	63	63	63	2	13	13	47	13	47	90	1	48	44	36	91	69	9	92
STENO01827	44	45	10	78	51	52	0	460	25	311	49	70	11	35	271	70	0	13	247	258	251	25	459	11	13	196	458	70	49	63	2	63	63	63	2	13	13	46	13	46	96	1	47	103	37	97	70	8	99
STENO01828	1	29	9	53	34	36	2	165	15	171	15	48	6	12	43	48	55	7	152	55	7	15	242	6	7	123	29	48	15	43	2	43	43	43	2	7	7	7	7	7	60	1	31	2	24	65	48	8	6
STENO01829	44	45	46	79	53	54	454	263	26	311	51	71	5	35	64	71	452	13	249	206	137	26	453	5	13	194	363	71	51	64	75	64	64	64	75	13	13	48	13	48	97	1	49	75	37	98	71	9	100
STENO01830	1	37	11	58	42	7	100	61	23	72	41	54	6	29	49	54	254	13	166	61	99	23	256	6	13	33	255	54	41	49	2	49	49	49	2	13	13	1	13	1	71	1	39	2	31	72	54	9	74
STENO01831	44	45	12	76	52	53	427	426	27	276	50	70	6	35	64	70	423	14	211	173	215	27	425	6	14	167	424	70	50	64	2	64	64	64	2	14	14	47	14	47	91	1	48	2	37	92	70	10	94
STENO01832	40	41	47	75	48	50	143	216	25	250	46	68	6	33	62	68	78	13	167	78	127	25	167	6	13	168	349	68	46	62	2	62	62	62	2	13	13	43	13	43	92	1	44	2	35	93	68	9	95
STENO01833	40	41	48	73	49	51	354	206	19	246	46	67	5	32	222	67	75	13	194	75	119	19	353	5	13	38	352	67	46	61	26	61	61	61	26	13	13	43	13	43	85	1	44	26	34	86	67	9	87
STENO01834	29	30	34	54	35	37	219	107	19	155	33	50	3	23	217	50	56	10	128	56	218	19	101	3	10	102	117	50	33	45	0	45	45	45	0	10	10	31	10	31	24	1	32	0	24	0	50	6	63
STENO01835	31	32	36	56	37	6	233	119	16	169	35	51	3	25	46	51	59	11	139	59	91	16	232	3	11	114	0	51	35	46	0	46	46	46	0	11	11	33	11	33	26	1	34	0	26	0	51	7	68
STENO01836	37	38	9	63	43	45	335	192	22	224	41	59	3	29	189	59	154	11	179	339	111	22	338	3	36	136	337	59	332	328	0	328	328	328	0	11	11	40	11	40	78	1	0	0	79	0	59	7	80
STENO01837	36	0	0	0	0	38	0	0	17	169	232	67	8	0	61	123	37	10	142	37	146	17	249	8	10	0	0	67	243	61	0	61	61	61	0	10	10	24	10	24	48	1	25	0	0	0	0	6	0
STENO01838	34	35	40	61	41	43	344	193	20	227	39	16	3	27	189	16	341	11	177	185	122	20	343	3	345	134	342	16	39	189	0	189	189	189	0	11	11	37	11	37	75	1	38	0	76	0	16	7	77
STENO01839	41	42	49	75	50	52	453	255	26	303	47	68	5	33	62	68	449	452	237	248	241	26	451	5	13	181	450	68	47	62	0	62	62	62	0	13	13	44	13	44	88	1	45	0	90	89	68	9	91
STENO01840	30	44	51	82	52	54	378	237	27	279	49	72	6	35	65	72	80	14	226	80	25	27	226	6	14	180	377	72	49	65	29	65	65	65	29	14	14	46	14	46	94	0	47	2	96	95	72	10	97
STENO01841	28	44	50	76	51	53	373	238	26	271	48	69	6	33	63	69	79	13	175	79	147	26	372	6	13	176	302	69	48	63	2	63	63	63	2	13	13	30	13	30	93	1	46	2	35	94	69	9	96
STENO01842	45	46	52	77	53	55	127	240	27	77	50	21	6	35	66	21	80	14	227	80	14	27	386	6	14	180	385	21	50	66	2	66	66	66	2	14	14	47	14	47	37	1	48	2	95	93	21	9	96
STENO01843	42	43	50	77	51	53	137	432	27	77	48	70	6	34	64	70	80	14	245	80	249	27	431	6	14	191	430	70	48	64	2	64	64	64	2	14	14	45	14	45	94	1	46	2	36	95	70	10	97
STENO01844	39	40	45	69	46	7	50	194	26	228	20	20	6	33	58	20	72	14	182	188	184	26	318	6	319	143	317	20	20	58	2	58	58	58	2	14	54	39	73	39	41	1	42	2	34	43	20	10	86
STENO01845	27	39	11	67	44	46	48	305	18	67	22	61	5	32	56	61	70	13	198	70	5	18	198	5	13	9	304	61	22	56	31	56	56	56	31	13	13	27	13	27	83	1	41	31	34	84	61	9	85
STENO01846	14	34	12	58	39	7	267	177	18	58	18	18	6	26	47	18	61	14	168	61	22	18	168	6	14	49	59	18	18	47	2	47	47	47	2	14	14	36	14	36	56	1	37	2	28	70	18	10	72
STENO01847	29	42	12	73	47	49	404	246	26	287	19	20	6	34	61	20	207	14	229	207	233	26	403	6	14	183	402	20	19	61	2	61	61	61	2	14	14	44	14	44	87	1	52	2	35	88	20	10	90
STENO01848	29	42	49	71	50	7	349	207	27	244	47	66	6	34	60	66	104	14	192	73	196	27	348	6	14	152	0	66	47	60	2	60	60	60	2	14	14	44	14	44	85	1	45	2	36	86	66	10	88
STENO01849	8	29	32	47	33	34	7	139	17	163	17	44	6	23	41	44	49	8	133	49	135	17	198	6	8	27	217	44	17	41	2	41	41	41	2	8	8	8	8	8	56	1	30	2	24	12	44	9	57
STENO01850	26	37	11	59	41	43	2	40	18	196	18	19	6	258	79	19	252	13	131	61	38	18	253	6	13	9	37	19	18	79	2	79	79	79	2	13	13	38	13	38	67	1	39	2	32	17	19	9	68
STENO01851	43	44	51	80	52	54	479	277	27	324	49	72	6	486	66	72	120	15	261	232	265	27	478	6	15	199	81	72	49	66	2	66	66	66	2	15	15	46	15	46	95	1	47	2	98	96	97	11	99
STENO01852	42	43	50	72	51	53	432	234	24	282	49	431	5	437	229	0	0	41	216	190	220	24	430	5	0	167	429	431	49	229	32	229	0	229	32	41	41	46	41	46	0	1	47	32	85	84	83	9	86
STENO01853	43	44	50	70	0	51	0	250	26	307	255	480	6	486	62	480	478	14	0	481	236	26	0	6	14	173	479	480	48	0	34	0	0	0	34	14	14	46	14	46	90	1	54	34	92	91	65	10	93
STENO01854	30	0	34	0	0	2	37	120	17	0	32	103	6	195	0	103	0	9	0	0	16	17	192	6	9	0	0	103	32	0	2	0	0	0	2	9	9	30	9	30	46	1	0	2	26	0	41	0	47
STENO01855	44	45	49	76	50	52	55	252	26	293	47	69	6	428	63	69	421	14	236	245	25	26	0	6	14	189	336	69	47	63	2	63	63	63	2	14	14	44	14	44	95	1	46	2	36	96	69	10	98
STENO01856	41	42	47	72	48	50	53	223	21	256	21	66	9	364	60	66	358	14	210	218	25	21	360	9	14	168	359	66	21	60	352	60	60	60	352	14	14	44	14	44	86	1	45	2	35	87	66	11	89
STENO01857	42	43	50	77	51	53	447	265	26	304	48	71	6	453	64	71	444	14	248	257	252	26	446	6	14	195	445	71	48	64	2	64	64	64	2	14	14	45	14	45	96	1	46	2	99	97	71	10	100
STENO01858	36	37	44	68	45	46	49	190	19	224	42	63	6	321	56	63	316	13	176	182	24	19	318	6	13	9	317	63	42	56	2	56	56	56	2	13	13	39	13	39	38	1	40	2	31	17	63	9	81
STENO01859	6	32	36	56	32	37	40	168	20	56	34	50	6	179	46	50	241	6	162	164	6	20	243	6	6	131	242	50	34	46	2	46	46	46	2	6	6	6	6	6	69	1	33	2	25	70	50	8	71
STENO01860	39	40	43	69	44	46	114	211	25	255	0	63	5	257	56	63	362	13	197	72	201	365	364	5	366	146	363	63	0	56	2	56	56	56	2	13	13	28	13	28	83	1	42	2	34	84	63	9	85
STENO01861	44	45	52	78	53	54	55	274	481	0	50	69	7	492	268	69	482	86	255	264	259	26	0	7	0	484	483	69	50	268	2	268	268	268	2	12	12	47	86	47	0	1	48	2	35	94	95	0	96
STENO01862	15	0	0	21	0	0	0	43	0	50	0	0	3	0	0	0	73	7	0	40	10	0	0	3	7	5	0	0	0	0	0	0	0	0	0	7	7	16	7	16	0	1	0	0	0	0	0	5	0
STENO01863	1	17	2	2	20	2	2	31	7	2	7	7	1	3	25	7	31	1	22	31	1	7	22	1	1	13	17	7	7	25	2	25	25	25	2	1	1	18	1	18	33	1	19	2	11	2	7	5	35
STENO01864	37	38	45	70	46	7	374	222	21	70	43	64	6	380	56	64	72	13	208	375	23	21	373	6	13	158	372	64	43	56	2	56	56	56	2	13	13	40	13	40	85	1	41	2	58	86	64	9	88
STENO01865	28	0	32	45	0	0	0	146	0	45	0	0	4	277	151	0	273	8	136	46	0	0	274	4	0	97	0	0	0	134	0	0	0	134	0	0	0	29	8	29	0	1	30	0	0	53	0	6	55
STENO01866	47	48	195	87	0	54	484	268	27	318	52	73	6	492	275	73	481	14	251	260	25	27	483	6	14	190	482	73	52	66	470	0	66	66	470	14	14	30	14	30	0	1	50	78	99	98	73	10	100
STENO01867	46	47	53	76	54	56	441	232	28	281	52	71	6	203	240	71	224	14	214	224	218	28	0	6	14	160	440	71	52	63	427	63	63	63	427	14	14	49	14	49	91	1	50	82	65	92	71	10	94
STENO01868	46	47	54	82	55	56	414	245	26	82	53	74	6	259	67	74	84	14	228	238	232	26	413	6	14	175	201	74	53	67	402	67	67	67	402	14	14	50	14	50	97	1	51	78	38	98	74	10	100
STENO01869	0	0	0	0	0	0	0	0	0	0	0	0	0	0	0	0	0	3	0	0	0	0	0	0	3	17	0	0	0	0	0	0	0	0	0	3	3	0	0	0	0	1	0	0	6	0	7	0	0
STENO01870	44	45	52	75	53	55	0	225	26	275	50	70	6	240	233	70	278	14	208	278	212	26	373	6	14	156	422	70	50	64	408	64	64	64	408	14	14	47	14	47	87	1	48	51	38	88	70	10	89
STENO01871	0	42	49	73	50	51	431	233	24	0	83	430	6	436	59	0	428	14	0	428	218	24	0	6	0	162	429	430	83	59	417	59	59	59	417	0	0	44	14	44	0	1	45	65	85	84	62	10	86
STENO01872	45	46	52	75	53	55	419	235	27	281	50	70	6	37	255	70	416	14	220	78	224	27	418	6	14	168	417	70	50	64	405	64	64	64	405	14	14	47	14	47	0	1	48	51	39	90	70	10	91
STENO01873	43	44	51	80	52	54	420	235	25	281	49	71	5	35	65	71	418	13	217	229	221	25	419	5	0	53	73	71	49	65	408	65	65	65	408	13	13	46	13	46	94	0	47	76	37	95	71	9	97
STENO01874	42	43	50	77	51	53	411	233	25	278	48	70	6	34	64	70	79	14	216	226	220	25	410	6	14	164	409	70	48	64	7	64	64	64	7	14	14	45	14	45	92	1	46	73	95	93	70	10	96
STENO01875	21	0	0	36	0	26	203	116	8	130	24	32	3	16	0	32	37	0	0	111	107	8	0	3	0	0	0	32	24	0	4	0	0	0	4	0	0	23	0	23	42	1	0	34	18	0	32	0	43
STENO01876	47	48	54	81	55	56	446	236	27	447	0	73	6	37	245	73	443	0	219	228	0	27	445	0	0	162	444	73	208	65	431	65	65	65	431	14	0	50	0	50	92	46	51	53	39	0	73	10	0
STENO01877	31	32	37	57	38	39	42	157	19	162	36	19	6	26	48	19	135	13	149	135	152	19	149	6	13	9	32	19	36	48	39	48	48	48	39	13	13	31	13	31	69	1	34	13	27	70	19	9	12
STENO01878	37	38	45	69	46	5	349	200	18	235	83	347	7	29	207	347	71	12	183	193	12	348	346	7	12	35	271	347	83	56	260	56	56	56	260	12	12	40	12	40	84	1	41	1	31	85	64	8	87
STENO01879	11	0	0	0	0	0	0	79	0	0	0	0	3	0	0	0	0	4	0	0	0	0	0	3	0	0	0	0	0	0	0	0	0	0	0	4	4	12	0	12	0	1	0	15	0	0	0	0	0
STENO01880	6	0	0	0	0	0	0	23	0	0	0	0	3	0	0	0	0	4	0	0	22	0	0	3	4	0	0	0	0	0	0	0	0	0	0	4	4	9	4	9	0	1	0	11	0	0	0	0	0
STENO01881	44	0	46	64	0	48	271	160	36	188	0	0	6	35	165	59	269	14	149	155	25	0	270	6	14	116	0	59	23	53	206	53	53	53	206	14	14	0	14	0	0	1	0	60	38	15	59	0	73
STENO01882	0	0	48	67	0	9	0	219	28	262	80	81	8	38	57	81	68	14	202	212	206	28	387	8	14	150	0	81	80	57	288	57	57	57	288	14	14	45	69	45	0	1	46	31	40	82	84	10	85
STENO01883	45	0	49	75	0	51	350	201	26	0	48	66	6	36	61	66	195	13	186	195	189	26	349	6	13	154	0	66	48	61	109	61	61	61	109	13	13	46	13	46	0	1	0	69	85	83	66	10	86
STENO01884	26	0	9	55	0	42	272	271	23	184	41	51	5	32	48	51	150	11	144	150	89	23	270	5	11	0	0	51	41	48	262	48	48	48	262	11	11	39	11	39	64	1	0	26	34	65	51	0	67
STENO01885	45	46	12	77	52	54	423	236	27	277	50	70	6	291	64	70	79	14	220	79	224	27	422	6	14	171	388	70	50	64	413	64	64	64	413	14	14	47	14	47	93	1	48	73	39	94	70	10	96
STENO01886	43	0	46	66	0	7	336	195	26	227	20	20	6	35	56	20	188	14	181	188	184	26	335	6	14	70	0	20	20	56	256	56	56	56	256	14	14	44	14	44	77	1	0	62	37	78	80	10	81
STENO01887	6	45	12	75	50	52	422	235	27	423	49	67	6	37	61	67	111	14	218	227	221	27	421	6	14	165	420	67	49	61	409	61	61	61	409	14	14	46	14	46	91	1	47	70	93	92	67	10	94
STENO01888	46	47	52	77	0	54	0	224	27	268	51	70	6	37	64	70	216	14	389	216	392	27	391	6	14	160	390	70	51	64	295	64	64	64	295	14	14	48	14	48	83	1	49	73	91	89	70	10	92
STENO01889	43	0	47	67	0	9	100	184	27	217	46	61	8	35	55	61	91	14	171	91	174	27	171	8	14	137	0	61	46	55	238	55	55	55	238	14	14	43	14	43	78	1	44	63	37	79	61	10	81
STENO01890	41	0	44	67	0	45	307	57	25	212	43	60	6	33	54	60	95	13	163	95	118	25	306	6	13	127	0	60	43	54	294	54	54	54	294	13	13	29	13	29	76	1	0	63	36	77	60	10	79
STENO01891	22	0	36	0	0	37	245	140	18	0	34	46	5	26	42	46	0	9	126	0	128	18	0	5	9	0	0	46	34	42	129	42	42	42	129	9	9	22	9	22	54	1	0	47	29	55	46	0	57
STENO01892	38	0	42	0	0	43	390	195	0	238	199	53	5	392	49	53	0	11	178	92	0	0	389	5	11	0	0	53	199	49	375	49	49	49	375	11	60	39	11	39	72	1	0	56	75	73	53	0	76
STENO01893	0	32	34	50	35	8	38	147	19	50	33	45	5	22	41	45	53	1	11	53	141	19	11	5	1	0	227	45	33	41	8	41	41	41	8	1	1	1	1	1	59	1	0	1	56	60	45	0	10
STENO01894	41	0	44	61	0	45	364	187	25	226	43	69	5	367	51	69	87	363	169	87	171	25	361	362	11	0	0	69	43	51	349	51	51	51	349	0	11	0	11	0	68	0	0	56	70	42	69	0	71
STENO01895	19	0	20	34	0	24	27	124	11	148	23	7	3	88	28	7	60	1	90	60	116	11	205	3	1	0	0	7	23	28	24	28	28	28	24	1	1	21	1	21	39	1	0	31	41	22	7	0	4
STENO01896	35	0	39	52	0	41	256	0	20	167	37	15	5	259	47	15	53	11	131	53	96	20	255	5	11	40	0	15	37	47	244	47	47	47	244	11	11	0	11	0	0	1	0	35	61	59	58	0	62
STENO01897	40	0	45	64	0	47	376	199	22	238	43	58	4	379	205	58	94	375	179	94	182	22	374	4	10	138	0	58	43	53	361	53	53	53	361	10	10	41	10	41	74	1	0	60	77	75	58	7	78
STENO01898	28	0	30	0	0	6	146	0	18	0	18	35	3	0	0	35	0	9	0	0	86	18	0	3	9	0	0	35	18	0	141	0	0	0	141	9	9	0	9	0	39	1	0	37	39	0	35	0	40
STENO01899	0	0	0	0	0	0	0	0	14	0	21	87	3	0	0	87	0	6	0	0	50	14	0	3	6	0	0	87	21	0	0	0	0	0	0	6	6	0	6	0	0	1	0	0	0	0	0	0	0
STENO01900	0	0	0	0	0	0	0	0	0	0	0	0	0	0	0	0	0	0	0	0	0	0	0	0	0	0	0	0	0	0	0	0	0	0	0	0	0	0	0	0	0	0	0	0	0	0	0	0	0
STENO01901	0	0	0	0	0	0	0	0	0	0	0	29	0	0	0	29	0	0	0	0	0	2	5	0	0	0	0	29	0	0	0	0	0	0	0	0	0	0	0	0	0	1	0	5	0	0	0	0	0
STENO01902	0	0	0	0	0	0	0	0	0	0	0	0	0	0	0	0	0	0	0	0	0	0	0	0	0	0	0	0	0	0	0	0	0	0	0	0	0	0	0	0	0	1	0	0	0	0	0	0	0
STENO01903	0	0	0	0	0	0	0	0	0	0	0	0	0	0	0	0	0	0	0	0	0	0	0	0	0	0	0	0	0	0	0	0	0	0	0	0	0	0	0	0	0	1	0	0	0	0	0	0	0
STENO01904	2	0	0	0	0	0	0	4	0	0	4	3	4	0	0	3	0	3	3	0	0	0	3	4	0	0	3	0	4	2	3	2	2	2	3	3	3	0	3	0	0	1	0	3	3	0	3	2	10
STENO01905	7	0	0	0	0	0	0	1	0	0	1	3	11	0	0	3	0	1	1	0	0	0	1	1	0	0	1	0	1	1	10	1	1	1	10	1	1	0	1	0	0	1	0	14	13	0	3	1	8
STENO01906	2	0	0	0	0	0	0	18	0	0	9	3	4	0	0	3	0	3	3	0	0	0	6	4	0	0	3	0	9	2	33	2	2	2	33	3	3	0	3	0	0	1	0	11	3	0	3	5	7
STENO01907	2	0	0	0	0	0	0	1	0	0	6	4	6	0	0	4	0	1	1	0	0	0	1	6	0	0	0	0	6	2	14	2	2	2	14	1	1	0	1	0	0	1	0	4	19	0	4	5	20
STENO01908	2	0	0	0	0	0	0	10	0	0	4	5	4	0	0	5	0	3	3	0	0	0	3	4	0	0	3	0	4	2	8	2	2	2	8	3	3	0	3	0	0	1	0	5	8	0	5	2	11
STENO01909	2	0	0	0	0	0	0	4	0	0	4	3	4	0	0	3	0	3	3	0	0	0	3	4	0	0	3	0	4	2	3	2	2	2	3	3	3	0	3	0	0	1	0	3	3	0	3	5	10
STENO01910	2	0	0	0	0	0	0	0	0	0	0	3	0	0	0	3	0	3	3	0	0	0	3	0	0	0	15	0	0	2	3	2	2	2	3	3	3	0	3	0	0	1	0	3	3	0	3	2	2
STENO01911	5	0	0	0	0	1	0	23	0	0	3	1	3	0	0	1	0	1	1	0	0	0	1	3	0	0	44	0	3	1	24	1	1	1	24	1	1	0	1	0	0	1	0	1	1	0	12	1	1
STENO01912	5	0	0	0	0	2	0	0	0	0	0	27	0	0	21	27	0	0	2	0	0	0	2	0	0	0	2	0	0	5	33	5	5	5	33	2	2	0	2	0	0	1	0	2	2	0	2	0	2
STENO01913	2	0	0	0	0	1	0	0	0	0	0	3	0	0	4	3	0	1	1	0	0	0	1	0	0	0	1	0	0	6	1	6	6	6	1	1	1	0	1	0	0	1	0	3	1	0	3	2	7
STENO01914	1	0	0	0	0	1	0	0	0	0	0	1	0	0	2	1	0	1	1	0	0	0	5	0	0	0	1	0	0	1	1	1	1	1	1	1	1	0	1	0	0	1	0	1	1	0	1	1	8
STENO01915	2	0	0	0	0	3	0	0	0	0	0	3	0	0	5	3	0	3	3	0	0	0	3	0	0	0	3	0	0	2	3	2	2	2	3	3	3	0	3	0	0	1	0	3	3	0	3	2	9
STENO01916	2	0	0	0	0	3	0	0	0	0	0	4	0	0	5	4	0	3	3	0	0	0	3	0	0	0	3	0	0	2	4	2	2	2	4	3	3	0	3	0	0	1	0	4	4	0	4	2	2
STENO01917	1	0	0	0	0	4	0	0	0	0	0	4	0	0	5	4	0	4	4	0	0	0	6	0	0	0	6	0	0	1	4	1	1	1	4	4	4	0	4	0	0	1	0	14	0	0	4	0	13
STENO01918	2	0	0	0	0	3	0	32	0	0	4	3	4	0	34	3	0	3	3	0	0	0	3	4	0	0	3	0	4	2	36	2	2	2	36	3	3	0	3	0	0	1	0	3	3	0	3	2	0
STENO01919	3	0	0	0	0	11	0	4	0	0	4	1	4	0	6	1	0	1	1	0	0	0	1	4	0	0	1	0	4	3	38	3	3	3	38	1	1	0	1	0	0	1	0	1	1	0	15	3	1
STENO01920	2	0	0	0	0	2	0	20	0	0	3	2	3	0	22	2	0	2	2	0	0	0	2	3	0	0	0	0	3	7	0	7	7	7	0	2	2	0	2	0	0	1	0	2	2	0	2	0	0
STENO01921	0	0	0	0	0	6	0	3	0	0	0	2	3	0	0	2	0	2	2	0	0	0	2	3	0	0	2	0	3	0	26	0	0	0	26	2	2	0	2	0	0	1	0	2	2	0	2	0	2
STENO01922	7	0	0	0	0	3	0	2	0	0	2	5	4	0	0	5	0	3	3	0	0	0	3	4	0	0	3	0	2	2	26	2	2	2	26	3	3	0	3	0	0	1	0	5	0	0	5	2	0
STENO01923	2	0	0	0	0	6	0	15	0	0	11	3	1	0	0	3	0	6	6	0	0	0	6	1	0	0	6	0	11	2	1	2	2	2	1	6	6	0	6	0	0	1	0	3	0	0	3	2	2
STENO01924	4	0	0	0	0	8	0	60	0	0	3	3	3	0	0	3	0	61	29	0	0	0	8	3	0	26	0	0	3	4	3	4	4	4	3	8	8	0	8	0	0	1	0	3	0	0	3	4	3
STENO01925	0	0	0	0	1	0	0	0	0	0	0	1	0	0	0	1	0	0	4	0	0	0	0	0	0	0	4	0	0	0	0	0	0	0	0	0	0	0	0	0	0	1	0	1	1	0	1	0	0
STENO01926	0	0	0	0	3	0	0	0	0	0	0	2	0	0	0	2	0	0	1	0	0	0	0	0	0	0	1	0	0	0	1	0	0	0	1	0	0	0	0	0	0	1	0	2	1	0	2	0	0
STENO01927	0	0	0	0	2	0	0	0	0	0	0	2	0	0	0	2	0	0	2	0	0	0	0	0	0	0	2	0	0	0	16	0	0	0	16	0	0	0	0	0	0	1	0	2	2	0	6	0	8
STENO01928	0	0	0	0	2	0	0	0	0	0	0	3	0	0	0	3	0	0	2	0	0	0	0	0	0	0	2	0	0	0	6	0	0	0	6	0	0	0	0	0	0	1	0	3	9	0	3	0	0
STENO01929	0	0	0	0	1	0	0	0	0	0	0	1	0	0	0	1	0	0	1	0	0	0	0	0	0	0	1	0	0	0	1	0	0	0	1	0	0	0	0	0	0	1	0	1	1	0	1	0	0
STENO01930	0	0	0	0	1	0	0	0	0	0	0	1	0	0	0	1	0	0	1	0	0	0	0	0	0	0	1	0	0	0	1	0	0	0	1	0	0	0	0	0	0	1	0	1	1	0	1	0	0
STENO01931	0	0	0	0	1	0	0	0	0	0	0	1	0	0	0	1	0	0	1	0	0	0	0	0	0	0	1	0	0	0	3	0	0	0	3	0	0	0	0	0	0	1	0	1	2	0	1	0	0
STENO01932	0	0	0	0	3	0	0	0	0	0	0	6	0	0	0	6	0	0	3	0	0	0	0	0	0	0	3	0	0	0	5	0	0	0	5	0	0	0	0	0	0	1	0	6	7	0	6	0	0
STENO01933	0	0	0	0	1	0	0	0	0	0	0	6	0	0	0	6	0	0	1	0	0	0	0	0	0	0	1	0	0	0	6	0	0	0	6	0	0	0	0	0	0	1	0	6	6	0	6	0	0
STENO01934	0	0	0	0	2	2	0	0	0	0	0	5	0	0	0	5	0	0	2	0	0	0	0	0	0	0	2	0	0	0	2	0	0	0	2	0	0	0	0	0	0	1	0	5	2	0	5	0	0
STENO01935	0	0	0	0	0	0	0	0	0	0	0	0	0	0	0	0	0	0	0	0	0	0	0	0	0	0	0	0	0	0	0	0	0	0	0	0	0	0	0	0	0	1	0	0	0	0	0	0	0
STENO01936	0	0	0	0	0	0	0	0	0	0	0	0	0	0	0	0	0	0	0	0	0	0	0	0	0	0	0	0	0	0	0	0	0	0	0	0	0	0	0	0	0	1	0	0	0	0	0	0	0
STENO01937	0	0	0	0	0	0	0	0	0	0	0	0	0	0	0	0	0	0	0	0	0	0	0	0	0	0	0	0	0	0	0	0	0	0	0	0	0	0	0	0	0	1	0	0	0	0	0	0	0
STENO01938	0	0	0	0	0	0	0	0	0	0	0	0	0	0	0	0	0	0	0	0	0	0	0	0	0	0	0	0	0	0	0	0	0	0	0	0	0	0	0	0	0	1	0	0	0	0	0	0	0
STENO01939	0	0	34	0	0	0	0	151	20	183	14	51	0	0	44	51	270	272	138	75	0	20	271	0	8	111	0	0	14	44	78	44	44	44	78	8	8	36	8	36	62	1	0	51	46	63	51	0	65
STENO01940	0	0	36	0	0	0	0	143	21	171	15	48	0	0	43	48	260	9	130	71	0	21	261	0	9	32	0	0	15	43	72	43	43	43	72	9	9	34	9	34	57	1	0	48	59	58	48	0	60
STENO01941	0	40	45	0	0	47	0	211	25	0	36	57	5	34	216	57	0	13	193	92	197	25	0	5	0	0	382	0	36	206	0	206	0	206	374	13	13	42	13	42	72	1	43	57	74	73	57	0	75
STENO01942	0	0	0	0	0	0	0	0	11	0	22	25	0	0	0	25	0	3	0	0	54	11	0	0	3	0	0	0	22	0	0	0	0	0	0	3	3	21	3	21	0	1	0	25	29	0	25	0	0
STENO01943	0	0	0	0	0	0	0	0	11	0	28	24	0	0	0	24	0	3	0	0	48	11	0	0	3	0	0	0	28	0	0	0	0	0	0	3	3	20	3	20	29	1	0	24	16	0	24	0	0
STENO01944	7	0	5	0	0	0	116	0	10	0	24	30	115	3	0	30	0	7	0	0	7	10	0	3	7	0	0	0	24	0	45	0	0	0	45	7	7	1	7	1	36	1	0	30	21	0	30	0	37
STENO01945	10	0	30	0	0	0	163	0	17	0	29	39	3	3	0	39	0	7	0	0	98	17	0	3	7	0	0	0	29	0	56	0	0	0	56	7	7	28	7	28	44	1	0	39	24	0	39	0	46
STENO01946	9	0	0	0	0	0	0	0	14	0	0	0	4	21	0	0	0	7	0	0	0	14	0	4	0	0	0	0	0	0	47	0	0	0	47	7	7	25	7	25	0	1	0	0	0	0	0	0	32
STENO01947	8	0	0	0	0	0	0	0	15	0	26	23	4	21	0	23	0	6	0	0	48	15	0	4	6	0	0	0	26	0	45	0	0	0	45	6	6	1	6	1	32	1	0	23	22	0	23	0	0
STENO01948	8	0	0	0	0	0	0	0	15	0	0	30	4	22	0	30	0	6	0	0	6	15	0	4	6	0	0	0	34	0	48	0	0	0	48	6	6	26	6	26	25	1	0	30	23	0	30	0	0
STENO01949	8	0	0	0	0	0	0	0	24	0	31	201	26	23	0	201	0	6	0	0	103	24	0	3	6	0	0	0	31	0	195	0	0	0	195	6	6	30	6	30	39	1	0	36	40	0	36	0	41
STENO01950	17	40	45	65	46	47	287	0	25	0	44	286	5	34	0	286	0	12	183	0	186	25	285	5	12	0	206	0	44	58	95	58	58	58	95	12	12	1	12	1	74	1	42	19	76	43	19	0	77
STENO01951	14	0	38	0	0	7	0	0	21	0	37	46	4	153	0	46	0	10	121	0	123	21	230	4	10	0	0	0	37	43	222	43	43	43	222	10	10	1	10	1	52	1	0	46	55	53	46	0	56
STENO01952	13	0	34	0	0	35	199	0	20	0	126	43	5	202	0	43	0	11	112	0	114	20	0	5	11	0	0	0	33	40	71	40	40	40	71	11	11	32	11	32	48	1	0	43	49	0	43	0	50
STENO01953	12	0	0	0	0	7	137	0	17	0	25	0	4	22	0	0	0	9	82	0	136	17	135	4	9	0	0	0	25	0	48	0	0	0	48	9	9	1	32	1	0	1	0	0	0	0	0	0	36
STENO01954	10	28	0	0	0	0	0	0	17	0	31	38	6	23	0	38	0	8	0	0	99	17	0	6	8	0	67	0	31	36	170	36	36	36	170	8	8	30	8	30	45	1	0	38	46	0	38	0	47
STENO01955	0	0	0	0	0	0	0	0	0	0	0	0	0	0	0	0	0	0	0	0	0	0	0	0	0	0	0	0	0	0	0	0	0	0	0	0	0	0	0	0	0	1	0	0	0	0	0	0	0
STENO01956	12	0	7	0	0	31	140	0	19	0	30	38	4	22	0	38	0	9	0	0	73	19	0	4	9	0	0	0	30	0	135	0	0	0	135	9	9	28	9	28	27	1	0	38	42	0	38	0	43
STENO01957	6	0	0	0	0	0	0	0	0	0	0	0	3	13	0	0	0	5	0	0	45	0	0	3	5	0	0	0	0	0	0	0	0	0	0	5	5	16	5	16	0	1	0	0	0	0	0	0	0
STENO01958	4	0	33	0	0	34	182	0	19	0	46	14	4	22	0	14	0	9	102	0	104	19	181	4	9	0	0	0	46	37	69	37	37	37	69	9	9	31	9	31	0	1	0	14	49	47	14	0	0
STENO01959	12	0	32	0	0	33	193	0	13	0	30	41	141	25	0	41	0	8	107	0	192	13	191	3	8	0	0	0	30	38	71	38	38	38	71	8	8	1	8	1	49	1	0	41	52	50	41	0	0
STENO01960	0	0	92	0	0	35	218	0	19	0	34	40	217	27	0	40	0	0	115	0	0	19	216	0	0	0	0	0	34	38	207	38	38	38	207	8	8	1	8	1	47	0	0	40	49	48	40	0	0
STENO01961	9	0	0	0	0	30	154	0	16	0	28	13	3	20	0	13	0	3	152	0	96	16	153	3	3	0	0	0	28	36	147	36	36	36	147	3	3	1	3	1	0	0	0	13	0	41	13	0	43
STENO01962	15	36	42	0	43	44	293	0	22	0	40	54	4	26	0	54	0	11	163	0	166	22	292	4	11	0	230	0	40	50	283	50	50	50	283	11	11	38	11	38	63	1	0	0	66	64	54	0	67
STENO01963	14	0	8	0	0	35	58	0	20	0	31	16	6	28	0	16	0	10	79	0	1	20	115	6	10	0	0	0	31	40	82	40	40	40	82	10	10	1	10	1	33	1	0	16	44	34	16	0	9
STENO01964	34	0	40	0	0	41	219	0	20	0	38	49	4	29	0	49	0	10	122	0	124	20	218	4	10	0	0	0	38	46	196	46	46	46	196	10	10	36	10	36	56	1	0	49	59	57	49	0	60
STENO01965	14	0	0	0	0	0	0	0	0	0	0	0	3	0	0	0	0	5	0	0	48	0	0	3	5	0	0	0	0	0	71	0	0	0	71	5	5	15	5	15	0	1	0	0	0	0	0	0	0
STENO01966	2	23	26	0	27	28	136	0	11	0	12	36	4	17	0	36	0	4	92	0	93	11	113	4	4	0	84	0	12	33	128	33	33	33	128	4	4	1	4	1	24	1	0	36	42	45	36	0	46
STENO01967	13	35	39	0	0	41	0	142	21	184	148	294	5	0	0	293	0	0	0	136	0	21	0	0	0	96	0	0	287	0	284	0	0	0	284	9	9	0	9	0	0	1	0	49	0	0	49	7	0
STENO01968	12	29	34	0	0	36	244	243	19	159	32	44	2	22	0	44	242	0	0	123	119	19	0	2	0	89	229	0	32	0	73	0	0	0	73	8	8	30	8	30	0	1	0	44	0	0	44	6	0
STENO01969	12	33	0	0	0	39	291	142	29	181	36	290	2	28	0	290	288	8	0	136	132	29	0	2	8	95	289	0	36	0	279	0	0	0	279	8	8	34	8	34	0	1	0	14	0	0	54	6	0
STENO01970	11	32	38	50	0	3	266	143	19	179	36	265	2	27	0	265	66	7	0	135	0	19	0	2	7	103	210	0	36	0	258	0	0	0	258	7	7	34	7	34	0	1	0	48	0	0	48	5	0
STENO01971	6	0	0	0	0	0	0	0	0	0	0	0	2	0	0	0	0	4	0	0	31	0	0	2	4	0	0	0	0	0	0	0	0	0	0	4	4	1	4	1	0	1	0	0	0	0	0	0	0
STENO01972	11	0	32	0	0	33	36	103	18	0	31	168	3	25	0	168	42	8	0	97	68	18	0	3	8	0	0	168	31	0	162	0	0	0	162	8	8	30	8	30	26	1	0	14	26	0	14	0	45
STENO01973	7	0	14	0	0	0	0	43	0	0	0	0	2	0	0	0	68	5	0	41	28	0	0	2	5	0	0	0	0	0	0	0	0	0	0	5	5	13	5	13	0	1	0	0	0	0	0	0	0
STENO01974	7	0	0	0	0	0	0	54	0	0	0	0	2	0	0	0	93	5	0	52	0	0	0	2	5	0	0	0	0	0	0	0	0	0	0	5	5	14	5	14	0	1	0	0	0	0	0	0	0
STENO01975	8	0	15	0	0	0	0	53	0	0	0	0	83	0	0	0	46	6	0	50	49	0	0	20	6	0	0	0	0	0	0	0	0	0	0	6	6	2	6	2	0	1	0	0	0	0	0	0	0
STENO01976	7	0	13	0	0	0	0	33	0	0	0	0	2	0	0	0	49	5	0	31	30	0	0	2	5	0	0	0	0	0	0	0	0	0	0	5	5	12	5	12	0	1	0	0	0	0	0	0	0
STENO01977	7	0	16	0	0	0	0	54	0	0	0	0	2	0	0	0	91	5	0	53	87	0	0	2	0	0	0	0	0	0	0	0	0	0	0	5	5	15	5	15	0	1	0	0	0	0	0	0	0
STENO01978	13	0	118	53	0	52	0	161	21	0	38	46	4	28	0	46	276	10	0	156	151	21	0	4	0	115	0	0	38	0	268	0	0	0	268	10	10	36	10	36	0	0	37	46	61	0	46	0	62
STENO01979	23	34	7	53	39	56	241	149	20	53	38	48	3	24	0	48	239	9	0	144	83	20	0	3	9	40	240	0	38	0	236	0	0	0	236	9	9	36	9	36	62	1	37	48	63	0	48	0	64
STENO01980	12	34	7	56	39	41	234	150	20	56	38	49	5	27	0	49	58	9	0	145	87	20	0	5	235	40	81	0	38	0	79	0	0	0	79	9	9	36	9	36	65	1	37	49	66	0	49	0	67
STENO01981	12	33	7	55	38	40	275	171	22	195	37	49	3	24	0	49	80	9	0	80	112	22	0	3	9	39	274	0	37	0	266	0	0	0	266	9	9	35	9	35	65	1	36	49	66	0	49	0	67
STENO01982	3	33	0	55	37	40	0	159	20	184	36	49	6	23	0	49	270	9	0	153	18	20	0	188	0	114	0	0	0	0	261	0	0	0	261	9	9	0	9	39	0	1	35	49	61	0	49	0	62
STENO01983	12	35	40	56	0	42	257	163	21	182	39	23	3	28	0	23	77	9	0	77	98	21	0	3	9	41	35	0	39	0	232	0	0	0	232	9	9	37	9	37	63	1	38	23	64	0	23	0	65
STENO01984	6	0	0	0	0	0	0	23	8	0	11	7	2	0	0	7	12	2	0	21	1	8	0	2	42	0	0	7	11	0	0	0	0	0	0	2	2	2	2	2	0	1	0	7	0	0	7	0	0
STENO01985	3	0	0	0	0	0	0	22	0	0	0	0	3	0	0	0	12	3	0	9	2	0	0	3	3	0	0	0	0	0	0	0	0	0	0	3	3	7	3	7	0	1	0	0	0	0	0	0	0
STENO01986	5	0	0	17	0	0	0	38	0	0	0	0	2	0	0	0	16	13	0	16	37	0	0	2	13	0	0	0	0	0	0	0	0	0	0	13	13	12	13	12	0	1	0	0	0	0	0	0	0
STENO01987	6	0	47	68	0	49	363	212	33	68	46	64	6	32	218	64	69	14	196	69	200	33	362	6	14	152	0	0	354	59	350	59	59	59	350	14	14	43	14	43	82	1	44	64	35	83	64	10	85
STENO01988	6	0	49	71	0	51	363	211	25	71	47	66	6	34	218	66	361	14	192	202	196	25	362	6	14	152	0	0	47	61	350	61	61	61	350	14	14	44	14	44	83	1	45	66	85	84	66	10	86
STENO01989	6	0	49	71	0	51	371	205	26	246	48	67	6	35	213	67	167	14	188	167	192	26	370	6	14	147	0	0	48	61	359	61	61	61	359	14	14	45	14	45	82	43	46	67	62	83	67	10	85
STENO01990	4	0	23	0	0	24	0	89	13	0	22	27	4	18	0	27	29	7	80	84	81	13	147	4	7	0	0	0	22	0	0	0	0	0	0	7	7	21	7	21	0	1	0	27	0	0	27	0	0
STENO01991	9	0	0	0	0	0	0	0	0	0	0	0	4	0	68	0	0	5	0	0	61	0	0	4	5	0	0	0	0	21	0	21	21	21	0	5	5	17	5	17	0	1	0	0	0	0	0	0	0
STENO01992	14	0	31	47	0	0	0	151	0	178	0	0	0	24	155	0	268	269	141	146	17	0	0	0	9	102	0	0	0	38	0	38	38	38	0	9	9	28	9	28	0	1	29	0	0	58	0	6	0
STENO01993	0	0	0	51	0	0	0	168	0	205	0	0	7	28	0	0	0	325	156	163	0	0	323	324	32	113	0	0	0	42	0	42	42	42	0	32	32	33	32	33	0	1	37	0	0	62	0	8	0
STENO01994	15	0	32	51	0	0	0	145	0	176	0	0	6	27	149	0	267	10	268	140	137	0	269	6	0	105	0	0	0	43	0	43	43	43	0	10	10	33	10	33	0	1	34	0	0	35	0	7	0
STENO01995	12	0	6	29	0	0	0	80	0	87	0	0	5	22	83	0	132	7	76	42	15	0	133	5	7	0	0	0	0	0	0	0	0	0	0	7	7	12	7	12	0	1	0	0	0	32	0	0	0
STENO01996	14	0	32	47	0	0	0	163	0	202	0	0	6	25	330	0	328	9	149	156	331	0	329	6	9	109	0	0	0	38	0	38	38	38	0	9	9	30	49	30	0	1	33	0	0	59	0	7	0
STENO01997	12	0	67	45	0	0	0	141	0	150	0	0	4	23	146	0	235	7	131	72	134	0	236	4	7	97	0	0	0	231	0	231	231	231	0	7	7	15	7	15	0	1	28	0	0	8	0	5	0
STENO01998	14	0	105	46	0	0	0	146	0	181	0	0	6	26	151	0	279	9	137	281	139	0	280	6	9	101	0	0	0	39	0	0	39	39	0	9	9	31	9	31	0	1	0	0	0	54	0	7	0
STENO01999	7	0	0	0	0	0	0	49	0	0	0	0	3	15	0	0	0	5	0	0	47	0	0	3	5	0	0	0	0	0	0	0	0	0	0	5	5	17	5	17	0	1	0	0	0	0	0	0	0
[truncated: 15,422 more rows]
[truncated: 1,256 more columns]

## Sheet: Sheet1
SAMPLE_ID	SAMPLE_ID	GROUP	ORIGIN
677_lib1288+Sm6+human-invasive+sputum	677_lib1288	Sm6	human-invasive		sputum
678_lib1289+Sgn4+human-non-invasive+sputum	678_lib1289	Sgn4	human-non-invasive		sputum
682_lib1290+Sm7+human-non-invasive+respiratory	682_lib1290	Sm7	human-non-invasive		respiratory
683_lib1291+Sm15+human-non-invasive+sputum	683_lib1291	Sm15	human-non-invasive		sputum
685_lib1292+Sgn4+human-non-invasive+sputum	685_lib1292	Sgn4	human-non-invasive		sputum
686_lib1293+Sm3+human-non-invasive+sputum	686_lib1293	Sm3	human-non-invasive		sputum
70759958_SM+Sm3+human-non-invasive+human-invasive	70759958_SM	Sm3	human-non-invasive		human-invasive
70765745_SM+Sm18+human-invasive+human-invasive	70765745_SM	Sm18	human-invasive		human-invasive
70776747_SM+Sm4a+human-invasive+sputum	70776747_SM	Sm4a	human-invasive		sputum
70777231_SM+Sm15+human-non-invasive+respiratory	70777231_SM	Sm15	human-non-invasive		respiratory
70777904_SM+Sm4a+human-invasive+human-invasive	70777904_SM	Sm4a	human-invasive		human-invasive
70785961_SM+Sm4a+human-invasive+human-non-invasive	70785961_SM	Sm4a	human-invasive		human-non-invasive
70791382_SM+Sm6+human-invasive+human-invasive	70791382_SM	Sm6	human-invasive		human-invasive
70794895_SM+Sm10+human-invasive+respiratory	70794895_SM	Sm10	human-invasive		respiratory
70817558_SM+Sm12+human-invasive+human-non-invasive	70817558_SM	Sm12	human-invasive		human-non-invasive
70820413_SM+Sm4a+human-invasive+human-invasive	70820413_SM	Sm4a	human-invasive		human-invasive
70825635_SM+Sm18+human-invasive+human-non-invasive	70825635_SM	Sm18	human-invasive		human-non-invasive
70829216_SM+Sm6+human-invasive+human-invasive	70829216_SM	Sm6	human-invasive		human-invasive
70832896_SM+Sm4b+human-invasive+human-invasive	70832896_SM	Sm4b	human-invasive		human-invasive
70836402_SM+Sm18+human-invasive+human-non-invasive	70836402_SM	Sm18	human-invasive		human-non-invasive
70836614_SM+Sm6+human-invasive+human-invasive	70836614_SM	Sm6	human-invasive		human-invasive
70843004_SM+Sm4a+human-invasive+human-non-invasive	70843004_SM	Sm4a	human-invasive		human-non-invasive
70857419_SM+Sm4b+human-invasive+human-invasive	70857419_SM	Sm4b	human-invasive		human-invasive
70858755_SM+Sm6+human-invasive+human-invasive	70858755_SM	Sm6	human-invasive		human-invasive
71022033_SM+Sm6+human-invasive+human-invasive	71022033_SM	Sm6	human-invasive		human-invasive
71025487_SM+Sm11+environmental+human-invasive	71025487_SM	Sm11	environmental		human-invasive
71071387_SM+Sgn4+human-non-invasive+human-invasive	71071387_SM	Sgn4	human-non-invasive		human-invasive
71188690_SM+Sm4a+human-invasive+human-invasive	71188690_SM	Sm4a	human-invasive		human-invasive
943195P_S4+Sm4a+human-invasive+anthropogenic	943195P_S4	Sm4a	human-invasive		anthropogenic
943974Y_S5+Sm12+human-invasive+anthropogenic	943974Y_S5	Sm12	human-invasive		anthropogenic
944021Y_S6+Sm3+human-non-invasive+anthropogenic	944021Y_S6	Sm3	human-non-invasive		anthropogenic
944632W_S7+Sm12+human-invasive+anthropogenic	944632W_S7	Sm12	human-invasive		anthropogenic
944796D_S8+Sm12+human-invasive+anthropogenic	944796D_S8	Sm12	human-invasive		anthropogenic
945570W_S1+Sm12+human-invasive+anthropogenic	945570W_S1	Sm12	human-invasive		anthropogenic
945681R_S9+Sm3+human-non-invasive+anthropogenic	945681R_S9	Sm3	human-non-invasive		anthropogenic
CF112_lib1021+Sm6+human-invasive+sputum	CF112_lib1021	Sm6	human-invasive		sputum
CF148_lib1022+Sm6+human-invasive+sputum	CF148_lib1022	Sm6	human-invasive		sputum
CF341_lib1023+Sm6+human-invasive+sputum	CF341_lib1023	Sm6	human-invasive		sputum
CF346_lib1024+Sm6+human-invasive+sputum	CF346_lib1024	Sm6	human-invasive		sputum
CF398_lib1025+Sm6+human-invasive+sputum	CF398_lib1025	Sm6	human-invasive		sputum
DRR033224+Sm2+human-invasive+unknown	DRR033224	Sm2	human-invasive		unknown
DSM50170_lib1013+Sm6+human-invasive+human-non-invasive	DSM50170_lib1013	Sm6	human-invasive		human-non-invasive
e19_lib1300+Sgn3+environmental+environmental	e19_lib1300	Sgn3	environmental		environmental
ERR1015331+Sm4a+human-invasive+unknown	ERR1015331	Sm4a	human-invasive		unknown
ERR1015340+Sm2+human-invasive+unknown	ERR1015340	Sm2	human-invasive		unknown
ERR1015402+Sm9+human-non-invasive+unknown	ERR1015402	Sm9	human-non-invasive		unknown
ERR1015425+Sm4a+human-invasive+unknown	ERR1015425	Sm4a	human-invasive		unknown
ERR1512532+Sm11+environmental+environmental	ERR1512532	Sm11	environmental		environmental
ERR1891189+Sm5+human-invasive+human-invasive	ERR1891189	Sm5	human-invasive		human-invasive
ERR1891469+Sm5+human-invasive+human-invasive	ERR1891469	Sm5	human-invasive		human-invasive
ERR1891474+Sm5+human-invasive+human-invasive	ERR1891474	Sm5	human-invasive		human-invasive
ERR1891508+Sm6+human-invasive+human-invasive	ERR1891508	Sm6	human-invasive		human-invasive
ERR1891512+Sm4b+human-invasive+human-invasive	ERR1891512	Sm4b	human-invasive		human-invasive
F11_lib1301+Sm11+environmental+anthropogenic	F11_lib1301	Sm11	environmental		anthropogenic
GCA_000020665.1+Sm11+environmental+unknown	GCA_000020665.1	Sm11	environmental		unknown
GCA_000072485.1+Sm6+human-invasive+human-invasive	GCA_000072485.1	Sm6	human-invasive		human-invasive
GCA_000223885.1+Sm4b+human-invasive+environmental	GCA_000223885.1	Sm4b	human-invasive		environmental
GCA_000237025.2+Sm10+human-invasive+environmental	GCA_000237025.2	Sm10	human-invasive		environmental
GCA_000284595.1+Sm4a+human-invasive+unknown	GCA_000284595.1	Sm4a	human-invasive		unknown
GCA_000287935.1+Sm6+human-invasive+unknown	GCA_000287935.1	Sm6	human-invasive		unknown
GCA_000344215.1+Sm6+human-invasive+human-invasive	GCA_000344215.1	Sm6	human-invasive		human-invasive
GCA_000346445.1+Sm3+human-non-invasive+human-non-invasive	GCA_000346445.1	Sm3	human-non-invasive		human-non-invasive
GCA_000382065.1+Sm5+human-invasive+environmental	GCA_000382065.1	Sm5	human-invasive		environmental
GCA_000455625.1+Sm6+human-invasive+unknown	GCA_000455625.1	Sm6	human-invasive		unknown
GCA_000455685.1+Sm5+human-invasive+environmental	GCA_000455685.1	Sm5	human-invasive		environmental
GCA_000499565.1+Sm6+human-invasive+unknown	GCA_000499565.1	Sm6	human-invasive		unknown
GCA_000543365.1+Sgn3+environmental+environmental	GCA_000543365.1	Sgn3	environmental		environmental
GCA_000597745.1+Sm6+human-invasive+human-invasive	GCA_000597745.1	Sm6	human-invasive		human-invasive
GCA_000611735.2+Sm4a+human-invasive+human-non-invasive	GCA_000611735.2	Sm4a	human-invasive		human-non-invasive
GCA_000613205.1+Sgn3+environmental+environmental	GCA_000613205.1	Sgn3	environmental		environmental
GCA_000742995.1+Sm6+human-invasive+human-invasive	GCA_000742995.1	Sm6	human-invasive		human-invasive
GCA_000758465.1+Sm9+human-non-invasive+human-invasive	GCA_000758465.1	Sm9	human-non-invasive		human-invasive
GCA_000788095.1+Sm10+human-invasive+environmental	GCA_000788095.1	Sm10	human-invasive		environmental
GCA_000877275.1+Sm6+human-invasive+human-invasive	GCA_000877275.1	Sm6	human-invasive		human-invasive
GCA_000978875.1+Sm4a+human-invasive+human-non-invasive	GCA_000978875.1	Sm4a	human-invasive		human-non-invasive
GCA_001068535.1+Sm6+human-invasive+respiratory	GCA_001068535.1	Sm6	human-invasive		respiratory
GCA_001068765.1+Sm3+human-non-invasive+respiratory	GCA_001068765.1	Sm3	human-non-invasive		respiratory
GCA_001068915.1+Sm6+human-invasive+respiratory	GCA_001068915.1	Sm6	human-invasive		respiratory
GCA_001068965.1+Sgn3+environmental+respiratory	GCA_001068965.1	Sgn3	environmental		respiratory
GCA_001069005.1+Sm6+human-invasive+respiratory	GCA_001069005.1	Sm6	human-invasive		respiratory
GCA_001069105.1+Sm6+human-invasive+respiratory	GCA_001069105.1	Sm6	human-invasive		respiratory
GCA_001069235.1+Sm4a+human-invasive+respiratory	GCA_001069235.1	Sm4a	human-invasive		respiratory
GCA_001069295.1+Sm6+human-invasive+respiratory	GCA_001069295.1	Sm6	human-invasive		respiratory
GCA_001069345.1+Sm3+human-non-invasive+respiratory	GCA_001069345.1	Sm3	human-non-invasive		respiratory
GCA_001069405.1+Sm3+human-non-invasive+respiratory	GCA_001069405.1	Sm3	human-non-invasive		respiratory
GCA_001069435.1+Sm3+human-non-invasive+respiratory	GCA_001069435.1	Sm3	human-non-invasive		respiratory
GCA_001069555.1+Sm6+human-invasive+respiratory	GCA_001069555.1	Sm6	human-invasive		respiratory
GCA_001069565.1+Sm4a+human-invasive+respiratory	GCA_001069565.1	Sm4a	human-invasive		respiratory
GCA_001069595.1+Sm4a+human-invasive+respiratory	GCA_001069595.1	Sm4a	human-invasive		respiratory
GCA_001069605.1+Sm6+human-invasive+respiratory	GCA_001069605.1	Sm6	human-invasive		respiratory
GCA_001069645.1+Sm9+human-non-invasive+respiratory	GCA_001069645.1	Sm9	human-non-invasive		respiratory
GCA_001069685.1+Sm4a+human-invasive+respiratory	GCA_001069685.1	Sm4a	human-invasive		respiratory
GCA_001069715.1+Sm6+human-invasive+respiratory	GCA_001069715.1	Sm6	human-invasive		respiratory
GCA_001069755.1+Sm6+human-invasive+respiratory	GCA_001069755.1	Sm6	human-invasive		respiratory
GCA_001070185.1+Sm3+human-non-invasive+respiratory	GCA_001070185.1	Sm3	human-non-invasive		respiratory
GCA_001070325.1+Sm2+human-invasive+respiratory	GCA_001070325.1	Sm2	human-invasive		respiratory
GCA_001070785.1+Sm18+human-invasive+respiratory	GCA_001070785.1	Sm18	human-invasive		respiratory
GCA_001070945.1+Sm9+human-non-invasive+respiratory	GCA_001070945.1	Sm9	human-non-invasive		respiratory
GCA_001071065.1+Sm10+human-invasive+respiratory	GCA_001071065.1	Sm10	human-invasive		respiratory
GCA_001071175.1+Sm7+human-non-invasive+respiratory	GCA_001071175.1	Sm7	human-non-invasive		respiratory
GCA_001071195.1+Sm6+human-invasive+respiratory	GCA_001071195.1	Sm6	human-invasive		respiratory
GCA_001071285.1+Sm6+human-invasive+respiratory	GCA_001071285.1	Sm6	human-invasive		respiratory
GCA_001071335.1+Sm9+human-non-invasive+respiratory	GCA_001071335.1	Sm9	human-non-invasive		respiratory
GCA_001071345.1+Sm9+human-non-invasive+respiratory	GCA_001071345.1	Sm9	human-non-invasive		respiratory
GCA_001071475.1+Sm7+human-non-invasive+respiratory	GCA_001071475.1	Sm7	human-non-invasive		respiratory
GCA_001071655.1+Sm10+human-invasive+respiratory	GCA_001071655.1	Sm10	human-invasive		respiratory
GCA_001072155.1+Sm9+human-non-invasive+respiratory	GCA_001072155.1	Sm9	human-non-invasive		respiratory
GCA_001072215.1+Sm9+human-non-invasive+respiratory	GCA_001072215.1	Sm9	human-non-invasive		respiratory
GCA_001072355.1+Sm6+human-invasive+respiratory	GCA_001072355.1	Sm6	human-invasive		respiratory
GCA_001072535.1+Sm6+human-invasive+respiratory	GCA_001072535.1	Sm6	human-invasive		respiratory
GCA_001072635.1+Sm6+human-invasive+respiratory	GCA_001072635.1	Sm6	human-invasive		respiratory
GCA_001072655.1+Sm6+human-invasive+respiratory	GCA_001072655.1	Sm6	human-invasive		respiratory
GCA_001073225.1+Sm10+human-invasive+respiratory	GCA_001073225.1	Sm10	human-invasive		respiratory
GCA_001073355.1+Sm6+human-invasive+respiratory	GCA_001073355.1	Sm6	human-invasive		respiratory
GCA_001074685.1+Sm12+human-invasive+respiratory	GCA_001074685.1	Sm12	human-invasive		respiratory
GCA_001074785.1+Sm9+human-non-invasive+respiratory	GCA_001074785.1	Sm9	human-non-invasive		respiratory
GCA_001075175.1+Sm6+human-invasive+respiratory	GCA_001075175.1	Sm6	human-invasive		respiratory
GCA_001075475.1+Sm9+human-non-invasive+respiratory	GCA_001075475.1	Sm9	human-non-invasive		respiratory
GCA_001075485.1+Sm9+human-non-invasive+respiratory	GCA_001075485.1	Sm9	human-non-invasive		respiratory
GCA_001075985.1+Sm4a+human-invasive+respiratory	GCA_001075985.1	Sm4a	human-invasive		respiratory
GCA_001274595.1+Sm12+human-invasive+human-invasive	GCA_001274595.1	Sm12	human-invasive		human-invasive
GCA_001274655.1+Sm10+human-invasive+human-invasive	GCA_001274655.1	Sm10	human-invasive		human-invasive
GCA_001274675.1+Sm10+human-invasive+human-invasive	GCA_001274675.1	Sm10	human-invasive		human-invasive
GCA_001275075.1+Sm4a+human-invasive+human-invasive	GCA_001275075.1	Sm4a	human-invasive		human-invasive
GCA_001275085.1+Sm6+human-invasive+human-invasive	GCA_001275085.1	Sm6	human-invasive		human-invasive
GCA_001275095.1+Sm2+human-invasive+human-invasive	GCA_001275095.1	Sm2	human-invasive		human-invasive
GCA_001286925.1+Sm3+human-non-invasive+unknown	GCA_001286925.1	Sm3	human-non-invasive		unknown
GCA_001297005.1+Sm10+human-invasive+unknown	GCA_001297005.1	Sm10	human-invasive		unknown
GCA_001431665.1+Sm1+human-non-invasive+human-invasive	GCA_001431665.1	Sm1	human-non-invasive		human-invasive
GCA_001431675.1+Sm7+human-non-invasive+human-invasive	GCA_001431675.1	Sm7	human-non-invasive		human-invasive
GCA_001499695.1+Sm6+human-invasive+environmental	GCA_001499695.1	Sm6	human-invasive		environmental
GCA_001499715.1+Sm5+human-invasive+environmental	GCA_001499715.1	Sm5	human-invasive		environmental
GCA_001499755.1+Sgn3+environmental+environmental	GCA_001499755.1	Sgn3	environmental		environmental
GCA_001542395.1+Sm6+human-invasive+unknown	GCA_001542395.1	Sm6	human-invasive		unknown
GCA_001591205.1+Sm6+human-invasive+unknown	GCA_001591205.1	Sm6	human-invasive		unknown
GCA_001595975.1+Sm6+human-invasive+unknown	GCA_001595975.1	Sm6	human-invasive		unknown
GCA_001619675.1+Sm4a+human-invasive+human-invasive	GCA_001619675.1	Sm4a	human-invasive		human-invasive
GCA_001651505.1+Sm2+human-invasive+unknown	GCA_001651505.1	Sm2	human-invasive		unknown
GCA_001676295.1+Sm3+human-non-invasive+environmental	GCA_001676295.1	Sm3	human-non-invasive		environmental
GCA_001676315.1+Sgn4+human-non-invasive+environmental	GCA_001676315.1	Sgn4	human-non-invasive		environmental
GCA_001676375.1+Sm6+human-invasive+environmental	GCA_001676375.1	Sm6	human-invasive		environmental
GCA_001676385.1+ungrouped+environmental+environmental	GCA_001676385.1	ungrouped	environmental		environmental
GCA_001676395.1+Sm3+human-non-invasive+environmental	GCA_001676395.1	Sm3	human-non-invasive		environmental
GCA_001676435.1+Sgn4+human-non-invasive+environmental	GCA_001676435.1	Sgn4	human-non-invasive		environmental
GCA_001676445.1+Sm3+human-non-invasive+environmental	GCA_001676445.1	Sm3	human-non-invasive		environmental
GCA_001858265.1+Sm9+human-non-invasive+unknown	GCA_001858265.1	Sm9	human-non-invasive		unknown
GCA_001866065.1+Sm10+human-invasive+unkown	GCA_001866065.1	Sm10	human-invasive		unkown
GCA_001889565.1+Sgn3+environmental+environmental	GCA_001889565.1	Sgn3	environmental		environmental
GCA_002025605.1+Sgn1+environmental+environmental	GCA_002025605.1	Sgn1	environmental		environmental
GCA_002138415.1+Sm8+human-non-invasive+unknown	GCA_002138415.1	Sm8	human-non-invasive		unknown
GCA_002189545.1+Sm4a+human-invasive+unknown	GCA_002189545.1	Sm4a	human-invasive		unknown
GCA_002189565.1+Sm6+human-invasive+unknown	GCA_002189565.1	Sm6	human-invasive		unknown
GCA_002277735.1+Sm3+human-non-invasive+unkown	GCA_002277735.1	Sm3	human-non-invasive		unkown
GCA_002294505.1+Sm6+human-invasive+environmental	GCA_002294505.1	Sm6	human-invasive		environmental
GCA_002296355.1+Sm6+human-invasive+environmental	GCA_002296355.1	Sm6	human-invasive		environmental
GCA_002298285.1+Sgn3+environmental+environmental	GCA_002298285.1	Sgn3	environmental		environmental
GCA_002308015.1+Sm3+human-non-invasive+environmental	GCA_002308015.1	Sm3	human-non-invasive		environmental
GCA_002316475.1+Sgn1+environmental+environmental	GCA_002316475.1	Sgn1	environmental		environmental
GCA_002320635.1+Sm6+human-invasive+environmental	GCA_002320635.1	Sm6	human-invasive		environmental
GCA_002322825.1+Sm9+human-non-invasive+environmental	GCA_002322825.1	Sm9	human-non-invasive		environmental
GCA_002332595.1+Sgn3+environmental+environmental	GCA_002332595.1	Sgn3	environmental		environmental
GCA_002335325.1+Sm6+human-invasive+environmental	GCA_002335325.1	Sm6	human-invasive		environmental
GCA_002345355.1+Sgn3+environmental+environmental	GCA_002345355.1	Sgn3	environmental		environmental
GCA_002364755.1+Sgn1+environmental+environmental	GCA_002364755.1	Sgn1	environmental		environmental
GCA_002367155.1+Sm7+human-non-invasive+environmental	GCA_002367155.1	Sm7	human-non-invasive		environmental
GCA_002377295.1+Sgn2+unknown+environmental	GCA_002377295.1	Sgn2	unknown		environmental
GCA_002378285.1+Sm9+human-non-invasive+environmental	GCA_002378285.1	Sm9	human-non-invasive		environmental
GCA_002378345.1+Sm6+human-invasive+environmental	GCA_002378345.1	Sm6	human-invasive		environmental
GCA_002378385.1+Sm12+human-invasive+environmental	GCA_002378385.1	Sm12	human-invasive		environmental
GCA_002384285.1+Sm5+human-invasive+environmental	GCA_002384285.1	Sm5	human-invasive		environmental
GCA_002384535.1+Sm9+human-non-invasive+environmental	GCA_002384535.1	Sm9	human-non-invasive		environmental
GCA_002388155.1+Sgn1+environmental+environmental	GCA_002388155.1	Sgn1	environmental		environmental
GCA_002389805.1+Sm6+human-invasive+environmental	GCA_002389805.1	Sm6	human-invasive		environmental
GCA_002389885.1+Sm10+human-invasive+environmental	GCA_002389885.1	Sm10	human-invasive		environmental
GCA_002391785.1+Sm6+human-invasive+environmental	GCA_002391785.1	Sm6	human-invasive		environmental
GCA_002392005.1+Sm4a+human-invasive+environmental	GCA_002392005.1	Sm4a	human-invasive		environmental
GCA_002413905.1+Sgn1+environmental+environmental	GCA_002413905.1	Sgn1	environmental		environmental
GCA_002415825.1+Sm6+human-invasive+environmental	GCA_002415825.1	Sm6	human-invasive		environmental
GCA_002416205.1+Sm9+human-non-invasive+environmental	GCA_002416205.1	Sm9	human-non-invasive		environmental
GCA_002418505.1+Sgn1+environmental+environmental	GCA_002418505.1	Sgn1	environmental		environmental
GCA_002420585.1+Sm3+human-non-invasive+environmental	GCA_002420585.1	Sm3	human-non-invasive		environmental
GCA_002421325.1+Sm6+human-invasive+environmental	GCA_002421325.1	Sm6	human-invasive		environmental
GCA_002425625.1+Sgn1+environmental+environmental	GCA_002425625.1	Sgn1	environmental		environmental
GCA_002428185.1+Sgn1+environmental+environmental	GCA_002428185.1	Sgn1	environmental		environmental
GCA_002432605.1+Sm9+human-non-invasive+environmental	GCA_002432605.1	Sm9	human-non-invasive		environmental
GCA_002439195.1+Sm4a+human-invasive+environmental	GCA_002439195.1	Sm4a	human-invasive		environmental
GCA_002440325.1+Sm9+human-non-invasive+environmental	GCA_002440325.1	Sm9	human-non-invasive		environmental
GCA_002440445.1+Sm2+human-invasive+environmental	GCA_002440445.1	Sm2	human-invasive		environmental
GCA_002440715.1+Sgn4+human-non-invasive+environmental	GCA_002440715.1	Sgn4	human-non-invasive		environmental
GCA_002453345.1+Sm6+human-invasive+environmental	GCA_002453345.1	Sm6	human-invasive		environmental
GCA_002453555.1+Sm5+human-invasive+environmental	GCA_002453555.1	Sm5	human-invasive		environmental
GCA_002470085.1+Sm6+human-invasive+environmental	GCA_002470085.1	Sm6	human-invasive		environmental
GCA_002477025.1+Sm10+human-invasive+environmental	GCA_002477025.1	Sm10	human-invasive		environmental
GCA_002478195.1+Sm6+human-invasive+environmental	GCA_002478195.1	Sm6	human-invasive		environmental
GCA_002479535.1+Sm10+human-invasive+environmental	GCA_002479535.1	Sm10	human-invasive		environmental
GCA_002482325.1+Sgn1+environmental+environmental	GCA_002482325.1	Sgn1	environmental		environmental
GCA_002501375.1+Sm6+human-invasive+environmental	GCA_002501375.1	Sm6	human-invasive		environmental
GCA_002750935.1+Sgn3+environmental+environmental	GCA_002750935.1	Sgn3	environmental		environmental
GCA_002798885.1+Sm11+environmental+unkown	GCA_002798885.1	Sm11	environmental		unkown
GCA_002798925.1+Sm18+human-invasive+anthropogenic	GCA_002798925.1	Sm18	human-invasive		anthropogenic
GCA_002798945.1+Sm7+human-non-invasive+anthropogenic	GCA_002798945.1	Sm7	human-non-invasive		anthropogenic
GCA_002798965.1+Sgn3+environmental+environmental	GCA_002798965.1	Sgn3	environmental		environmental
GCA_002798995.1+Sgn3+environmental+environmental	GCA_002798995.1	Sgn3	environmental		environmental
GCA_002799015.1+Sm6+human-invasive+anthropogenic	GCA_002799015.1	Sm6	human-invasive		anthropogenic
GCA_002799025.1+Sgn3+environmental+environmental	GCA_002799025.1	Sgn3	environmental		environmental
GCA_002799055.1+Sm6+human-invasive+environmental	GCA_002799055.1	Sm6	human-invasive		environmental
GCA_002799065.1+Sm11+environmental+human-invasive	GCA_002799065.1	Sm11	environmental		human-invasive
GCA_002799095.1+Sm9+human-non-invasive+human-invasive	GCA_002799095.1	Sm9	human-non-invasive		human-invasive
GCA_002799105.1+Sm6+human-invasive+human-non-invasive	GCA_002799105.1	Sm6	human-invasive		human-non-invasive
GCA_002799135.1+Sm6+human-invasive+sputum	GCA_002799135.1	Sm6	human-invasive		sputum
GCA_002799145.1+Sm6+human-invasive+human-invasive	GCA_002799145.1	Sm6	human-invasive		human-invasive
GCA_002799155.1+Sm4b+human-invasive+human-invasive	GCA_002799155.1	Sm4b	human-invasive		human-invasive
GCA_002799165.1+Sm18+human-invasive+human-invasive	GCA_002799165.1	Sm18	human-invasive		human-invasive
GCA_002799215.1+Sm3+human-non-invasive+unknown	GCA_002799215.1	Sm3	human-non-invasive		unknown
GCA_002799225.1+Sm10+human-invasive+sputum	GCA_002799225.1	Sm10	human-invasive		sputum
GCA_002799235.1+Sm4a+human-invasive+human-invasive	GCA_002799235.1	Sm4a	human-invasive		human-invasive
GCA_002799245.1+Sm14+environmental+anthropogenic	GCA_002799245.1	Sm14	environmental		anthropogenic
GCA_002799295.1+Sm18+human-invasive+anthropogenic	GCA_002799295.1	Sm18	human-invasive		anthropogenic
GCA_002847385.1+Sm4b+human-invasive+unkown	GCA_002847385.1	Sm4b	human-invasive		unkown
GCA_003006605.1+Sm3+human-non-invasive+unknown	GCA_003006605.1	Sm3	human-non-invasive		unknown
GCA_003006785.1+Sm10+human-invasive+unknown	GCA_003006785.1	Sm10	human-invasive		unknown
GCA_003015035.1+Sm18+human-invasive+environmental	GCA_003015035.1	Sm18	human-invasive		environmental
GCA_003086675.1+Sgn2+unknown+environmental	GCA_003086675.1	Sgn2	unknown		environmental
GCA_003086695.1+Sgn2+unknown+unknown	GCA_003086695.1	Sgn2	unknown		unknown
GCA_003086775.1+Sgn1+environmental+environmental	GCA_003086775.1	Sgn1	environmental		environmental
GCA_003086795.1+Sgn1+environmental+unknown	GCA_003086795.1	Sgn1	environmental		unknown
GCA_003086815.1+Sgn2+unknown+environmental	GCA_003086815.1	Sgn2	unknown		environmental
GCA_003086835.1+Sgn1+environmental+environmental	GCA_003086835.1	Sgn1	environmental		environmental
GCA_003086855.1+Sgn2+unknown+environmental	GCA_003086855.1	Sgn2	unknown		environmental
GCA_003086875.1+Sgn2+unknown+environmental	GCA_003086875.1	Sgn2	unknown		environmental
GCA_003086895.1+Sgn1+environmental+unknown	GCA_003086895.1	Sgn1	environmental		unknown
GCA_003086915.1+Sgn1+environmental+environmental	GCA_003086915.1	Sgn1	environmental		environmental
GCA_900113425.1+Sgn4+human-non-invasive+unknown	GCA_900113425.1	Sgn4	human-non-invasive		unknown
GCA_900186865.1+Sm6+human-invasive+unknown	GCA_900186865.1	Sm6	human-invasive		unknown
H1-1_S15+Sm16+anthropogenic+anthropogenic	H1-1_S15	Sm16	anthropogenic		anthropogenic
H2-1_S2+Sm12+human-invasive+anthropogenic	H2-1_S2	Sm12	human-invasive		anthropogenic
H2-2_S1+Sm6+human-invasive+anthropogenic	H2-2_S1	Sm6	human-invasive		anthropogenic
ICU02_lib1323+Sm2+human-invasive+unknown	ICU02_lib1323	Sm2	human-invasive		unknown
ICU06_lib1324+Sm2+human-invasive+unknown	ICU06_lib1324	Sm2	human-invasive		unknown
ICU107_lib1331+Sm6+human-invasive+unknown	ICU107_lib1331	Sm6	human-invasive		unknown
ICU119_lib1332+Sm2+human-invasive+unknown	ICU119_lib1332	Sm2	human-invasive		unknown
ICU152_lib1333+Sm6+human-invasive+unknown	ICU152_lib1333	Sm6	human-invasive		unknown
ICU173_lib1334+Sm6+human-invasive+unknown	ICU173_lib1334	Sm6	human-invasive		unknown
ICU18-s2_lib1325+Sm6+human-invasive+unknown	ICU18-s2_lib1325	Sm6	human-invasive		unknown
ICU18_lib1016+Sm6+human-invasive+unknown	ICU18_lib1016	Sm6	human-invasive		unknown
ICU21_lib1326+Sm3+human-non-invasive+unknown	ICU21_lib1326	Sm3	human-non-invasive		unknown
ICU24_lib1327+Sm6+human-invasive+unknown	ICU24_lib1327	Sm6	human-invasive		unknown
ICU254_lib1019+Sm8+human-non-invasive+sputum	ICU254_lib1019	Sm8	human-non-invasive		sputum
ICU29_lib1017+Sm7+human-non-invasive+respiratory	ICU29_lib1017	Sm7	human-non-invasive		respiratory
ICU300-s2_lib1335+Sgn3+environmental+unknown	ICU300-s2_lib1335	Sgn3	environmental		unknown
ICU300_lib1020+Sgn3+environmental+respiratory	ICU300_lib1020	Sgn3	environmental		respiratory
ICU326_lib1336+Sm14+environmental+unknown	ICU326_lib1336	Sm14	environmental		unknown
ICU331_lib1337+Sm6+human-invasive+unknown	ICU331_lib1337	Sm6	human-invasive		unknown
ICU57-s2_lib1328+Sm3+human-non-invasive+unknown	ICU57-s2_lib1328	Sm3	human-non-invasive		unknown
ICU57_lib1018+Sm3+human-non-invasive+unknown	ICU57_lib1018	Sm3	human-non-invasive		unknown
ICU82_lib1329+Sm4a+human-invasive+unknown	ICU82_lib1329	Sm4a	human-invasive		unknown
ICU98_lib1330+Sm2+human-invasive+unknown	ICU98_lib1330	Sm2	human-invasive		unknown
K279a_lib1012+Sm6+human-invasive+human-invasive	K279a_lib1012	Sm6	human-invasive		human-invasive
k3561_lib1520+Sgn4+human-non-invasive+environmental	k3561_lib1520	Sgn4	human-non-invasive		environmental
LB452166_SM+Sm4a+human-invasive+anthropogenic	LB452166_SM	Sm4a	human-invasive		anthropogenic
LMG10853_lib1294+Sm3+human-non-invasive+sputum	LMG10853_lib1294	Sm3	human-non-invasive		sputum
LMG10874_lib1296+Sm7+human-non-invasive+human-invasive	LMG10874_lib1296	Sm7	human-non-invasive		human-invasive
LMG10879_lib1297+Sgn3+environmental+environmental	LMG10879_lib1297	Sgn3	environmental		environmental
LMG10996_lib1298+Sm9+human-non-invasive+human-non-invasive	LMG10996_lib1298	Sm9	human-non-invasive		human-non-invasive
LMG11112_lib1014+Sm7+human-non-invasive+human-invasive	LMG11112_lib1014	Sm7	human-non-invasive		human-invasive
LMG11114_lib1299+Sm2+human-invasive+human-invasive	LMG11114_lib1299	Sm2	human-invasive		human-invasive
MP1_lib1026+Sgn3+environmental+environmental	MP1_lib1026	Sgn3	environmental		environmental
MP2_lib1027+Sm11+environmental+environmental	MP2_lib1027	Sm11	environmental		environmental
MSP001_S1+Sm9+human-non-invasive+anthropogenic	MSP001_S1	Sm9	human-non-invasive		anthropogenic
MSP002_S2+Sm12+human-invasive+anthropogenic	MSP002_S2	Sm12	human-invasive		anthropogenic
MSP003_S3+Sm3+human-non-invasive+sputum	MSP003_S3	Sm3	human-non-invasive		sputum
MSP004_S4+Sm6+human-invasive+sputum	MSP004_S4	Sm6	human-invasive		sputum
MSP005_S5+Sm6+human-invasive+sputum	MSP005_S5	Sm6	human-invasive		sputum
MSP006_S6+Sm6+human-invasive+sputum	MSP006_S6	Sm6	human-invasive		sputum
MSP007_S7+Sm6+human-invasive+respiratory	MSP007_S7	Sm6	human-invasive		respiratory
MSP008_S8+Sm6+human-invasive+sputum	MSP008_S8	Sm6	human-invasive		sputum
MSP009_S9+Sm15+human-non-invasive+anthropogenic	MSP009_S9	Sm15	human-non-invasive		anthropogenic
MSP010_S10+Sm12+human-invasive+anthropogenic	MSP010_S10	Sm12	human-invasive		anthropogenic
MSP011_S11+Sm9+human-non-invasive+anthropogenic	MSP011_S11	Sm9	human-non-invasive		anthropogenic
MSP012_S12+Sm12+human-invasive+anthropogenic	MSP012_S12	Sm12	human-invasive		anthropogenic
MSP013_S13+Sm12+human-invasive+anthropogenic	MSP013_S13	Sm12	human-invasive		anthropogenic
MSP014_S14+Sm6+human-invasive+anthropogenic	MSP014_S14	Sm6	human-invasive		anthropogenic
MSP015_S15+Sm6+human-invasive+anthropogenic	MSP015_S15	Sm6	human-invasive		anthropogenic
PEG-100_lib14863+Sm6+human-invasive+human-invasive	PEG-100_lib14863	Sm6	human-invasive		human-invasive
PEG-101_lib14864+Sm6+human-invasive+human-invasive	PEG-101_lib14864	Sm6	human-invasive		human-invasive
PEG-102_lib14865+Sm6+human-invasive+human-non-invasive	PEG-102_lib14865	Sm6	human-invasive		human-non-invasive
PEG-103_lib14866+Sm10+human-invasive+human-invasive	PEG-103_lib14866	Sm10	human-invasive		human-invasive
PEG-104_lib14867+Sm6+human-invasive+human-invasive	PEG-104_lib14867	Sm6	human-invasive		human-invasive
PEG-105_lib14868+Sm10+human-invasive+human-non-invasive	PEG-105_lib14868	Sm10	human-invasive		human-non-invasive
PEG-106_lib14869+Sm13+human-invasive+respiratory	PEG-106_lib14869	Sm13	human-invasive		respiratory
PEG-107_lib14870+Sm4a+human-invasive+human-non-invasive	PEG-107_lib14870	Sm4a	human-invasive		human-non-invasive
PEG-108_lib14871+Sgn4+human-non-invasive+human-invasive	PEG-108_lib14871	Sgn4	human-non-invasive		human-invasive
PEG-109_lib14872+Sm4a+human-invasive+human-invasive	PEG-109_lib14872	Sm4a	human-invasive		human-invasive
PEG-110_lib14873+Sm6+human-invasive+respiratory	PEG-110_lib14873	Sm6	human-invasive		respiratory
PEG-111_lib14874+Sm8+human-non-invasive+respiratory	PEG-111_lib14874	Sm8	human-non-invasive		respiratory
PEG-112_lib14875+Sm10+human-invasive+human-invasive	PEG-112_lib14875	Sm10	human-invasive		human-invasive
PEG-114_lib14877+Sm3+human-non-invasive+respiratory	PEG-114_lib14877	Sm3	human-non-invasive		respiratory
PEG-115_lib14878+Sm14+environmental+human-non-invasive	PEG-115_lib14878	Sm14	environmental		human-non-invasive
PEG-116_lib14879+Sm6+human-invasive+human-non-invasive	PEG-116_lib14879	Sm6	human-invasive		human-non-invasive
PEG-117_lib14880+Sm10+human-invasive+human-non-invasive	PEG-117_lib14880	Sm10	human-invasive		human-non-invasive
PEG-118_lib14881+Sm7+human-non-invasive+human-non-invasive	PEG-118_lib14881	Sm7	human-non-invasive		human-non-invasive
PEG-119_lib15215+Sm6+human-invasive+sputum	PEG-119_lib15215	Sm6	human-invasive		sputum
PEG-11_lib14767+Sm3+human-non-invasive+respiratory	PEG-11_lib14767	Sm3	human-non-invasive		respiratory
PEG-120_lib15216+Sm17+human-non-invasive+respiratory	PEG-120_lib15216	Sm17	human-non-invasive		respiratory
PEG-121_lib15217+Sm4a+human-invasive+human-non-invasive	PEG-121_lib15217	Sm4a	human-invasive		human-non-invasive
PEG-122_lib15218+Sm15+human-non-invasive+respiratory	PEG-122_lib15218	Sm15	human-non-invasive		respiratory
PEG-123_lib15219+Sm10+human-invasive+sputum	PEG-123_lib15219	Sm10	human-invasive		sputum
PEG-124_lib15220+Sm1+human-non-invasive+human-non-invasive	PEG-124_lib15220	Sm1	human-non-invasive		human-non-invasive
PEG-125_lib15221+Sm6+human-invasive+human-non-invasive	PEG-125_lib15221	Sm6	human-invasive		human-non-invasive
PEG-126_lib15222+Sm12+human-invasive+sputum	PEG-126_lib15222	Sm12	human-invasive		sputum
PEG-127_lib15223+Sm6+human-invasive+human-non-invasive	PEG-127_lib15223	Sm6	human-invasive		human-non-invasive
PEG-128_lib15224+Sm6+human-invasive+human-non-invasive	PEG-128_lib15224	Sm6	human-invasive		human-non-invasive
PEG-129_lib15225+Sm6+human-invasive+human-invasive	PEG-129_lib15225	Sm6	human-invasive		human-invasive
PEG-12_lib14768+Sm9+human-non-invasive+human-non-invasive	PEG-12_lib14768	Sm9	human-non-invasive		human-non-invasive
PEG-130_lib15226+Sm4a+human-invasive+human-non-invasive	PEG-130_lib15226	Sm4a	human-invasive		human-non-invasive
PEG-131_lib15227+Sm6+human-invasive+human-invasive	PEG-131_lib15227	Sm6	human-invasive		human-invasive
PEG-132_lib15228+Sm13+human-invasive+human-non-invasive	PEG-132_lib15228	Sm13	human-invasive		human-non-invasive
PEG-133_lib15229+Sm6+human-invasive+sputum	PEG-133_lib15229	Sm6	human-invasive		sputum
PEG-134_lib15230+Sm6+human-invasive+sputum	PEG-134_lib15230	Sm6	human-invasive		sputum
PEG-135_lib15231+Sm6+human-invasive+sputum	PEG-135_lib15231	Sm6	human-invasive		sputum
PEG-136_lib15232+Sm16+anthropogenic+sputum	PEG-136_lib15232	Sm16	anthropogenic		sputum
PEG-137_lib15233+Sm3+human-non-invasive+human-invasive	PEG-137_lib15233	Sm3	human-non-invasive		human-invasive
PEG-138_lib15234+Sm7+human-non-invasive+sputum	PEG-138_lib15234	Sm7	human-non-invasive		sputum
PEG-139_lib15235+Sm7+human-non-invasive+sputum	PEG-139_lib15235	Sm7	human-non-invasive		sputum
PEG-13_lib14769+Sm9+human-non-invasive+human-non-invasive	PEG-13_lib14769	Sm9	human-non-invasive		human-non-invasive
PEG-140_lib15236+Sm7+human-non-invasive+human-non-invasive	PEG-140_lib15236	Sm7	human-non-invasive		human-non-invasive
PEG-141_lib15237+Sm16+anthropogenic+respiratory	PEG-141_lib15237	Sm16	anthropogenic		respiratory
PEG-142_lib15238+Sm4a+human-invasive+human-non-invasive	PEG-142_lib15238	Sm4a	human-invasive		human-non-invasive
PEG-143_lib15239+Sm6+human-invasive+human-non-invasive	PEG-143_lib15239	Sm6	human-invasive		human-non-invasive
PEG-144_lib15240+Sm6+human-invasive+human-non-invasive	PEG-144_lib15240	Sm6	human-invasive		human-non-invasive
PEG-145_lib15241+Sm4a+human-invasive+respiratory	PEG-145_lib15241	Sm4a	human-invasive		respiratory
PEG-146_lib15242+Sm7+human-non-invasive+human-non-invasive	PEG-146_lib15242	Sm7	human-non-invasive		human-non-invasive
PEG-147_lib15243+Sm11+environmental+sputum	PEG-147_lib15243	Sm11	environmental		sputum
PEG-148_lib15244+Sm9+human-non-invasive+human-non-invasive	PEG-148_lib15244	Sm9	human-non-invasive		human-non-invasive
PEG-149_lib15245+Sm6+human-invasive+human-non-invasive	PEG-149_lib15245	Sm6	human-invasive		human-non-invasive
PEG-150_lib15246+Sm4a+human-invasive+human-non-invasive	PEG-150_lib15246	Sm4a	human-invasive		human-non-invasive
PEG-151_lib15247+Sm6+human-invasive+human-non-invasive	PEG-151_lib15247	Sm6	human-invasive		human-non-invasive
PEG-152_lib15248+Sm15+human-non-invasive+respiratory	PEG-152_lib15248	Sm15	human-non-invasive		respiratory
PEG-153_lib15249+Sm6+human-invasive+respiratory	PEG-153_lib15249	Sm6	human-invasive		respiratory
PEG-154_lib15250+Sm4a+human-invasive+human-non-invasive	PEG-154_lib15250	Sm4a	human-invasive		human-non-invasive
PEG-155_lib15251+Sm6+human-invasive+human-non-invasive	PEG-155_lib15251	Sm6	human-invasive		human-non-invasive
PEG-156_lib15252+Sm18+human-invasive+human-non-invasive	PEG-156_lib15252	Sm18	human-invasive		human-non-invasive
PEG-157_lib15253+Sm9+human-non-invasive+sputum	PEG-157_lib15253	Sm9	human-non-invasive		sputum
PEG-158_lib15254+Sm4a+human-invasive+respiratory	PEG-158_lib15254	Sm4a	human-invasive		respiratory
PEG-159_lib15255+Sm6+human-invasive+human-non-invasive	PEG-159_lib15255	Sm6	human-invasive		human-non-invasive
PEG-15_lib14771+Sm6+human-invasive+respiratory	PEG-15_lib14771	Sm6	human-invasive		respiratory
PEG-160_lib15256+Sm6+human-invasive+respiratory	PEG-160_lib15256	Sm6	human-invasive		respiratory
PEG-161_lib15257+Sm9+human-non-invasive+respiratory	PEG-161_lib15257	Sm9	human-non-invasive		respiratory
PEG-162_lib15258+Sm9+human-non-invasive+sputum	PEG-162_lib15258	Sm9	human-non-invasive		sputum
PEG-163_lib15259+Sm4a+human-invasive+human-non-invasive	PEG-163_lib15259	Sm4a	human-invasive		human-non-invasive
PEG-164_lib15260+Sm4a+human-invasive+human-non-invasive	PEG-164_lib15260	Sm4a	human-invasive		human-non-invasive
PEG-165_lib15261+Sm7+human-non-invasive+human-non-invasive	PEG-165_lib15261	Sm7	human-non-invasive		human-non-invasive
PEG-166_lib15262+Sm17+human-non-invasive+human-non-invasive	PEG-166_lib15262	Sm17	human-non-invasive		human-non-invasive
PEG-167_lib15263+Sm9+human-non-invasive+sputum	PEG-167_lib15263	Sm9	human-non-invasive		sputum
PEG-168_lib15264+Sm6+human-invasive+respiratory	PEG-168_lib15264	Sm6	human-invasive		respiratory
PEG-169_lib15265+Sm10+human-invasive+respiratory	PEG-169_lib15265	Sm10	human-invasive		respiratory
PEG-16_lib14772+Sm12+human-invasive+human-non-invasive	PEG-16_lib14772	Sm12	human-invasive		human-non-invasive
PEG-170_lib15266+Sm6+human-invasive+respiratory	PEG-170_lib15266	Sm6	human-invasive		respiratory
PEG-171_lib15267+Sm7+human-non-invasive+respiratory	PEG-171_lib15267	Sm7	human-non-invasive		respiratory
PEG-172_lib15268+Sm6+human-invasive+sputum	PEG-172_lib15268	Sm6	human-invasive		sputum
PEG-173_lib15269+Sm9+human-non-invasive+respiratory	PEG-173_lib15269	Sm9	human-non-invasive		respiratory
PEG-174_lib15270+Sm7+human-non-invasive+respiratory	PEG-174_lib15270	Sm7	human-non-invasive		respiratory
PEG-175_lib15271+Sm6+human-invasive+human-non-invasive	PEG-175_lib15271	Sm6	human-invasive		human-non-invasive
PEG-176_lib15272+Sm6+human-invasive+respiratory	PEG-176_lib15272	Sm6	human-invasive		respiratory
PEG-177_lib15273+Sm6+human-invasive+human-non-invasive	PEG-177_lib15273	Sm6	human-invasive		human-non-invasive
PEG-178_lib15274+Sm6+human-invasive+human-non-invasive	PEG-178_lib15274	Sm6	human-invasive		human-non-invasive
PEG-179_lib15283+Sm6+human-invasive+human-non-invasive	PEG-179_lib15283	Sm6	human-invasive		human-non-invasive
PEG-180_lib15284+Sm11+environmental+human-invasive	PEG-180_lib15284	Sm11	environmental		human-invasive
PEG-181_lib15285+Sm4a+human-invasive+human-non-invasive	PEG-181_lib15285	Sm4a	human-invasive		human-non-invasive
PEG-182_lib15286+Sm13+human-invasive+human-invasive	PEG-182_lib15286	Sm13	human-invasive		human-invasive
PEG-184_lib15288+Sm4a+human-invasive+human-invasive	PEG-184_lib15288	Sm4a	human-invasive		human-invasive
PEG-187_lib15291+Sm12+human-invasive+human-non-invasive	PEG-187_lib15291	Sm12	human-invasive		human-non-invasive
PEG-188_lib15292+Sm17+human-non-invasive+human-non-invasive	PEG-188_lib15292	Sm17	human-non-invasive		human-non-invasive
PEG-189_lib15293+Sm6+human-invasive+respiratory	PEG-189_lib15293	Sm6	human-invasive		respiratory
PEG-18_lib14774+Sm4a+human-invasive+respiratory	PEG-18_lib14774	Sm4a	human-invasive		respiratory
PEG-191_lib15295+Sm18+human-invasive+respiratory	PEG-191_lib15295	Sm18	human-invasive		respiratory
PEG-192_lib15296+Sm7+human-non-invasive+respiratory	PEG-192_lib15296	Sm7	human-non-invasive		respiratory
PEG-193_lib15297+Sm4a+human-invasive+human-non-invasive	PEG-193_lib15297	Sm4a	human-invasive		human-non-invasive
PEG-194_lib15298+Sm4a+human-invasive+human-non-invasive	PEG-194_lib15298	Sm4a	human-invasive		human-non-invasive
PEG-195_lib15299+Sm6+human-invasive+human-non-invasive	PEG-195_lib15299	Sm6	human-invasive		human-non-invasive
PEG-196_lib15300+Sm2+human-invasive+sputum	PEG-196_lib15300	Sm2	human-invasive		sputum
PEG-197_lib15301+Sm7+human-non-invasive+sputum	PEG-197_lib15301	Sm7	human-non-invasive		sputum
PEG-198_lib15302+Sm6+human-invasive+human-non-invasive	PEG-198_lib15302	Sm6	human-invasive		human-non-invasive
PEG-199_lib15303+Sm4a+human-invasive+human-non-invasive	PEG-199_lib15303	Sm4a	human-invasive		human-non-invasive
PEG-1_lib14757+Sm6+human-invasive+human-non-invasive	PEG-1_lib14757	Sm6	human-invasive		human-non-invasive
PEG-200_lib15304+Sm6+human-invasive+human-invasive	PEG-200_lib15304	Sm6	human-invasive		human-invasive
PEG-201_lib15305+Sm18+human-invasive+respiratory	PEG-201_lib15305	Sm18	human-invasive		respiratory
PEG-202_lib15306+Sm6+human-invasive+sputum	PEG-202_lib15306	Sm6	human-invasive		sputum
PEG-203_lib15307+Sm14+environmental+human-invasive	PEG-203_lib15307	Sm14	environmental		human-invasive
PEG-204_lib15308+Sm3+human-non-invasive+human-non-invasive	PEG-204_lib15308	Sm3	human-non-invasive		human-non-invasive
PEG-205_lib15309+Sm4a+human-invasive+respiratory	PEG-205_lib15309	Sm4a	human-invasive		respiratory
PEG-206_lib15310+Sm4b+human-invasive+human-non-invasive	PEG-206_lib15310	Sm4b	human-invasive		human-non-invasive
PEG-207_lib15311+Sm6+human-invasive+sputum	PEG-207_lib15311	Sm6	human-invasive		sputum
PEG-208_lib15312+Sm2+human-invasive+human-non-invasive	PEG-208_lib15312	Sm2	human-invasive		human-non-invasive
PEG-209_lib15313+Sm15+human-non-invasive+sputum	PEG-209_lib15313	Sm15	human-non-invasive		sputum
PEG-20_lib14776+Sm6+human-invasive+respiratory	PEG-20_lib14776	Sm6	human-invasive		respiratory
PEG-210_lib15314+Sm9+human-non-invasive+respiratory	PEG-210_lib15314	Sm9	human-non-invasive		respiratory
PEG-211_lib15315+Sm9+human-non-invasive+human-non-invasive	PEG-211_lib15315	Sm9	human-non-invasive		human-non-invasive
PEG-213_lib15317+Sm6+human-invasive+human-non-invasive	PEG-213_lib15317	Sm6	human-invasive		human-non-invasive
PEG-214_lib15318+Sm7+human-non-invasive+human-non-invasive	PEG-214_lib15318	Sm7	human-non-invasive		human-non-invasive
PEG-215_lib15319+Sm12+human-invasive+human-non-invasive	PEG-215_lib15319	Sm12	human-invasive		human-non-invasive
PEG-216_lib15320+Sm9+human-non-invasive+sputum	PEG-216_lib15320	Sm9	human-non-invasive		sputum
PEG-217_lib15321+Sm4a+human-invasive+sputum	PEG-217_lib15321	Sm4a	human-invasive		sputum
PEG-218_lib15322+Sm6+human-invasive+human-non-invasive	PEG-218_lib15322	Sm6	human-invasive		human-non-invasive
PEG-219_lib15323+Sm18+human-invasive+human-non-invasive	PEG-219_lib15323	Sm18	human-invasive		human-non-invasive
PEG-220_lib15324+ungrouped+environmental+human-invasive	PEG-220_lib15324	ungrouped	environmental		human-invasive
PEG-221_lib15325+Sm6+human-invasive+human-non-invasive	PEG-221_lib15325	Sm6	human-invasive		human-non-invasive
PEG-222_lib15326+Sm10+human-invasive+respiratory	PEG-222_lib15326	Sm10	human-invasive		respiratory
PEG-223_lib15327+Sm12+human-invasive+human-invasive	PEG-223_lib15327	Sm12	human-invasive		human-invasive
PEG-224_lib15328+Sm18+human-invasive+human-non-invasive	PEG-224_lib15328	Sm18	human-invasive		human-non-invasive
PEG-225_lib15329+Sm6+human-invasive+human-invasive	PEG-225_lib15329	Sm6	human-invasive		human-invasive
PEG-226_lib15330+Sm6+human-invasive+respiratory	PEG-226_lib15330	Sm6	human-invasive		respiratory
PEG-228_lib15332+Sm16+anthropogenic+respiratory	PEG-228_lib15332	Sm16	anthropogenic		respiratory
PEG-229_lib15333+Sm4a+human-invasive+human-invasive	PEG-229_lib15333	Sm4a	human-invasive		human-invasive
PEG-22_lib14778+Sm4a+human-invasive+respiratory	PEG-22_lib14778	Sm4a	human-invasive		respiratory
PEG-230_lib15334+Sm10+human-invasive+respiratory	PEG-230_lib15334	Sm10	human-invasive		respiratory
PEG-231_lib15335+Sm6+human-invasive+human-invasive	PEG-231_lib15335	Sm6	human-invasive		human-invasive
PEG-232_lib15336+Sm10+human-invasive+human-invasive	PEG-232_lib15336	Sm10	human-invasive		human-invasive
PEG-233_lib15337+Sm17+human-non-invasive+human-invasive	PEG-233_lib15337	Sm17	human-non-invasive		human-invasive
PEG-234_lib15338+Sm6+human-invasive+respiratory	PEG-234_lib15338	Sm6	human-invasive		respiratory
PEG-235_lib15339+Sm6+human-invasive+human-non-invasive	PEG-235_lib15339	Sm6	human-invasive		human-non-invasive
PEG-236_lib15340+Sm6+human-invasive+human-non-invasive	PEG-236_lib15340	Sm6	human-invasive		human-non-invasive
PEG-237_lib15341+Sm4b+human-invasive+respiratory	PEG-237_lib15341	Sm4b	human-invasive		respiratory
PEG-238_lib15342+Sm4a+human-invasive+human-invasive	PEG-238_lib15342	Sm4a	human-invasive		human-invasive
PEG-239_lib15343+Sm3+human-non-invasive+human-non-invasive	PEG-239_lib15343	Sm3	human-non-invasive		human-non-invasive
PEG-240_lib15344+Sm6+human-invasive+human-invasive	PEG-240_lib15344	Sm6	human-invasive		human-invasive
PEG-241_lib15345+Sm4a+human-invasive+human-non-invasive	PEG-241_lib15345	Sm4a	human-invasive		human-non-invasive
PEG-242_lib15346+Sm9+human-non-invasive+respiratory	PEG-242_lib15346	Sm9	human-non-invasive		respiratory
PEG-243_lib15347+Sm7+human-non-invasive+respiratory	PEG-243_lib15347	Sm7	human-non-invasive		respiratory
PEG-244_lib15348+Sm6+human-invasive+respiratory	PEG-244_lib15348	Sm6	human-invasive		respiratory
PEG-245_lib15349+Sm6+human-invasive+respiratory	PEG-245_lib15349	Sm6	human-invasive		respiratory
PEG-246_lib15350+Sm4a+human-invasive+respiratory	PEG-246_lib15350	Sm4a	human-invasive		respiratory
PEG-247_lib15351+Sm6+human-invasive+respiratory	PEG-247_lib15351	Sm6	human-invasive		respiratory
PEG-248_lib15352+Sm3+human-non-invasive+human-non-invasive	PEG-248_lib15352	Sm3	human-non-invasive		human-non-invasive
PEG-249_lib15353+Sm8+human-non-invasive+respiratory	PEG-249_lib15353	Sm8	human-non-invasive		respiratory
PEG-24_lib14780+Sm6+human-invasive+human-non-invasive	PEG-24_lib14780	Sm6	human-invasive		human-non-invasive
PEG-250_lib15354+Sm6+human-invasive+human-non-invasive	PEG-250_lib15354	Sm6	human-invasive		human-non-invasive
PEG-251_lib15355+Sm9+human-non-invasive+respiratory	PEG-251_lib15355	Sm9	human-non-invasive		respiratory
PEG-252_lib15356+Sm6+human-invasive+respiratory	PEG-252_lib15356	Sm6	human-invasive		respiratory
PEG-253_lib15357+Sm6+human-invasive+human-non-invasive	PEG-253_lib15357	Sm6	human-invasive		human-non-invasive
PEG-254_lib15358+Sm6+human-invasive+sputum	PEG-254_lib15358	Sm6	human-invasive		sputum
PEG-255_lib15359+Sm3+human-non-invasive+human-non-invasive	PEG-255_lib15359	Sm3	human-non-invasive		human-non-invasive
PEG-257_lib15361+Sm2+human-invasive+respiratory	PEG-257_lib15361	Sm2	human-invasive		respiratory
PEG-258_lib15362+Sm2+human-invasive+human-non-invasive	PEG-258_lib15362	Sm2	human-invasive		human-non-invasive
PEG-259_lib15363+Sm6+human-invasive+respiratory	PEG-259_lib15363	Sm6	human-invasive		respiratory
PEG-25_lib14781+Sm6+human-invasive+respiratory	PEG-25_lib14781	Sm6	human-invasive		respiratory
PEG-260_lib15364+Sm13+human-invasive+respiratory	PEG-260_lib15364	Sm13	human-invasive		respiratory
PEG-261_lib15365+Sm6+human-invasive+respiratory	PEG-261_lib15365	Sm6	human-invasive		respiratory
PEG-262_lib15366+Sm6+human-invasive+respiratory	PEG-262_lib15366	Sm6	human-invasive		respiratory
PEG-263_lib15367+Sm2+human-invasive+respiratory	PEG-263_lib15367	Sm2	human-invasive		respiratory
PEG-264_lib15368+Sm18+human-invasive+respiratory	PEG-264_lib15368	Sm18	human-invasive		respiratory
PEG-265_lib15369+Sm7+human-non-invasive+human-non-invasive	PEG-265_lib15369	Sm7	human-non-invasive		human-non-invasive
PEG-266_lib15370+Sm2+human-invasive+respiratory	PEG-266_lib15370	Sm2	human-invasive		respiratory
PEG-267_lib15371+Sm2+human-invasive+respiratory	PEG-267_lib15371	Sm2	human-invasive		respiratory
PEG-268_lib15372+Sm2+human-invasive+sputum	PEG-268_lib15372	Sm2	human-invasive		sputum
PEG-269_lib15373+Sm9+human-non-invasive+respiratory	PEG-269_lib15373	Sm9	human-non-invasive		respiratory
PEG-26_lib14782+Sm12+human-invasive+respiratory	PEG-26_lib14782	Sm12	human-invasive		respiratory
PEG-270_lib15618+Sm4a+human-invasive+human-non-invasive	PEG-270_lib15618	Sm4a	human-invasive		human-non-invasive
PEG-271_lib15619+Sm10+human-invasive+respiratory	PEG-271_lib15619	Sm10	human-invasive		respiratory
PEG-272_lib15447+Sm6+human-invasive+respiratory	PEG-272_lib15447	Sm6	human-invasive		respiratory
PEG-273_lib15448+Sm2+human-invasive+human-non-invasive	PEG-273_lib15448	Sm2	human-invasive		human-non-invasive
PEG-274_lib15449+Sm7+human-non-invasive+human-invasive	PEG-274_lib15449	Sm7	human-non-invasive		human-invasive
PEG-275_lib15450+Sm6+human-invasive+sputum	PEG-275_lib15450	Sm6	human-invasive		sputum
PEG-276_lib15451+Sm12+human-invasive+human-non-invasive	PEG-276_lib15451	Sm12	human-invasive		human-non-invasive
PEG-277_lib15452+Sgn4+human-non-invasive+human-non-invasive	PEG-277_lib15452	Sgn4	human-non-invasive		human-non-invasive
PEG-278_lib15453+Sm4a+human-invasive+respiratory	PEG-278_lib15453	Sm4a	human-invasive		respiratory
PEG-279_lib15454+Sm6+human-invasive+respiratory	PEG-279_lib15454	Sm6	human-invasive		respiratory
PEG-27_lib14783+Sm6+human-invasive+respiratory	PEG-27_lib14783	Sm6	human-invasive		respiratory
PEG-280_lib15455+Sm7+human-non-invasive+sputum	PEG-280_lib15455	Sm7	human-non-invasive		sputum
PEG-281_lib15456+Sm7+human-non-invasive+respiratory	PEG-281_lib15456	Sm7	human-non-invasive		respiratory
PEG-282_lib15457+Sm6+human-invasive+respiratory	PEG-282_lib15457	Sm6	human-invasive		respiratory
PEG-283_lib15458+Sm6+human-invasive+respiratory	PEG-283_lib15458	Sm6	human-invasive		respiratory
PEG-284_lib15459+Sm6+human-invasive+human-invasive	PEG-284_lib15459	Sm6	human-invasive		human-invasive
PEG-285_lib15460+Sm6+human-invasive+respiratory	PEG-285_lib15460	Sm6	human-invasive		respiratory
PEG-286_lib15461+Sm14+environmental+respiratory	PEG-286_lib15461	Sm14	environmental		respiratory
PEG-287_lib15462+Sm6+human-invasive+respiratory	PEG-287_lib15462	Sm6	human-invasive		respiratory
PEG-288_lib15463+Sm9+human-non-invasive+respiratory	PEG-288_lib15463	Sm9	human-non-invasive		respiratory
PEG-289_lib15464+Sm6+human-invasive+sputum	PEG-289_lib15464	Sm6	human-invasive		sputum
PEG-28_lib14784+Sm12+human-invasive+human-invasive	PEG-28_lib14784	Sm12	human-invasive		human-invasive
PEG-290_lib15465+Sm6+human-invasive+sputum	PEG-290_lib15465	Sm6	human-invasive		sputum
PEG-291_lib15466+Sm9+human-non-invasive+human-invasive	PEG-291_lib15466	Sm9	human-non-invasive		human-invasive
PEG-292_lib15467+Sm13+human-invasive+human-invasive	PEG-292_lib15467	Sm13	human-invasive		human-invasive
PEG-293_lib15468+Sm9+human-non-invasive+anthropogenic	PEG-293_lib15468	Sm9	human-non-invasive		anthropogenic
PEG-294_lib15469+Sm6+human-invasive+anthropogenic	PEG-294_lib15469	Sm6	human-invasive		anthropogenic
PEG-295_lib15470+Sm12+human-invasive+sputum	PEG-295_lib15470	Sm12	human-invasive		sputum
PEG-296_lib15471+Sm8+human-non-invasive+sputum	PEG-296_lib15471	Sm8	human-non-invasive		sputum
PEG-297_lib15472+Sm6+human-invasive+sputum	PEG-297_lib15472	Sm6	human-invasive		sputum
PEG-298_lib15473+Sm7+human-non-invasive+human-non-invasive	PEG-298_lib15473	Sm7	human-non-invasive		human-non-invasive
PEG-299_lib15474+Sm6+human-invasive+sputum	PEG-299_lib15474	Sm6	human-invasive		sputum
PEG-2_lib14758+Sm6+human-invasive+respiratory	PEG-2_lib14758	Sm6	human-invasive		respiratory
PEG-300_lib15475+Sm6+human-invasive+human-invasive	PEG-300_lib15475	Sm6	human-invasive		human-invasive
PEG-301_lib15476+Sm6+human-invasive+human-non-invasive	PEG-301_lib15476	Sm6	human-invasive		human-non-invasive
PEG-302_lib15477+Sm4a+human-invasive+sputum	PEG-302_lib15477	Sm4a	human-invasive		sputum
PEG-303_lib15478+Sm4a+human-invasive+human-non-invasive	PEG-303_lib15478	Sm4a	human-invasive		human-non-invasive
PEG-304_lib15479+Sm10+human-invasive+anthropogenic	PEG-304_lib15479	Sm10	human-invasive		anthropogenic
PEG-305_lib15480+Sm2+human-invasive+human-non-invasive	PEG-305_lib15480	Sm2	human-invasive		human-non-invasive
PEG-306_lib15481+Sm2+human-invasive+human-non-invasive	PEG-306_lib15481	Sm2	human-invasive		human-non-invasive
PEG-307_lib15482+Sm6+human-invasive+respiratory	PEG-307_lib15482	Sm6	human-invasive		respiratory
PEG-308_lib15483+Sm4a+human-invasive+human-non-invasive	PEG-308_lib15483	Sm4a	human-invasive		human-non-invasive
PEG-309_lib15484+Sm6+human-invasive+human-non-invasive	PEG-309_lib15484	Sm6	human-invasive		human-non-invasive
PEG-30_lib14793+Sm8+human-non-invasive+human-non-invasive	PEG-30_lib14793	Sm8	human-non-invasive		human-non-invasive
PEG-310_lib15485+Sm4a+human-invasive+human-invasive	PEG-310_lib15485	Sm4a	human-invasive		human-invasive
PEG-311_lib15486+Sm15+human-non-invasive+sputum	PEG-311_lib15486	Sm15	human-non-invasive		sputum
PEG-312_lib15487+Sm13+human-invasive+human-non-invasive	PEG-312_lib15487	Sm13	human-invasive		human-non-invasive
PEG-313_lib15488+Sm12+human-invasive+human-invasive	PEG-313_lib15488	Sm12	human-invasive		human-invasive
PEG-314_lib15489+Sm6+human-invasive+human-invasive	PEG-314_lib15489	Sm6	human-invasive		human-invasive
PEG-315_lib15490+Sm6+human-invasive+sputum	PEG-315_lib15490	Sm6	human-invasive		sputum
PEG-316_lib15491+Sm8+human-non-invasive+human-non-invasive	PEG-316_lib15491	Sm8	human-non-invasive		human-non-invasive
PEG-317_lib15492+Sm6+human-invasive+human-invasive	PEG-317_lib15492	Sm6	human-invasive		human-invasive
PEG-318_lib15493+Sm7+human-non-invasive+respiratory	PEG-318_lib15493	Sm7	human-non-invasive		respiratory
PEG-319_lib15620+Sm7+human-non-invasive+respiratory	PEG-319_lib15620	Sm7	human-non-invasive		respiratory
PEG-31_lib14794+Sm8+human-non-invasive+human-non-invasive	PEG-31_lib14794	Sm8	human-non-invasive		human-non-invasive
PEG-320_lib15621+Sm7+human-non-invasive+human-non-invasive	PEG-320_lib15621	Sm7	human-non-invasive		human-non-invasive
PEG-321_lib15622+Sm3+human-non-invasive+respiratory	PEG-321_lib15622	Sm3	human-non-invasive		respiratory
PEG-322_lib15623+Sm4a+human-invasive+human-non-invasive	PEG-322_lib15623	Sm4a	human-invasive		human-non-invasive
PEG-323_lib15624+Sm3+human-non-invasive+human-invasive	PEG-323_lib15624	Sm3	human-non-invasive		human-invasive
PEG-324_lib15625+Sm3+human-non-invasive+respiratory	PEG-324_lib15625	Sm3	human-non-invasive		respiratory
PEG-325_lib15626+Sm10+human-invasive+human-non-invasive	PEG-325_lib15626	Sm10	human-invasive		human-non-invasive
PEG-326_lib15627+Sm2+human-invasive+human-invasive	PEG-326_lib15627	Sm2	human-invasive		human-invasive
PEG-327_lib15628+Sm6+human-invasive+respiratory	PEG-327_lib15628	Sm6	human-invasive		respiratory
PEG-328_lib15629+Sm18+human-invasive+respiratory	PEG-328_lib15629	Sm18	human-invasive		respiratory
PEG-329_lib15630+Sm18+human-invasive+respiratory	PEG-329_lib15630	Sm18	human-invasive		respiratory
PEG-32_lib14795+Sm10+human-invasive+human-non-invasive	PEG-32_lib14795	Sm10	human-invasive		human-non-invasive
PEG-330_lib15631+Sm4b+human-invasive+human-invasive	PEG-330_lib15631	Sm4b	human-invasive		human-invasive
PEG-331_lib15632+Sm18+human-invasive+respiratory	PEG-331_lib15632	Sm18	human-invasive		respiratory
PEG-332_lib15633+Sm6+human-invasive+respiratory	PEG-332_lib15633	Sm6	human-invasive		respiratory
PEG-333_lib15634+Sm5+human-invasive+respiratory	PEG-333_lib15634	Sm5	human-invasive		respiratory
PEG-334_lib15635+Sm6+human-invasive+respiratory	PEG-334_lib15635	Sm6	human-invasive		respiratory
PEG-335_lib15636+Sm7+human-non-invasive+respiratory	PEG-335_lib15636	Sm7	human-non-invasive		respiratory
PEG-336_lib15637+Sm6+human-invasive+human-non-invasive	PEG-336_lib15637	Sm6	human-invasive		human-non-invasive
PEG-337_lib15693+Sm6+human-invasive+human-non-invasive	PEG-337_lib15693	Sm6	human-invasive		human-non-invasive
PEG-338_lib15694+Sm4a+human-invasive+human-invasive	PEG-338_lib15694	Sm4a	human-invasive		human-invasive
PEG-339_lib15695+Sm6+human-invasive+human-non-invasive	PEG-339_lib15695	Sm6	human-invasive		human-non-invasive
PEG-33_lib14796+Sm6+human-invasive+human-non-invasive	PEG-33_lib14796	Sm6	human-invasive		human-non-invasive
PEG-340_lib15696+Sm12+human-invasive+sputum	PEG-340_lib15696	Sm12	human-invasive		sputum
PEG-341_lib15697+Sm6+human-invasive+sputum	PEG-341_lib15697	Sm6	human-invasive		sputum
PEG-342_lib15698+Sm2+human-invasive+human-non-invasive	PEG-342_lib15698	Sm2	human-invasive		human-non-invasive
PEG-343_lib15699+Sm2+human-invasive+sputum	PEG-343_lib15699	Sm2	human-invasive		sputum
PEG-344_lib15700+Sm12+human-invasive+human-non-invasive	PEG-344_lib15700	Sm12	human-invasive		human-non-invasive
PEG-345_lib15701+Sm10+human-invasive+sputum	PEG-345_lib15701	Sm10	human-invasive		sputum
PEG-346_lib15702+Sm6+human-invasive+human-non-invasive	PEG-346_lib15702	Sm6	human-invasive		human-non-invasive
PEG-347_lib15703+Sm6+human-invasive+human-invasive	PEG-347_lib15703	Sm6	human-invasive		human-invasive
PEG-348_lib15704+Sm9+human-non-invasive+respiratory	PEG-348_lib15704	Sm9	human-non-invasive		respiratory
PEG-349_lib15705+Sm13+human-invasive+respiratory	PEG-349_lib15705	Sm13	human-invasive		respiratory
PEG-34_lib14797+Sm11+environmental+human-non-invasive	PEG-34_lib14797	Sm11	environmental		human-non-invasive
PEG-350_lib15706+Sm13+human-invasive+respiratory	PEG-350_lib15706	Sm13	human-invasive		respiratory
PEG-351_lib15707+Sm13+human-invasive+sputum	PEG-351_lib15707	Sm13	human-invasive		sputum
PEG-352_lib15708+Sm6+human-invasive+respiratory	PEG-352_lib15708	Sm6	human-invasive		respiratory
PEG-353_lib15709+Sm13+human-invasive+respiratory	PEG-353_lib15709	Sm13	human-invasive		respiratory
PEG-354_lib15710+Sm11+environmental+human-non-invasive	PEG-354_lib15710	Sm11	environmental		human-non-invasive
PEG-355_lib15711+Sm6+human-invasive+respiratory	PEG-355_lib15711	Sm6	human-invasive		respiratory
PEG-356_lib15714+Sm7+human-non-invasive+human-non-invasive	PEG-356_lib15714	Sm7	human-non-invasive		human-non-invasive
PEG-357_lib15715+Sm18+human-invasive+respiratory	PEG-357_lib15715	Sm18	human-invasive		respiratory
PEG-358_lib15716+Sm9+human-non-invasive+respiratory	PEG-358_lib15716	Sm9	human-non-invasive		respiratory
PEG-359_lib15717+Sm6+human-invasive+respiratory	PEG-359_lib15717	Sm6	human-invasive		respiratory
PEG-35_lib14798+Sm2+human-invasive+human-non-invasive	PEG-35_lib14798	Sm2	human-invasive		human-non-invasive
PEG-360_lib15718+Sm6+human-invasive+human-non-invasive	PEG-360_lib15718	Sm6	human-invasive		human-non-invasive
PEG-361_lib15719+Sm6+human-invasive+sputum	PEG-361_lib15719	Sm6	human-invasive		sputum
PEG-362_lib15720+Sm6+human-invasive+respiratory	PEG-362_lib15720	Sm6	human-invasive		respiratory
PEG-363_lib15721+Sm6+human-invasive+sputum	PEG-363_lib15721	Sm6	human-invasive		sputum
PEG-364_lib15722+Sm2+human-invasive+human-invasive	PEG-364_lib15722	Sm2	human-invasive		human-invasive
PEG-365_lib15723+Sm6+human-invasive+human-non-invasive	PEG-365_lib15723	Sm6	human-invasive		human-non-invasive
PEG-366_lib15724+Sm6+human-invasive+sputum	PEG-366_lib15724	Sm6	human-invasive		sputum
PEG-367_lib15725+Sm10+human-invasive+respiratory	PEG-367_lib15725	Sm10	human-invasive		respiratory
PEG-368_lib15726+Sm3+human-non-invasive+respiratory	PEG-368_lib15726	Sm3	human-non-invasive		respiratory
PEG-369_lib15727+Sm6+human-invasive+sputum	PEG-369_lib15727	Sm6	human-invasive		sputum
PEG-36_lib14799+Sm6+human-invasive+human-non-invasive	PEG-36_lib14799	Sm6	human-invasive		human-non-invasive
PEG-370_lib15728+Sm4a+human-invasive+respiratory	PEG-370_lib15728	Sm4a	human-invasive		respiratory
PEG-371_lib15729+Sm7+human-non-invasive+respiratory	PEG-371_lib15729	Sm7	human-non-invasive		respiratory
PEG-372_lib15730+Sm4a+human-invasive+respiratory	PEG-372_lib15730	Sm4a	human-invasive		respiratory
PEG-373_lib15731+Sm6+human-invasive+respiratory	PEG-373_lib15731	Sm6	human-invasive		respiratory
PEG-374_lib15732+Sm7+human-non-invasive+respiratory	PEG-374_lib15732	Sm7	human-non-invasive		respiratory
PEG-375_lib15733+Sm6+human-invasive+respiratory	PEG-375_lib15733	Sm6	human-invasive		respiratory
PEG-376_lib15734+Sgn4+human-non-invasive+human-non-invasive	PEG-376_lib15734	Sgn4	human-non-invasive		human-non-invasive
PEG-377_lib15735+Sm9+human-non-invasive+human-non-invasive	PEG-377_lib15735	Sm9	human-non-invasive		human-non-invasive
PEG-378_lib15736+Sm6+human-invasive+respiratory	PEG-378_lib15736	Sm6	human-invasive		respiratory
PEG-379_lib15737+Sgn4+human-non-invasive+respiratory	PEG-379_lib15737	Sgn4	human-non-invasive		respiratory
PEG-37_lib14800+Sm6+human-invasive+human-non-invasive	PEG-37_lib14800	Sm6	human-invasive		human-non-invasive
PEG-380_lib15738+Sm8+human-non-invasive+respiratory	PEG-380_lib15738	Sm8	human-non-invasive		respiratory
PEG-381_lib15739+Sm6+human-invasive+respiratory	PEG-381_lib15739	Sm6	human-invasive		respiratory
PEG-382_lib15740+Sm4a+human-invasive+human-invasive	PEG-382_lib15740	Sm4a	human-invasive		human-invasive
PEG-383_lib15741+Sm6+human-invasive+human-non-invasive	PEG-383_lib15741	Sm6	human-invasive		human-non-invasive
PEG-384_lib15742+Sm6+human-invasive+human-non-invasive	PEG-384_lib15742	Sm6	human-invasive		human-non-invasive
PEG-385_lib15743+Sm4a+human-invasive+human-invasive	PEG-385_lib15743	Sm4a	human-invasive		human-invasive
PEG-386_lib15744+Sm17+human-non-invasive+human-invasive	PEG-386_lib15744	Sm17	human-non-invasive		human-invasive
PEG-387_lib15745+Sm6+human-invasive+human-non-invasive	PEG-387_lib15745	Sm6	human-invasive		human-non-invasive
PEG-388_lib15746+Sm4a+human-invasive+human-non-invasive	PEG-388_lib15746	Sm4a	human-invasive		human-non-invasive
PEG-389_lib15747+Sm4a+human-invasive+human-non-invasive	PEG-389_lib15747	Sm4a	human-invasive		human-non-invasive
PEG-38_lib14801+Sm4a+human-invasive+human-non-invasive	PEG-38_lib14801	Sm4a	human-invasive		human-non-invasive
PEG-390_lib15748+Sm5+human-invasive+respiratory	PEG-390_lib15748	Sm5	human-invasive		respiratory
PEG-391_lib15749+Sm4b+human-invasive+human-invasive	PEG-391_lib15749	Sm4b	human-invasive		human-invasive
PEG-392_lib15750+Sm3+human-non-invasive+sputum	PEG-392_lib15750	Sm3	human-non-invasive		sputum
PEG-393_lib15751+Sm6+human-invasive+human-invasive	PEG-393_lib15751	Sm6	human-invasive		human-invasive
PEG-394_lib15752+Sm6+human-invasive+human-invasive	PEG-394_lib15752	Sm6	human-invasive		human-invasive
PEG-395_lib15753+Sm3+human-non-invasive+human-invasive	PEG-395_lib15753	Sm3	human-non-invasive		human-invasive
PEG-396_lib15754+Sgn4+human-non-invasive+human-invasive	PEG-396_lib15754	Sgn4	human-non-invasive		human-invasive
PEG-397_lib15755+Sm10+human-invasive+human-non-invasive	PEG-397_lib15755	Sm10	human-invasive		human-non-invasive
PEG-398_lib15756+Sm15+human-non-invasive+human-invasive	PEG-398_lib15756	Sm15	human-non-invasive		human-invasive
PEG-399_lib15757+Sm4a+human-invasive+human-non-invasive	PEG-399_lib15757	Sm4a	human-invasive		human-non-invasive
PEG-39_lib14802+Sm6+human-invasive+sputum	PEG-39_lib14802	Sm6	human-invasive		sputum
PEG-3_lib14759+Sm3+human-non-invasive+sputum	PEG-3_lib14759	Sm3	human-non-invasive		sputum
PEG-400_lib15758+Sm6+human-invasive+respiratory	PEG-400_lib15758	Sm6	human-invasive		respiratory
PEG-401_lib15759+Sm9+human-non-invasive+respiratory	PEG-401_lib15759	Sm9	human-non-invasive		respiratory
PEG-402_lib15760+Sm6+human-invasive+respiratory	PEG-402_lib15760	Sm6	human-invasive		respiratory
PEG-403_lib15761+Sm3+human-non-invasive+respiratory	PEG-403_lib15761	Sm3	human-non-invasive		respiratory
PEG-404_lib16549+Sm13+human-invasive+sputum	PEG-404_lib16549	Sm13	human-invasive		sputum
PEG-405_lib15763+Sm16+anthropogenic+human-non-invasive	PEG-405_lib15763	Sm16	anthropogenic		human-non-invasive
PEG-406_lib15764+Sm12+human-invasive+human-non-invasive	PEG-406_lib15764	Sm12	human-invasive		human-non-invasive
PEG-407_lib15765+Sm2+human-invasive+respiratory	PEG-407_lib15765	Sm2	human-invasive		respiratory
PEG-409_lib15767+Sm2+human-invasive+human-non-invasive	PEG-409_lib15767	Sm2	human-invasive		human-non-invasive
PEG-410_lib15768+Sm3+human-non-invasive+human-invasive	PEG-410_lib15768	Sm3	human-non-invasive		human-invasive
PEG-411_lib15769+Sm6+human-invasive+human-non-invasive	PEG-411_lib15769	Sm6	human-invasive		human-non-invasive
PEG-412_lib15770+Sm6+human-invasive+respiratory	PEG-412_lib15770	Sm6	human-invasive		respiratory
PEG-413_lib15771+Sm6+human-invasive+human-non-invasive	PEG-413_lib15771	Sm6	human-invasive		human-non-invasive
PEG-414_lib15772+Sm18+human-invasive+human-non-invasive	PEG-414_lib15772	Sm18	human-invasive		human-non-invasive
PEG-415_lib15773+Sm9+human-non-invasive+human-invasive	PEG-415_lib15773	Sm9	human-non-invasive		human-invasive
PEG-416_lib15774+Sm6+human-invasive+human-non-invasive	PEG-416_lib15774	Sm6	human-invasive		human-non-invasive
PEG-417_lib15775+Sm6+human-invasive+human-invasive	PEG-417_lib15775	Sm6	human-invasive		human-invasive
PEG-418_lib15776+Sm6+human-invasive+human-non-invasive	PEG-418_lib15776	Sm6	human-invasive		human-non-invasive
PEG-419_lib15777+Sm7+human-non-invasive+human-non-invasive	PEG-419_lib15777	Sm7	human-non-invasive		human-non-invasive
PEG-41_lib14804+Sm6+human-invasive+human-non-invasive	PEG-41_lib14804	Sm6	human-invasive		human-non-invasive
PEG-420_lib15778+Sm17+human-non-invasive+sputum	PEG-420_lib15778	Sm17	human-non-invasive		sputum
PEG-421_lib15779+Sm6+human-invasive+sputum	PEG-421_lib15779	Sm6	human-invasive		sputum
PEG-422_lib15780+Sm16+anthropogenic+sputum	PEG-422_lib15780	Sm16	anthropogenic		sputum
PEG-423_lib15781+Sm6+human-invasive+sputum	PEG-423_lib15781	Sm6	human-invasive		sputum
PEG-424_lib15782+Sm6+human-invasive+sputum	PEG-424_lib15782	Sm6	human-invasive		sputum
PEG-425_lib15783+Sm6+human-invasive+sputum	PEG-425_lib15783	Sm6	human-invasive		sputum
PEG-426_lib15784+Sm6+human-invasive+sputum	PEG-426_lib15784	Sm6	human-invasive		sputum
PEG-427_lib15785+Sm7+human-non-invasive+sputum	PEG-427_lib15785	Sm7	human-non-invasive		sputum
PEG-428_lib15786+Sm9+human-non-invasive+sputum	PEG-428_lib15786	Sm9	human-non-invasive		sputum
PEG-429_lib15787+Sm9+human-non-invasive+sputum	PEG-429_lib15787	Sm9	human-non-invasive		sputum
PEG-42_lib14805+Sm7+human-non-invasive+human-invasive	PEG-42_lib14805	Sm7	human-non-invasive		human-invasive
PEG-430_lib15788+Sm6+human-invasive+sputum	PEG-430_lib15788	Sm6	human-invasive		sputum
PEG-431_lib15789+Sm6+human-invasive+sputum	PEG-431_lib15789	Sm6	human-invasive		sputum
PEG-432_lib15790+Sm6+human-invasive+sputum	PEG-432_lib15790	Sm6	human-invasive		sputum
PEG-433_lib15791+Sm9+human-non-invasive+sputum	PEG-433_lib15791	Sm9	human-non-invasive		sputum
PEG-434_lib15792+Sm6+human-invasive+sputum	PEG-434_lib15792	Sm6	human-invasive		sputum
PEG-435_lib15793+Sm11+environmental+sputum	PEG-435_lib15793	Sm11	environmental		sputum
PEG-436_lib15794+Sm6+human-invasive+sputum	PEG-436_lib15794	Sm6	human-invasive		sputum
PEG-437_lib15795+Sm6+human-invasive+sputum	PEG-437_lib15795	Sm6	human-invasive		sputum
PEG-438_lib15796+Sm6+human-invasive+sputum	PEG-438_lib15796	Sm6	human-invasive		sputum
PEG-439_lib15797+Sm2+human-invasive+sputum	PEG-439_lib15797	Sm2	human-invasive		sputum
PEG-43_lib14806+Sm6+human-invasive+human-invasive	PEG-43_lib14806	Sm6	human-invasive		human-invasive
PEG-440_lib15798+Sm6+human-invasive+sputum	PEG-440_lib15798	Sm6	human-invasive		sputum
PEG-441_lib15799+Sm6+human-invasive+sputum	PEG-441_lib15799	Sm6	human-invasive		sputum
PEG-442_lib15800+Sm6+human-invasive+sputum	PEG-442_lib15800	Sm6	human-invasive		sputum
PEG-443_lib15801+Sm6+human-invasive+sputum	PEG-443_lib15801	Sm6	human-invasive		sputum
PEG-444_lib15802+Sm16+anthropogenic+sputum	PEG-444_lib15802	Sm16	anthropogenic		sputum
PEG-445_lib15803+Sm4a+human-invasive+sputum	PEG-445_lib15803	Sm4a	human-invasive		sputum
PEG-446_lib15804+Sm6+human-invasive+sputum	PEG-446_lib15804	Sm6	human-invasive		sputum
PEG-447_lib15805+Sm6+human-invasive+sputum	PEG-447_lib15805	Sm6	human-invasive		sputum
PEG-448_lib15806+Sgn3+environmental+sputum	PEG-448_lib15806	Sgn3	environmental		sputum
PEG-449_lib15807+Sm6+human-invasive+sputum	PEG-449_lib15807	Sm6	human-invasive		sputum
PEG-44_lib14807+Sm6+human-invasive+human-invasive	PEG-44_lib14807	Sm6	human-invasive		human-invasive
PEG-450_lib15810+Sm12+human-invasive+sputum	PEG-450_lib15810	Sm12	human-invasive		sputum
PEG-451_lib15811+Sm6+human-invasive+sputum	PEG-451_lib15811	Sm6	human-invasive		sputum
PEG-452_lib15812+Sm6+human-invasive+sputum	PEG-452_lib15812	Sm6	human-invasive		sputum
PEG-453_lib15813+Sm6+human-invasive+sputum	PEG-453_lib15813	Sm6	human-invasive		sputum
PEG-454_lib15814+Sm2+human-invasive+sputum	PEG-454_lib15814	Sm2	human-invasive		sputum
PEG-455_lib15815+Sm10+human-invasive+sputum	PEG-455_lib15815	Sm10	human-invasive		sputum
PEG-456_lib15816+Sm6+human-invasive+sputum	PEG-456_lib15816	Sm6	human-invasive		sputum
PEG-457_lib15817+Sm6+human-invasive+sputum	PEG-457_lib15817	Sm6	human-invasive		sputum
PEG-458_lib15818+Sm15+human-non-invasive+sputum	PEG-458_lib15818	Sm15	human-non-invasive		sputum
PEG-459_lib15819+Sm10+human-invasive+sputum	PEG-459_lib15819	Sm10	human-invasive		sputum
PEG-45_lib14808+Sm17+human-non-invasive+human-invasive	PEG-45_lib14808	Sm17	human-non-invasive		human-invasive
PEG-460_lib16550+Sm6+human-invasive+sputum	PEG-460_lib16550	Sm6	human-invasive		sputum
PEG-461_lib15821+Sm15+human-non-invasive+sputum	PEG-461_lib15821	Sm15	human-non-invasive		sputum
PEG-462_lib15822+Sm6+human-invasive+sputum	PEG-462_lib15822	Sm6	human-invasive		sputum
PEG-463_lib15823+Sm6+human-invasive+sputum	PEG-463_lib15823	Sm6	human-invasive		sputum
PEG-464_lib15824+Sm2+human-invasive+sputum	PEG-464_lib15824	Sm2	human-invasive		sputum
PEG-465_lib15825+Sm6+human-invasive+sputum	PEG-465_lib15825	Sm6	human-invasive		sputum
PEG-466_lib15826+Sm7+human-non-invasive+sputum	PEG-466_lib15826	Sm7	human-non-invasive		sputum
PEG-467_lib15827+Sm4b+human-invasive+sputum	PEG-467_lib15827	Sm4b	human-invasive		sputum
PEG-468_lib15828+Sm6+human-invasive+sputum	PEG-468_lib15828	Sm6	human-invasive		sputum
PEG-469_lib15829+Sm10+human-invasive+respiratory	PEG-469_lib15829	Sm10	human-invasive		respiratory
PEG-46_lib14809+Sm6+human-invasive+human-non-invasive	PEG-46_lib14809	Sm6	human-invasive		human-non-invasive
PEG-471_lib15831+Sm7+human-non-invasive+respiratory	PEG-471_lib15831	Sm7	human-non-invasive		respiratory
PEG-472_lib15832+Sm9+human-non-invasive+respiratory	PEG-472_lib15832	Sm9	human-non-invasive		respiratory
PEG-474_lib15834+Sm4a+human-invasive+human-invasive	PEG-474_lib15834	Sm4a	human-invasive		human-invasive
PEG-477_lib15837+Sm3+human-non-invasive+human-invasive	PEG-477_lib15837	Sm3	human-non-invasive		human-invasive
PEG-479_lib15839+Sm7+human-non-invasive+respiratory	PEG-479_lib15839	Sm7	human-non-invasive		respiratory
PEG-47_lib14810+Sm6+human-invasive+human-invasive	PEG-47_lib14810	Sm6	human-invasive		human-invasive
PEG-481_lib15841+Sm6+human-invasive+human-non-invasive	PEG-481_lib15841	Sm6	human-invasive		human-non-invasive
PEG-482_lib15842+Sm2+human-invasive+respiratory	PEG-482_lib15842	Sm2	human-invasive		respiratory
PEG-484_lib15844+Sm2+human-invasive+respiratory	PEG-484_lib15844	Sm2	human-invasive		respiratory
PEG-486_lib15846+Sm18+human-invasive+respiratory	PEG-486_lib15846	Sm18	human-invasive		respiratory
PEG-487_lib15847+Sm6+human-invasive+sputum	PEG-487_lib15847	Sm6	human-invasive		sputum
PEG-488_lib15848+Sm6+human-invasive+human-non-invasive	PEG-488_lib15848	Sm6	human-invasive		human-non-invasive
PEG-48_lib14811+Sm3+human-non-invasive+human-invasive	PEG-48_lib14811	Sm3	human-non-invasive		human-invasive
PEG-490_lib15850+Sm6+human-invasive+respiratory	PEG-490_lib15850	Sm6	human-invasive		respiratory
PEG-491_lib15851+Sm7+human-non-invasive+human-non-invasive	PEG-491_lib15851	Sm7	human-non-invasive		human-non-invasive
PEG-492_lib15852+Sm4a+human-invasive+human-invasive	PEG-492_lib15852	Sm4a	human-invasive		human-invasive
PEG-493_lib15853+Sm6+human-invasive+human-non-invasive	PEG-493_lib15853	Sm6	human-invasive		human-non-invasive
PEG-494_lib15854+Sm12+human-invasive+respiratory	PEG-494_lib15854	Sm12	human-invasive		respiratory
PEG-495_lib15855+Sm6+human-invasive+sputum	PEG-495_lib15855	Sm6	human-invasive		sputum
PEG-496_lib15856+Sm6+human-invasive+sputum	PEG-496_lib15856	Sm6	human-invasive		sputum
PEG-497_lib15857+Sm4a+human-invasive+human-non-invasive	PEG-497_lib15857	Sm4a	human-invasive		human-non-invasive
PEG-498_lib15858+Sm6+human-invasive+human-non-invasive	PEG-498_lib15858	Sm6	human-invasive		human-non-invasive
PEG-499_lib15859+Sm12+human-invasive+respiratory	PEG-499_lib15859	Sm12	human-invasive		respiratory
PEG-49_lib14812+Sm6+human-invasive+human-invasive	PEG-49_lib14812	Sm6	human-invasive		human-invasive
PEG-500_lib15860+Sm10+human-invasive+sputum	PEG-500_lib15860	Sm10	human-invasive		sputum
PEG-501_lib15861+Sm7+human-non-invasive+respiratory	PEG-501_lib15861	Sm7	human-non-invasive		respiratory
PEG-502_lib15862+Sm4b+human-invasive+respiratory	PEG-502_lib15862	Sm4b	human-invasive		respiratory
PEG-503_lib15863+Sm4b+human-invasive+respiratory	PEG-503_lib15863	Sm4b	human-invasive		respiratory
PEG-505_lib15865+Sm6+human-invasive+human-non-invasive	PEG-505_lib15865	Sm6	human-invasive		human-non-invasive
PEG-506_lib15866+Sm7+human-non-invasive+human-invasive	PEG-506_lib15866	Sm7	human-non-invasive		human-invasive
PEG-507_lib15867+Sm10+human-invasive+human-invasive	PEG-507_lib15867	Sm10	human-invasive		human-invasive
PEG-508_lib15868+Sm4a+human-invasive+respiratory	PEG-508_lib15868	Sm4a	human-invasive		respiratory
PEG-509_lib15869+Sm4a+human-invasive+human-non-invasive	PEG-509_lib15869	Sm4a	human-invasive		human-non-invasive
PEG-50_lib14813+Sm16+anthropogenic+human-invasive	PEG-50_lib14813	Sm16	anthropogenic		human-invasive
PEG-510_lib15870+Sm7+human-non-invasive+human-non-invasive	PEG-510_lib15870	Sm7	human-non-invasive		human-non-invasive
PEG-511_lib15871+Sm10+human-invasive+sputum	PEG-511_lib15871	Sm10	human-invasive		sputum
PEG-512_lib15872+Sm15+human-non-invasive+human-non-invasive	PEG-512_lib15872	Sm15	human-non-invasive		human-non-invasive
PEG-513_lib15873+Sm6+human-invasive+human-non-invasive	PEG-513_lib15873	Sm6	human-invasive		human-non-invasive
PEG-514_lib15874+Sm2+human-invasive+sputum	PEG-514_lib15874	Sm2	human-invasive		sputum
PEG-515_lib15875+Sm6+human-invasive+respiratory	PEG-515_lib15875	Sm6	human-invasive		respiratory
PEG-516_lib16552+Sm6+human-invasive+anthropogenic	PEG-516_lib16552	Sm6	human-invasive		anthropogenic
PEG-517_lib15877+Sm4a+human-invasive+human-non-invasive	PEG-517_lib15877	Sm4a	human-invasive		human-non-invasive
PEG-518_lib15878+Sm6+human-invasive+respiratory	PEG-518_lib15878	Sm6	human-invasive		respiratory
PEG-519_lib15879+Sm6+human-invasive+human-non-invasive	PEG-519_lib15879	Sm6	human-invasive		human-non-invasive
PEG-51_lib14814+Sm9+human-non-invasive+respiratory	PEG-51_lib14814	Sm9	human-non-invasive		respiratory
PEG-520_lib16553+Sm15+human-non-invasive+human-non-invasive	PEG-520_lib16553	Sm15	human-non-invasive		human-non-invasive
PEG-523_lib15883+Sm18+human-invasive+respiratory	PEG-523_lib15883	Sm18	human-invasive		respiratory
PEG-524_lib15884+Sm4a+human-invasive+respiratory	PEG-524_lib15884	Sm4a	human-invasive		respiratory
PEG-527_lib15887+Sm18+human-invasive+respiratory	PEG-527_lib15887	Sm18	human-invasive		respiratory
PEG-528_lib15888+Sgn3+environmental+human-non-invasive	PEG-528_lib15888	Sgn3	environmental		human-non-invasive
PEG-52_lib14815+Sm3+human-non-invasive+human-invasive	PEG-52_lib14815	Sm3	human-non-invasive		human-invasive
PEG-530_lib15890+Sm4a+human-invasive+human-non-invasive	PEG-530_lib15890	Sm4a	human-invasive		human-non-invasive
PEG-531_lib15891+Sm4a+human-invasive+human-non-invasive	PEG-531_lib15891	Sm4a	human-invasive		human-non-invasive
PEG-534_lib15894+Sgn3+environmental+anthropogenic	PEG-534_lib15894	Sgn3	environmental		anthropogenic
PEG-535_lib15895+Sm7+human-non-invasive+human-non-invasive	PEG-535_lib15895	Sm7	human-non-invasive		human-non-invasive
PEG-537_lib15897+Sm4a+human-invasive+anthropogenic	PEG-537_lib15897	Sm4a	human-invasive		anthropogenic
PEG-53_lib14816+Sm12+human-invasive+human-invasive	PEG-53_lib14816	Sm12	human-invasive		human-invasive
PEG-543_lib15903+Sm6+human-invasive+respiratory	PEG-543_lib15903	Sm6	human-invasive		respiratory
PEG-547_lib16188+Sm4a+human-invasive+respiratory	PEG-547_lib16188	Sm4a	human-invasive		respiratory
PEG-548_lib16189+Sm3+human-non-invasive+sputum	PEG-548_lib16189	Sm3	human-non-invasive		sputum
PEG-552_lib16194+Sm10+human-invasive+respiratory	PEG-552_lib16194	Sm10	human-invasive		respiratory
PEG-553_lib16195+Sm7+human-non-invasive+respiratory	PEG-553_lib16195	Sm7	human-non-invasive		respiratory
PEG-554_lib16196+Sm3+human-non-invasive+respiratory	PEG-554_lib16196	Sm3	human-non-invasive		respiratory
PEG-555_lib16197+Sm4a+human-invasive+human-non-invasive	PEG-555_lib16197	Sm4a	human-invasive		human-non-invasive
PEG-557_lib16199+Sm7+human-non-invasive+human-non-invasive	PEG-557_lib16199	Sm7	human-non-invasive		human-non-invasive
PEG-559_lib16493+Sm4a+human-invasive+respiratory	PEG-559_lib16493	Sm4a	human-invasive		respiratory
PEG-55_lib14818+Sm6+human-invasive+human-non-invasive	PEG-55_lib14818	Sm6	human-invasive		human-non-invasive
PEG-561_lib16495+Sm4a+human-invasive+human-non-invasive	PEG-561_lib16495	Sm4a	human-invasive		human-non-invasive
PEG-562_lib16496+Sm6+human-invasive+sputum	PEG-562_lib16496	Sm6	human-invasive		sputum
PEG-563_lib16497+Sm10+human-invasive+sputum	PEG-563_lib16497	Sm10	human-invasive		sputum
PEG-564_lib16498+Sm7+human-non-invasive+respiratory	PEG-564_lib16498	Sm7	human-non-invasive		respiratory
PEG-565_lib15906+Sm7+human-non-invasive+human-non-invasive	PEG-565_lib15906	Sm7	human-non-invasive		human-non-invasive
PEG-566_lib15907+Sm4a+human-invasive+respiratory	PEG-566_lib15907	Sm4a	human-invasive		respiratory
PEG-567_lib15908+Sm2+human-invasive+respiratory	PEG-567_lib15908	Sm2	human-invasive		respiratory
PEG-568_lib15909+Sm3+human-non-invasive+sputum	PEG-568_lib15909	Sm3	human-non-invasive		sputum
PEG-569_lib15910+Sm4a+human-invasive+respiratory	PEG-569_lib15910	Sm4a	human-invasive		respiratory
PEG-56_lib14819+Sm4a+human-invasive+respiratory	PEG-56_lib14819	Sm4a	human-invasive		respiratory
PEG-570_lib15911+Sm4a+human-invasive+respiratory	PEG-570_lib15911	Sm4a	human-invasive		respiratory
PEG-571_lib15912+Sm7+human-non-invasive+human-non-invasive	PEG-571_lib15912	Sm7	human-non-invasive		human-non-invasive
PEG-572_lib15913+Sm6+human-invasive+human-non-invasive	PEG-572_lib15913	Sm6	human-invasive		human-non-invasive
PEG-573_lib15914+Sm4a+human-invasive+respiratory	PEG-573_lib15914	Sm4a	human-invasive		respiratory
PEG-576_lib15917+Sm13+human-invasive+respiratory	PEG-576_lib15917	Sm13	human-invasive		respiratory
PEG-577_lib15918+Sm14+environmental+human-non-invasive	PEG-577_lib15918	Sm14	environmental		human-non-invasive
PEG-578_lib15919+Sm6+human-invasive+human-non-invasive	PEG-578_lib15919	Sm6	human-invasive		human-non-invasive
PEG-579_lib15920+Sm9+human-non-invasive+respiratory	PEG-579_lib15920	Sm9	human-non-invasive		respiratory
PEG-57_lib14820+Sm4b+human-invasive+human-invasive	PEG-57_lib14820	Sm4b	human-invasive		human-invasive
PEG-580_lib15921+Sm11+environmental+human-non-invasive	PEG-580_lib15921	Sm11	environmental		human-non-invasive
PEG-581_lib15922+Sm6+human-invasive+respiratory	PEG-581_lib15922	Sm6	human-invasive		respiratory
PEG-582_lib15923+Sm6+human-invasive+human-non-invasive	PEG-582_lib15923	Sm6	human-invasive		human-non-invasive
PEG-583_lib15924+Sm3+human-non-invasive+sputum	PEG-583_lib15924	Sm3	human-non-invasive		sputum
PEG-584_lib15925+Sm7+human-non-invasive+respiratory	PEG-584_lib15925	Sm7	human-non-invasive		respiratory
PEG-585_lib15926+Sm13+human-invasive+respiratory	PEG-585_lib15926	Sm13	human-invasive		respiratory
PEG-586_lib15927+Sm7+human-non-invasive+sputum	PEG-586_lib15927	Sm7	human-non-invasive		sputum
PEG-587_lib15928+Sm6+human-invasive+human-non-invasive	PEG-587_lib15928	Sm6	human-invasive		human-non-invasive
PEG-588_lib15929+Sm2+human-invasive+respiratory	PEG-588_lib15929	Sm2	human-invasive		respiratory
PEG-58_lib14821+Sm7+human-non-invasive+respiratory	PEG-58_lib14821	Sm7	human-non-invasive		respiratory
PEG-591_lib15932+Sm9+human-non-invasive+human-non-invasive	PEG-591_lib15932	Sm9	human-non-invasive		human-non-invasive
PEG-592_lib15933+Sm10+human-invasive+human-non-invasive	PEG-592_lib15933	Sm10	human-invasive		human-non-invasive
PEG-593_lib15934+Sm8+human-non-invasive+respiratory	PEG-593_lib15934	Sm8	human-non-invasive		respiratory
PEG-594_lib15935+Sm2+human-invasive+respiratory	PEG-594_lib15935	Sm2	human-invasive		respiratory
PEG-595_lib15936+Sm9+human-non-invasive+anthropogenic	PEG-595_lib15936	Sm9	human-non-invasive		anthropogenic
PEG-596_lib15937+Sm3+human-non-invasive+respiratory	PEG-596_lib15937	Sm3	human-non-invasive		respiratory
PEG-597_lib15938+Sm6+human-invasive+sputum	PEG-597_lib15938	Sm6	human-invasive		sputum
PEG-599_lib15940+Sm4a+human-invasive+human-non-invasive	PEG-599_lib15940	Sm4a	human-invasive		human-non-invasive
PEG-59_lib14822+Sm3+human-non-invasive+respiratory	PEG-59_lib14822	Sm3	human-non-invasive		respiratory
PEG-5_lib14761+Sm10+human-invasive+respiratory	PEG-5_lib14761	Sm10	human-invasive		respiratory
PEG-600_lib15941+Sm13+human-invasive+respiratory	PEG-600_lib15941	Sm13	human-invasive		respiratory
PEG-602_lib15943+Sm18+human-invasive+respiratory	PEG-602_lib15943	Sm18	human-invasive		respiratory
PEG-604_lib15945+Sm9+human-non-invasive+respiratory	PEG-604_lib15945	Sm9	human-non-invasive		respiratory
PEG-605_lib15946+Sm7+human-non-invasive+respiratory	PEG-605_lib15946	Sm7	human-non-invasive		respiratory
PEG-606_lib15947+Sm18+human-invasive+respiratory	PEG-606_lib15947	Sm18	human-invasive		respiratory
PEG-607_lib15948+Sm9+human-non-invasive+human-non-invasive	PEG-607_lib15948	Sm9	human-non-invasive		human-non-invasive
PEG-608_lib15949+Sm4b+human-invasive+human-non-invasive	PEG-608_lib15949	Sm4b	human-invasive		human-non-invasive
PEG-609_lib15950+Sm3+human-non-invasive+human-non-invasive	PEG-609_lib15950	Sm3	human-non-invasive		human-non-invasive
PEG-60_lib14823+Sm15+human-non-invasive+human-non-invasive	PEG-60_lib14823	Sm15	human-non-invasive		human-non-invasive
PEG-610_lib15951+Sm7+human-non-invasive+human-non-invasive	PEG-610_lib15951	Sm7	human-non-invasive		human-non-invasive
PEG-612_lib15953+Sm6+human-invasive+respiratory	PEG-612_lib15953	Sm6	human-invasive		respiratory
PEG-613_lib15954+Sgn4+human-non-invasive+human-non-invasive	PEG-613_lib15954	Sgn4	human-non-invasive		human-non-invasive
PEG-614_lib15955+Sm12+human-invasive+human-non-invasive	PEG-614_lib15955	Sm12	human-invasive		human-non-invasive
PEG-616_lib15957+Sm4a+human-invasive+respiratory	PEG-616_lib15957	Sm4a	human-invasive		respiratory
PEG-617_lib15958+Sgn4+human-non-invasive+sputum	PEG-617_lib15958	Sgn4	human-non-invasive		sputum
PEG-618_lib15959+Sm6+human-invasive+human-non-invasive	PEG-618_lib15959	Sm6	human-invasive		human-non-invasive
PEG-619_lib15960+Sm9+human-non-invasive+respiratory	PEG-619_lib15960	Sm9	human-non-invasive		respiratory
PEG-61_lib14824+Sm6+human-invasive+respiratory	PEG-61_lib14824	Sm6	human-invasive		respiratory
PEG-620_lib15961+Sm2+human-invasive+respiratory	PEG-620_lib15961	Sm2	human-invasive		respiratory
PEG-621_lib15962+Sm7+human-non-invasive+respiratory	PEG-621_lib15962	Sm7	human-non-invasive		respiratory
PEG-622_lib15963+Sm4a+human-invasive+respiratory	PEG-622_lib15963	Sm4a	human-invasive		respiratory
PEG-623_lib15964+Sm6+human-invasive+human-non-invasive	PEG-623_lib15964	Sm6	human-invasive		human-non-invasive
PEG-624_lib15965+Sm9+human-non-invasive+human-non-invasive	PEG-624_lib15965	Sm9	human-non-invasive		human-non-invasive
PEG-625_lib15966+Sm3+human-non-invasive+human-non-invasive	PEG-625_lib15966	Sm3	human-non-invasive		human-non-invasive
PEG-626_lib15967+Sm6+human-invasive+human-non-invasive	PEG-626_lib15967	Sm6	human-invasive		human-non-invasive
PEG-627_lib15968+Sm6+human-invasive+human-non-invasive	PEG-627_lib15968	Sm6	human-invasive		human-non-invasive
PEG-628_lib15969+Sm18+human-invasive+sputum	PEG-628_lib15969	Sm18	human-invasive		sputum
PEG-629_lib15970+Sm9+human-non-invasive+human-non-invasive	PEG-629_lib15970	Sm9	human-non-invasive		human-non-invasive
PEG-630_lib15971+Sm7+human-non-invasive+respiratory	PEG-630_lib15971	Sm7	human-non-invasive		respiratory
PEG-631_lib15972+Sm4a+human-invasive+human-non-invasive	PEG-631_lib15972	Sm4a	human-invasive		human-non-invasive
PEG-632_lib15973+Sm15+human-non-invasive+human-non-invasive	PEG-632_lib15973	Sm15	human-non-invasive		human-non-invasive
PEG-633_lib15974+Sm12+human-invasive+human-non-invasive	PEG-633_lib15974	Sm12	human-invasive		human-non-invasive
PEG-634_lib15975+Sm6+human-invasive+human-non-invasive	PEG-634_lib15975	Sm6	human-invasive		human-non-invasive
PEG-635_lib15976+Sm4a+human-invasive+sputum	PEG-635_lib15976	Sm4a	human-invasive		sputum
PEG-636_lib15977+Sm10+human-invasive+respiratory	PEG-636_lib15977	Sm10	human-invasive		respiratory
PEG-637_lib15978+Sm4a+human-invasive+respiratory	PEG-637_lib15978	Sm4a	human-invasive		respiratory
PEG-638_lib15979+Sm6+human-invasive+unknown	PEG-638_lib15979	Sm6	human-invasive		unknown
PEG-63_lib14826+Sm6+human-invasive+respiratory	PEG-63_lib14826	Sm6	human-invasive		respiratory
PEG-641_lib15982+Sm17+human-non-invasive+respiratory	PEG-641_lib15982	Sm17	human-non-invasive		respiratory
PEG-642_lib15983+Sm4b+human-invasive+respiratory	PEG-642_lib15983	Sm4b	human-invasive		respiratory
PEG-643_lib15984+Sm9+human-non-invasive+respiratory	PEG-643_lib15984	Sm9	human-non-invasive		respiratory
PEG-644_lib15985+Sm6+human-invasive+human-non-invasive	PEG-644_lib15985	Sm6	human-invasive		human-non-invasive
PEG-647_lib15988+Sm4a+human-invasive+human-non-invasive	PEG-647_lib15988	Sm4a	human-invasive		human-non-invasive
PEG-649_lib15990+Sm10+human-invasive+human-non-invasive	PEG-649_lib15990	Sm10	human-invasive		human-non-invasive
PEG-64_lib14827+Sm6+human-invasive+human-non-invasive	PEG-64_lib14827	Sm6	human-invasive		human-non-invasive
PEG-653_lib15994+Sm4a+human-invasive+respiratory	PEG-653_lib15994	Sm4a	human-invasive		respiratory
PEG-654_lib15995+Sm4a+human-invasive+human-invasive	PEG-654_lib15995	Sm4a	human-invasive		human-invasive
PEG-655_lib15996+Sm13+human-invasive+respiratory	PEG-655_lib15996	Sm13	human-invasive		respiratory
PEG-657_lib15998+Sm4a+human-invasive+respiratory	PEG-657_lib15998	Sm4a	human-invasive		respiratory
PEG-658_lib15999+Sm7+human-non-invasive+respiratory	PEG-658_lib15999	Sm7	human-non-invasive		respiratory
PEG-659_lib16002+Sm10+human-invasive+sputum	PEG-659_lib16002	Sm10	human-invasive		sputum
PEG-65_lib14828+Sm6+human-invasive+human-non-invasive	PEG-65_lib14828	Sm6	human-invasive		human-non-invasive
PEG-660_lib16003+Sm12+human-invasive+respiratory	PEG-660_lib16003	Sm12	human-invasive		respiratory
PEG-662_lib16269+Sm9+human-non-invasive+human-non-invasive	PEG-662_lib16269	Sm9	human-non-invasive		human-non-invasive
PEG-663_lib16270+Sgn3+environmental+human-non-invasive	PEG-663_lib16270	Sgn3	environmental		human-non-invasive
PEG-664_lib16271+Sm9+human-non-invasive+sputum	PEG-664_lib16271	Sm9	human-non-invasive		sputum
PEG-665_lib16272+Sm18+human-invasive+human-non-invasive	PEG-665_lib16272	Sm18	human-invasive		human-non-invasive
PEG-666_lib16273+Sm13+human-invasive+respiratory	PEG-666_lib16273	Sm13	human-invasive		respiratory
PEG-667_lib16274+Sm11+environmental+respiratory	PEG-667_lib16274	Sm11	environmental		respiratory
PEG-669_lib16276+Sm4b+human-invasive+human-non-invasive	PEG-669_lib16276	Sm4b	human-invasive		human-non-invasive
PEG-66_lib14829+Sm12+human-invasive+sputum	PEG-66_lib14829	Sm12	human-invasive		sputum
PEG-671_lib16278+Sm4a+human-invasive+human-non-invasive	PEG-671_lib16278	Sm4a	human-invasive		human-non-invasive
PEG-674_lib16281+Sm10+human-invasive+respiratory	PEG-674_lib16281	Sm10	human-invasive		respiratory
PEG-675_lib16282+Sm12+human-invasive+respiratory	PEG-675_lib16282	Sm12	human-invasive		respiratory
PEG-676_lib16283+Sm10+human-invasive+respiratory	PEG-676_lib16283	Sm10	human-invasive		respiratory
PEG-677_lib16284+Sm7+human-non-invasive+respiratory	PEG-677_lib16284	Sm7	human-non-invasive		respiratory
PEG-678_lib16285+Sm7+human-non-invasive+respiratory	PEG-678_lib16285	Sm7	human-non-invasive		respiratory
PEG-679_lib16286+Sm9+human-non-invasive+human-non-invasive	PEG-679_lib16286	Sm9	human-non-invasive		human-non-invasive
PEG-67_lib14830+Sm15+human-non-invasive+sputum	PEG-67_lib14830	Sm15	human-non-invasive		sputum
PEG-680_lib16287+Sm9+human-non-invasive+respiratory	PEG-680_lib16287	Sm9	human-non-invasive		respiratory
PEG-682_lib16289+Sm4a+human-invasive+sputum	PEG-682_lib16289	Sm4a	human-invasive		sputum
PEG-683_lib16290+Sm9+human-non-invasive+human-invasive	PEG-683_lib16290	Sm9	human-non-invasive		human-invasive
PEG-684_lib16291+Sm6+human-invasive+sputum	PEG-684_lib16291	Sm6	human-invasive		sputum
PEG-688_lib16295+Sgn4+human-non-invasive+human-non-invasive	PEG-688_lib16295	Sgn4	human-non-invasive		human-non-invasive
PEG-689_lib16296+Sm4a+human-invasive+human-non-invasive	PEG-689_lib16296	Sm4a	human-invasive		human-non-invasive
PEG-68_lib14831+Sm4a+human-invasive+sputum	PEG-68_lib14831	Sm4a	human-invasive		sputum
PEG-690_lib16297+Sm12+human-invasive+respiratory	PEG-690_lib16297	Sm12	human-invasive		respiratory
PEG-691_lib16298+Sgn4+human-non-invasive+human-non-invasive	PEG-691_lib16298	Sgn4	human-non-invasive		human-non-invasive
PEG-692_lib16299+Sm9+human-non-invasive+human-invasive	PEG-692_lib16299	Sm9	human-non-invasive		human-invasive
PEG-693_lib16300+Sm7+human-non-invasive+sputum	PEG-693_lib16300	Sm7	human-non-invasive		sputum
PEG-694_lib16301+Sm4a+human-invasive+human-non-invasive	PEG-694_lib16301	Sm4a	human-invasive		human-non-invasive
PEG-695_lib16302+Sm12+human-invasive+respiratory	PEG-695_lib16302	Sm12	human-invasive		respiratory
PEG-696_lib16303+Sm8+human-non-invasive+respiratory	PEG-696_lib16303	Sm8	human-non-invasive		respiratory
PEG-697_lib16304+Sm18+human-invasive+human-non-invasive	PEG-697_lib16304	Sm18	human-invasive		human-non-invasive
PEG-698_lib16305+Sm9+human-non-invasive+respiratory	PEG-698_lib16305	Sm9	human-non-invasive		respiratory
PEG-699_lib16306+Sm9+human-non-invasive+sputum	PEG-699_lib16306	Sm9	human-non-invasive		sputum
PEG-69_lib14832+Sm9+human-non-invasive+human-non-invasive	PEG-69_lib14832	Sm9	human-non-invasive		human-non-invasive
PEG-6_lib14762+Sm6+human-invasive+sputum	PEG-6_lib14762	Sm6	human-invasive		sputum
PEG-700_lib16307+Sm13+human-invasive+respiratory	PEG-700_lib16307	Sm13	human-invasive		respiratory
PEG-701_lib16308+Sm4a+human-invasive+respiratory	PEG-701_lib16308	Sm4a	human-invasive		respiratory
PEG-704_lib16501+Sm6+human-invasive+sputum	PEG-704_lib16501	Sm6	human-invasive		sputum
PEG-705_lib16502+Sm8+human-non-invasive+respiratory	PEG-705_lib16502	Sm8	human-non-invasive		respiratory
PEG-706_lib16503+Sgn4+human-non-invasive+human-non-invasive	PEG-706_lib16503	Sgn4	human-non-invasive		human-non-invasive
PEG-707_lib16504+Sm4b+human-invasive+respiratory	PEG-707_lib16504	Sm4b	human-invasive		respiratory
PEG-709_lib16004+Sm6+human-invasive+human-non-invasive	PEG-709_lib16004	Sm6	human-invasive		human-non-invasive
PEG-70_lib14833+Sm6+human-invasive+human-invasive	PEG-70_lib14833	Sm6	human-invasive		human-invasive
PEG-710_lib16005+Sm6+human-invasive+respiratory	PEG-710_lib16005	Sm6	human-invasive		respiratory
PEG-712_lib16007+Sm6+human-invasive+human-non-invasive	PEG-712_lib16007	Sm6	human-invasive		human-non-invasive
PEG-713_lib16008+Sm4a+human-invasive+respiratory	PEG-713_lib16008	Sm4a	human-invasive		respiratory
PEG-714_lib16009+Sm9+human-non-invasive+sputum	PEG-714_lib16009	Sm9	human-non-invasive		sputum
PEG-715_lib16010+Sm18+human-invasive+respiratory	PEG-715_lib16010	Sm18	human-invasive		respiratory
PEG-716_lib16011+Sm18+human-invasive+sputum	PEG-716_lib16011	Sm18	human-invasive		sputum
PEG-717_lib16012+Sm7+human-non-invasive+respiratory	PEG-717_lib16012	Sm7	human-non-invasive		respiratory
PEG-718_lib16013+Sm3+human-non-invasive+human-non-invasive	PEG-718_lib16013	Sm3	human-non-invasive		human-non-invasive
PEG-719_lib16014+Sm3+human-non-invasive+human-non-invasive	PEG-719_lib16014	Sm3	human-non-invasive		human-non-invasive
PEG-71_lib14834+Sm6+human-invasive+human-invasive	PEG-71_lib14834	Sm6	human-invasive		human-invasive
PEG-720_lib16015+Sm4b+human-invasive+human-non-invasive	PEG-720_lib16015	Sm4b	human-invasive		human-non-invasive
PEG-722_lib16017+Sm6+human-invasive+sputum	PEG-722_lib16017	Sm6	human-invasive		sputum
PEG-723_lib16018+Sm6+human-invasive+human-non-invasive	PEG-723_lib16018	Sm6	human-invasive		human-non-invasive
PEG-724_lib16019+Sm6+human-invasive+human-non-invasive	PEG-724_lib16019	Sm6	human-invasive		human-non-invasive
PEG-725_lib16020+Sm4b+human-invasive+respiratory	PEG-725_lib16020	Sm4b	human-invasive		respiratory
PEG-726_lib16021+Sm5+human-invasive+respiratory	PEG-726_lib16021	Sm5	human-invasive		respiratory
PEG-727_lib16022+Sm7+human-non-invasive+unknown	PEG-727_lib16022	Sm7	human-non-invasive		unknown
PEG-72_lib14835+Sm6+human-invasive+human-invasive	PEG-72_lib14835	Sm6	human-invasive		human-invasive
PEG-732_lib16027+Sm4a+human-invasive+human-non-invasive	PEG-732_lib16027	Sm4a	human-invasive		human-non-invasive
PEG-735_lib16030+Sm13+human-invasive+human-non-invasive	PEG-735_lib16030	Sm13	human-invasive		human-non-invasive
PEG-736_lib16031+Sm4b+human-invasive+human-non-invasive	PEG-736_lib16031	Sm4b	human-invasive		human-non-invasive
PEG-737_lib16032+Sm9+human-non-invasive+respiratory	PEG-737_lib16032	Sm9	human-non-invasive		respiratory
PEG-738_lib16033+Sm4a+human-invasive+respiratory	PEG-738_lib16033	Sm4a	human-invasive		respiratory
PEG-73_lib14836+Sm6+human-invasive+respiratory	PEG-73_lib14836	Sm6	human-invasive		respiratory
PEG-740_lib16035+Sm13+human-invasive+respiratory	PEG-740_lib16035	Sm13	human-invasive		respiratory
PEG-742_lib16037+Sgn3+environmental+human-non-invasive	PEG-742_lib16037	Sgn3	environmental		human-non-invasive
PEG-744_lib16039+Sm10+human-invasive+human-non-invasive	PEG-744_lib16039	Sm10	human-invasive		human-non-invasive
PEG-747_lib16042+Sm9+human-non-invasive+human-non-invasive	PEG-747_lib16042	Sm9	human-non-invasive		human-non-invasive
PEG-74_lib14837+Sm6+human-invasive+respiratory	PEG-74_lib14837	Sm6	human-invasive		respiratory
PEG-750_lib16045+Sm6+human-invasive+human-non-invasive	PEG-750_lib16045	Sm6	human-invasive		human-non-invasive
PEG-751_lib16046+Sm3+human-non-invasive+human-non-invasive	PEG-751_lib16046	Sm3	human-non-invasive		human-non-invasive
PEG-752_lib16047+Sm9+human-non-invasive+sputum	PEG-752_lib16047	Sm9	human-non-invasive		sputum
PEG-755_lib16050+Sm7+human-non-invasive+human-non-invasive	PEG-755_lib16050	Sm7	human-non-invasive		human-non-invasive
PEG-756_lib16051+Sm6+human-invasive+human-non-invasive	PEG-756_lib16051	Sm6	human-invasive		human-non-invasive
PEG-75_lib14838+Sgn4+human-non-invasive+human-non-invasive	PEG-75_lib14838	Sgn4	human-non-invasive		human-non-invasive
PEG-760_lib16055+Sm6+human-invasive+respiratory	PEG-760_lib16055	Sm6	human-invasive		respiratory
PEG-761_lib16056+Sm9+human-non-invasive+sputum	PEG-761_lib16056	Sm9	human-non-invasive		sputum
PEG-763_lib16058+Sm7+human-non-invasive+respiratory	PEG-763_lib16058	Sm7	human-non-invasive		respiratory
PEG-764_lib16059+Sm7+human-non-invasive+human-non-invasive	PEG-764_lib16059	Sm7	human-non-invasive		human-non-invasive
PEG-765_lib16060+Sm6+human-invasive+human-non-invasive	PEG-765_lib16060	Sm6	human-invasive		human-non-invasive
PEG-766_lib16061+Sm10+human-invasive+human-non-invasive	PEG-766_lib16061	Sm10	human-invasive		human-non-invasive
PEG-767_lib16062+Sm9+human-non-invasive+human-non-invasive	PEG-767_lib16062	Sm9	human-non-invasive		human-non-invasive
PEG-768_lib16063+Sm9+human-non-invasive+unknown	PEG-768_lib16063	Sm9	human-non-invasive		unknown
PEG-769_lib16064+Sm12+human-invasive+respiratory	PEG-769_lib16064	Sm12	human-invasive		respiratory
PEG-76_lib14839+Sm9+human-non-invasive+human-non-invasive	PEG-76_lib14839	Sm9	human-non-invasive		human-non-invasive
PEG-770_lib16065+Sm14+environmental+sputum	PEG-770_lib16065	Sm14	environmental		sputum
PEG-773_lib16068+Sm4a+human-invasive+human-non-invasive	PEG-773_lib16068	Sm4a	human-invasive		human-non-invasive
PEG-774_lib16069+Sgn4+human-non-invasive+unknown	PEG-774_lib16069	Sgn4	human-non-invasive		unknown
PEG-775_lib16070+Sm8+human-non-invasive+human-non-invasive	PEG-775_lib16070	Sm8	human-non-invasive		human-non-invasive
PEG-776_lib16071+Sm6+human-invasive+unknown	PEG-776_lib16071	Sm6	human-invasive		unknown
PEG-777_lib16072+Sm4a+human-invasive+respiratory	PEG-777_lib16072	Sm4a	human-invasive		respiratory
PEG-778_lib16073+Sm11+environmental+human-non-invasive	PEG-778_lib16073	Sm11	environmental		human-non-invasive
PEG-779_lib16074+Sm6+human-invasive+sputum	PEG-779_lib16074	Sm6	human-invasive		sputum
PEG-780_lib16075+Sm6+human-invasive+human-non-invasive	PEG-780_lib16075	Sm6	human-invasive		human-non-invasive
PEG-781_lib16076+Sm6+human-invasive+human-non-invasive	PEG-781_lib16076	Sm6	human-invasive		human-non-invasive
PEG-782_lib16077+Sm6+human-invasive+human-non-invasive	PEG-782_lib16077	Sm6	human-invasive		human-non-invasive
PEG-783_lib16078+Sm6+human-invasive+human-non-invasive	PEG-783_lib16078	Sm6	human-invasive		human-non-invasive
PEG-784_lib16079+Sm12+human-invasive+human-non-invasive	PEG-784_lib16079	Sm12	human-invasive		human-non-invasive
PEG-785_lib16080+Sm9+human-non-invasive+human-invasive	PEG-785_lib16080	Sm9	human-non-invasive		human-invasive
PEG-786_lib16081+Sm4a+human-invasive+respiratory	PEG-786_lib16081	Sm4a	human-invasive		respiratory
PEG-787_lib16082+Sm3+human-non-invasive+human-non-invasive	PEG-787_lib16082	Sm3	human-non-invasive		human-non-invasive
PEG-788_lib16083+Sm6+human-invasive+unknown	PEG-788_lib16083	Sm6	human-invasive		unknown
PEG-790_lib16085+ungrouped+environmental+human-non-invasive	PEG-790_lib16085	ungrouped	environmental		human-non-invasive
PEG-791_lib16086+Sm4a+human-invasive+human-non-invasive	PEG-791_lib16086	Sm4a	human-invasive		human-non-invasive
PEG-792_lib16087+Sm6+human-invasive+sputum	PEG-792_lib16087	Sm6	human-invasive		sputum
PEG-793_lib16088+Sm7+human-non-invasive+human-non-invasive	PEG-793_lib16088	Sm7	human-non-invasive		human-non-invasive
PEG-794_lib16089+Sm13+human-invasive+respiratory	PEG-794_lib16089	Sm13	human-invasive		respiratory
PEG-795_lib16090+Sm4a+human-invasive+human-non-invasive	PEG-795_lib16090	Sm4a	human-invasive		human-non-invasive
PEG-79_lib14842+Sm18+human-invasive+human-invasive	PEG-79_lib14842	Sm18	human-invasive		human-invasive
PEG-800_lib16095+Sm4a+human-invasive+human-non-invasive	PEG-800_lib16095	Sm4a	human-invasive		human-non-invasive
PEG-801_lib16112+Sm4a+human-invasive+respiratory	PEG-801_lib16112	Sm4a	human-invasive		respiratory
PEG-804_lib16115+Sm3+human-non-invasive+human-non-invasive	PEG-804_lib16115	Sm3	human-non-invasive		human-non-invasive
PEG-805_lib16116+Sm4a+human-invasive+human-non-invasive	PEG-805_lib16116	Sm4a	human-invasive		human-non-invasive
PEG-806_lib16117+Sm6+human-invasive+respiratory	PEG-806_lib16117	Sm6	human-invasive		respiratory
PEG-807_lib16118+Sm9+human-non-invasive+unknown	PEG-807_lib16118	Sm9	human-non-invasive		unknown
PEG-809_lib16120+Sm8+human-non-invasive+human-non-invasive	PEG-809_lib16120	Sm8	human-non-invasive		human-non-invasive
PEG-80_lib14843+Sm7+human-non-invasive+respiratory	PEG-80_lib14843	Sm7	human-non-invasive		respiratory
PEG-810_lib16121+Sm6+human-invasive+respiratory	PEG-810_lib16121	Sm6	human-invasive		respiratory
PEG-811_lib16122+Sgn4+human-non-invasive+human-non-invasive	PEG-811_lib16122	Sgn4	human-non-invasive		human-non-invasive
PEG-812_lib16123+Sgn4+human-non-invasive+anthropogenic	PEG-812_lib16123	Sgn4	human-non-invasive		anthropogenic
PEG-813_lib16124+Sm3+human-non-invasive+respiratory	PEG-813_lib16124	Sm3	human-non-invasive		respiratory
PEG-815_lib16126+Sm7+human-non-invasive+human-non-invasive	PEG-815_lib16126	Sm7	human-non-invasive		human-non-invasive
PEG-816_lib16127+Sm6+human-invasive+human-non-invasive	PEG-816_lib16127	Sm6	human-invasive		human-non-invasive
PEG-817_lib16128+Sm6+human-invasive+human-non-invasive	PEG-817_lib16128	Sm6	human-invasive		human-non-invasive
PEG-818_lib16129+Sm3+human-non-invasive+human-non-invasive	PEG-818_lib16129	Sm3	human-non-invasive		human-non-invasive
PEG-819_lib16130+Sm4a+human-invasive+human-non-invasive	PEG-819_lib16130	Sm4a	human-invasive		human-non-invasive
PEG-81_lib14844+Sm10+human-invasive+human-invasive	PEG-81_lib14844	Sm10	human-invasive		human-invasive
PEG-820_lib16131+Sm10+human-invasive+human-non-invasive	PEG-820_lib16131	Sm10	human-invasive		human-non-invasive
PEG-822_lib16133+Sm6+human-invasive+human-non-invasive	PEG-822_lib16133	Sm6	human-invasive		human-non-invasive
PEG-823_lib16134+Sm6+human-invasive+respiratory	PEG-823_lib16134	Sm6	human-invasive		respiratory
PEG-825_lib16136+Sm13+human-invasive+sputum	PEG-825_lib16136	Sm13	human-invasive		sputum
PEG-826_lib16137+Sm4a+human-invasive+respiratory	PEG-826_lib16137	Sm4a	human-invasive		respiratory
PEG-827_lib16138+Sm4a+human-invasive+human-non-invasive	PEG-827_lib16138	Sm4a	human-invasive		human-non-invasive
PEG-828_lib16139+Sm7+human-non-invasive+human-non-invasive	PEG-828_lib16139	Sm7	human-non-invasive		human-non-invasive
PEG-829_lib16140+Sm4a+human-invasive+human-non-invasive	PEG-829_lib16140	Sm4a	human-invasive		human-non-invasive
PEG-82_lib14845+Sm6+human-invasive+respiratory	PEG-82_lib14845	Sm6	human-invasive		respiratory
PEG-832_lib16143+Sm6+human-invasive+respiratory	PEG-832_lib16143	Sm6	human-invasive		respiratory
PEG-833_lib16144+Sm6+human-invasive+human-non-invasive	PEG-833_lib16144	Sm6	human-invasive		human-non-invasive
PEG-834_lib16145+Sm6+human-invasive+human-non-invasive	PEG-834_lib16145	Sm6	human-invasive		human-non-invasive
PEG-835_lib16146+Sm13+human-invasive+human-non-invasive	PEG-835_lib16146	Sm13	human-invasive		human-non-invasive
PEG-836_lib16147+Sm2+human-invasive+human-non-invasive	PEG-836_lib16147	Sm2	human-invasive		human-non-invasive
PEG-837_lib16148+Sm4a+human-invasive+respiratory	PEG-837_lib16148	Sm4a	human-invasive		respiratory
PEG-838_lib16149+Sm9+human-non-invasive+human-non-invasive	PEG-838_lib16149	Sm9	human-non-invasive		human-non-invasive
PEG-839_lib16150+Sm7+human-non-invasive+respiratory	PEG-839_lib16150	Sm7	human-non-invasive		respiratory
PEG-83_lib14846+Sm3+human-non-invasive+respiratory	PEG-83_lib14846	Sm3	human-non-invasive		respiratory
PEG-841_lib16152+Sm6+human-invasive+human-non-invasive	PEG-841_lib16152	Sm6	human-invasive		human-non-invasive
PEG-843_lib16154+Sm4a+human-invasive+human-non-invasive	PEG-843_lib16154	Sm4a	human-invasive		human-non-invasive
PEG-844_lib16155+Sm4a+human-invasive+human-non-invasive	PEG-844_lib16155	Sm4a	human-invasive		human-non-invasive
PEG-845_lib16156+Sm6+human-invasive+human-non-invasive	PEG-845_lib16156	Sm6	human-invasive		human-non-invasive
PEG-846_lib16157+Sm4a+human-invasive+respiratory	PEG-846_lib16157	Sm4a	human-invasive		respiratory
PEG-847_lib16158+Sm4a+human-invasive+human-non-invasive	PEG-847_lib16158	Sm4a	human-invasive		human-non-invasive
PEG-849_lib16160+Sm5+human-invasive+anthropogenic	PEG-849_lib16160	Sm5	human-invasive		anthropogenic
PEG-84_lib14847+Sm7+human-non-invasive+respiratory	PEG-84_lib14847	Sm7	human-non-invasive		respiratory
PEG-851_lib16162+Sm9+human-non-invasive+human-non-invasive	PEG-851_lib16162	Sm9	human-non-invasive		human-non-invasive
PEG-852_lib16163+Sm7+human-non-invasive+human-non-invasive	PEG-852_lib16163	Sm7	human-non-invasive		human-non-invasive
PEG-853_lib16164+Sm6+human-invasive+human-non-invasive	PEG-853_lib16164	Sm6	human-invasive		human-non-invasive
PEG-854_lib16165+Sm2+human-invasive+sputum	PEG-854_lib16165	Sm2	human-invasive		sputum
PEG-855_lib16166+Sm6+human-invasive+human-non-invasive	PEG-855_lib16166	Sm6	human-invasive		human-non-invasive
[truncated: 309 more rows]
