# Supplementary material for: The phylogenetic landscape and nosocomial spread of the multidrug-resistant opportunist Stenotrophomonas maltophilia
Source: Nat Commun. 2020 Apr 27;11:2044. doi: 10.1038/s41467-020-15123-0 (PMC7184733; doi:10.1038/s41467-020-15123-0)
Supplement: Supplementary file 10 — Source Data [file 41467_2020_15123_MOESM10_ESM.zip]

Archive with 10 entries (10 files):
- 2020-02-07_Source-Data-File_Fig1a.tree
- __MACOSX/._2020-02-07_Source-Data-File_Fig1a.tree
- 2020-02-07_Source-Data-File_Fig3.xlsx
- __MACOSX/._2020-02-07_Source-Data-File_Fig3.xlsx
- 2020-02-07-Source-Data-File_Fig1bc.xlsx
- __MACOSX/._2020-02-07-Source-Data-File_Fig1bc.xlsx
- 2020-02-07-Source-data-File_FigS3b.xlsx
- __MACOSX/._2020-02-07-Source-data-File_FigS3b.xlsx
- README.txt
- __MACOSX/._README.txt
