# Supplementary material for: The phylogenetic landscape and nosocomial spread of the multidrug-resistant opportunist Stenotrophomonas maltophilia
Source: Nat Commun. 2020 Apr 27;11:2044. doi: 10.1038/s41467-020-15123-0 (PMC7184733; doi:10.1038/s41467-020-15123-0)
Supplement: Supplementary file 10 — Source Data [file 41467_2020_15123_MOESM10_ESM.zip › 2020-02-07_Source-Data-File_Fig1a.tree]

(PEG-553:6.999999999999999E-6,sme-19:1.8000000000000004E-5,PEG-274:2.3000000000000003E-5,PEG-280:1.2000000000000002E-5,ICU29:2.8000000000000003E-5,PEG-510:1.6000000000000003E-5,PEG-764:2.8000000000000003E-5,PEG-197:2.2000000000000003E-5,sme-13:1.0E-5,PEG-165:5.999999999999999E-6,PEG-658:2.0E-6,(PEG-727:8.0E-6,PEG-535:4.0E-6)97.0:1.3000000000000001E-5,PEG-565:4.599999999999999E-5,PEG-610:1.9E-5,(((((((((((((((((PEG-286:0.002351,PEG-577:0.001922,(ICU326:1.9E-5,(PEG-770:2.4E-5,(GCA-002799245.1:3.0E-6,sm-e2:3.0E-6,sm-e1:2.0E-6,PEG-203:3.0E-6)100.0:2.4E-5)100.0:6.0E-6)100.0:0.002159,PEG-115:0.002398)100.0:0.027946,PEG-857:0.023113)100.0:0.007952,(((PEG-583:0.009812,(((sme-50:0.004157,(((LMG10853:4.9E-5,((s73717:1.9E-5,GCA-003006605.1:4.2E-5,PEG-568:1.01E-4)97.0:1.1E-5,PEG-477:1.9E-5)99.0:7.0E-6)100.0:0.003694,((sme-56:6.6E-5,SKK55:7.3E-5)100.0:6.42E-4,PEG-248:6.43E-4)100.0:0.002901)81.0:8.12E-4,(PEG-3:0.002983,(PEG-59:8.11E-4,PEG-255:9.63E-4)100.0:0.002267)100.0:0.001205)98.0:0.001181)100.0:0.002361,(PEG-859:0.003259,(sm-PC255-DE13:3.0E-6,sm-PC257-DE13:3.0E-6,sm-PC256-DE13:2.0E-6,sm-PC254-DE13:1.0E-6)100.0:0.004061)100.0:0.00244)100.0:0.00526,((((PEG-410:0.00166,(GCA-002308015.1:4.99E-4,(GCA-001286925.1:9.4E-5,(sm-OL16-SI13:7.5E-5,PEG-204:7.9E-5)100.0:6.7E-5)100.0:3.08E-4)100.0:0.001254)100.0:0.001136,((PEG-751:0.002381,SRR5683166:0.002325)84.0:6.06E-4,(((PEG-554:4.1E-5,PEG-609:3.0E-5)100.0:0.001849,PEG-548:0.001916)100.0:7.22E-4,(944021Y:1.0E-6,945681R:1.0E-6)100.0:0.002463)78.0:4.62E-4)83.0:5.03E-4)100.0:0.003821,PEG-718:0.004672)100.0:0.002121,((PEG-818:3.0E-5,(PEG-596:1.1E-5,(sm-OS91FR13:1.0E-6,sm-OS87FR13:1.0E-6)100.0:1.7E-5,PEG-99:1.1000000000000001E-5,PEG-323:8.0E-6,sm-OR41-FR13:1.2000000000000002E-5,PEG-239:2.4E-5)100.0:4.9E-5)100.0:0.005888,(PEG-11:1.15E-4,PEG-137:2.5E-5)100.0:0.004656)100.0:0.002347)100.0:0.002789)100.0:0.00194)100.0:0.004574,((GCA-001676295.1:0.002909,(GCA-001676445.1:0.002913,(((s73710:0.00193,MSP003:0.001987)99.0:6.52E-4,686:0.001904)100.0:7.91E-4,((PEG-368:2.3E-4,sme-2:1.41E-4)100.0:0.001624,((PEG-719:9.5E-5,sme-16:2.11E-4)100.0:6.24E-4,GCA-001676395.1:7.9E-4)100.0:9.28E-4)100.0:6.75E-4)100.0:7.88E-4)100.0:8.17E-4)100.0:0.002948,((((GCA-000346445.1:0.00459,GCA-002277735.1:0.004755,PEG-48:0.004001)85.0:7.59E-4,PEG-625:0.004603)100.0:8.3E-4,PEG-787:0.004692)100.0:9.01E-4,(GCA-002420585.1:0.004613,((((sme-58:1.0E-6,PEG-114:1.0E-6)94.0:1.0E-6,PEG-83:1.0E-6)100.0:0.003277,s1957:0.003)73.0:6.25E-4,(SRR2059985:0.002288,(70759958:0.002518,(ICU57:1.0E-6,ICU57-s2:1.0E-6)100.0:0.002234)100.0:7.9E-4)100.0:0.001542)100.0:0.001141)100.0:0.001081)100.0:0.001474)100.0:0.008733)100.0:0.007792,((PEG-52:0.002612,PEG-395:0.002403)100.0:0.001463,(GCA-001069435.1:0.003443,(((GCA-001069405.1:3.0E-6,GCA-001068765.1:3.0E-6,GCA-001070185.1:2.0E-6,GCA-001069345.1:1.0E-6)100.0:0.002678,((sm-S289-CT11:0.002734,(PEG-804:1.0E-6,PEG-813:1.0E-6)100.0:0.002673)99.0:7.89E-4,(PEG-321:1.0E-6,PEG-324:1.0E-6)100.0:0.002496)81.0:6.93E-4)100.0:8.41E-4,PEG-392:0.003142)89.0:7.5E-4)89.0:0.0012829999999999999,(GCA-002799215.1:0.003327,ICU21:0.002892)100.0:0.002922,PEG-403:0.004725)100.0:0.014088)100.0:0.025635)100.0:0.004733,(((((PEG-819:0.003779,(PEG-492:5.2E-5,(sm-M30:1.0E-6,GCA-000611735.2:1.0E-6)100.0:9.6E-5)100.0:0.00394)100.0:8.51E-4,((((PEG-372:1.6E-5,PEG-801:6.0E-6)100.0:2.3000000000000003E-5,(((PEG-738:3.0E-6,GCA-001275075.1:2.3E-5)86.0:3.0E-6,((GCA-001075985.1:2.0E-6,SRR1656393:2.0E-6,GCA-001069235.1:3.0E-6)99.0:2.2E-5,(GCA-002189545.1:1.6E-5,(PEG-777:1.0E-6,PEG-786:1.0E-6)100.0:7.0E-6)100.0:1.6E-5)91.0:4.0E-6)90.0:3.0E-6,(sm-GS1:1.3E-5,((PEG-370:6.0E-6,PEG-509:1.7E-5,PEG-193:1.7E-5)91.0:1.0E-5,PEG-873:3.0E-5,PEG-547:2.0E-6)73.0:3.0E-6)90.0:6.0E-6)100.0:2.3000000000000003E-5,(((GCA-001069565.1:1.0E-6,GCA-001069595.1:1.0E-6)100.0:1.6E-5,PEG-622:1.8E-5,PEG-791:1.8E-5,PEG-827:1.1000000000000001E-5)96.0:6.0E-6,((PEG-864:1.0E-6,PEG-860:1.0E-6)100.0:2.3E-5,sm-B4:6.0E-6)98.0:6.0E-6)99.0:1.6E-5,SRR5683275:4.8E-5)100.0:0.00323,((((PEG-389:6.0E-6,PEG-154:6.0E-6)79.0:4.0E-6,PEG-145:1.5E-5,PEG-92:1.9E-5,PEG-205:1.8E-5,PEG-566:1.8E-5,(GCA-002392005.1:3.6E-5,ERR1015331:7.0E-6)85.0:1.1000000000000001E-5,(sme-57:1.0E-5,PEG-194:1.0E-5)74.0:3.0E-6)98.0:1.3E-5,(PEG-599:1.6E-5,(SKK28:1.3000000000000003E-5,PEG-56:1.7000000000000003E-5,PEG-517:1.7000000000000003E-5,(PEG-303:1.0E-6,PEG-302:1.0E-6)100.0:2.9000000000000004E-5,(Sm530:1.0E-6,Sm527:1.0E-6)99.0:1.9E-5,sm-NB12:1.0E-5,(GCA-002799235.1:1.0E-5,PEG-238:2.3E-5)73.0:6.999999999999999E-6,PEG-107:2.7E-5,((PEG-270:1.0E-5,ERR1015425:1.0E-5)99.0:6.0E-6,PEG-537:1.3E-5)97.0:1.0E-5)90.0:6.0E-6)89.0:3.0E-6)100.0:2.3E-5,(LB452166:7.0E-6,(70820413:2.0E-6,71188690:2.0E-6,70785961:1.0E-6)100.0:1.0E-6)100.0:6.8E-5)100.0:0.003317)100.0:0.001221,(PEG-497:0.004369,PEG-130:0.003623)100.0:8.38E-4)100.0:5.7E-4)100.0:7.34E-4,((((PEG-637:1.9E-5,PEG-844:1.3E-5)92.0:7.0E-6,(PEG-847:3.0E-6,PEG-654:1.7E-5,PEG-694:1.4E-5)80.0:3.0E-6)70.0:1.0E-6,GCA-001619675.1:2.0E-5)100.0:0.003954,(PEG-163:0.0041530000000000004,(PEG-570:0.003172,SRR2059972:0.003003)98.0:0.0013419999999999999,(((sm-PR45-FR13:0.004531,(((sm-OU141-BE13:2.0E-6,sm-PU153-BE13:2.0E-6,sm-PU140-BE13:1.0E-6)100.0:6.5E-5,(PEG-310:2.3E-5,(((SKK20:2.6E-5,(sm-UV74:1.0E-6,GCA-000978875.1:1.3E-5)99.0:1.2E-5)90.0:4.0E-6,((sm-PC240-DE13:3.0E-6,sm-PC237-DE13:3.0E-6,sm-PC238-DE13:2.0E-6,sm-PC239-DE13:1.0E-6)100.0:3.7E-5,PEG-805:4.2999999999999995E-5,(PEG-657:1.0E-6,PEG-682:4.0E-6)100.0:2.4E-5,PEG-531:2.3000000000000003E-5,((PEG-508:5.999999999999999E-6,PEG-616:2.1000000000000002E-5,70843004:1.8E-5,PEG-826:4.9999999999999996E-6,(PEG-388:1.0E-6,PEG-385:1.0E-6)86.0:1.0E-5,PEG-530:2.3000000000000003E-5,PEG-795:2.0E-6,PEG-829:1.0E-5)71.0:3.0E-6,70776747:1.3E-5)73.0:6.999999999999999E-6,sme-38:2.5000000000000005E-5,PEG-338:3.499999999999998E-5,((PEG-278:2.3E-5,PEG-142:1.4E-5,PEG-88:4.9999999999999996E-6,PEG-713:3.0E-6)84.0:3.0E-6,PEG-109:7.0E-6)93.0:1.6000000000000003E-5,GCA-001069685.1:4.3999999999999985E-5,PEG-800:3.0E-6)77.0:3.0E-6)100.0:1.6E-5,SRR6164072:5.3E-5)100.0:2.0E-5)83.0:3.0E-6)80.0:3.0E-6,((PEG-217:4.6E-5,(PEG-18:1.6E-5,U1:1.0E-6)95.0:7.0E-6)93.0:3.0E-6,(GCA-002439195.1:1.7E-5,SRR5683272:2.4E-5)100.0:4.1E-5)99.0:1.7E-5)100.0:0.004553,(GCA-000284595.1:0.002861,(s72320:1.0E-6,s73497:1.0E-6)100.0:0.002833)95.0:0.001351,sme-3:0.003281)98.0:6.53E-4,(((SKK31:5.9E-5,sme-9:5.1E-5)100.0:4.0E-5,((PEG-862:2.6E-5,ICU82:2.6E-5)83.0:7.0E-6,((943195P:1.0E-5,PEG-474:1.6E-5)87.0:8.0E-6,70777904:1.4E-5,PEG-524:1.0E-5)99.0:1.9E-5,PEG-181:1.6E-5,((PEG-38:1.0E-6,PEG-229:1.3E-5)71.0:4.0E-6,PEG-631:3.0E-6,PEG-635:3.0E-6,(sme-65:3.0E-6,PEG-732:1.0E-5)97.0:6.0E-6)86.0:9.0E-6,((PEG-445:1.3E-5,PEG-150:1.6E-5)89.0:7.0E-6,PEG-121:2.0E-6,PEG-671:4.0E-6,PEG-647:1.7E-5)86.0:1.0E-5,PEG-561:1.8E-5,PEG-689:2.1000000000000002E-5,PEG-184:2.9E-5,((PEG-837:2.0E-6,PEG-573:2.0E-6,PEG-843:1.0E-6)98.0:1.0E-5,PEG-22:1.0E-6)99.0:2.3000000000000003E-5)99.0:1.4E-5)100.0:0.002928,PEG-322:0.003006)100.0:0.0011719999999999999,(PEG-164:0.003574,PEG-701:0.003777,((PEG-241:7.9E-5,SRR1655872:9.6E-5)100.0:0.002274,(PEG-846:1.7E-5,(PEG-68:7.0E-6,PEG-199:1.0E-6)100.0:2.4E-5,(PEG-382:1.6E-5,PEG-559:3.0E-5,(U2:7.0E-6,PEG-653:1.6E-5)70.0:2.0E-6)100.0:2.3000000000000003E-5,((PEG-308:7.0E-6,sme-11:1.0E-5)100.0:1.3E-5,(PEG-91:1.7E-5,PEG-399:3.4E-5,PEG-158:2.3E-5)93.0:7.0E-6)94.0:1.1E-5,PEG-569:2.8000000000000003E-5,PEG-246:4.399999999999999E-5)100.0:0.002513)93.0:0.0024389999999999998,PEG-871:0.004745000000000001,s73496:0.003429)95.0:8.51E-4)97.0:5.81E-4,(PEG-773:3.3E-5,PEG-555:4.6E-5)100.0:0.00375)95.0:5.69E-4)91.0:7.53E-4)100.0:8.38E-4)100.0:0.018305,(((SRR2060000:0.00393,GCA-001275095.1:0.003678)100.0:0.004317,((((s73602:5.2E-4,PEG-305:4.63E-4)100.0:0.004296,((PEG-439:4.0E-6,Sm311:1.0E-6)92.0:1.0E-6,PEG-454:1.1E-5)100.0:0.004119)100.0:0.002379,(sme-36:0.004637,PEG-836:0.004824)97.0:0.002049,(PEG-464:1.09E-4,(PEG-364:1.04E-4,(PEG-409:2.0E-5,PEG-326:4.199999999999999E-5,PEG-861:1.4000000000000001E-5,PEG-407:3.9999999999999996E-5,GCA-001651505.1:2.5E-5,PEG-208:4.0999999999999994E-5,PEG-343:4.4999999999999996E-5,PEG-196:3.4E-5,(PEG-514:1.1E-5,PEG-854:4.3E-5)88.0:1.2E-5)83.0:1.6E-5)70.0:1.0E-6)100.0:0.0059759999999999995,(PEG-594:0.002465,(PEG-306:1.1E-5,PEG-588:1.0E-5,PEG-273:2.3E-5,PEG-342:3.9E-5)100.0:0.00223)100.0:0.004141,PEG-620:0.006196)92.0:6.8E-4,(((PEG-567:0.00467,DRR033224:0.004742)92.0:8.75E-4,(SKK5:0.004466,(ICU02:5.0E-6,ICU119:7.0E-6,ICU98:3.0E-6,ICU06:2.0E-6)100.0:0.004822)100.0:0.001243)88.0:5.47E-4,(((PEG-35:5.4E-5,(ERR1015340:3.8E-5,s73589:2.7E-5)100.0:6.0E-6)100.0:0.001592,((PEG-258:5.999999999999999E-6,PEG-482:5.999999999999999E-6,PEG-263:4.9999999999999996E-6,PEG-268:4.0E-6,PEG-266:3.0E-6,PEG-484:3.0E-6,PEG-267:3.0E-6,PEG-257:1.0E-6)100.0:0.002062,(GCA-001070325.1:4.5E-5,LMG11114:3.3E-5)100.0:7.98E-4)99.0:0.001202)100.0:0.003172,sme-55:0.00499)98.0:9.58E-4)98.0:6.49E-4)80.0:6.08E-4)81.0:0.001147,GCA-002440445.1:0.005101)100.0:0.024521)100.0:0.012176,(((((PEG-725:6.0E-6,(PEG-608:4.9999999999999996E-6,PEG-707:3.0E-6,PEG-330:1.6E-5,PEG-57:7.0E-6,PEG-720:1.1000000000000001E-5,sme-26:2.0E-5)100.0:1.5E-5)100.0:0.008959,((PEG-237:0.003216,((GCA-002847385.1:6.6E-5,PEG-736:6.2E-5)100.0:0.002967,ERR1891512:0.003083)100.0:0.001334)100.0:0.005446,PEG-503:0.008092)100.0:0.002699)100.0:0.004788,((PEG-467:0.010238,PEG-669:0.010881)100.0:0.002242,(PEG-391:0.006526,GCA-000223885.1:0.006143)100.0:0.006052)100.0:0.002183)100.0:0.007382,PEG-502:0.022401)100.0:0.005531,((GCA-002799155.1:0.003442,70857419:0.003495)100.0:7.61E-4,PEG-206:0.004069,(PEG-642:7.0E-6,70832896:2.5E-5)100.0:0.004847000000000001)100.0:0.028505)100.0:0.006985)100.0:0.004463)100.0:0.010358,(((((PEG-794:0.001661,(PEG-740:7.0E-6,PEG-735:5.999999999999999E-6,(PEG-292:1.5E-5,((PEG-349:2.0E-6,PEG-353:2.0E-6,PEG-350:1.0E-6)74.0:1.0E-6,PEG-351:1.0E-6)98.0:1.7E-5,PEG-404:1.3000000000000001E-5,PEG-106:8.0E-6)95.0:1.3000000000000001E-5,PEG-600:3.999999999999999E-5,(PEG-825:7.0E-6,PEG-182:2.0E-6,(PEG-655:1.0E-6,PEG-666:1.0E-6)99.0:1.7E-5,PEG-835:1.4000000000000001E-5,Sm294:1.4000000000000001E-5)98.0:1.8E-5,((sme-41:1.9E-5,PEG-260:1.5E-5)90.0:4.0E-6,sme-43:1.5E-5)90.0:1.0E-5,PEG-576:8.0E-6,(PEG-132:3.0E-5,PEG-700:1.5E-5)97.0:1.1000000000000001E-5)100.0:0.001931)100.0:0.016338,(PEG-312:1.0E-6,PEG-585:2.0E-5)100.0:0.01599)100.0:0.01867,(PEG-124:0.011324,GCA-001431665.1:0.00958)100.0:0.024192)100.0:0.017495,((((PEG-277:0.010437,(SRR4147264:1.0E-6,GCA-900113425.1:1.0E-6)100.0:0.011597)100.0:0.004503,(685:0.012315,(GCA-001676315.1:0.004156,(k3561:0.003789,PEG-396:0.005042)100.0:0.0032259999999999997,(PEG-706:7.67E-4,(GCA-002440715.1:8.66E-4,(sm-X743:1.0E-6,PEG-774:1.0E-6)100.0:2.6E-5)75.0:6.09E-4)100.0:0.006896,SKK53:0.008032000000000001,678:0.008564,sme-8:0.008213000000000002,SRR2059989:0.009262999999999999,(PEG-75:5.1E-5,PEG-108:2.5E-5)100.0:0.009009999999999999,(PEG-688:1.0E-6,PEG-613:2.4E-5)100.0:0.009354,PEG-691:0.008062999999999999,((PEG-617:1.0E-6,PEG-812:1.0E-6)100.0:0.002505,71071387:0.002532)100.0:0.005669,PEG-811:0.008635,sm-OU111-BE13:0.006722,(PEG-376:1.0E-6,PEG-379:1.0E-6)100.0:0.0071270000000000005,GCA-001676435.1:0.006524)100.0:0.00659)100.0:0.004782)100.0:0.255751,GCA-001676385.1:0.234245)100.0:0.122217,(((((sm-e8:0.008911,sm-e4:0.009108)100.0:0.014196,((e19:0.015311,XIII5:0.01471)100.0:0.003929,(sm-NS296:0.0119,((sm-e20:1.0E-6,GCA-002798995.1:1.0E-6)100.0:0.004741,PEG-742:0.005126)100.0:0.007524)100.0:0.00693)100.0:0.00296)100.0:0.003751,((sm-7E:0.008656,(GCA-002750935.1:1.0E-6,LMG10879:1.0E-6)100.0:0.00931)100.0:0.009632,((PEG-534:0.003385,(sm-81:0.003614,sm-8E:0.003352)79.0:0.001198)94.0:0.001534,PEG-528:0.003703)100.0:0.017087)100.0:0.004387)100.0:0.010703,((GCA-002298285.1:0.007804,(U4:0.007524,((PEG-448:1.0E-6,Sm308:1.0E-6)100.0:0.001893,XIII1:0.001954)100.0:0.004865)100.0:0.002202)100.0:0.005139,((sm-67:0.012699,(ICU300:1.0E-6,ICU300-s2:1.0E-6)100.0:0.012334)99.0:0.004037,((GCA-001068965.1:0.001942,PEG-663:0.001887)100.0:9.83E-4,sm-FB1607:0.001834)100.0:0.019320999999999998,((MP1:0.005129,(GCA-002798965.1:1.0E-6,GCA-002799025.1:1.0E-6)100.0:0.005313)100.0:0.002123,(GCA-002345355.1:0.006615,U5:0.0075520000000000006,GCA-000543365.1:0.009045,sm-57:0.009576,(((GCA-001499755.1:0.004867,U6:0.004802)97.0:0.001205,(GCA-000613205.1:0.005027,GCA-001889565.1:0.005209)90.0:0.001144)79.0:7.25E-4,GCA-002332595.1:0.006395)92.0:0.001889)85.0:7.93E-4)100.0:0.003232)100.0:0.004225)100.0:0.016056)100.0:0.041347,PEG-790:0.053258)100.0:0.030683000000000002,((GCA-003086675.1:0.018985,((GCA-003086815.1:0.013462,GCA-003086875.1:0.010133)100.0:0.002941,((GCA-002377295.1:0.00233,GCA-003086695.1:0.002834)100.0:0.001752,GCA-003086855.1:0.002964)100.0:0.008609)100.0:0.007885)100.0:0.037682,(((((GCA-003086915.1:0.008534,GCA-002316475.1:0.008922)79.0:0.00119,GCA-002388155.1:0.009813,((GCA-003086835.1:1.0E-6,GCA-003086775.1:1.0E-6)100.0:0.004894,GCA-002025605.1:0.004969)100.0:0.004389)98.0:0.001951,GCA-002425625.1:0.0105)100.0:0.022822,((GCA-002413905.1:0.003059,GCA-002364755.1:0.003012)100.0:0.020405,((GCA-003086795.1:0.011446,(GCA-002428185.1:0.004808,GCA-002482325.1:0.004913)100.0:0.008496)100.0:0.004192,GCA-002418505.1:0.017228)100.0:0.002159)100.0:0.016303)100.0:0.009534,GCA-003086895.1:0.039163)100.0:0.020241)100.0:0.032008)100.0:0.016509)100.0:0.009118,(((GCA-002378385.1:0.003776,(PEG-340:3.1E-5,PEG-344:3.1E-5)100.0:0.003632)100.0:0.014466,((((PEG-406:1.4000000000000001E-5,sm-6F2:1.4000000000000001E-5,PEG-675:2.5E-5,PEG-633:2.7E-5)100.0:0.003668,(PEG-614:0.003635,PEG-769:0.003739)100.0:0.001618)100.0:0.010181,(((H2-1:0.002712,(PEG-187:2.2E-5,PEG-276:3.2E-5)100.0:0.002544)100.0:0.001256,(SKK35:0.00116,((sme-22:7.25E-4,PEG-784:0.001063)100.0:4.15E-4,(PEG-295:0.001562,PEG-499:0.001635)98.0:7.37E-4)97.0:5.06E-4)100.0:0.001793)100.0:0.010202,(PEG-660:0.002685,GCA-001074685.1:0.002338)100.0:0.008546)100.0:0.003518)100.0:0.007594,(PEG-313:0.008899,((((GCA-001274595.1:0.004787,PEG-66:0.004708)100.0:0.001429,(((sm-L9-5R5:1.0E-5,(PEG-450:1.0E-6,Sm307:1.0E-6)100.0:1.0E-5)100.0:2.4E-5,(MSP012:4.0E-6,MSP013:7.0E-6)100.0:8.0E-5)100.0:0.004868,MSP002:0.005159)100.0:0.001708)100.0:0.001394,(PEG-494:0.003772,((((sme-1:3.9E-5,70817558:1.4E-5)100.0:1.06E-4,PEG-215:6.0E-5)100.0:7.5E-5,(PEG-695:1.0E-6,PEG-690:1.0E-6)100.0:3.56E-4)99.0:2.6E-4,((PEG-16:2.3E-5,sme-32:1.3000000000000001E-5,PEG-28:2.2E-5,(945570W:2.0E-6,944796D:5.999999999999999E-6,944632W:3.0E-6,943974Y:1.0E-6)97.0:1.1E-5)81.0:1.0E-6,Sm547:1.8E-5)100.0:4.62E-4)100.0:0.00364)100.0:0.002897)100.0:0.002869,(SRR2059990:0.00383,((MSP010:6.7E-5,((PEG-26:1.4E-5,PEG-126:1.0E-5)100.0:3.2E-5,sme-54:7.3E-5)100.0:3.0E-6)100.0:0.004886,(PEG-97:8.65E-4,PEG-53:8.67E-4)100.0:0.003313)100.0:0.001456)100.0:0.006237)100.0:0.002897)100.0:0.010062999999999999,((PEG-863:1.0E-5,PEG-223:1.0E-5)98.0:1.5E-5,sm-SKA14:2.2E-5,PEG-856:1.8E-5)100.0:0.018074)100.0:0.004361)100.0:0.026461,PEG-220:0.043735)100.0:0.007734)100.0:0.007001)100.0:0.005481,((sm-E77:0.036535,((PEG-411:0.00749,((((SRR5683276:4.9E-4,((Sm53:1.0E-6,PEG-449:1.0E-6)100.0:3.0E-5,Sm33:2.3E-5)100.0:4.55E-4)100.0:0.004571,(((GCA-000287935.1:4.7E-5,PEG-834:2.1000000000000002E-5,PEG-202:2.66E-4)100.0:2.2E-5,((SRR5569248:3.5E-5,((((((SRR4368980:2.0E-6,SRR4368642:6.0E-6)100.0:4.0E-6,(SRR4373216:5.0E-6,SRR4368753:5.0E-6)100.0:1.3E-5)100.0:1.9E-5,(PEG-456:1.01E-4,(PEG-441:8.8E-5,PEG-436:4.0E-5)100.0:1.85E-4)100.0:7.0E-6,PEG-543:1.4000000000000001E-5,SRR5569185:1.4000000000000001E-5,(PEG-63:4.9999999999999996E-6,PEG-254:4.9999999999999996E-6,(PEG-424:4.0E-6,CF346:1.3E-5)100.0:1.4E-5,SKK50:7.0E-6,PEG-587:1.2E-5,PEG-460:7.0E-6,PEG-447:1.9E-5,PEG-82:7.0E-6)94.0:8.0E-6)96.0:7.0E-6,70829216:7.0E-6)99.0:1.0E-5,((CF148:2.0E-6,PEG-431:1.0E-6)87.0:1.0E-6,Sm49:1.0E-6)97.0:8.000000000000001E-6,GCA-001071195.1:4.2999999999999995E-5,sme-53:1.9E-5,PEG-15:3.1E-5,(((PEG-394:1.0E-6,PEG-393:2.0E-6)99.0:6.0E-6,PEG-425:1.0E-5,PEG-400:1.4E-5)100.0:9.999999999999999E-6,((PEG-442:4.0E-6,PEG-443:1.0E-6)79.0:1.0E-6,CF112:2.0E-6)100.0:1.6E-5,PEG-712:2.4E-5,ICU24:1.4999999999999999E-5,PEG-128:3.3E-5,Sm494:2.0E-5)90.0:5.999999999999999E-6,(PEG-153:4.0E-6,PEG-822:1.2000000000000002E-5,PEG-426:1.6E-5,PEG-244:1.7E-5,PEG-432:1.0E-5)100.0:2.1000000000000002E-5)100.0:2.0E-5,(PEG-440:5.8E-5,PEG-832:5.8E-5)100.0:4.0E-6)100.0:2.0E-5)100.0:2.0E-6,71022033:3.6E-5)100.0:1.1E-5)100.0:0.00131,SRR5569213:0.001228)100.0:0.003805)100.0:0.0021999999999999997,((PEG-104:0.004852,((SRR5419829:1.0E-5,GCA-002391785.1:3.1E-5)100.0:1.85E-4,(SRR1656302:1.0E-6,GCA-001075175.1:1.0E-6)100.0:2.21E-4)100.0:0.005233)98.0:0.001081,((((smltWT:1.5E-4,(PEG-360:1.0E-6,PEG-352:1.0E-6)100.0:5.2999999999999994E-5,(CF341:1.0E-6,PEG-437:2.0E-6,CF398:2.0E-6)100.0:7.9E-5)100.0:9.0E-6,(PEG-89:5.8E-5,((PEG-252:4.9999999999999996E-6,sme-25:2.0E-6,PEG-70:1.0E-6)100.0:5.8E-5,PEG-297:6.1E-5)93.0:7.0E-6,(PEG-823:2.0E-5,sme-18:1.5E-5)100.0:5.6999999999999996E-5)96.0:4.0E-6)100.0:0.004808,GCA-002453345.1:0.004893)98.0:0.001408,((((SRR5569226:2.9E-5,SRR5569197:3.6E-5)100.0:0.00237,PEG-505:0.002551)100.0:0.001735,(GCA-002189565.1:0.001368,GCA-001595975.1:0.001163)100.0:0.003111)100.0:0.001281,(MSP004:0.00469,PEG-362:0.00458)99.0:0.001049)99.0:7.26E-4)82.0:5.91E-4)89.0:0.0028710000000000003,((((PEG-634:8.35E-4,PEG-463:0.001012)100.0:0.002849,(((((PEG-381:8.0E-6,((sm-PC246-DE13:1.0E-6,sm-PC245-DE13:1.0E-6)100.0:9.0E-6,PEG-788:9.0E-6,(PEG-423:1.0E-6,Sm55:1.0E-6)100.0:1.1E-5)86.0:3.0E-6)100.0:2.4E-5,((PEG-125:1.4E-5,ICU107:6.0E-6)100.0:9.0E-6,PEG-200:1.8E-5)99.0:8.0E-6)99.0:1.0E-6,sme-61:4.2E-5)100.0:7.0E-5,(PEG-855:1.11E-4,sm-OL13-SI13:1.05E-4)100.0:7.84E-4)100.0:7.9E-4,((sm-B5742-CT11:7.0E-5,PEG-493:7.2E-5)100.0:3.1E-5,GCA-002335325.1:9.7E-5)100.0:8.93E-4)100.0:0.00323)97.0:0.001192,((GCA-002470085.1:0.004348,((PEG-168:5.24E-4,ERR1891508:1.23E-4)100.0:6.23E-4,PEG-262:8.82E-4)100.0:0.002844)91.0:9.97E-4,((((((PEG-868:6.8E-5,PEG-127:5.6E-5)100.0:2.4E-5,PEG-309:3.19E-4)100.0:5.8E-5,(((sm-B285-CT11:2.8E-5,(sm-14:1.0E-6,sm-41:1.0E-6)100.0:1.4E-5)100.0:1.9E-5,(PEG-245:1.9E-5,sm-PU100-BE13:2.1000000000000002E-5,(PEG-155:4.0E-6,(PEG-129:4.0E-6,sme-68:8.0E-6)100.0:6.0E-6)97.0:4.0E-6)100.0:2.3E-5,((GCA-002501375.1:3.0E-6,GCA-002294505.1:1.2000000000000002E-5,PEG-300:1.8E-5,sme-24:9.0E-6,PEG-225:1.2000000000000002E-5,sm-OU353-BE13:1.2000000000000002E-5)100.0:1.4E-5,(s2982:2.8E-5,PEG-135:3.0E-5)100.0:2.0E-6)100.0:9.0E-6,(sme-52:9.0E-6,(PEG-816:6.0E-6,PEG-170:1.8E-5)99.0:1.3000000000000001E-5,PEG-172:1.7E-5,sme-42:1.1000000000000001E-5)97.0:7.0E-6)100.0:3.05E-4,((sm-B5565-CT11:1.7E-5,PEG-495:3.5E-5)100.0:2.78E-4,(GCA-002799135.1:1.0E-6,GCA-002799145.1:1.0E-6)100.0:4.9E-5)90.0:3.2E-5)72.0:3.1E-5)100.0:0.001771,PEG-119:0.002148)99.0:6.57E-4,PEG-337:0.001562)100.0:0.001761,((sm-E50:4.3E-5,PEG-294:3.44E-4)100.0:6.49E-4,PEG-336:7.28E-4)100.0:0.003076)100.0:0.00104)92.0:7.57E-4)92.0:0.001173,((PEG-468:1.0E-6,PEG-452:1.0E-6)100.0:0.004709,GCA-000877275.1:0.00431)71.0:0.001896,((sm-S3149-CT11:2.05E-4,((PEG-307:2.3E-5,sm-GS2:1.9E-5)100.0:1.49E-4,(PEG-159:6.8E-5,((sm-R63126:2.1E-5,PEG-235:1.9E-5)100.0:1.1E-5,PEG-6:1.7E-5)100.0:1.7E-5)100.0:3.2E-5)100.0:1.97E-4)100.0:0.004206,((((PEG-438:1.0E-6,(Sm454:2.0E-6,Sm297:1.0E-6)93.0:1.0E-6)100.0:1.3E-5,PEG-317:1.3E-5)100.0:0.002133,((((PEG-90:2.3E-5,(PEG-176:3.5E-5,PEG-416:2.7E-5)100.0:8.0E-6)100.0:1.3E-5,(PEG-644:3.7999999999999995E-5,(((PEG-417:1.0E-6,PEG-418:1.0E-6)72.0:2.0E-6,PEG-446:1.2E-5)81.0:3.0E-6,PEG-581:1.1000000000000001E-5,PEG-151:1.1000000000000001E-5,(PEG-853:4.0E-6,(PEG-723:1.0E-6,PEG-722:1.0E-6)99.0:6.0E-6)100.0:7.0E-6)100.0:3.0E-5,(PEG-55:3.0E-5,PEG-375:1.6E-5,PEG-47:1.5E-5)99.0:1.0E-5)100.0:1.7E-5)100.0:1.0E-5,((PEG-451:1.0E-5,PEG-36:1.2E-5)100.0:8.0E-6,PEG-373:3.1E-5)100.0:3.7E-5)92.0:4.0E-6,(((PEG-488:1.6E-5,(PEG-776:8.0E-6,PEG-261:8.0E-6)100.0:1.5E-5,(Sm158:4.0E-6,PEG-462:1.0E-6)71.0:4.0E-6,PEG-516:6.0E-6)80.0:2.0E-6,PEG-498:1.2E-5)96.0:6.0E-6,(PEG-430:5.2E-5,PEG-363:3.2999999999999996E-5,sme-67:4.0999999999999994E-5,PEG-282:2.8E-5)74.0:2.0E-6)100.0:1.3000000000000001E-5,((sme-49:3.5E-5,PEG-347:3.4E-5)100.0:2.1000000000000002E-5,(PEG-20:4.1E-5,PEG-626:2.9E-5)100.0:3.0E-5,(PEG-387:3.5E-5,(PEG-24:6.0E-6,(PEG-457:1.0E-6,Sm314:1.0E-6)100.0:1.9E-5)100.0:8.0E-6)100.0:2.2000000000000003E-5,(sm-OL11-SI13:1.0E-6,sm-PL12-SI13:1.0E-6)100.0:6.2E-5,(sm-PL20-SI13:2.4E-5,PEG-287:2.4E-5,(PEG-25:1.9E-5,PEG-64:3.1E-5)74.0:2.0E-6)100.0:1.9E-5)94.0:7.0E-6)100.0:0.00221)100.0:0.002012,PEG-366:0.003994)100.0:0.001591)71.0:8.89E-4)99.0:0.0038260000000000004,((((GCA-001676375.1:8.7E-4,GCA-002799105.1:0.001367)100.0:0.00156,(sme-59:0.001818,SRR5569166:0.001532)100.0:6.07E-4)100.0:9.74E-4,PEG-334:0.002776)100.0:0.001396,PEG-578:0.004207)100.0:0.0068319999999999995,PEG-134:0.010041000000000001,(((((677:4.7E-5,(sme-48:2.9E-5,((GCA-000072485.1:1.0E-6,K279a:2.0E-6)100.0:3.9E-5,(GCA-002799055.1:2.0E-6,GCA-002799015.1:2.0E-6,sm-e13:1.0E-6)100.0:2.7E-5)90.0:2.0E-6)84.0:1.0E-6)100.0:1.37E-4,(((sm-OC323-DE13:1.0E-6,sm-OC322-DE13:1.0E-6)100.0:2.5E-5,PEG-724:3.0E-6,PEG-518:8.0E-6)95.0:6.0E-6,(PEG-236:2.8E-5,(GCA-001071285.1:1.0E-6,GCA-001073355.1:1.0E-6)100.0:1.8E-5)100.0:1.0E-5)100.0:6.8E-5)100.0:4.48E-4,sme-33:3.41E-4)100.0:0.002026,((sme-45:1.0E-5,PEG-61:4.0E-6)83.0:2.0E-6,PEG-782:9.999999999999999E-6,SKK21:1.2E-5)100.0:0.001034)100.0:0.001792,(((((sme-15:3.0E-5,PEG-402:1.8E-5)100.0:4.0E-6,(PEG-33:1.2000000000000002E-5,ICU331:1.6E-5,ICU152:8.0E-6,(GCA-001072355.1:3.0E-6,GCA-001072655.1:2.0E-6,GCA-001072635.1:2.0E-6)98.0:1.0E-5,(GCA-001069715.1:2.0E-6,GCA-001069605.1:2.0E-6,GCA-001069555.1:3.0E-6,GCA-001069755.1:8.0E-6)100.0:2.8E-5)100.0:1.8E-5)100.0:1.6E-5,sme-64:4.5E-5)94.0:4.0E-6,(PEG-618:9.0E-6,((PEG-792:8.0E-6,PEG-562:1.2E-5)90.0:3.0E-6,ICU173:1.1000000000000001E-5,PEG-285:6.0E-6)97.0:8.0E-6,(PEG-515:1.4E-5,PEG-597:6.0E-6)92.0:5.999999999999999E-6,PEG-95:1.4000000000000001E-5,(PEG-783:2.6E-5,PEG-384:8.0E-6)90.0:5.999999999999999E-6,PEG-221:1.5E-5)100.0:3.1E-5,PEG-750:4.4E-5)100.0:8.6E-4,(((PEG-65:3.2999999999999996E-5,((PEG-756:3.4E-5,PEG-572:2.0E-5)100.0:6.0E-6,PEG-355:1.6E-5)96.0:7.0E-6,sme-34:2.1000000000000002E-5,PEG-9:2.3000000000000003E-5,sme-10:2.6000000000000002E-5,PEG-144:1.2000000000000002E-5,PEG-315:1.4000000000000001E-5)100.0:4.5E-5,(((((PEG-496:1.2E-5,PEG-765:2.0E-5,PEG-1:3.1E-5)100.0:2.3E-5,PEG-37:4.6E-5)91.0:2.0E-6,((sme-12:1.3E-5,PEG-327:2.1E-5)100.0:4.0E-6,PEG-780:1.5E-5)100.0:2.1E-5)89.0:2.0E-6,(PEG-833:1.9E-5,PEG-253:1.7E-5)100.0:5.47E-4)100.0:1.8E-5,((PEG-195:2.4E-5,(sme-47:1.3000000000000001E-5,(sme-51:2.0E-6,PEG-709:1.0E-5)99.0:9.0E-6,(((PEG-149:2.0E-5,((ICU18:1.0E-6,ICU18-s2:1.0E-6)98.0:8.0E-6,PEG-279:1.8E-5)82.0:3.0E-6,PEG-275:1.0E-5,sm-RB16:3.0E-6)96.0:7.0E-6,sme-37:1.9E-5,PEG-841:1.8E-5)98.0:6.0E-6,((PEG-213:1.4E-5,PEG-684:1.4E-5)80.0:2.0E-6,((sme-21:6.0E-6,sme-23:1.6E-5)98.0:4.0E-6,PEG-178:8.0E-6)94.0:7.0E-6,(PEG-704:1.2E-5,PEG-314:1.8E-5)91.0:7.0E-6)94.0:4.0E-6)85.0:3.0E-6,(70791382:1.6E-5,PEG-259:8.0E-6)99.0:7.0E-6)74.0:2.0E-6)90.0:4.0E-6,PEG-301:1.9E-5,(GCA-001069105.1:1.0E-6,GCA-001068535.1:1.0E-6)100.0:1.8E-5,PEG-346:2.6000000000000002E-5,PEG-465:4.199999999999999E-5,PEG-71:2.5000000000000005E-5,sme-20:1.6E-5)100.0:9.1E-5)100.0:1.25E-4)100.0:4.27E-4,PEG-226:0.00177)100.0:5.71E-4)100.0:0.001944)100.0:0.007154000000000001,((PEG-289:1.0E-5,(PEG-98:4.0E-6,(PEG-272:1.0E-6,PEG-283:2.0E-6)100.0:1.0E-5)100.0:6.0E-6)100.0:5.96E-4,((((PEG-339:9.0E-6,PEG-817:1.7E-5)100.0:1.7E-5,(PEG-779:2.0E-6,PEG-332:8.0E-6)100.0:3.2E-5)99.0:8.0E-6,(PEG-513:3.0E-5,PEG-240:3.8E-5)100.0:6.0E-6)100.0:1.7E-5,((PEG-490:2.9E-5,PEG-845:1.7E-5)99.0:8.0E-6,(PEG-760:1.7E-5,PEG-383:2.1E-5)100.0:1.2E-5,(sme-39:8.0E-6,(PEG-44:6.0E-6,sme-30:9.0E-6)100.0:2.0E-6)100.0:1.6E-5)100.0:1.1E-5)100.0:6.23E-4)100.0:0.00959,((PEG-434:1.43E-4,(PEG-781:1.0E-5,PEG-710:6.0E-6)100.0:6.0E-6)100.0:1.4E-5,(PEG-867:1.5E-5,((Sm546:1.0E-6,PEG-453:1.0E-6)100.0:3.8E-5,PEG-179:2.3E-5)92.0:6.0E-6)83.0:4.9999999999999996E-6,PEG-369:4.0E-5)100.0:0.011281,((GCA-002415825.1:2.1E-5,(PEG-487:9.0E-6,sm-OR79-FR13:1.1E-5)100.0:8.0E-6)100.0:1.83E-4,(((PEG-72:4.0E-6,PEG-412:8.0E-6)100.0:3.2E-5,(H2-2:1.13E-4,(((PEG-481:1.0E-5,(PEG-299:1.6E-5,PEG-46:2.1E-5)97.0:4.0E-6)94.0:4.0E-6,((PEG-806:1.0E-6,PEG-810:1.0E-6)100.0:1.9E-5,PEG-207:8.0E-6)92.0:2.0E-6)100.0:1.6E-5,PEG-365:4.7E-5)100.0:2.0E-6)70.0:1.7E-5)75.0:1.4E-5,PEG-218:4.8E-5)100.0:1.2E-4)100.0:0.010796,PEG-39:0.014853,(((PEG-231:3.6E-5,PEG-131:6.4E-5)100.0:6.0E-6,(PEG-341:1.0E-6,Sm538:4.0E-6)100.0:3.4E-5)100.0:0.003412,PEG-74:0.003691)100.0:0.006346000000000001,(PEG-290:0.004136,SRR5569208:0.004518)100.0:0.006283,(((((GCA-001542395.1:9.0E-6,sm-PG157-SI13:1.0E-6)100.0:2.0E-5,GCA-000344215.1:1.1E-5)100.0:1.2E-5,(PEG-49:1.0E-6,PEG-41:1.0E-6)100.0:2.0E-5,((SKK51:9.0E-6,(PEG-100:1.0E-6,PEG-101:1.0E-6)100.0:2.8E-5)100.0:2.0E-6,PEG-43:2.0E-5)100.0:2.4E-5)75.0:2.0E-6,GCA-002320635.1:4.7E-5)100.0:0.004295,(SRR5569182:2.0E-5,SRR5569173:1.2E-5,PEG-177:3.0E-5)100.0:0.003632)100.0:0.004102000000000001,(((SRR5481499:1.1E-5,GCA-000597745.1:7.0E-6,GCA-000742995.1:4.9999999999999996E-6,DSM50170:4.9999999999999996E-6,GCA-001591205.1:4.0E-6,GCA-900186865.1:3.0E-6)100.0:3.4E-5,PEG-27:6.3E-5)100.0:1.31E-4,GCA-002478195.1:1.44E-4)100.0:0.007141,(GCA-001499695.1:0.005739,PEG-378:0.005888)100.0:0.00214)97.0:8.06E-4,(((((((GCA-001069295.1:1.7E-5,PEG-175:3.2999999999999996E-5,PEG-627:2.1000000000000002E-5,PEG-250:2.1000000000000002E-5,PEG-638:8.0E-6)100.0:6.95E-4,PEG-133:7.2E-4)100.0:0.0014,(((PEG-87:4.5E-5,(((GCA-002389805.1:1.2E-5,(MSP006:1.0E-6,MSP005:1.0E-6)100.0:1.0E-5,PEG-284:1.1000000000000001E-5,PEG-612:2.8000000000000003E-5,(SRR1655729:1.0E-6,GCA-001072535.1:1.0E-6)100.0:1.4000000000000001E-5,PEG-247:2.0E-5)93.0:1.0E-6,GCA-002296355.1:2.7E-5)100.0:1.4E-5,PEG-361:5.1E-5)100.0:1.6E-5)100.0:2.0E-6,((PEG-2:8.0E-6,(PEG-198:1.0E-5,PEG-189:1.9E-5)100.0:6.0E-6)100.0:4.0E-6,PEG-116:1.2E-5)100.0:1.6E-5)100.0:0.001917,(((MSP007:1.0E-6,MSP014:2.0E-6,MSP008:2.0E-6)100.0:1.0E-6,MSP015:1.0E-6)100.0:0.001225,(PEG-110:1.7E-5,PEG-421:2.7E-5)100.0:0.001005)100.0:9.09E-4)100.0:9.48E-4)100.0:0.001689,((((GCA-000455625.1:4.0E-6,GCA-000499565.1:1.0E-6)100.0:2.4E-5,GCA-001275085.1:2.7E-5)100.0:3.8E-5,(PEG-413:5.8E-5,(SRR2814182:4.0E-5,PEG-234:4.0E-5)100.0:1.8E-5)100.0:6.0E-6)100.0:0.00162,PEG-102:0.001584)100.0:8.85E-4)100.0:0.001049,(70858755:1.69E-4,PEG-519:1.82E-4)100.0:0.002091)100.0:0.001011,((sm-OU343-BE13:4.0E-6,PEG-359:3.4E-5)100.0:0.001008,(((SRR5683270:6.1E-5,PEG-623:5.3E-5)70.0:1.0E-6,sm-P626-CT11:2.6E-5)100.0:3.9E-5,(GCA-001069005.1:7.8E-5,PEG-143:4.0E-5)100.0:2.0E-5)100.0:6.85E-4)100.0:0.001757)100.0:0.005148,(((SRR5683273:0.0029779999999999997,PEG-582:0.0033179999999999998,(GCA-002378345.1:0.002019,sme-27:0.002522)83.0:9.59E-4,(PEG-160:0.001843,(PEG-73:2.4E-5,70836614:2.2E-5)100.0:0.002528)100.0:0.001132)100.0:7.68E-4,GCA-001068915.1:0.002492)100.0:0.001146,(GCA-002421325.1:0.001282,sme-40:0.001543)100.0:0.001907)100.0:0.003815)100.0:8.21E-4)100.0:0.002204)100.0:0.024515,(((((PEG-527:0.001951,(((((GCA-002799295.1:1.0E-6,GCA-002798925.1:4.0E-6,sm-e22:2.0E-6)94.0:6.0E-6,(PEG-86:3.5999999999999994E-5,(PEG-156:6.0E-6,PEG-79:2.3E-5,PEG-191:2.1000000000000002E-5,sme-44:1.2000000000000002E-5)88.0:1.1000000000000001E-5,PEG-219:3.0000000000000004E-5,GCA-001070785.1:3.5999999999999994E-5,sm-OG156-SI13:2.8000000000000003E-5,(PEG-331:4.0E-6,PEG-328:2.0E-6,PEG-329:1.0E-6)99.0:1.0E-5)84.0:7.0E-6,GCA-002799165.1:1.1000000000000001E-5)100.0:6.57E-4,((70836402:2.6E-5,(PEG-357:4.0E-6,sme-63:1.8E-5,(PEG-201:1.3E-5,PEG-665:4.0E-6,(PEG-606:1.0E-6,PEG-602:1.0E-6)99.0:1.1000000000000001E-5)100.0:2.6000000000000002E-5,(PEG-716:3.0E-6,PEG-264:2.3E-5)79.0:1.1000000000000001E-5,PEG-523:3.699999999999999E-5,(PEG-486:1.3E-5,PEG-697:1.0E-6)85.0:7.0E-6)97.0:1.3E-5)100.0:8.48E-4,70825635:6.33E-4)100.0:3.27E-4)100.0:6.08E-4,(PEG-224:3.0E-6,PEG-414:1.3E-5)100.0:0.001331)96.0:4.73E-4,PEG-715:0.001134)100.0:0.001018)100.0:0.007079,sme-4:0.0108)100.0:0.012482,((70765745:4.0E-5,PEG-628:4.0E-5)100.0:0.016071,GCA-003015035.1:0.012786)100.0:0.00465)100.0:0.008542,(PEG-233:0.006143,(sm-PC314-DE13:1.0E-6,(sm-PC313-DE13:1.0E-6,sm-PC315-DE13:2.0E-6,sm-PC312-DE13:2.0E-6)90.0:1.0E-6)100.0:0.006217)100.0:0.018144)100.0:0.004695,(PEG-120:0.00303,(((PEG-188:7.0E-6,PEG-45:1.3000000000000001E-5,PEG-166:3.2E-5,(PEG-420:9.0E-6,PEG-641:6.0E-6)80.0:4.0E-6)100.0:0.001251,PEG-386:0.001471)100.0:0.001296,sme-31:0.002347)100.0:0.001446)100.0:0.021393)100.0:0.009789)100.0:0.005215)100.0:0.004464,((((((ERR1891189:2.0E-6,ERR1891469:2.0E-6,ERR1891474:1.0E-6)100.0:1.7E-5,PEG-726:4.4999999999999996E-5,PEG-390:1.1E-5)100.0:0.003381,(sm-PC271-DE13:1.0E-6,(sm-PC272-DE13:1.0E-6,(sm-PC274-DE13:1.0E-6,sm-PC273-DE13:1.0E-6)96.0:1.0E-6)85.0:1.0E-6)100.0:0.003331)100.0:0.001831,(sm-S5720-CT11:0.0031520000000000003,(PEG-333:0.001025,sme-7:9.21E-4)100.0:0.002141,(PEG-849:0.001671,(GCA-000455685.1:1.04E-4,(GCA-002453555.1:1.8E-5,GCA-002384285.1:1.9E-5)100.0:1.51E-4)100.0:0.00163)100.0:0.001253)100.0:0.002749)100.0:0.001296,GCA-000382065.1:0.005579)100.0:0.00482,GCA-001499715.1:0.008981)100.0:0.02832)100.0:0.00631)100.0:0.006074,((((U7:1.0E-6,U8:1.0E-6)100.0:0.014718,U3:0.012279)100.0:0.004325,(((MP2:0.002593,sm-74:0.002623)100.0:0.001695,((sme-46:0.002605,(PEG-778:0.001617,PEG-34:0.001742)100.0:0.001315)100.0:0.001848,(PEG-180:2.7E-5,PEG-435:1.0E-5)100.0:0.003635)100.0:0.001198)100.0:0.002788,PEG-667:0.006005)100.0:0.012795)100.0:0.008261,((PEG-354:0.003902,(((sm-OU152-BE13:9.69E-4,(F11:6.0E-6,sm-RA9:2.0E-6,sm-HA14:2.0E-6,sm-RA8:2.0E-6)100.0:0.001107)100.0:0.002295,((71025487:1.0E-6,GCA-002799065.1:1.1E-5)100.0:0.002628,((sm-NS2-6:2.0E-6,GCA-002798885.1:2.0E-6,sm-NS1-5:1.0E-6)100.0:0.001413,sm-NB2:0.001343)100.0:0.001195)100.0:0.001138)98.0:7.1E-4,((GCA-000020665.1:1.0E-6,R551-3:1.0E-6)100.0:3.12E-4,sm-GR3:2.54E-4)100.0:0.003464)100.0:0.001247)100.0:0.002209,((((sm-GR4:7.6E-5,PEG-580:4.6E-5)100.0:0.003558,PEG-147:0.003548)100.0:0.001189,sm-X434:0.004303)100.0:0.001168,(SRR3728769:1.0E-6,ERR1512532:1.0E-6)100.0:0.004552)100.0:0.001839)100.0:0.014571)100.0:0.028308)95.0:0.003972,(((GCA-001297005.1:1.4E-5,(sm-OC195-DE13:2.0E-6,sm-PC186-DE13:6.999999999999999E-6,sm-OC197-DE13:6.999999999999999E-6,sm-PC187-DE13:5.999999999999999E-6,sm-PC185-DE13:4.9999999999999996E-6,sm-OC194-DE13:4.0E-6,sm-OC196-DE13:3.0E-6,sm-PC184-DE13:1.0E-6)93.0:1.0E-6)100.0:0.004534,(((PEG-469:1.0E-6,PEG-507:1.0E-6)100.0:0.004258,(((SRR1655834:2.0E-6,GCA-001071065.1:2.0E-6,SRR1655877:1.0E-6)100.0:3.5E-5,PEG-459:5.0E-5)100.0:2.23E-4,PEG-563:2.42E-4)100.0:0.00391)96.0:9.94E-4,((PEG-851:0.001955,PEG-649:0.00204)100.0:0.002721,(PEG-766:1.1E-5,PEG-676:1.9E-5)100.0:0.004537)80.0:8.25E-4)100.0:0.002356)100.0:0.009181,(PEG-511:0.004384,((PEG-222:0.004848,((GCA-001274675.1:1.0E-6,GCA-001274655.1:1.0E-6)100.0:0.001516,PEG-592:0.001409)100.0:0.002865)99.0:8.06E-4,(((PEG-367:0.002145,PEG-325:0.001972)100.0:0.002348,PEG-32:0.004461)98.0:0.001303,(s1955:0.004254,(SRR1655644:0.004086,(((PEG-397:0.002303,SRR5569234:0.002677)100.0:8.12E-4,GCA-002479535.1:0.002642)100.0:0.001174,GCA-002389885.1:0.00334)81.0:9.05E-4)100.0:9.42E-4)100.0:0.001027)92.0:0.0011840000000000002,((PEG-659:0.005488,((sme-6:6.16E-4,PEG-123:6.69E-4)100.0:0.003249,(PEG-117:0.003516,((PEG-230:0.002787,(PEG-112:9.25E-4,((GCA-001071655.1:1.28E-4,70794895:2.84E-4)100.0:2.15E-4,(s1964:1.29E-4,PEG-455:2.0E-5)100.0:2.77E-4)100.0:7.2E-4)100.0:0.002234,(PEG-81:0.00245,PEG-5:0.001611)98.0:0.001709,(PEG-744:0.001692,PEG-105:0.001516)100.0:0.001826)92.0:5.44E-4,((PEG-636:1.0E-6,PEG-674:1.0E-6)100.0:0.002341,sme-5:0.002784)82.0:6.86E-4)100.0:0.001022)100.0:0.001012)100.0:0.0014889999999999999,PEG-169:0.00623,GCA-002799225.1:0.005645000000000001,(PEG-345:0.003103,(GCA-001866065.1:0.001651,PEG-820:0.001921)100.0:0.001582)100.0:0.0024879999999999998,PEG-103:0.005503)94.0:6.14E-4,((PEG-271:0.004612,(PEG-232:0.004809,(GCA-000237025.2:0.004789,s1986:0.004448)92.0:9.84E-4)70.0:7.34E-4)99.0:8.15E-4,((GCA-003006785.1:0.004369,GCA-002477025.1:0.005574)100.0:0.001749,(((PEG-552:0.001856,GCA-001073225.1:0.001828)100.0:0.001386,PEG-500:0.003021)100.0:0.001085,PEG-304:0.003795)100.0:0.001135)100.0:8.34E-4)98.0:6.03E-4)95.0:0.001057)97.0:0.002787,GCA-000788095.1:0.0072369999999999995)100.0:0.010564)100.0:0.019924)89.0:0.003981,((MSP009:0.007513000000000001,PEG-122:0.006765,((sm-4834-R:0.004624,PEG-60:0.003753)100.0:0.001309,(PEG-458:0.003486,(((sm-OU110-BE13:1.0E-6,sm-PU109-BE13:1.0E-6)100.0:8.0E-6,70777231:1.1E-5)100.0:0.003532,((PEG-209:4.0E-6,PEG-512:1.1E-5)89.0:9.0E-6,PEG-520:2.3E-5,((PEG-311:4.0E-6,PEG-461:1.0E-6)100.0:2.2E-5,683:2.3E-5,PEG-398:3.4E-5)89.0:9.0E-6,(PEG-67:1.1E-5,PEG-152:1.1E-5)100.0:2.0E-5,(PEG-632:2.2E-5,sm-EV5520-CT11:1.1E-5)99.0:1.5E-5)100.0:0.003265)72.0:0.001031)100.0:0.001544)100.0:0.001551)100.0:0.023762,((((((PEG-768:0.008213,(GCA-001072215.1:3.0E-6,GCA-001072155.1:3.0E-6,GCA-001074785.1:9.0E-6,SRR1655849:9.0E-6,SRR1656331:9.0E-6,(GCA-001071345.1:1.0E-6,SRR1655839:1.0E-6)80.0:9.0E-6,GCA-001071335.1:9.0E-6,GCA-001070945.1:5.999999999999999E-6,SRR1655742:2.0E-6)100.0:0.007853)96.0:0.001574,((PEG-679:0.007522,PEG-210:0.00806)96.0:0.001833,((((PEG-761:3.0E-6,PEG-433:1.0E-6)100.0:0.00561,(((sm-P815-CT11:0.002814,PEG-595:0.002956)100.0:0.001095,(PEG-211:0.004695,(SKK27:0.002024,(((PEG-76:5.85E-4,PEG-348:2.77E-4)100.0:2.57E-4,(PEG-604:1.4E-5,PEG-291:7.0E-6)100.0:8.03E-4)99.0:4.07E-4,(PEG-624:3.6E-5,PEG-807:6.4E-5)100.0:6.91E-4)100.0:0.001659)100.0:7.56E-4)100.0:9.3E-4)100.0:0.001396,PEG-251:0.004953)100.0:0.001779)100.0:0.003373,sm-KA24:0.009953)100.0:0.001631,(((PEG-664:0.007051,(PEG-288:0.006635,(PEG-591:9.0E-6,PEG-747:1.0E-5)100.0:0.006156)96.0:0.001439)100.0:0.001086,(GCA-002440325.1:0.007611,(PEG-629:3.8E-5,PEG-607:2.8E-5)100.0:0.007625)100.0:0.001424)100.0:9.46E-4,((GCA-000758465.1:0.006927,PEG-662:0.006519)100.0:0.001609,PEG-242:0.007025)100.0:0.001784)100.0:9.96E-4)97.0:6.65E-4)96.0:9.51E-4)96.0:0.001149,((PEG-838:0.001665,((((PEG-714:8.0E-6,PEG-269:4.0E-6)89.0:4.0E-6,PEG-785:4.0E-6)100.0:0.001371,(sm-H5726-CT11:1.5E-5,(GCA-001075475.1:1.0E-6,GCA-001075485.1:1.0E-6)100.0:2.4E-5,GCA-002384535.1:1.7E-5)100.0:1.99E-4)100.0:5.55E-4,(GCA-002799095.1:8.8E-5,((PEG-13:1.7E-5,PEG-161:1.1000000000000001E-5,PEG-157:8.0E-6)100.0:1.0E-6,PEG-872:2.5E-5)100.0:2.23E-4)100.0:4.62E-4)100.0:8.57E-4)100.0:0.003273,(MSP011:6.1E-4,((PEG-737:1.0E-5,PEG-69:1.0E-5)99.0:4.0E-6,((PEG-699:1.0E-6,PEG-698:1.0E-6)99.0:1.0E-5,sm-KA41:2.3E-5,PEG-680:1.9E-5,PEG-148:4.0E-6)89.0:7.0E-6)100.0:4.76E-4)100.0:0.005219,(GCA-002378285.1:0.002686,(((PEG-162:7.0E-6,sme-17:4.0E-6)100.0:1.4E-5,(PEG-12:1.1E-5,PEG-752:1.0E-6)100.0:2.1E-5)83.0:2.3E-5,(PEG-216:1.5E-5,PEG-358:1.9E-5,PEG-472:1.8E-5)100.0:2.8E-5)100.0:0.003064)100.0:0.001399)100.0:0.005215)85.0:0.001097,((LMG10996:0.003913,(((((PEG-767:0.00174,PEG-428:0.002106)100.0:0.001161,PEG-683:0.002865)100.0:6.98E-4,(PEG-692:3.6E-5,PEG-415:3.2E-5)100.0:0.002697)100.0:9.1E-4,PEG-643:0.003987)100.0:8.75E-4,((PEG-51:0.00314,GCA-001069645.1:0.003597)90.0:9.29E-4,((GCA-002432605.1:0.001105,GCA-002322825.1:0.001347)100.0:0.00186,((PEG-377:2.3E-5,(PEG-579:1.8E-5,(PEG-173:1.4E-5,PEG-401:4.0E-6)100.0:4.0E-6)100.0:1.0E-5)100.0:1.44E-4,ERR1015402:2.58E-4)100.0:0.003272)79.0:8.49E-4)94.0:8.03E-4)100.0:0.001351)100.0:0.00489,(((((PEG-429:1.3E-5,(PEG-619:2.0E-5,sm-PU126-BE13:2.6E-5)100.0:7.0E-6)100.0:0.00109,PEG-293:0.002115)100.0:0.003776,GCA-001858265.1:0.005209)100.0:0.002065,MSP001:0.006981)100.0:0.001746,PEG-167:0.006637)100.0:0.00259)100.0:0.001739)100.0:0.002062,GCA-002416205.1:0.00832)100.0:0.009485,((H1-1:4.2E-5,(sme-66:1.7E-5,PEG-50:1.7E-5)98.0:8.0E-6,PEG-228:1.2E-5,PEG-141:1.6000000000000003E-5,PEG-136:9.0E-6,PEG-444:1.1E-5,PEG-422:1.8E-5)100.0:0.003479,PEG-405:0.003435)100.0:0.016601)100.0:0.009379)100.0:0.005553)93.0:0.00471,(((PEG-705:0.006781,(PEG-593:0.0037,PEG-809:0.003216)100.0:0.003847)100.0:0.004522,GCA-002138415.1:0.01084)100.0:0.010424,(PEG-316:0.002206,(PEG-30:0.001704,(((ICU254:8.0E-6,(sm-PC226-DE13:2.0E-6,sm-PC232-DE13:4.0E-6,sm-PC228-DE13:6.999999999999999E-6,sm-PC231-DE13:5.999999999999999E-6,sm-PC227-DE13:5.999999999999999E-6,sm-PC230-DE13:3.0E-6,sm-PC229-DE13:1.0E-6)91.0:4.0E-6,PEG-31:1.6E-5)99.0:2.0E-5,PEG-696:5.6E-5)100.0:1.6E-5,((PEG-380:2.7E-5,PEG-111:1.7E-5,PEG-775:2.0E-5)92.0:8.0E-6,PEG-249:3.9999999999999996E-5,PEG-296:1.3E-5)97.0:1.0E-5)100.0:0.002195)100.0:0.001468)100.0:0.018036)100.0:0.008034)100.0:0.025042,(GCA-001431675.1:0.002045,PEG-298:0.002125)100.0:0.005711)100.0:0.004876,((PEG-630:4.0E-6,(sm-PU102-BE13:1.0E-6,sm-OU148-BE13:1.0E-6)73.0:5.999999999999999E-6,(PEG-318:1.0E-6,PEG-319:1.0E-6)97.0:1.3000000000000001E-5,(PEG-42:1.1E-5,(PEG-80:1.0E-6,PEG-84:4.0E-6)100.0:8.0E-6)97.0:1.3000000000000001E-5,sm-X968:6.999999999999999E-6,PEG-828:1.8E-5)91.0:8.0E-6,(PEG-693:1.0E-6,sme-62:4.1E-5)98.0:7.0E-6)100.0:0.003452)75.0:0.001372,(PEG-281:0.002624,(((sm-e21:1.0E-6,GCA-002798945.1:1.0E-6)100.0:2.5E-5,PEG-192:5.999999999999999E-6,PEG-815:3.0E-6,PEG-174:2.5E-5,SRR5683165:7.9E-5,sm-PU101-BE13:1.0E-5,PEG-58:1.4000000000000001E-5)100.0:0.002389,((PEG-265:3.1E-5,PEG-584:2.7E-5)100.0:3.5E-5,((sm-4G:9.0E-6,PEG-140:5.999999999999999E-6,PEG-557:4.599999999999999E-5,PEG-335:1.8E-5,PEG-621:1.5E-5)97.0:1.5E-5,(PEG-605:4.0E-6,PEG-571:9.0E-6,PEG-793:9.0E-6)81.0:8.999999999999999E-6,((sme-14:1.0E-6,PEG-491:1.0E-6)100.0:1.5E-5,PEG-427:1.28E-4)95.0:1.7E-5,(GCA-002367155.1:4.5E-5,PEG-678:3.1E-5)72.0:8.0E-6)100.0:3.1E-5)100.0:0.002537)96.0:7.46E-4)100.0:0.001412,PEG-506:0.003412)97.0:7.88E-4,(PEG-717:5.6E-5,682:1.87E-4)100.0:0.002746)100.0:0.001286,((sme-28:1.3000000000000001E-5,PEG-865:2.4E-5,PEG-839:3.9E-5)100.0:3.9E-5,PEG-755:1.9E-5)100.0:0.00206)100.0:0.001654,((PEG-171:2.3E-5,(PEG-852:2.3E-5,sme-29:8.0E-6)100.0:8.0E-6)97.0:1.2E-5,((GCA-001071175.1:4.0E-6,GCA-001071475.1:1.0E-6)100.0:3.5E-5,LMG11112:1.2E-5)95.0:4.0E-6)100.0:9.7E-5)100.0:1.55E-4,((PEG-479:1.0E-6,PEG-471:1.0E-6)93.0:4.0E-6,PEG-419:9.0E-6,PEG-374:2.0E-5)92.0:9.0E-6,LMG10874:2.5E-5)71.0:9.999999999999999E-6,PEG-139:2.9E-5,PEG-356:2.1E-5,PEG-586:1.8E-5,(PEG-320:2.3E-5,PEG-466:3.7E-5,(sme-60:1.2E-5,PEG-138:1.0E-6)89.0:1.4000000000000001E-5,(PEG-146:1.5E-5,PEG-677:7.8E-5)87.0:5.999999999999999E-6,(PEG-858:1.2E-5,PEG-763:4.0E-6)100.0:1.8E-5,((PEG-501:3.5E-5,PEG-118:3.9999999999999996E-5,PEG-214:2.6000000000000002E-5,PEG-564:4.0E-6,PEG-243:1.5000000000000002E-5,PEG-371:3.399999999999999E-5)91.0:8.0E-6,sme-35:4.3E-5)100.0:2.1000000000000002E-5)94.0:1.8E-5,PEG-85:1.6E-5);
