# Supplementary material for: The phylogenetic landscape and nosocomial spread of the multidrug-resistant opportunist Stenotrophomonas maltophilia
Source: Nat Commun. 2020 Apr 27;11:2044. doi: 10.1038/s41467-020-15123-0 (PMC7184733; doi:10.1038/s41467-020-15123-0)
Supplement: Supplementary file 10 — Source Data [file 41467_2020_15123_MOESM10_ESM.zip › 2020-02-07_Source-Data-File_Fig3.xlsx]

## Sheet: resistance-genes-cleaned
Isolate ID	aminoglycosides_N_acetyltransferase	aminoglycosides_O_phosphotransferase	blaL1_A7J11_00390	blaL2_A7J11_02302	RND_efflux_pump_genes	CatB_A7J11_00511	pilU_NP_249087	katA_NP_273273	sugE_STENO00776	emrA_STENO01259	emrE_STENO02612	norM_STENO03267	clpP_STENO00748	StmPr1_STENO00642	htpX_STENO02518	tetACG_STENO02163	clpA_STENO01861	smoR_STENO01539	smeU2_STENO01531	sul1_STENO08532	sul2_STENO14580
677	0	0	1	1	1	0	0	1	1	1	1	1	1	1	1	1	1	1	1	0	0
678	1	1	1	0	1	1	0	0	1	1	0	1	1	1	1	1	1	0	1	0	0
682	0	0	1	1	1	0	0	1	1	1	1	1	1	1	1	1	1	1	1	0	0
683	1	0	1	0	1	0	0	1	1	1	1	1	1	1	1	1	1	1	1	0	0
685	1	1	1	0	1	0	0	0	1	1	0	1	1	1	1	1	1	0	1	0	0
686	0	1	1	0	1	0	0	1	1	1	1	1	1	1	1	1	1	1	1	0	0
70759958	0	1	1	0	1	0	0	1	1	1	1	1	1	1	1	1	1	1	1	0	0
70765745	0	0	1	1	1	0	0	1	1	1	1	1	1	1	1	1	1	1	1	0	0
70776747	0	0	0	0	1	0	0	1	1	1	1	1	1	1	1	1	1	1	1	0	0
70777231	1	0	1	1	1	0	0	1	1	1	1	1	1	1	1	1	1	1	1	0	0
70777904	0	0	0	0	1	0	0	1	1	1	1	1	1	1	1	1	1	1	1	0	0
70785961	0	0	0	1	1	0	0	1	1	1	1	1	1	1	1	1	1	1	1	0	0
70791382	0	1	1	1	1	0	0	1	1	1	1	1	1	1	1	1	1	1	1	0	0
70794895	0	1	1	0	1	0	0	1	1	1	1	1	1	1	1	1	1	1	1	0	0
70817558	0	1	1	0	1	0	0	1	1	1	1	1	1	1	1	1	1	1	1	0	0
70820413	0	0	0	1	1	0	0	1	1	1	1	1	1	1	1	1	1	1	1	1	0
70825635	0	1	1	1	1	0	0	1	1	1	1	1	1	1	1	1	1	1	1	0	0
70829216	0	0	1	1	1	0	0	1	1	1	1	1	1	1	1	1	1	1	1	0	0
70832896	0	1	1	0	1	0	0	1	1	1	1	1	1	1	1	1	1	0	1	0	0
70836402	0	1	1	1	1	0	0	1	1	1	1	1	1	1	1	1	1	1	1	0	0
70836614	0	1	1	1	1	0	0	1	1	1	1	1	1	1	1	1	1	1	1	0	0
70843004	0	0	0	0	1	0	0	1	1	1	1	1	1	1	1	1	1	1	1	0	0
70857419	0	1	1	0	1	0	0	1	1	1	1	1	1	1	1	1	1	0	1	0	0
70858755	0	1	1	1	1	0	0	1	1	1	1	1	1	1	1	1	1	1	1	0	0
71022033	0	0	1	1	1	0	0	1	1	1	1	1	1	1	1	1	1	1	1	0	0
71025487	0	1	1	1	1	0	1	1	1	1	1	1	1	1	1	1	1	1	1	0	0
71071387	1	1	1	0	1	1	0	0	1	1	0	1	1	1	1	1	1	0	1	0	0
71188690	0	0	0	1	1	0	0	1	1	1	1	1	1	1	1	1	1	1	1	1	0
943195P	0	0	0	0	1	0	0	1	1	1	1	1	1	1	1	1	1	1	1	0	0
943974Y	0	1	1	0	1	0	0	1	1	1	1	1	1	1	1	1	1	1	1	0	0
944021Y	0	1	1	1	1	0	0	0	1	1	1	1	1	1	1	1	1	1	1	0	0
944632W	0	1	1	0	1	0	0	1	1	1	1	1	1	1	1	1	1	1	1	0	0
944796D	0	1	1	0	1	0	0	1	1	1	1	1	1	1	1	1	1	1	1	0	0
945570W	0	1	1	0	1	0	0	1	1	1	1	1	1	1	1	1	1	1	1	0	0
945681R	0	1	1	1	1	0	0	0	1	1	1	1	1	1	1	1	1	1	1	0	0
CF112	0	0	1	1	1	0	0	1	1	1	1	1	1	1	1	1	1	1	1	0	0
CF148	0	0	1	1	1	0	0	1	1	1	1	1	1	1	1	1	1	1	1	0	0
CF341	0	0	1	1	1	0	0	1	1	1	1	1	1	1	1	1	1	1	1	0	0
CF346	0	0	1	1	1	0	0	1	1	1	1	1	1	1	1	1	1	1	1	0	0
CF398	0	0	1	1	1	0	0	1	1	1	1	1	1	1	1	1	1	1	1	0	0
DRR033224	0	1	0	0	1	0	0	1	1	1	1	1	1	1	1	1	1	1	1	0	0
DSM50170	0	1	1	1	1	0	0	1	1	1	1	1	1	1	1	1	1	1	1	0	0
e19	0	1	1	0	1	0	0	0	1	1	1	1	1	1	1	1	1	0	1	0	0
ERR1015331	0	1	0	1	1	0	0	1	1	1	1	1	1	1	1	1	1	1	1	1	0
ERR1015340	0	1	0	1	1	0	0	1	1	1	1	1	1	1	1	1	1	1	1	0	0
ERR1015402	0	1	1	0	1	0	1	1	1	1	1	1	1	1	1	1	1	1	1	0	0
ERR1015425	0	0	0	1	1	0	0	1	1	1	1	1	1	1	1	1	1	1	1	0	0
ERR1512532	0	1	1	1	1	0	0	1	1	1	1	1	1	1	1	1	1	1	1	0	0
ERR1891189	0	1	1	1	1	0	0	1	1	1	1	1	1	1	1	1	1	1	1	0	0
ERR1891469	0	1	1	1	1	0	0	1	1	1	1	1	1	1	1	1	1	1	1	0	0
ERR1891474	0	1	1	1	1	0	0	1	1	1	1	1	1	1	1	1	1	1	1	0	0
ERR1891508	0	1	1	1	1	0	0	1	1	1	1	1	1	1	1	1	1	1	1	1	1
ERR1891512	1	0	1	0	1	0	0	1	1	1	1	1	1	1	1	1	1	1	1	0	0
F11	0	1	1	1	1	0	1	1	1	1	1	1	1	1	1	1	1	1	1	0	0
'GCA-000020665.1'	0	1	1	1	1	0	0	1	1	1	1	1	1	1	1	1	1	1	1	0	0
'GCA-000072485.1'	0	0	1	1	1	0	0	1	1	1	1	1	1	1	1	1	1	1	1	0	0
'GCA-000223885.1'	0	0	1	0	1	0	0	1	1	1	1	1	1	1	1	1	1	1	1	0	0
'GCA-000237025.2'	0	0	1	0	1	0	0	1	1	1	1	1	1	1	1	1	1	1	1	0	0
'GCA-000284595.1'	0	0	0	0	1	0	0	1	1	1	1	1	1	1	1	1	1	1	1	0	0
'GCA-000287935.1'	0	0	1	1	1	0	0	1	1	1	1	1	1	1	1	1	1	1	1	0	0
'GCA-000344215.1'	0	1	1	1	1	0	0	1	1	1	1	1	1	1	1	1	1	1	1	0	0
'GCA-000346445.1'	0	1	1	0	1	0	0	1	1	1	1	1	1	1	1	1	1	1	1	0	0
'GCA-000382065.1'	0	1	1	1	1	0	0	1	1	1	1	1	1	1	1	1	1	1	1	0	0
'GCA-000455625.1'	0	1	1	1	1	0	0	1	1	1	1	1	1	1	1	1	0	1	1	0	0
'GCA-000455685.1'	0	1	1	1	1	0	0	1	1	1	1	1	1	1	1	1	1	1	1	0	1
'GCA-000499565.1'	0	1	1	1	1	0	0	1	1	1	1	1	1	1	1	1	1	1	1	0	0
'GCA-000543365.1'	0	1	1	0	1	0	0	0	1	1	1	1	1	1	1	1	1	0	1	0	0
'GCA-000597745.1'	0	1	1	1	1	0	0	1	1	1	1	1	1	1	1	1	1	1	1	0	0
'GCA-000611735.2'	0	0	0	0	1	0	0	1	1	1	1	1	1	1	1	1	1	1	1	0	0
'GCA-000613205.1'	0	1	1	0	1	0	0	0	1	1	1	1	1	1	1	1	1	0	1	0	0
'GCA-000742995.1'	0	1	1	1	1	0	0	1	1	1	1	1	1	1	1	1	1	1	1	0	0
'GCA-000758465.1'	0	1	1	1	1	0	1	1	1	1	1	1	1	0	1	1	1	1	1	0	0
'GCA-000788095.1'	0	1	1	0	1	0	0	1	1	1	1	1	1	1	1	1	1	1	1	0	0
'GCA-000877275.1'	0	1	1	1	1	0	0	1	1	1	1	1	1	1	1	1	1	1	1	1	0
'GCA-000978875.1'	0	0	0	0	1	0	0	1	1	1	1	1	1	1	1	1	1	1	1	0	0
'GCA-001068535.1'	0	1	1	1	1	0	0	1	1	1	1	1	1	1	1	1	1	1	1	0	0
'GCA-001068765.1'	0	1	1	1	1	0	0	1	1	1	1	1	1	1	1	1	1	1	1	0	0
'GCA-001068915.1'	0	1	1	1	1	0	0	1	1	1	1	1	1	1	1	1	1	1	1	0	0
'GCA-001068965.1'	0	1	1	0	0	0	0	0	1	1	1	1	1	1	1	0	1	0	0	0	0
'GCA-001069005.1'	0	1	1	1	1	0	0	1	1	1	1	1	1	1	1	1	1	1	1	0	0
'GCA-001069105.1'	0	1	1	1	1	0	0	1	1	1	1	1	1	1	1	1	1	1	1	0	0
'GCA-001069235.1'	0	0	0	0	1	0	0	1	1	1	1	1	1	1	1	1	0	1	1	0	0
'GCA-001069295.1'	0	1	1	1	1	0	0	1	1	1	1	1	1	1	1	1	1	1	1	0	0
'GCA-001069345.1'	0	1	1	1	1	0	0	1	1	1	1	1	1	1	1	1	1	1	1	0	0
'GCA-001069405.1'	0	1	1	1	1	0	0	1	1	1	1	1	1	1	1	1	1	1	1	0	0
'GCA-001069435.1'	0	1	1	1	1	0	0	1	1	1	1	1	1	1	1	1	1	1	1	0	0
'GCA-001069555.1'	0	1	1	1	1	0	0	1	1	1	1	1	1	1	1	1	1	1	1	0	0
'GCA-001069565.1'	0	0	0	0	1	0	0	1	1	1	1	1	1	1	1	1	1	1	1	0	0
'GCA-001069595.1'	0	0	0	0	1	0	0	1	1	1	1	1	1	1	1	1	1	1	1	0	0
'GCA-001069605.1'	0	1	1	1	1	0	0	1	1	1	1	1	1	1	1	1	1	1	1	0	0
'GCA-001069645.1'	0	1	1	0	1	0	1	1	1	1	1	1	1	1	1	1	1	1	1	0	0
'GCA-001069685.1'	0	0	0	0	1	0	0	1	1	1	1	1	1	1	1	1	1	1	1	0	0
'GCA-001069715.1'	0	1	1	1	1	0	0	1	1	1	1	1	1	1	1	1	1	1	1	0	0
'GCA-001069755.1'	0	1	1	1	1	0	0	1	1	1	1	1	1	1	0	1	1	1	1	0	0
'GCA-001070185.1'	0	1	1	1	1	0	0	1	1	1	1	1	1	1	1	1	1	1	1	0	0
'GCA-001070325.1'	0	1	0	1	1	0	0	1	1	1	1	1	1	1	1	1	1	1	1	0	0
'GCA-001070785.1'	0	1	1	1	1	0	0	1	1	1	1	1	1	1	1	1	1	1	1	0	0
'GCA-001070945.1'	0	1	1	1	1	0	0	1	1	0	1	1	1	1	1	1	1	1	1	0	0
'GCA-001071065.1'	0	1	1	1	1	0	0	1	1	1	1	1	1	1	1	1	1	1	1	0	0
'GCA-001071175.1'	0	0	1	1	1	0	0	1	1	1	1	1	1	1	1	1	1	1	1	0	0
'GCA-001071195.1'	0	0	1	1	1	0	0	1	1	1	1	1	1	1	1	1	1	1	1	0	0
'GCA-001071285.1'	0	1	1	1	1	0	0	1	1	1	1	1	1	1	1	1	1	1	1	0	0
'GCA-001071335.1'	0	1	1	1	1	0	0	1	1	1	1	1	1	1	1	1	0	1	1	0	0
'GCA-001071345.1'	0	1	1	1	1	0	0	1	1	1	1	1	1	1	1	1	1	1	1	0	0
'GCA-001071475.1'	0	0	1	1	1	0	0	1	1	1	1	1	1	1	1	1	1	1	1	0	0
'GCA-001071655.1'	0	1	1	0	1	0	0	1	1	1	1	1	1	1	1	1	1	1	1	0	0
'GCA-001072155.1'	0	1	1	1	1	0	0	0	1	1	1	1	1	1	1	1	1	1	1	0	0
'GCA-001072215.1'	0	1	1	1	1	0	0	1	1	1	1	1	1	1	1	1	1	1	1	0	0
'GCA-001072355.1'	0	1	1	1	1	0	0	1	1	1	1	1	1	1	1	1	1	1	1	0	0
'GCA-001072535.1'	0	1	1	1	1	0	0	1	1	1	1	1	1	1	1	1	1	1	1	0	0
'GCA-001072635.1'	0	1	1	1	1	0	0	1	1	1	1	1	1	1	1	1	1	1	1	0	0
'GCA-001072655.1'	0	1	1	1	1	0	0	1	1	1	1	1	1	1	1	1	1	1	1	0	0
'GCA-001073225.1'	0	1	1	0	1	0	0	1	1	1	1	1	1	1	1	1	1	1	1	0	0
'GCA-001073355.1'	0	1	1	1	1	0	0	1	1	1	1	1	1	1	1	1	1	1	1	0	0
'GCA-001074685.1'	0	1	1	0	1	0	0	1	1	1	1	1	1	1	1	1	1	1	1	0	0
'GCA-001074785.1'	0	1	1	1	0	0	0	1	1	0	1	1	1	1	1	1	0	1	0	0	0
'GCA-001075175.1'	0	1	1	1	1	0	0	1	1	1	1	1	1	1	1	0	1	1	1	0	0
'GCA-001075475.1'	0	1	1	1	1	0	1	1	1	1	1	1	1	1	1	1	1	1	1	0	0
'GCA-001075485.1'	0	1	1	1	1	0	1	1	1	1	1	1	1	1	1	1	1	1	1	0	0
'GCA-001075985.1'	0	0	0	0	1	0	0	1	1	1	1	1	1	1	1	1	1	1	1	0	0
'GCA-001274595.1'	0	1	1	0	1	0	0	1	1	1	1	1	1	1	1	1	1	1	1	0	0
'GCA-001274655.1'	0	1	1	0	1	0	0	1	1	1	1	1	1	1	1	1	1	1	1	0	0
'GCA-001274675.1'	0	1	1	0	1	0	0	1	1	1	1	1	1	1	1	1	1	1	1	0	0
'GCA-001275075.1'	0	0	0	0	1	0	0	1	1	1	1	1	1	1	1	1	1	1	1	0	0
'GCA-001275085.1'	0	1	1	1	1	0	0	1	1	1	1	1	1	1	1	1	1	1	1	0	0
'GCA-001275095.1'	0	1	0	1	1	0	0	1	1	1	1	1	1	1	1	1	1	1	1	0	0
'GCA-001286925.1'	0	1	1	1	1	0	0	0	1	1	1	1	1	1	1	1	1	1	1	0	0
'GCA-001297005.1'	0	1	1	0	1	0	0	1	1	1	1	1	1	1	1	1	1	1	1	0	0
'GCA-001431665.1'	0	1	1	0	1	0	0	0	1	1	1	1	1	1	1	1	1	0	1	0	0
'GCA-001431675.1'	0	0	1	1	1	0	0	1	1	1	1	1	1	1	1	1	1	1	1	0	0
'GCA-001499695.1'	0	0	1	1	1	0	0	1	1	1	1	1	1	1	1	1	1	1	1	0	0
'GCA-001499715.1'	0	1	1	1	1	0	0	1	1	1	1	1	1	1	1	1	1	1	1	0	0
'GCA-001499755.1'	1	1	1	0	1	0	0	0	1	1	1	1	1	1	1	1	1	0	1	0	0
'GCA-001542395.1'	0	1	1	1	1	0	0	1	1	1	1	1	1	1	1	1	1	1	1	0	0
'GCA-001591205.1'	0	1	1	1	1	0	0	1	1	1	1	1	1	1	1	1	1	1	1	0	0
'GCA-001595975.1'	0	0	1	1	1	0	0	1	1	1	1	1	1	1	1	1	1	1	1	0	0
'GCA-001619675.1'	0	1	0	1	1	0	0	1	1	1	1	1	1	1	1	1	1	1	1	0	0
'GCA-001651505.1'	0	1	0	1	1	0	0	1	1	1	1	1	1	1	1	1	1	1	1	0	0
'GCA-001676295.1'	0	1	1	0	1	0	0	1	1	1	1	1	1	1	1	1	1	1	1	0	0
'GCA-001676315.1'	1	1	1	0	1	0	0	0	1	1	0	1	1	1	1	1	1	0	1	0	0
'GCA-001676375.1'	0	0	1	1	1	0	0	1	1	1	1	1	1	1	1	1	1	1	1	0	0
'GCA-001676385.1'	0	1	1	0	1	0	0	0	1	1	0	1	1	1	1	1	1	0	1	0	0
'GCA-001676395.1'	0	1	1	0	1	0	0	1	1	1	1	1	1	1	1	1	1	1	1	0	0
'GCA-001676435.1'	1	1	1	0	1	0	0	0	1	1	0	1	1	1	1	1	1	0	1	0	0
'GCA-001676445.1'	0	1	1	0	1	0	0	1	1	1	1	1	1	1	1	1	1	1	1	0	0
'GCA-001858265.1'	0	1	1	1	1	0	1	1	1	1	1	1	1	1	1	1	1	1	1	0	0
'GCA-001866065.1'	0	1	1	0	1	0	0	1	1	1	1	1	1	1	1	1	1	1	1	0	0
'GCA-001889565.1'	0	1	1	0	1	0	0	0	1	1	1	1	1	1	1	1	1	0	1	0	0
'GCA-002025605.1'	1	0	1	1	1	0	0	0	1	1	0	1	1	1	1	1	1	0	1	0	0
'GCA-002138415.1'	0	0	1	1	1	0	0	1	1	1	1	1	1	1	1	1	1	1	1	0	0
'GCA-002189545.1'	0	1	0	0	1	0	0	1	1	1	1	1	1	1	1	1	1	1	1	0	0
'GCA-002189565.1'	0	0	1	1	1	0	0	1	1	1	1	1	1	1	1	1	1	1	1	0	0
'GCA-002277735.1'	0	1	1	0	1	0	0	1	1	1	1	1	1	1	1	1	1	1	1	0	0
'GCA-002294505.1'	0	0	0	1	1	0	0	0	1	1	1	1	1	1	1	1	0	1	1	0	0
'GCA-002296355.1'	0	1	1	1	1	0	0	1	0	1	1	1	0	1	1	1	1	1	1	0	0
'GCA-002298285.1'	1	1	1	0	1	0	NA	NA	1	1	1	1	1	1	1	1	1	0	1	0	0
'GCA-002308015.1'	0	1	1	1	1	0	0	0	1	1	1	1	1	1	1	1	1	1	1	0	0
'GCA-002316475.1'	1	0	1	1	1	0	0	0	1	1	0	1	1	1	1	1	1	0	1	0	0
'GCA-002320635.1'	0	0	1	1	1	0	0	0	0	1	1	1	1	1	1	1	1	1	1	0	0
'GCA-002322825.1'	0	1	1	0	1	0	1	0	1	1	1	1	1	1	1	1	1	1	1	0	0
'GCA-002332595.1'	0	1	1	0	1	0	0	0	1	1	1	1	1	1	0	0	0	0	1	0	0
'GCA-002335325.1'	0	0	1	1	0	0	0	1	1	1	1	1	0	1	1	1	1	1	0	0	0
'GCA-002345355.1'	0	1	1	0	1	0	NA	NA	1	1	1	1	1	0	1	1	1	0	1	0	0
'GCA-002364755.1'	0	0	1	1	1	0	0	0	1	1	0	1	1	1	1	1	1	0	1	0	0
'GCA-002367155.1'	0	0	1	1	1	0	0	0	1	1	1	1	1	1	1	0	1	1	1	0	0
'GCA-002377295.1'	0	0	1	0	1	0	0	0	1	1	0	1	1	1	1	1	1	0	1	0	0
'GCA-002378285.1'	0	1	1	1	1	0	1	0	1	1	1	1	1	1	1	1	1	1	1	0	0
'GCA-002378345.1'	0	1	1	1	1	0	0	1	0	0	1	1	1	1	1	1	1	1	1	0	0
'GCA-002378385.1'	0	1	1	0	1	0	0	1	1	1	1	1	1	1	1	0	1	1	1	0	0
'GCA-002384285.1'	0	1	1	1	1	0	0	1	1	1	1	1	1	1	1	1	1	1	1	0	0
'GCA-002384535.1'	0	1	1	1	1	0	1	1	1	1	1	1	0	1	1	1	1	1	1	0	0
'GCA-002388155.1'	1	0	1	1	1	0	0	0	1	1	1	1	1	1	1	1	1	0	1	0	0
'GCA-002389805.1'	0	1	1	1	1	0	0	1	0	1	1	1	1	1	1	1	1	1	1	0	0
'GCA-002389885.1'	0	1	1	0	1	0	0	1	1	1	1	1	1	1	1	1	1	1	1	0	0
'GCA-002391785.1'	0	1	1	1	1	0	0	0	1	1	1	1	1	1	1	1	1	1	1	0	0
'GCA-002392005.1'	0	0	0	1	1	0	0	0	0	0	1	1	1	1	1	1	0	1	1	0	0
'GCA-002413905.1'	0	0	1	1	1	0	0	0	1	1	0	1	1	1	1	1	1	0	1	0	0
'GCA-002415825.1'	0	0	1	1	1	0	0	1	1	1	1	1	1	1	1	1	0	1	1	0	0
'GCA-002416205.1'	0	1	1	0	1	0	0	1	1	1	1	1	1	1	1	1	1	1	1	0	0
'GCA-002418505.1'	0	0	1	1	1	0	1	0	0	1	1	1	1	1	1	1	1	0	1	0	0
'GCA-002420585.1'	0	1	1	0	1	0	0	1	1	1	1	1	1	1	1	1	1	1	1	0	0
'GCA-002421325.1'	0	1	1	1	1	0	0	1	1	1	1	1	1	1	1	1	1	1	1	0	0
'GCA-002425625.1'	1	0	1	0	1	1	0	0	1	1	1	1	1	1	1	1	1	0	1	0	0
'GCA-002428185.1'	1	0	1	1	1	0	0	0	1	1	0	1	1	1	1	1	1	0	1	0	0
'GCA-002432605.1'	0	1	1	0	1	0	1	1	1	1	1	1	1	1	1	1	1	1	1	0	0
'GCA-002439195.1'	0	0	0	0	1	0	0	0	1	1	1	1	1	1	1	1	0	1	1	0	0
'GCA-002440325.1'	0	1	1	1	1	0	0	0	1	1	1	1	0	1	1	1	1	1	1	0	0
'GCA-002440445.1'	0	1	0	1	1	0	0	1	1	1	1	1	0	1	1	1	1	1	1	0	0
'GCA-002440715.1'	1	1	1	0	1	0	0	0	1	1	0	1	1	1	1	1	1	0	1	0	0
'GCA-002453345.1'	0	1	1	1	1	0	0	1	1	1	1	1	1	1	1	1	1	1	1	0	0
'GCA-002453555.1'	0	1	1	1	1	0	0	1	0	1	1	1	0	1	1	1	1	1	1	0	0
'GCA-002470085.1'	0	1	1	1	1	0	0	1	1	1	1	1	1	1	1	1	1	1	1	0	0
'GCA-002477025.1'	0	1	1	0	1	0	0	1	1	1	1	1	1	1	1	1	1	1	1	0	0
'GCA-002478195.1'	0	1	1	1	1	0	0	1	1	1	1	1	1	1	1	1	1	1	1	0	0
'GCA-002479535.1'	0	1	1	0	1	0	0	1	1	1	1	1	1	1	1	1	1	1	1	0	0
'GCA-002482325.1'	0	0	1	1	1	0	0	0	1	1	0	1	1	1	1	1	1	0	1	0	0
'GCA-002501375.1'	0	1	0	1	1	0	0	1	1	1	1	1	1	1	1	1	1	1	1	0	0
'GCA-002750935.1'	0	1	1	0	1	0	0	0	1	1	1	1	1	1	1	1	1	0	1	0	0
'GCA-002798885.1'	0	1	1	1	1	0	1	1	1	1	1	1	1	1	1	1	1	1	1	0	0
'GCA-002798925.1'	0	1	1	1	1	0	0	1	1	1	1	1	1	1	1	1	1	1	1	0	0
'GCA-002798945.1'	0	1	1	1	1	0	0	1	1	1	1	1	1	1	1	1	1	1	1	0	0
'GCA-002798965.1'	1	1	1	0	1	0	0	0	1	1	1	1	1	1	1	1	1	0	1	0	0
'GCA-002798995.1'	0	1	1	1	1	0	0	0	1	1	1	1	1	1	1	1	1	0	1	0	0
'GCA-002799015.1'	0	0	1	1	1	0	0	1	1	1	1	1	1	1	1	1	1	1	1	0	0
'GCA-002799025.1'	1	1	1	0	1	0	0	0	1	1	1	1	1	1	1	1	1	0	1	0	0
'GCA-002799055.1'	0	0	1	1	1	0	0	1	1	1	1	1	1	1	1	1	1	1	1	0	0
'GCA-002799065.1'	0	1	1	1	1	0	1	1	1	1	1	1	1	1	1	1	1	1	1	0	0
'GCA-002799095.1'	0	1	1	1	1	0	1	1	1	1	1	1	1	1	1	1	1	1	1	0	0
'GCA-002799105.1'	0	0	1	1	1	0	0	1	1	1	1	1	1	1	1	1	1	1	1	0	0
'GCA-002799135.1'	0	1	1	1	1	0	0	1	1	1	1	1	1	1	1	1	1	1	1	0	0
'GCA-002799145.1'	0	1	1	1	1	0	0	1	1	1	1	1	1	1	1	1	1	1	1	0	0
'GCA-002799155.1'	0	1	1	0	1	0	0	1	1	1	1	1	1	1	1	1	1	0	1	0	0
'GCA-002799165.1'	0	1	1	1	1	0	0	1	1	1	1	1	1	1	1	1	1	1	1	0	0
'GCA-002799215.1'	0	1	1	1	1	0	0	1	1	1	1	1	1	1	1	1	1	1	1	0	0
'GCA-002799225.1'	0	1	1	0	1	0	0	1	1	1	1	1	1	1	1	1	1	1	1	0	0
'GCA-002799235.1'	0	0	0	1	1	0	0	1	1	1	1	1	1	1	1	1	1	1	1	0	0
'GCA-002799245.1'	0	1	1	1	1	0	0	1	1	1	1	1	1	1	1	1	1	1	1	0	0
'GCA-002799295.1'	0	1	1	1	1	0	0	1	1	1	1	1	1	1	1	1	1	1	1	0	0
'GCA-002847385.1'	1	0	1	0	1	0	0	1	1	1	1	1	1	1	1	1	1	1	1	0	0
'GCA-003006605.1'	0	1	1	0	1	0	0	0	1	0	1	1	1	1	1	1	1	1	1	0	0
'GCA-003006785.1'	0	1	1	0	1	0	0	1	1	1	1	1	1	1	1	1	1	1	1	0	0
'GCA-003015035.1'	0	1	1	1	1	0	0	1	1	1	1	1	1	1	1	1	1	1	1	0	0
'GCA-003086675.1'	0	0	1	0	1	0	0	0	1	1	0	1	1	1	1	1	1	0	1	0	0
'GCA-003086695.1'	0	0	1	0	1	0	0	0	1	1	0	1	1	1	1	1	1	0	1	0	0
'GCA-003086775.1'	1	0	1	1	1	0	0	0	1	1	1	1	1	1	1	1	1	0	1	0	0
'GCA-003086795.1'	0	0	1	1	1	0	0	0	1	1	0	1	1	1	1	1	1	0	1	0	0
'GCA-003086815.1'	1	0	1	1	1	0	0	0	1	1	0	1	1	1	1	1	1	0	1	0	0
'GCA-003086835.1'	1	0	1	1	1	0	0	0	1	1	1	1	1	1	1	1	1	0	1	0	0
'GCA-003086855.1'	0	0	1	0	1	0	0	0	1	1	0	1	1	1	1	1	1	0	1	0	0
'GCA-003086875.1'	0	0	1	1	1	0	0	0	1	1	0	1	1	1	1	1	1	0	1	0	0
'GCA-003086895.1'	1	0	1	0	1	0	0	0	1	1	1	1	1	1	1	1	1	0	1	0	0
'GCA-003086915.1'	1	0	1	1	1	0	0	0	1	1	1	1	1	1	1	1	1	0	1	0	0
'GCA-900113425.1'	1	1	1	0	1	0	0	0	1	1	0	1	1	1	1	1	1	0	1	0	0
'GCA-900186865.1'	0	1	1	1	1	0	0	1	1	1	1	1	1	1	1	1	1	1	1	0	0
H1-1	0	0	1	0	1	0	1	0	1	1	1	1	1	1	1	1	1	1	1	1	0
H2-1	0	1	1	0	1	0	0	1	1	1	1	1	1	1	1	1	1	1	1	0	0
H2-2	0	1	1	1	1	0	0	1	1	1	1	1	1	1	1	1	1	1	1	1	0
ICU02	0	1	0	1	1	0	0	1	1	1	1	1	1	1	1	1	1	1	1	0	0
ICU06	0	1	0	1	1	0	0	1	1	1	1	1	1	1	1	1	1	1	1	0	0
ICU107	0	0	1	1	1	0	0	1	1	1	1	1	1	1	1	1	1	1	1	0	0
ICU119	0	1	0	1	1	0	0	1	1	1	1	1	1	1	1	1	1	1	1	0	0
ICU152	0	1	1	1	1	0	0	1	1	1	1	1	1	1	1	1	1	1	1	0	0
ICU173	0	1	1	1	1	0	0	1	1	1	1	1	1	1	1	1	1	1	1	0	0
ICU18	0	1	1	1	1	0	0	1	1	1	1	1	1	1	1	1	1	1	1	0	0
ICU18-s2	0	1	1	1	1	0	0	1	1	1	1	1	1	1	1	1	1	1	1	0	0
ICU21	0	1	1	1	1	0	0	1	1	1	1	1	1	1	1	1	1	1	1	0	0
ICU24	0	0	1	1	1	0	0	1	1	1	1	1	1	1	1	1	1	1	1	0	0
ICU254	0	0	1	0	1	0	0	1	1	1	1	1	1	1	1	1	1	0	1	0	0
ICU29	0	0	1	1	1	0	0	1	1	1	1	1	1	1	1	1	1	1	1	0	0
ICU300	0	1	1	1	1	0	0	0	1	1	1	1	1	1	1	1	1	0	1	0	0
ICU300-s2	0	1	1	1	1	0	0	0	1	1	1	1	1	1	1	1	1	0	1	0	0
ICU326	0	1	1	1	1	0	0	1	1	1	1	1	1	1	1	1	1	1	1	0	0
ICU331	0	1	1	1	1	0	0	1	1	1	1	1	1	1	1	1	1	1	1	0	0
ICU57	0	1	1	0	1	0	0	1	1	1	1	1	1	1	1	1	1	1	1	0	0
ICU57-s2	0	1	1	0	1	0	0	1	1	1	1	1	1	1	1	1	1	1	1	0	0
ICU82	0	0	0	0	1	0	0	1	1	1	1	1	1	1	1	1	1	1	1	0	0
ICU98	0	1	0	1	1	0	0	1	1	1	1	1	1	1	1	1	1	1	1	0	0
K279a	0	0	1	1	1	0	0	1	1	1	1	1	1	1	1	1	1	1	1	0	0
k3561	1	1	1	0	1	0	0	0	1	1	0	1	1	1	1	1	1	0	1	0	0
LB452166	0	0	0	1	1	0	0	1	1	1	1	1	1	1	1	1	1	1	1	0	0
LMG10853	0	1	1	0	1	0	0	0	1	1	1	1	1	1	1	1	1	1	1	0	0
LMG10874	0	0	1	1	1	0	0	1	1	1	1	1	1	1	1	1	1	1	1	0	0
LMG10879	0	1	1	0	1	0	0	0	1	1	1	1	1	1	1	1	1	0	1	0	0
LMG10996	0	1	1	0	1	0	1	1	1	1	1	1	1	1	1	1	1	1	1	0	0
LMG11112	0	0	1	1	1	0	0	1	1	1	1	1	1	1	1	1	1	1	1	0	0
LMG11114	0	1	0	1	1	0	0	1	1	1	1	1	1	1	1	1	1	1	1	0	0
MP1	0	1	1	0	1	0	0	0	1	1	1	1	1	1	1	1	1	0	1	0	0
MP2	0	1	1	1	1	0	0	1	1	1	1	1	1	1	1	1	1	1	1	0	0
MSP001	0	1	1	1	1	0	1	1	1	1	1	1	1	1	1	1	1	1	1	0	0
MSP002	0	1	1	0	1	0	0	1	1	1	1	1	1	1	1	1	1	1	1	0	0
MSP003	0	1	1	0	1	0	0	1	1	1	1	1	1	1	1	1	1	1	1	0	0
MSP004	0	1	1	1	1	0	0	1	1	1	1	1	1	1	1	1	1	1	1	0	0
MSP005	0	1	1	1	1	0	0	1	1	1	1	1	1	1	1	1	1	1	1	0	0
MSP006	0	1	1	1	1	0	0	1	1	1	1	1	1	1	1	1	1	1	1	0	0
MSP007	0	1	1	1	1	0	0	1	1	1	1	1	1	1	1	1	1	1	1	0	0
MSP008	0	1	1	1	1	0	0	1	1	1	1	1	1	1	1	1	1	1	1	0	0
MSP009	0	0	1	1	1	0	1	1	1	1	1	1	1	1	1	1	1	1	1	0	0
MSP010	0	1	1	0	1	0	0	1	0	1	1	1	1	1	1	1	1	1	1	0	0
MSP011	0	1	1	1	1	0	1	1	1	1	1	1	1	1	1	1	1	1	1	1	1
MSP012	0	1	1	0	1	0	0	1	1	1	1	1	1	1	1	1	1	1	1	0	0
MSP013	0	1	1	0	1	0	0	1	1	1	1	1	1	1	1	1	1	1	1	0	0
MSP014	0	1	1	1	1	0	0	1	1	1	1	1	1	1	1	1	1	1	1	0	0
MSP015	0	1	1	1	1	0	0	1	1	1	1	1	1	1	1	1	1	1	1	0	0
PEG-1	0	1	1	1	1	0	0	1	1	1	1	1	1	1	1	1	1	1	1	0	0
PEG-100	0	1	1	1	1	0	0	1	1	1	1	1	1	1	1	1	1	1	1	0	0
PEG-101	0	1	1	1	1	0	0	1	1	1	1	1	1	1	1	1	1	1	1	0	0
PEG-102	0	1	1	1	1	0	0	1	1	1	1	1	1	1	1	1	1	1	1	0	0
PEG-103	0	1	1	0	1	0	0	1	1	1	1	1	1	1	1	1	1	1	1	0	0
PEG-104	0	1	1	1	1	0	0	1	1	1	1	1	1	1	1	1	1	1	1	0	0
PEG-105	0	1	1	0	1	0	0	1	1	1	1	1	1	1	1	1	1	1	1	0	0
PEG-106	0	1	1	0	1	0	0	0	1	1	1	1	1	1	1	1	1	0	1	0	0
PEG-107	0	0	0	1	1	0	0	1	1	1	1	1	1	1	1	1	1	1	1	0	0
PEG-108	1	1	0	0	1	0	0	0	1	1	0	1	1	1	1	1	1	0	1	0	0
PEG-109	0	0	0	0	1	0	0	1	1	1	1	1	1	1	1	1	1	1	1	0	0
PEG-11	0	1	1	1	1	0	0	0	1	1	1	1	1	1	1	1	1	1	1	0	0
PEG-110	0	1	1	1	1	0	0	1	1	1	1	1	1	1	1	1	1	1	1	0	0
PEG-111	0	0	1	0	1	0	0	1	1	1	1	1	1	1	1	1	1	0	1	0	0
PEG-112	0	1	1	0	1	0	0	1	1	1	1	1	1	1	1	1	1	1	1	0	0
PEG-114	0	1	1	0	1	0	0	1	1	1	1	1	1	1	1	1	1	1	1	0	0
PEG-115	0	1	1	1	1	0	0	1	1	1	1	1	1	1	1	1	1	1	1	0	0
PEG-116	0	1	1	1	1	0	0	1	1	1	1	1	1	1	1	1	1	1	1	1	0
PEG-117	0	0	1	0	1	0	0	1	1	1	1	1	1	1	1	1	1	1	1	0	0
PEG-118	0	0	1	1	1	0	0	1	1	1	1	1	1	1	1	1	1	1	1	0	0
PEG-119	0	1	1	1	1	0	0	1	1	1	1	1	1	1	1	1	1	1	1	0	0
PEG-12	0	1	1	1	1	0	1	1	1	1	1	1	1	1	1	1	1	1	1	0	0
PEG-120	0	1	1	1	1	0	1	1	1	1	1	1	1	1	1	1	1	1	1	0	0
PEG-121	0	0	0	0	1	0	0	1	1	1	1	1	1	1	1	1	1	1	1	0	0
PEG-122	1	0	1	1	1	0	0	1	1	1	1	1	1	1	1	1	1	1	1	0	0
PEG-123	0	1	1	0	1	0	0	1	1	1	1	1	1	1	1	1	1	1	1	0	0
PEG-124	0	1	1	0	1	0	0	0	1	1	1	1	1	1	1	1	1	1	1	0	0
PEG-125	0	0	1	1	1	0	0	1	1	1	1	1	1	1	1	1	1	1	1	0	0
PEG-126	0	1	1	0	1	0	0	1	1	1	1	1	1	1	1	1	1	1	1	0	0
PEG-127	0	1	1	1	1	0	0	1	1	1	1	1	1	1	1	1	1	1	1	0	0
PEG-128	0	0	1	1	1	0	0	1	1	1	1	1	1	1	1	1	1	1	1	0	0
PEG-129	0	1	1	1	1	0	0	1	1	1	1	1	1	1	1	1	1	1	1	0	0
PEG-13	0	1	1	1	1	0	1	1	1	1	1	1	1	1	1	1	1	1	1	0	0
PEG-130	0	0	0	0	1	0	0	1	1	1	1	1	1	1	1	1	1	1	1	0	0
PEG-131	0	1	1	1	1	0	0	1	1	1	1	1	1	1	1	1	1	1	1	0	0
PEG-132	0	1	1	0	1	0	0	0	1	1	1	1	1	1	1	1	1	0	1	0	0
PEG-133	0	1	1	1	1	0	0	1	1	1	1	1	1	1	1	1	1	1	1	0	0
PEG-134	0	1	1	1	1	0	0	1	1	1	1	1	1	1	1	1	1	1	1	0	0
PEG-135	0	1	1	1	1	0	0	1	1	1	1	1	1	1	1	1	1	1	1	0	0
PEG-136	0	0	1	0	1	0	1	0	1	1	1	1	1	1	1	1	1	1	1	0	0
PEG-137	0	1	1	1	1	0	0	0	1	1	1	1	1	1	1	1	1	1	1	0	0
PEG-138	0	0	1	1	1	0	0	1	1	1	1	1	1	1	1	1	1	1	1	0	0
PEG-139	0	0	1	1	1	0	0	1	1	1	1	1	1	1	1	1	1	1	1	0	0
PEG-140	0	0	1	1	1	0	0	1	1	1	1	1	1	1	1	1	1	1	1	0	0
PEG-141	0	0	1	0	1	0	1	0	1	1	1	1	1	1	1	1	1	1	1	0	0
PEG-142	0	0	0	0	1	0	0	1	1	1	1	1	1	1	1	1	1	1	1	0	0
PEG-143	0	1	1	1	1	0	0	1	1	1	1	1	1	1	1	1	1	1	1	0	0
PEG-144	0	1	1	1	1	0	0	1	1	1	1	1	1	1	1	1	1	1	1	0	0
PEG-145	0	0	0	1	1	0	0	1	1	1	1	1	1	1	1	1	1	1	1	0	0
PEG-146	0	0	1	1	1	0	0	1	1	1	1	1	1	1	1	1	1	1	1	0	0
PEG-147	0	1	1	1	1	0	0	1	1	1	1	1	1	1	1	1	1	1	1	0	0
PEG-148	0	1	1	1	1	0	1	1	1	1	1	1	1	1	1	1	1	1	1	0	0
PEG-149	0	1	1	1	1	0	0	1	1	1	1	1	1	1	1	1	1	1	1	0	0
PEG-15	0	0	1	1	1	0	0	1	1	1	1	1	1	1	1	1	1	1	1	0	0
PEG-150	0	0	0	0	1	0	0	1	1	1	1	1	1	1	1	1	1	1	1	0	0
PEG-151	0	1	1	1	1	0	0	1	1	1	1	1	1	1	1	1	1	1	1	0	0
PEG-152	1	0	1	0	1	0	0	1	1	1	1	1	1	1	1	1	1	1	1	0	0
PEG-153	0	0	1	1	1	0	0	1	1	1	1	1	1	1	1	1	1	1	1	0	0
PEG-154	0	0	0	1	1	0	0	1	1	1	1	1	1	1	1	1	1	1	1	0	0
PEG-155	0	1	1	1	1	0	0	1	1	1	1	1	1	1	1	1	1	1	1	0	0
PEG-156	0	1	1	1	1	0	0	1	1	1	1	1	1	1	1	1	1	1	1	0	0
PEG-157	0	1	1	1	1	0	1	1	1	1	1	1	1	1	1	1	1	1	1	0	0
PEG-158	0	0	0	0	1	0	0	1	1	1	1	1	1	1	1	1	1	1	1	0	0
PEG-159	0	1	1	1	1	0	0	1	1	1	1	1	1	1	1	1	1	1	1	0	0
PEG-16	0	1	1	0	1	0	0	1	1	1	1	1	1	1	1	1	1	1	1	0	0
PEG-160	0	0	0	1	1	0	0	1	1	1	1	1	1	1	1	1	1	1	1	0	0
PEG-161	0	1	1	1	1	0	1	1	1	1	1	1	1	1	1	1	1	1	1	0	0
PEG-162	0	1	1	1	1	0	1	1	1	1	1	1	1	1	1	1	1	1	1	0	0
PEG-163	0	0	0	0	1	0	0	1	1	1	1	1	1	1	1	1	1	1	1	0	0
PEG-164	0	0	0	0	1	0	0	1	1	1	1	1	1	1	1	1	1	1	1	0	0
PEG-165	0	0	1	1	1	0	0	1	1	1	1	1	1	1	1	1	1	1	1	0	0
PEG-166	0	1	1	1	1	0	1	1	1	1	1	1	1	1	1	1	1	1	1	0	0
PEG-167	0	1	1	1	1	0	1	1	1	1	1	1	1	1	1	1	1	1	1	0	0
PEG-168	0	1	1	1	1	0	0	1	1	1	1	1	1	1	1	1	1	1	1	0	0
PEG-169	0	1	1	0	1	0	0	1	1	1	1	1	1	1	1	1	1	1	1	0	0
PEG-170	0	1	1	1	1	0	0	1	1	1	1	1	1	1	1	1	1	1	1	0	0
PEG-171	0	0	1	1	1	0	0	1	1	1	1	1	1	1	1	1	1	1	1	0	0
PEG-172	0	1	1	1	1	0	0	1	1	1	1	1	1	1	1	1	1	1	1	0	0
PEG-173	0	1	1	0	1	0	1	1	1	1	1	1	1	1	1	1	1	1	1	0	0
PEG-174	0	1	1	1	1	0	0	1	1	1	1	1	1	1	1	1	1	1	1	0	0
PEG-175	0	1	1	1	1	0	0	1	1	1	1	1	1	1	1	1	1	1	1	0	0
PEG-176	0	1	1	1	1	0	0	1	1	1	1	1	1	1	1	1	1	1	1	0	0
PEG-177	0	0	1	1	1	0	0	1	1	1	1	1	1	1	1	1	1	1	1	0	0
PEG-178	0	1	1	1	1	0	0	1	1	1	1	1	1	1	1	1	1	1	1	0	0
PEG-179	0	1	1	1	1	0	0	1	1	1	1	1	1	1	1	1	1	1	1	0	0
PEG-18	0	0	0	0	1	0	0	1	1	1	1	1	1	1	1	1	1	1	1	0	0
PEG-180	0	1	1	1	1	0	1	1	1	1	1	1	1	1	1	1	1	1	1	0	0
PEG-181	0	0	0	0	1	0	0	1	1	1	1	1	1	1	1	1	1	1	1	0	0
PEG-182	0	1	1	0	1	0	0	0	1	1	1	1	1	1	1	1	1	0	1	0	0
PEG-184	0	0	0	0	1	0	0	1	1	1	1	1	1	1	1	1	1	1	1	0	0
PEG-187	0	1	1	0	1	0	0	1	1	1	1	1	1	1	1	1	1	1	1	0	0
PEG-188	0	1	1	1	1	0	1	1	1	1	1	1	1	1	1	1	1	1	1	0	0
PEG-189	0	1	1	1	1	0	0	1	1	1	1	1	1	1	1	1	1	1	1	1	0
PEG-191	0	1	1	1	1	0	0	1	1	1	1	1	1	1	1	1	1	1	1	0	0
PEG-192	0	1	1	1	1	0	0	1	1	1	1	1	1	1	1	1	1	1	1	0	0
PEG-193	0	0	0	0	1	0	0	1	1	1	1	1	1	1	1	1	1	1	1	0	0
PEG-194	0	0	0	1	1	0	0	1	1	1	1	1	1	1	1	1	1	1	1	0	0
PEG-195	0	1	1	1	1	0	0	1	1	1	1	1	1	1	1	1	1	1	1	0	0
PEG-196	0	1	0	1	1	0	0	1	1	1	1	1	1	1	1	1	1	1	1	0	0
PEG-197	0	0	1	1	1	0	0	1	1	1	1	1	1	1	1	1	1	1	1	0	0
PEG-198	0	1	1	1	1	0	0	1	1	1	1	1	1	1	1	1	1	1	1	1	0
PEG-199	0	0	0	0	1	0	0	1	1	1	1	1	1	1	1	1	1	1	1	0	0
PEG-2	0	1	1	1	1	0	0	1	1	1	1	1	1	1	1	1	1	1	1	1	0
PEG-20	0	1	1	1	1	0	0	1	1	1	1	1	1	1	1	1	1	1	1	0	0
PEG-200	0	0	1	1	1	0	0	1	1	1	1	1	1	1	1	1	1	1	1	0	0
PEG-201	0	1	1	1	1	0	0	1	1	1	1	1	1	1	1	1	1	1	1	0	0
PEG-202	0	0	1	1	1	0	0	1	1	1	1	1	1	1	1	1	1	1	1	0	0
PEG-203	0	1	1	1	1	0	0	1	1	1	1	1	1	1	1	1	1	1	1	0	0
PEG-204	0	1	1	1	1	0	0	0	1	1	1	1	1	1	1	1	1	1	1	0	0
PEG-205	0	0	0	1	1	0	0	1	1	1	1	1	1	1	1	1	1	1	1	0	0
PEG-206	0	1	1	0	1	0	0	1	1	1	1	1	1	1	1	1	1	0	1	0	0
PEG-207	0	1	1	1	1	0	0	1	1	1	1	1	1	1	1	1	1	1	1	0	0
PEG-208	0	1	0	1	1	0	0	1	1	1	1	1	1	1	1	1	1	1	1	0	0
PEG-209	1	0	1	0	1	0	0	1	1	1	1	1	1	1	1	1	1	1	1	0	0
PEG-210	0	1	1	1	1	0	0	1	1	1	1	1	1	1	1	1	1	1	1	0	0
PEG-211	0	1	1	1	1	0	1	1	1	1	1	1	1	1	1	1	1	1	1	0	0
PEG-213	0	1	1	1	1	0	0	1	1	1	1	1	1	1	1	1	1	1	1	0	0
PEG-214	0	0	1	1	1	0	0	1	1	1	1	1	1	1	1	1	1	1	1	0	0
PEG-215	0	1	1	0	1	0	0	1	1	1	1	1	1	1	1	1	1	1	1	0	0
PEG-216	0	1	1	1	1	0	1	1	1	1	1	1	1	1	1	1	1	1	1	0	0
PEG-217	0	0	0	0	1	0	0	1	1	1	1	1	1	1	1	1	1	1	1	0	0
PEG-218	0	1	1	1	1	0	0	1	1	1	1	1	1	1	1	1	1	1	1	0	0
PEG-219	0	1	1	1	1	0	0	1	1	1	1	1	1	1	1	1	1	1	1	0	0
PEG-22	0	0	0	0	1	0	0	1	1	1	1	1	1	1	1	1	1	1	1	0	0
PEG-220	0	1	1	0	1	0	0	1	1	1	1	1	1	1	1	1	1	1	1	0	0
PEG-221	0	1	1	1	1	0	0	1	1	1	1	1	1	1	1	1	1	1	1	0	0
PEG-222	0	1	1	0	1	0	0	1	1	1	1	1	1	1	1	1	1	1	1	0	0
PEG-223	0	1	1	0	1	0	1	1	1	1	1	1	1	1	1	1	1	1	1	0	0
PEG-224	0	1	1	1	1	0	0	1	1	1	1	1	1	1	1	1	1	1	1	0	0
PEG-225	0	1	1	1	1	0	0	1	1	1	1	1	1	1	1	1	1	1	1	0	0
PEG-226	0	1	1	0	1	0	0	1	1	1	1	1	1	1	1	1	1	1	1	0	0
PEG-228	0	0	1	0	1	0	1	0	1	1	1	1	1	1	1	1	1	1	1	0	0
PEG-229	0	0	0	0	1	0	0	1	1	1	1	1	1	1	1	1	1	1	1	0	0
PEG-230	0	1	1	0	1	0	0	1	1	1	1	1	1	1	1	1	1	1	1	0	0
PEG-231	0	1	1	1	1	0	0	1	1	1	1	1	1	1	1	1	1	1	1	0	0
PEG-232	0	0	1	0	1	0	0	1	1	1	1	1	1	1	1	1	1	1	1	0	0
PEG-233	0	0	1	1	1	0	0	1	1	1	1	1	1	1	1	1	1	1	1	0	0
PEG-234	0	1	1	1	1	0	0	1	1	1	1	1	1	1	1	1	1	1	1	0	0
PEG-235	0	1	1	1	1	0	0	1	1	1	1	1	1	1	1	1	1	1	1	0	0
PEG-236	0	1	1	1	1	0	0	1	1	1	1	1	1	1	1	1	1	1	1	0	0
PEG-237	1	0	1	0	1	0	0	1	1	1	1	1	1	1	1	1	1	1	1	0	0
PEG-238	0	0	0	1	1	0	0	1	1	1	1	1	1	1	1	1	1	1	1	0	0
PEG-239	0	1	1	0	1	0	0	0	1	1	1	1	1	1	1	1	1	1	1	0	0
PEG-24	0	1	1	1	1	0	0	1	1	1	1	1	1	1	1	1	1	1	1	0	0
PEG-240	0	1	0	1	1	0	0	1	1	1	1	1	1	1	1	1	1	1	1	0	0
PEG-241	0	0	0	0	1	0	0	1	1	1	1	1	1	1	1	1	1	1	1	0	0
PEG-242	0	1	1	1	1	0	1	1	1	1	1	1	1	1	1	1	1	1	1	0	0
PEG-243	0	0	1	1	1	0	0	1	1	1	1	1	1	1	1	1	1	1	1	0	0
PEG-244	0	0	1	1	1	0	0	1	1	1	1	1	1	1	1	1	1	1	1	0	0
PEG-245	0	1	1	1	1	0	0	1	1	1	1	1	1	1	1	1	1	1	1	0	0
PEG-246	0	0	0	0	1	0	0	1	1	1	1	1	1	1	1	1	1	1	1	0	0
PEG-247	0	1	1	1	1	0	0	1	1	1	1	1	1	1	1	1	1	1	1	0	0
PEG-248	0	0	1	0	1	0	0	0	1	1	1	1	1	1	1	1	1	1	1	0	0
PEG-249	0	0	1	0	1	0	0	1	1	1	1	1	1	1	1	1	1	0	1	0	0
PEG-25	0	1	1	1	1	0	0	1	1	1	1	1	1	1	1	1	1	1	1	0	0
PEG-250	0	1	1	1	1	0	0	1	1	1	1	1	1	1	1	1	1	1	1	0	0
PEG-251	0	1	1	1	1	0	1	1	1	1	1	1	1	1	1	1	1	1	1	0	0
PEG-252	0	0	1	1	1	0	0	1	1	1	1	1	1	1	1	1	1	1	1	0	0
PEG-253	0	1	1	1	1	0	0	1	1	1	1	1	1	1	1	1	1	1	1	0	0
PEG-254	0	0	1	1	1	0	0	1	1	1	1	1	1	1	1	1	1	1	1	0	0
PEG-255	0	1	1	0	1	0	0	0	1	1	1	1	1	1	1	1	1	0	1	0	0
PEG-257	0	1	0	1	1	0	0	1	1	1	1	1	1	1	1	1	1	1	1	0	0
PEG-258	0	1	0	1	1	0	0	1	1	1	1	1	1	1	1	1	1	1	1	0	0
PEG-259	0	1	1	1	1	0	0	1	1	1	1	1	1	1	1	1	1	1	1	0	0
PEG-26	0	1	1	0	1	0	0	1	1	1	1	1	1	1	1	1	1	1	1	0	0
PEG-260	0	1	1	0	1	0	0	0	1	1	1	1	1	1	1	1	1	0	1	0	0
PEG-261	0	1	1	1	1	0	0	1	1	1	1	1	1	1	1	1	1	1	1	0	0
PEG-262	0	1	1	1	1	0	0	1	1	1	1	1	1	1	1	1	1	1	1	0	0
PEG-263	0	1	0	1	1	0	0	1	1	1	1	1	1	1	1	1	1	1	1	0	0
PEG-264	0	1	1	1	1	0	0	1	1	1	1	1	1	1	1	1	1	1	1	0	0
PEG-265	0	0	1	1	1	0	0	1	1	1	1	1	1	1	1	1	1	1	1	0	0
PEG-266	0	1	0	1	1	0	0	1	1	1	1	1	1	1	1	1	1	1	1	0	0
PEG-267	0	1	0	1	1	0	0	1	1	1	1	1	1	1	1	1	1	1	1	0	0
PEG-268	0	1	0	1	1	0	0	1	1	1	1	1	1	1	1	1	1	1	1	0	0
PEG-269	0	1	1	1	1	0	1	1	1	1	1	1	1	1	1	1	1	1	1	0	0
PEG-27	0	1	1	1	1	0	0	1	1	1	1	1	1	1	1	1	1	1	1	0	0
PEG-270	0	0	0	1	1	0	0	1	1	1	1	1	1	1	1	1	1	1	1	0	0
PEG-271	0	1	1	0	1	0	0	1	1	1	1	1	1	1	1	1	1	1	1	0	0
PEG-272	0	1	1	1	1	0	0	1	1	1	1	1	1	1	1	1	1	1	1	0	0
PEG-273	0	1	0	0	1	0	0	1	1	1	1	1	1	1	1	1	1	1	1	0	0
PEG-274	0	0	1	1	1	0	0	1	1	1	1	1	1	1	1	1	1	1	1	0	0
PEG-275	0	1	1	1	1	0	0	1	1	1	1	1	1	1	1	1	1	1	1	0	0
PEG-276	0	1	1	0	1	0	0	1	1	1	1	1	1	1	1	1	1	1	1	0	0
PEG-277	1	1	1	0	1	0	0	0	1	1	0	1	1	1	1	1	1	0	1	0	0
PEG-278	0	0	0	0	1	0	0	1	1	1	1	1	1	1	1	1	1	1	1	0	0
PEG-279	0	1	1	1	1	0	0	1	1	1	1	1	1	1	1	1	1	1	1	0	0
PEG-28	0	1	1	0	1	0	0	1	1	1	1	1	1	1	1	1	1	1	1	0	0
PEG-280	0	0	1	1	1	0	0	1	1	1	1	1	1	1	1	1	1	1	1	0	0
PEG-281	0	0	1	1	1	0	0	1	1	1	1	1	1	1	1	1	1	1	1	0	0
PEG-282	0	1	1	1	1	0	0	1	1	1	1	1	1	1	1	1	1	1	1	0	0
PEG-283	0	1	1	1	1	0	0	1	1	1	1	1	1	1	1	1	1	1	1	0	0
PEG-284	0	1	1	1	1	0	0	1	1	1	1	1	1	1	1	1	1	1	1	0	0
PEG-285	0	1	1	1	1	0	0	1	1	1	1	1	1	1	1	1	1	1	1	0	0
PEG-286	0	1	1	1	1	0	0	1	1	1	1	1	1	1	1	1	1	1	1	0	0
PEG-287	0	1	1	1	1	0	0	1	1	1	1	1	1	1	1	1	1	1	1	0	0
PEG-288	0	1	1	1	1	0	1	1	1	1	1	1	1	1	1	1	1	1	1	0	0
PEG-289	0	1	1	1	1	0	0	1	1	1	1	1	1	1	1	1	1	1	1	0	0
PEG-290	0	1	1	1	1	0	0	1	1	1	1	1	1	1	1	1	1	1	1	0	0
PEG-291	0	1	1	1	1	0	1	1	1	1	1	1	1	1	1	1	1	1	1	0	0
PEG-292	0	1	1	0	1	0	0	0	1	1	1	1	1	1	1	1	1	0	1	0	0
PEG-293	0	1	1	1	1	0	1	1	1	1	1	1	1	1	1	1	1	1	1	0	0
PEG-294	0	1	1	1	1	0	0	1	1	1	1	1	1	1	1	1	1	1	1	0	0
PEG-295	0	1	1	0	1	0	0	1	1	1	1	1	1	1	1	1	1	1	1	0	0
PEG-296	0	0	1	0	1	0	0	1	1	1	1	1	1	1	1	1	1	0	1	0	0
PEG-297	0	0	1	1	1	0	0	1	1	1	1	1	1	1	1	1	1	1	1	0	0
PEG-298	0	0	1	1	1	0	0	1	1	1	1	1	1	1	1	1	1	1	1	0	0
PEG-299	0	1	1	1	1	0	0	1	1	1	1	1	1	1	1	1	1	1	1	0	0
PEG-3	0	1	1	0	1	0	0	0	1	1	1	1	1	1	1	1	1	1	1	0	0
PEG-30	1	0	1	0	1	0	0	1	1	1	1	1	1	1	1	1	1	0	1	0	0
PEG-300	0	1	1	1	1	0	0	1	1	1	1	1	1	1	1	1	1	1	1	0	0
PEG-301	0	1	1	1	1	0	0	1	1	1	1	1	1	1	1	1	1	1	1	0	0
PEG-302	0	0	0	1	1	0	0	1	1	1	1	1	1	1	1	1	1	1	1	0	0
PEG-303	0	0	0	1	1	0	0	1	1	1	1	1	1	1	1	1	1	1	1	0	0
PEG-304	0	1	1	0	1	0	0	1	1	1	1	1	1	1	1	1	1	1	1	0	0
PEG-305	0	1	0	0	1	0	0	1	1	1	1	1	1	1	1	1	1	1	1	0	0
PEG-306	0	1	0	0	1	0	0	1	1	1	1	1	1	1	1	1	1	1	1	0	0
PEG-307	0	1	1	1	1	0	0	1	1	1	1	1	1	1	1	1	1	1	1	0	0
PEG-308	0	0	0	0	1	0	0	1	1	1	1	1	1	1	1	1	1	1	1	0	0
PEG-309	0	1	1	1	1	0	0	1	0	1	1	1	1	1	1	1	1	1	1	0	0
PEG-31	0	0	1	0	1	0	0	1	1	1	1	1	1	1	1	1	1	0	1	0	0
PEG-310	0	0	0	0	1	0	0	1	1	1	1	1	1	1	1	1	1	1	1	0	0
PEG-311	1	0	1	0	1	0	0	1	1	1	1	1	1	1	1	1	1	1	1	0	0
PEG-312	0	1	1	0	1	0	0	0	1	1	1	1	1	1	1	1	1	0	1	0	0
PEG-313	0	1	1	0	1	0	0	1	1	1	1	1	1	1	1	1	1	1	1	0	0
PEG-314	0	1	1	1	1	0	0	1	1	1	1	1	1	1	1	1	1	1	1	0	0
PEG-315	0	1	1	1	1	0	0	1	1	1	1	1	1	1	1	1	1	1	1	0	0
PEG-316	0	0	1	0	1	0	0	1	1	1	1	1	1	1	1	1	1	0	1	0	0
PEG-317	0	1	1	1	1	0	0	1	1	1	1	1	1	1	1	1	1	1	1	0	0
PEG-318	0	0	1	1	1	0	0	1	1	1	1	1	1	1	1	1	1	1	1	0	0
PEG-319	0	0	1	1	1	0	0	1	1	1	1	1	1	1	1	1	1	1	1	0	0
PEG-32	0	1	1	0	1	0	0	1	1	1	1	1	1	1	1	1	1	1	1	0	0
PEG-320	0	0	1	1	1	0	0	1	1	1	1	1	1	1	1	1	1	1	1	0	0
PEG-321	0	1	1	1	1	0	0	1	1	1	1	1	1	1	1	1	1	1	1	0	0
PEG-322	0	1	0	0	1	0	0	1	1	1	1	1	1	1	1	1	1	1	1	0	0
PEG-323	0	1	1	0	1	0	0	0	1	1	1	1	1	1	1	1	1	1	1	0	0
PEG-324	0	1	1	1	1	0	0	1	1	1	1	1	1	1	1	1	1	1	1	0	0
PEG-325	0	1	1	0	1	0	0	1	1	1	1	1	1	1	1	1	1	1	1	0	0
PEG-326	0	1	0	1	1	0	0	1	1	1	1	1	1	1	1	1	1	1	1	0	0
PEG-327	0	1	1	1	1	0	0	1	1	1	1	1	1	1	1	1	1	1	1	0	0
PEG-328	0	1	1	1	1	0	0	1	1	1	1	1	1	1	1	1	1	1	1	0	0
PEG-329	0	1	1	1	1	0	0	1	1	1	1	1	1	1	1	1	1	1	1	0	0
PEG-33	0	1	1	1	1	0	0	1	1	1	1	1	1	1	1	1	1	1	1	0	0
PEG-330	1	0	1	0	1	0	0	1	1	1	1	1	1	1	1	1	1	1	1	0	0
PEG-331	0	1	1	1	1	0	0	1	1	1	1	1	1	1	1	1	1	1	1	0	0
PEG-332	0	1	1	1	1	0	0	1	1	1	1	1	1	1	1	1	1	1	1	0	0
PEG-333	0	1	1	1	1	0	0	1	1	1	1	1	1	1	1	1	1	1	1	0	0
PEG-334	0	0	1	1	1	0	0	1	1	1	1	1	1	1	1	1	1	1	1	0	0
PEG-335	0	0	1	1	1	0	0	1	1	1	1	1	1	1	1	1	1	1	1	0	0
PEG-336	0	1	1	1	1	0	0	1	1	1	1	1	1	1	1	1	1	1	1	0	0
PEG-337	0	1	1	1	1	0	0	1	1	1	1	1	1	1	1	1	1	1	1	0	0
PEG-338	0	0	0	0	1	0	0	1	1	1	1	1	1	1	1	1	1	1	1	0	0
PEG-339	0	1	1	1	1	0	0	1	1	1	1	1	1	1	1	1	1	1	1	0	0
PEG-34	0	1	1	1	1	0	0	1	1	1	1	1	1	1	1	1	1	1	1	0	0
PEG-340	0	1	1	0	1	0	0	1	1	1	1	1	1	1	1	1	1	1	1	0	0
PEG-341	0	1	1	1	1	0	0	1	1	1	1	1	1	1	1	1	1	1	1	0	0
PEG-342	0	1	0	0	1	0	0	1	1	1	1	1	1	1	1	1	1	1	1	0	0
PEG-343	0	1	0	1	1	0	0	1	1	1	1	1	1	1	1	1	1	1	1	0	0
PEG-344	0	1	1	0	1	0	0	1	1	1	1	1	1	1	1	1	1	1	1	0	0
PEG-345	0	1	1	0	1	0	0	1	1	1	1	1	1	1	1	1	1	1	1	0	0
PEG-346	0	1	1	1	1	0	0	1	1	1	1	1	1	1	1	1	1	1	1	0	0
PEG-347	0	1	1	1	1	0	0	1	1	1	1	1	1	1	1	1	1	1	1	0	0
PEG-348	0	1	1	1	1	0	1	1	1	1	1	1	1	1	1	1	1	1	1	0	0
PEG-349	0	1	1	0	1	0	0	0	1	1	1	1	1	1	1	1	1	0	1	0	0
PEG-35	0	1	0	1	1	0	0	1	1	1	1	1	1	1	1	1	1	1	1	0	0
PEG-350	0	1	1	0	1	0	0	0	1	1	1	1	1	1	1	1	1	0	1	0	0
PEG-351	0	1	1	0	1	0	0	0	1	1	1	1	1	1	1	1	1	0	1	0	0
PEG-352	0	0	1	1	1	0	0	1	1	1	1	1	1	1	1	1	1	1	1	0	0
PEG-353	0	1	1	0	1	0	0	0	1	1	1	1	1	1	1	1	1	0	1	0	0
PEG-354	0	1	1	1	1	0	0	1	1	1	1	1	1	1	1	1	1	1	1	0	0
PEG-355	0	1	1	1	1	0	0	1	1	1	1	1	1	1	1	1	1	1	1	0	0
PEG-356	0	0	1	1	1	0	0	1	1	1	1	1	1	1	1	1	1	1	1	0	0
PEG-357	0	1	1	1	1	0	0	1	1	1	1	1	1	1	1	1	1	1	1	0	0
PEG-358	0	1	1	1	1	0	1	1	1	1	1	1	1	1	1	1	1	1	1	0	0
PEG-359	0	1	1	1	1	0	0	1	1	1	1	1	1	1	1	1	1	1	1	0	0
PEG-36	0	1	1	1	1	0	0	1	1	1	1	1	1	1	1	1	1	1	1	0	0
PEG-360	0	0	1	1	1	0	0	1	1	1	1	1	1	1	1	1	1	1	1	0	0
PEG-361	0	1	1	1	1	0	0	1	1	1	1	1	1	1	1	1	1	1	1	0	0
PEG-362	0	1	1	1	1	0	0	1	1	1	1	1	1	1	1	1	1	1	1	0	0
PEG-363	0	1	1	1	1	0	0	1	1	1	1	1	1	1	1	1	1	1	1	0	0
PEG-364	0	1	0	1	1	0	0	1	1	1	1	1	1	1	1	1	1	1	1	0	0
PEG-365	0	1	1	1	1	0	0	1	1	1	1	1	1	1	1	1	1	1	1	0	0
PEG-366	0	1	1	1	1	0	0	1	1	1	1	1	1	1	1	1	1	1	1	0	0
PEG-367	0	1	1	0	1	0	0	1	1	1	1	1	1	1	1	1	1	1	1	0	0
PEG-368	0	1	1	0	1	0	0	1	1	1	1	1	1	1	1	1	1	1	1	0	0
PEG-369	0	1	1	1	1	0	0	1	1	1	1	1	1	1	1	1	1	1	1	0	0
PEG-37	0	1	1	1	1	0	0	1	1	1	1	1	1	1	1	1	1	1	1	0	0
PEG-370	0	0	0	0	1	0	0	1	1	1	1	1	1	1	1	1	1	1	1	0	0
PEG-371	0	0	1	1	1	0	0	1	1	1	1	1	1	1	1	1	1	1	1	0	0
PEG-372	0	0	0	0	1	0	0	1	1	1	1	1	1	1	1	1	1	1	1	0	0
PEG-373	0	1	1	1	1	0	0	1	1	1	1	1	1	1	1	1	1	1	1	0	0
PEG-374	0	0	1	1	1	0	0	1	1	1	1	1	1	1	1	1	1	1	1	0	0
PEG-375	0	1	1	1	1	0	0	1	1	1	1	1	1	1	1	1	1	1	1	0	0
PEG-376	1	1	1	0	1	0	0	0	1	1	0	1	1	1	1	1	1	0	1	0	0
PEG-377	0	1	1	0	1	0	1	1	1	1	1	1	1	1	1	1	1	1	1	0	0
PEG-378	0	1	1	1	1	0	0	1	1	1	1	1	1	1	1	1	1	1	1	0	0
PEG-379	1	1	1	0	1	0	0	0	1	1	0	1	1	1	1	1	1	0	1	0	0
PEG-38	0	0	0	0	1	0	0	1	1	1	1	1	1	1	1	1	1	1	1	0	0
PEG-380	0	0	1	0	1	0	0	1	1	1	1	1	1	1	1	1	1	0	1	0	0
PEG-381	0	0	1	1	1	0	0	1	1	1	1	1	1	1	1	1	1	1	1	0	0
PEG-382	0	0	0	0	1	0	0	1	1	1	1	1	1	1	1	1	1	1	1	0	0
PEG-383	0	1	1	1	1	0	0	1	1	1	1	1	1	1	1	1	1	1	1	0	0
PEG-384	0	1	1	1	1	0	0	1	1	1	1	1	1	1	1	1	1	1	1	0	0
PEG-385	0	0	0	0	1	0	0	1	1	1	1	1	1	1	1	1	1	1	1	0	0
PEG-386	0	1	1	1	1	0	1	1	1	1	1	1	1	1	1	1	1	1	1	0	0
PEG-387	0	1	1	1	1	0	0	1	1	1	1	1	1	1	1	1	1	1	1	0	0
PEG-388	0	0	0	0	1	0	0	1	1	1	1	1	1	1	1	1	1	1	1	0	0
PEG-389	0	0	0	1	1	0	0	1	1	1	1	1	1	1	1	1	1	1	1	0	0
PEG-39	0	1	1	1	1	0	0	1	1	1	1	1	1	1	1	1	1	1	1	0	0
PEG-390	0	1	1	1	1	0	0	1	1	1	1	1	1	1	1	1	1	1	1	0	0
PEG-391	0	0	1	1	1	0	0	1	1	1	1	1	1	1	1	1	1	1	1	0	0
PEG-392	0	1	1	1	1	0	0	1	1	1	1	1	1	1	1	1	1	1	1	0	0
PEG-393	0	0	1	1	1	0	0	1	1	1	1	1	1	1	1	1	1	1	1	0	0
PEG-394	0	0	1	1	1	0	0	1	1	1	1	1	1	1	1	1	1	1	1	0	0
PEG-395	0	1	1	1	1	0	0	1	1	1	1	1	1	1	1	1	1	1	1	0	0
PEG-396	1	1	1	0	1	0	0	0	1	1	0	1	1	1	1	1	1	0	1	0	0
PEG-397	0	1	1	0	1	0	0	1	1	1	1	1	1	1	1	1	1	1	1	0	0
PEG-398	1	0	1	0	1	0	0	1	1	1	1	1	1	1	1	1	1	1	1	0	0
PEG-399	0	0	0	0	1	0	0	1	1	1	1	1	1	1	1	1	1	1	1	0	0
PEG-400	0	0	1	1	1	0	0	1	1	1	1	1	1	1	1	1	1	1	1	1	0
PEG-401	0	1	1	0	1	0	1	1	1	1	1	1	1	1	1	1	1	1	1	0	0
PEG-402	0	1	1	1	1	0	0	1	1	1	1	1	1	1	1	1	1	1	1	0	0
PEG-403	0	1	1	1	1	0	0	1	1	1	1	1	1	1	1	1	1	1	1	0	0
PEG-404	0	1	1	0	1	0	0	0	1	1	1	1	1	1	1	1	1	0	1	0	0
PEG-405	0	0	1	0	1	0	1	0	1	1	1	1	1	1	1	1	1	1	1	0	0
PEG-406	0	1	1	0	1	0	0	1	1	1	1	1	1	1	1	1	1	1	1	0	0
PEG-407	1	1	0	1	1	0	0	1	1	1	1	1	1	1	1	1	1	1	1	1	0
PEG-409	0	1	0	1	1	0	0	1	1	1	1	1	1	1	1	1	1	1	1	0	0
PEG-41	0	1	1	1	1	0	0	1	1	1	1	1	1	1	1	1	1	1	1	0	0
PEG-410	0	1	1	1	1	0	0	0	1	1	1	1	1	1	1	1	1	1	1	0	0
PEG-411	0	1	1	1	1	0	0	1	1	1	1	1	1	1	1	1	1	1	1	0	0
PEG-412	0	1	1	1	1	0	0	1	1	1	1	1	1	1	1	1	1	1	1	0	0
PEG-413	0	1	1	1	1	0	0	1	1	1	1	1	1	1	1	1	1	1	1	0	0
PEG-414	0	1	1	1	1	0	0	1	1	1	1	1	1	1	1	1	1	1	1	0	0
PEG-415	0	1	1	0	1	0	1	1	1	1	1	1	1	1	1	1	1	1	1	0	0
PEG-416	0	1	1	1	1	0	0	1	1	1	1	1	1	1	1	1	1	1	1	0	0
PEG-417	0	1	1	1	1	0	0	1	1	1	1	1	1	1	1	1	1	1	1	0	0
PEG-418	0	1	1	1	1	0	0	1	1	1	1	1	1	1	1	1	1	1	1	0	0
PEG-419	0	0	1	1	1	0	0	1	1	1	1	1	1	1	1	1	1	1	1	0	0
PEG-42	0	0	1	1	1	0	0	1	1	1	1	1	1	1	1	1	1	1	1	0	0
PEG-420	0	1	1	1	1	0	1	1	1	1	1	1	1	1	1	1	1	1	1	0	0
PEG-421	0	1	1	1	1	0	0	1	1	1	1	1	1	1	1	1	1	1	1	0	0
PEG-422	0	0	1	0	1	0	1	0	1	1	1	1	1	1	1	1	1	1	1	0	0
PEG-423	0	0	1	1	1	0	0	1	1	1	1	1	1	1	1	1	1	1	1	0	0
PEG-424	0	0	1	1	1	0	0	1	1	1	1	1	1	1	1	1	1	1	1	0	0
PEG-425	0	0	1	1	1	0	0	1	1	1	1	1	1	1	1	1	1	1	1	0	0
PEG-426	0	0	1	1	1	0	0	1	1	1	1	1	1	1	1	1	1	1	1	0	0
PEG-427	0	0	1	1	1	0	0	1	1	1	1	1	1	1	1	1	1	1	1	0	0
PEG-428	0	1	1	1	1	0	0	1	1	1	1	1	1	1	1	1	1	1	1	0	0
PEG-429	0	1	1	1	1	0	1	1	1	1	1	1	1	1	1	1	1	1	1	0	1
PEG-43	0	1	1	1	1	0	0	1	1	1	1	1	1	1	1	1	1	1	1	0	0
PEG-430	0	1	1	1	1	0	0	1	1	1	1	1	1	1	1	1	1	1	1	0	0
PEG-431	0	0	1	1	1	0	0	1	1	1	1	1	1	1	1	1	1	1	1	0	0
PEG-432	0	0	1	1	1	0	0	1	1	1	1	1	1	1	1	1	1	1	1	0	0
PEG-433	0	1	1	1	1	0	1	1	1	1	1	1	1	1	1	1	1	1	1	0	0
PEG-434	0	1	1	1	1	0	0	1	1	1	1	1	1	1	1	1	1	1	1	0	0
PEG-435	0	1	1	1	1	0	1	1	1	1	1	1	1	1	1	1	1	1	1	0	0
PEG-436	0	0	1	1	1	0	0	1	1	1	1	1	1	1	1	1	1	1	1	0	0
PEG-437	0	0	1	1	1	0	0	1	1	1	1	1	1	1	1	1	1	1	1	0	0
PEG-438	0	1	1	1	1	0	0	1	1	1	1	1	1	1	1	1	1	1	1	0	0
PEG-439	0	1	0	0	1	0	0	1	1	1	1	1	1	1	1	1	1	1	1	0	0
PEG-44	0	1	1	1	1	0	0	1	1	1	1	1	1	1	1	1	1	1	1	0	0
PEG-440	0	0	1	1	1	0	0	1	1	1	1	1	1	1	1	1	1	1	1	0	0
PEG-441	0	0	1	1	1	0	0	1	1	1	1	1	1	1	1	1	1	1	1	0	0
PEG-442	0	0	1	1	1	0	0	1	1	1	1	1	1	1	1	1	1	1	1	0	0
PEG-443	0	0	1	1	1	0	0	1	1	1	1	1	1	1	1	1	1	1	1	0	0
PEG-444	0	0	1	0	1	0	1	0	1	1	1	1	1	1	1	1	1	1	1	0	0
PEG-445	0	0	0	0	1	0	0	1	1	1	1	1	1	1	1	1	1	1	1	0	0
PEG-446	0	1	1	1	1	0	0	1	1	1	1	1	1	1	1	1	1	1	1	0	0
PEG-447	0	0	1	1	1	0	0	1	1	1	1	1	1	1	1	1	1	1	1	0	0
PEG-448	0	1	1	0	1	0	0	0	1	1	1	1	1	1	1	1	1	0	1	0	0
PEG-449	0	1	1	1	1	0	0	1	1	1	1	1	1	1	1	1	1	1	1	0	0
PEG-45	0	1	1	1	1	0	1	1	1	1	1	1	1	1	1	1	1	1	1	0	0
PEG-450	0	1	1	0	1	0	0	1	1	1	1	1	1	1	1	1	1	1	1	0	0
PEG-451	0	1	1	1	1	0	0	1	1	1	1	1	1	1	1	1	1	1	1	0	0
PEG-452	0	1	1	1	1	0	0	1	1	1	1	1	1	1	1	1	1	1	1	0	0
PEG-453	0	1	1	1	1	0	0	1	1	1	1	1	1	1	1	1	1	1	1	0	0
PEG-454	0	1	0	0	1	0	0	1	1	1	1	1	1	1	1	1	1	1	1	0	0
PEG-455	0	1	1	0	1	0	0	1	1	1	1	1	1	1	1	1	1	1	1	0	0
PEG-456	0	0	1	1	1	0	0	1	1	1	1	1	1	1	1	1	1	1	1	0	0
PEG-457	0	1	1	1	1	0	0	1	1	1	1	1	1	1	1	1	1	1	1	0	0
PEG-458	1	0	1	1	1	0	0	1	1	1	1	1	1	1	1	1	1	1	1	0	0
PEG-459	0	1	1	1	1	0	0	1	1	1	1	1	1	1	1	1	1	1	1	0	0
PEG-46	0	1	1	1	1	0	0	1	1	1	1	1	1	1	1	1	1	1	1	0	0
PEG-460	0	0	1	1	1	0	0	1	1	1	1	1	1	1	1	1	1	1	1	0	0
PEG-461	1	0	1	0	1	0	0	1	1	1	1	1	1	1	1	1	1	1	1	0	0
PEG-462	0	1	1	1	1	0	0	1	1	1	1	1	1	1	1	1	1	1	1	0	0
PEG-463	0	1	1	1	1	0	0	1	1	1	1	1	1	1	1	1	1	1	1	0	0
PEG-464	0	1	0	1	1	0	0	1	1	1	1	1	1	1	1	1	1	1	1	0	0
PEG-465	0	1	1	1	1	0	0	1	1	1	1	1	1	1	1	1	1	1	1	0	0
PEG-466	0	0	1	1	1	0	0	1	1	1	1	1	1	1	1	1	1	1	1	0	0
PEG-467	0	1	1	0	1	0	0	1	1	1	1	1	1	1	1	0	1	1	1	0	0
PEG-468	0	1	1	1	1	0	0	1	1	1	1	1	1	1	1	1	1	1	1	0	0
PEG-469	0	1	1	1	1	0	0	1	1	1	1	1	1	1	1	1	1	1	1	0	0
PEG-47	0	1	1	1	1	0	0	1	1	1	1	1	1	1	1	1	1	1	1	0	0
PEG-471	0	0	1	1	1	0	0	1	1	1	1	1	1	1	1	1	1	1	1	0	0
PEG-472	0	1	1	1	1	0	1	1	1	1	1	1	1	1	1	1	1	1	1	0	0
PEG-474	0	0	0	0	1	0	0	1	1	1	1	1	1	1	1	1	1	1	1	0	0
PEG-477	0	1	1	0	1	0	0	0	1	1	1	1	1	1	1	1	1	1	1	0	0
PEG-479	0	0	1	1	1	0	0	1	1	1	1	1	1	1	1	1	1	1	1	0	0
PEG-48	0	1	1	0	1	0	0	1	1	1	1	1	1	1	1	1	1	1	1	0	0
PEG-481	0	1	1	1	1	0	0	1	1	1	1	1	1	1	1	1	1	1	1	0	0
PEG-482	0	1	0	1	1	0	0	1	1	1	1	1	1	1	1	1	1	1	1	0	0
PEG-484	0	1	0	1	1	0	0	1	1	1	1	1	1	1	1	1	1	1	1	0	0
PEG-486	0	1	1	1	1	0	0	1	1	1	1	1	1	1	1	1	1	1	1	0	0
PEG-487	0	1	1	1	1	0	0	1	1	1	1	1	1	1	1	1	1	1	1	0	0
PEG-488	0	1	1	1	1	0	0	1	1	1	1	1	1	1	1	1	1	1	1	0	0
PEG-49	0	1	1	1	1	0	0	1	1	1	1	1	1	1	1	1	1	1	1	0	0
PEG-490	0	1	1	1	1	0	0	1	1	1	1	1	1	1	1	1	1	1	1	0	0
PEG-491	0	0	1	1	1	0	0	1	1	1	1	1	1	1	1	1	1	1	1	0	0
PEG-492	0	0	0	0	1	0	0	1	1	1	1	1	1	1	1	1	1	1	1	0	0
PEG-493	0	0	1	1	1	0	0	1	1	1	1	1	1	1	1	1	1	1	1	0	0
PEG-494	0	1	1	0	1	0	0	1	1	1	1	1	1	1	1	1	1	1	1	0	0
PEG-495	0	1	1	1	1	0	0	1	1	1	1	1	1	1	1	1	1	1	1	0	0
PEG-496	0	1	1	1	1	0	0	1	1	1	1	1	1	1	1	1	1	1	1	0	0
PEG-497	0	0	0	0	1	0	0	1	1	1	1	1	1	1	1	1	1	1	1	0	0
PEG-498	0	1	1	1	1	0	0	1	1	1	1	1	1	1	1	1	1	1	1	0	0
PEG-499	0	0	1	0	1	0	0	1	1	1	1	1	1	1	1	1	1	1	1	0	0
PEG-5	0	1	1	0	1	0	0	1	1	1	1	1	1	1	1	1	1	1	1	0	0
PEG-50	0	0	1	0	1	0	1	0	1	1	1	1	1	1	1	1	1	1	1	0	0
PEG-500	0	1	1	0	1	0	0	1	1	1	1	1	1	1	1	1	1	1	1	0	0
PEG-501	0	0	1	1	1	0	0	1	1	1	1	1	1	1	1	1	1	1	1	0	0
PEG-502	0	1	1	0	1	0	0	1	1	1	1	1	1	1	1	1	1	0	1	0	0
PEG-503	1	0	1	0	1	0	0	1	1	1	1	1	1	1	1	1	1	1	1	0	0
PEG-505	0	1	1	1	1	0	0	1	1	1	1	1	1	1	1	1	1	1	1	0	0
PEG-506	0	0	1	1	1	0	0	1	1	1	1	1	1	1	1	1	1	1	1	0	0
PEG-507	0	1	1	1	1	0	0	1	1	1	1	1	1	1	1	1	1	1	1	0	0
PEG-508	0	0	0	0	1	0	0	1	1	1	1	1	1	1	1	1	1	1	1	0	0
PEG-509	0	0	0	0	1	0	0	1	1	1	1	1	1	1	1	1	1	1	1	0	0
PEG-51	0	1	1	0	1	0	0	1	1	1	1	1	1	1	1	1	1	1	1	0	0
PEG-510	0	0	1	1	1	0	0	1	1	1	1	1	1	1	1	1	1	1	1	0	0
PEG-511	0	1	1	0	1	0	0	1	1	1	1	1	1	1	1	1	1	1	1	0	0
PEG-512	1	0	1	0	1	0	0	1	1	1	1	1	1	1	1	1	1	1	1	0	0
PEG-513	0	1	1	1	1	0	0	1	1	1	1	1	1	1	1	1	1	1	1	0	0
PEG-514	0	1	0	1	1	0	0	1	1	1	1	1	1	1	1	1	1	1	1	0	0
PEG-515	0	1	1	1	1	0	0	1	1	1	1	1	1	1	1	1	1	1	1	0	0
PEG-516	0	1	0	1	1	0	0	1	1	1	1	1	1	1	1	1	1	1	1	0	0
PEG-517	0	0	0	1	1	0	0	1	1	1	1	1	1	1	1	1	1	1	1	0	0
PEG-518	0	1	1	1	1	0	0	1	1	1	1	1	1	1	1	1	1	1	1	0	0
PEG-519	0	1	1	1	1	0	0	1	1	1	1	1	1	1	1	1	1	1	1	0	0
PEG-52	0	1	1	1	1	0	0	1	1	1	1	1	1	1	1	1	1	1	1	0	0
PEG-520	1	0	1	0	1	0	0	1	1	1	1	1	1	1	1	1	1	1	1	0	0
PEG-523	0	1	1	1	1	0	0	1	1	1	1	1	1	1	1	1	1	1	1	0	0
PEG-524	0	0	0	0	1	0	0	1	1	1	1	1	1	1	1	1	1	1	1	0	0
PEG-527	0	1	1	1	1	0	0	1	1	1	1	1	1	1	1	1	1	1	1	0	0
PEG-528	0	1	1	0	1	0	0	0	1	1	1	1	1	1	1	1	1	0	1	0	0
PEG-53	0	1	1	0	1	0	0	1	1	1	1	1	1	1	1	1	1	1	1	0	0
PEG-530	0	0	0	0	1	0	0	1	1	1	1	1	1	1	1	1	1	1	1	0	0
PEG-531	0	0	0	0	1	0	0	1	1	1	1	1	1	1	1	1	1	1	1	0	0
PEG-534	0	1	1	0	1	0	0	0	1	1	1	1	1	1	1	1	1	0	1	0	0
PEG-535	0	0	1	1	1	0	0	1	1	1	1	1	1	1	1	1	1	1	1	0	0
PEG-537	0	0	0	1	1	0	0	1	1	1	1	1	1	1	1	1	1	1	1	0	0
PEG-543	0	0	1	1	1	0	0	1	1	1	1	1	1	1	1	1	1	1	1	0	0
PEG-547	0	0	0	0	1	0	0	1	1	1	1	1	1	1	1	1	1	1	1	0	0
PEG-548	0	1	1	1	1	0	0	0	1	1	1	1	1	1	1	1	1	1	1	0	0
PEG-55	0	1	1	1	1	0	0	1	1	1	1	1	1	1	1	1	1	1	1	0	0
PEG-552	0	1	1	0	1	0	0	1	1	1	1	1	1	1	1	1	1	1	1	0	0
PEG-553	0	0	1	1	1	0	0	1	1	1	1	1	1	1	1	1	1	1	1	0	0
PEG-554	0	1	1	1	1	0	0	0	1	1	1	1	1	1	1	1	1	1	1	0	0
PEG-555	0	0	0	0	1	0	0	1	1	1	1	1	1	1	1	1	1	1	1	0	0
PEG-557	0	0	1	1	1	0	0	1	1	1	1	1	1	1	1	1	1	1	1	0	0
PEG-559	0	0	0	0	1	0	0	1	1	1	1	1	1	1	1	1	1	1	1	0	0
PEG-56	0	0	0	1	1	0	0	1	1	1	1	1	1	1	1	1	1	1	1	0	0
PEG-561	0	0	0	0	1	0	0	1	1	1	1	1	1	1	1	1	1	1	1	0	0
PEG-562	0	1	1	1	1	0	0	1	1	1	1	1	1	1	1	1	1	1	1	0	0
PEG-563	0	1	1	1	1	0	0	1	1	1	1	1	1	1	1	1	1	1	1	0	0
PEG-564	0	0	1	1	1	0	0	1	1	1	1	1	1	1	1	1	1	1	1	0	0
PEG-565	0	0	1	1	1	0	0	1	1	1	1	1	1	1	1	1	1	1	1	0	0
PEG-566	0	0	0	1	1	0	0	1	1	1	1	1	1	1	1	1	1	1	1	0	0
PEG-567	0	1	0	0	1	0	0	1	1	1	1	1	1	1	1	1	1	1	1	0	0
PEG-568	0	1	1	0	1	0	0	0	1	1	1	1	1	1	1	1	1	1	1	0	0
PEG-569	0	0	0	0	1	0	0	1	1	1	1	1	1	1	1	1	1	1	1	0	0
PEG-57	1	0	1	0	1	0	0	1	1	1	1	1	1	1	1	1	1	1	1	0	0
PEG-570	0	0	0	0	1	0	0	1	1	1	1	1	1	1	1	1	1	1	1	0	0
PEG-571	0	0	1	1	1	0	0	1	1	1	1	1	1	1	1	1	1	1	1	0	0
PEG-572	0	1	1	1	1	0	0	1	1	1	1	1	1	1	1	1	1	1	1	0	0
PEG-573	0	0	0	0	1	0	0	1	1	1	1	1	1	1	1	1	1	1	1	0	0
PEG-576	0	1	1	0	1	0	0	0	1	1	1	1	1	1	1	1	1	0	1	0	0
PEG-577	0	1	1	1	1	0	0	1	1	1	1	1	1	1	1	1	1	1	1	0	0
PEG-578	0	1	1	1	1	0	0	1	1	1	1	1	1	1	1	1	1	1	1	0	0
PEG-579	0	1	1	0	1	0	1	1	1	1	1	1	1	1	1	1	1	1	1	0	0
PEG-58	0	1	1	1	1	0	0	1	1	1	1	1	1	1	1	1	1	1	1	0	0
PEG-580	0	1	1	1	1	0	0	1	1	1	1	1	1	1	1	1	1	1	1	0	0
PEG-581	0	1	1	1	1	0	0	1	1	1	1	1	1	1	1	1	1	1	1	0	0
PEG-582	0	0	1	1	1	0	0	1	1	1	1	1	1	1	1	1	1	1	1	0	0
PEG-583	0	1	1	0	1	0	0	0	1	1	1	1	1	1	1	1	1	1	1	0	0
PEG-584	0	0	1	1	1	0	0	1	1	1	1	1	1	1	1	1	1	1	1	0	0
PEG-585	0	1	1	0	1	0	0	0	1	1	1	1	1	1	1	1	1	0	1	0	0
PEG-586	0	0	1	1	1	0	0	1	1	1	1	1	1	1	1	1	1	1	1	0	0
PEG-587	0	0	1	1	1	0	0	1	1	1	1	1	1	1	1	1	1	1	1	0	0
PEG-588	0	1	0	0	1	0	0	1	1	1	1	1	1	1	1	1	1	1	1	0	0
PEG-59	0	1	1	0	1	0	0	0	1	1	1	1	1	1	1	1	1	0	1	0	0
PEG-591	0	1	1	1	1	0	1	1	1	1	1	1	1	1	1	1	1	1	1	0	0
PEG-592	0	1	1	0	1	0	0	1	1	1	1	1	1	1	1	1	1	1	1	0	0
PEG-593	0	0	1	1	1	0	0	1	1	1	1	1	1	1	1	1	1	1	1	0	0
PEG-594	0	1	0	0	1	0	0	1	1	1	1	1	1	1	1	1	1	1	1	0	0
PEG-595	0	1	1	0	1	0	1	1	1	1	1	1	1	1	1	1	1	1	1	0	0
PEG-596	0	1	1	0	1	0	0	0	1	1	1	1	1	1	1	1	1	1	1	0	0
PEG-597	0	1	1	1	1	0	0	1	1	1	1	1	1	1	1	1	1	1	1	0	0
PEG-599	0	0	0	1	1	0	0	1	1	1	1	1	1	1	1	1	1	1	1	0	0
PEG-6	0	1	1	1	1	0	0	1	1	1	1	1	1	1	1	1	1	1	1	0	0
PEG-60	1	0	1	1	1	0	0	1	1	1	1	1	1	1	1	1	1	1	1	0	0
PEG-600	0	1	1	0	1	0	0	0	1	1	1	1	1	1	1	1	1	0	1	0	0
PEG-602	0	1	1	1	1	0	0	1	1	1	1	1	1	1	1	1	1	1	1	0	0
PEG-604	0	1	1	1	1	0	1	1	1	1	1	1	1	1	1	1	1	1	1	0	0
PEG-605	0	0	1	1	1	0	0	1	1	1	1	1	1	1	1	1	1	1	1	0	0
PEG-606	0	1	1	1	1	0	0	1	1	1	1	1	1	1	1	1	1	1	1	0	0
PEG-607	0	0	1	1	1	0	1	1	1	1	1	1	1	1	1	1	1	1	1	0	0
PEG-608	1	0	1	0	1	0	0	1	1	1	1	1	1	1	1	1	1	1	1	0	0
PEG-609	0	1	1	1	1	0	0	0	1	1	1	1	1	1	1	1	1	1	1	0	0
PEG-61	0	1	1	1	1	0	0	1	1	1	1	1	1	1	1	1	1	1	1	0	0
PEG-610	0	0	1	1	1	0	0	1	1	1	1	1	1	1	1	1	1	1	1	0	0
PEG-612	0	1	1	1	1	0	0	1	1	1	1	1	1	1	1	1	1	1	1	0	0
PEG-613	1	1	1	0	1	1	0	0	1	1	0	1	1	1	1	1	1	0	1	0	0
PEG-614	0	1	1	0	1	0	0	1	1	1	1	1	1	1	1	1	1	1	1	0	0
PEG-616	0	0	0	0	1	0	0	1	1	1	1	1	1	1	1	1	1	1	1	0	0
PEG-617	1	1	1	0	1	0	0	0	1	1	0	1	1	1	1	1	1	0	1	0	0
PEG-618	0	1	1	1	1	0	0	1	1	1	1	1	1	1	1	1	1	1	1	0	0
PEG-619	0	1	1	1	1	0	1	1	1	1	1	1	1	1	1	1	1	1	1	0	0
PEG-620	0	1	0	1	1	0	0	1	1	1	1	1	1	1	1	1	1	1	1	0	0
PEG-621	0	0	1	1	1	0	0	1	1	1	1	1	1	1	1	1	1	1	1	0	0
PEG-622	0	0	0	0	1	0	0	1	1	1	1	1	1	1	1	1	1	1	1	0	0
PEG-623	0	1	1	1	1	0	0	1	1	1	1	1	1	1	1	1	1	1	1	0	0
PEG-624	0	1	1	1	1	0	1	1	1	1	1	1	1	1	1	1	1	1	1	0	0
PEG-625	0	1	1	0	1	0	0	1	1	1	1	1	1	1	1	1	1	1	1	0	0
PEG-626	0	1	1	1	1	0	0	1	1	1	1	1	1	1	1	1	1	1	1	0	0
PEG-627	0	1	1	1	1	0	0	1	1	1	1	1	1	1	1	1	1	1	1	0	0
PEG-628	0	0	1	1	1	0	0	1	1	1	1	1	1	1	1	1	1	1	1	0	0
PEG-629	0	0	1	1	1	0	1	1	1	1	1	1	1	1	1	1	1	1	1	0	0
PEG-63	0	0	1	1	1	0	0	1	1	1	1	1	1	1	1	1	1	1	1	0	0
PEG-630	0	0	1	1	1	0	0	1	1	1	1	1	1	1	1	1	1	1	1	0	0
PEG-631	0	0	0	0	1	0	0	1	1	1	1	1	1	1	1	1	1	1	1	0	0
PEG-632	1	0	1	0	1	0	0	1	1	1	1	1	1	1	1	1	1	1	1	0	0
PEG-633	0	1	1	0	1	0	0	1	1	1	1	1	1	1	1	1	1	1	1	0	0
PEG-634	0	1	1	1	1	0	0	1	1	1	1	1	1	1	1	1	1	1	1	0	0
PEG-635	0	0	0	0	1	0	0	1	1	1	1	1	1	1	1	1	1	1	1	0	0
PEG-636	0	1	1	0	1	0	0	1	1	1	1	1	1	1	1	1	1	1	1	0	0
PEG-637	0	0	0	1	1	0	0	1	1	1	1	1	1	1	1	1	1	1	1	0	0
PEG-638	0	1	1	1	1	0	0	1	1	1	1	1	1	1	1	1	1	1	1	0	0
PEG-64	0	1	1	1	1	0	0	1	1	1	1	1	1	1	1	1	1	1	1	0	0
PEG-641	0	1	1	1	1	0	1	1	1	1	1	1	1	1	1	1	1	1	1	0	0
PEG-642	0	1	1	0	1	0	0	1	1	1	1	1	1	1	1	1	1	0	1	0	0
PEG-643	0	1	1	0	1	0	1	1	1	1	1	1	1	1	1	1	1	1	1	0	0
PEG-644	0	1	1	1	1	0	0	1	1	1	1	1	1	1	1	1	1	1	1	0	0
PEG-647	0	0	0	0	1	0	0	1	1	1	1	1	1	1	1	1	1	1	1	0	0
PEG-649	0	1	1	0	1	0	0	1	1	1	1	1	1	1	1	1	1	1	1	0	0
PEG-65	0	1	1	1	1	0	0	1	1	1	1	1	1	1	1	1	1	1	1	0	0
PEG-653	0	0	0	0	1	0	0	1	1	1	1	1	1	1	1	1	1	1	1	0	0
PEG-654	0	0	0	1	1	0	0	1	1	1	1	1	1	1	1	1	1	1	1	0	0
PEG-655	0	1	1	0	1	0	0	0	1	1	1	1	1	1	1	1	1	0	1	0	0
PEG-657	0	0	0	0	1	0	0	1	1	1	1	1	1	1	1	1	1	1	1	0	0
PEG-658	0	0	1	1	1	0	0	1	1	1	1	1	1	1	1	1	1	1	1	0	0
PEG-659	0	1	1	0	1	0	0	1	1	1	1	1	1	1	1	1	1	1	1	0	0
PEG-66	0	1	1	0	1	0	0	1	1	1	1	1	1	1	1	1	1	1	1	0	0
PEG-660	0	1	1	0	1	0	0	1	1	1	1	1	1	1	1	1	1	1	1	0	0
PEG-662	0	1	1	1	1	0	1	1	1	1	1	1	1	1	1	1	1	1	1	0	0
PEG-663	0	1	1	0	1	0	0	0	1	1	1	1	1	1	1	1	1	0	1	0	0
PEG-664	0	0	1	1	1	0	1	1	1	1	1	1	1	1	1	1	1	1	1	0	0
PEG-665	0	1	1	1	1	0	0	1	1	1	1	1	1	1	1	1	1	1	1	0	0
PEG-666	0	1	1	0	1	0	0	0	1	1	1	1	1	1	1	1	1	0	1	0	0
PEG-667	0	1	1	1	1	0	0	1	1	1	1	1	1	1	1	1	1	1	1	0	0
PEG-669	1	1	1	0	1	0	0	1	1	1	1	1	1	1	1	1	1	1	1	0	0
PEG-67	1	0	1	0	1	0	0	1	1	1	1	1	1	1	1	1	1	1	1	0	0
PEG-671	0	0	0	0	1	0	0	1	1	1	1	1	1	1	1	1	1	1	1	0	0
PEG-674	0	1	1	0	1	0	0	1	1	1	1	1	1	1	1	1	1	1	1	0	0
PEG-675	0	1	1	0	1	0	0	1	1	1	1	1	1	1	1	1	1	1	1	0	0
PEG-676	0	1	1	1	1	0	0	1	1	1	1	1	1	1	1	1	1	1	1	0	0
PEG-677	1	0	1	1	1	0	0	0	1	1	1	1	1	1	1	1	1	1	1	0	0
PEG-678	0	0	1	1	1	0	0	1	1	1	1	1	1	1	1	1	1	1	1	0	0
PEG-679	1	1	1	1	1	0	1	1	1	1	1	1	1	1	1	1	1	1	1	0	0
PEG-68	0	0	0	0	1	0	0	1	1	1	1	1	1	1	1	1	1	1	1	0	0
PEG-680	0	1	1	1	1	0	1	1	1	1	1	1	1	1	1	1	1	1	1	0	0
PEG-682	0	0	0	0	1	0	0	1	1	1	1	1	1	1	1	1	1	1	1	0	0
PEG-683	0	1	1	0	1	0	0	1	1	1	1	1	1	1	1	1	1	1	1	0	0
PEG-684	0	1	1	1	1	0	0	1	1	1	1	1	1	1	1	1	1	1	1	0	0
PEG-688	1	1	1	0	1	1	0	0	1	1	0	1	1	1	1	1	1	0	1	0	0
PEG-689	0	0	0	0	1	0	0	1	1	1	1	1	1	1	1	1	1	1	1	0	0
PEG-69	0	1	1	1	1	0	1	1	1	1	1	1	1	1	1	1	1	1	1	0	0
PEG-690	0	1	1	0	1	0	0	1	1	1	1	1	1	1	1	1	1	1	1	0	0
PEG-691	1	1	1	0	1	0	0	0	1	1	0	1	1	1	1	1	1	0	1	0	0
PEG-692	0	1	1	0	1	0	1	1	1	1	1	1	1	1	1	1	1	1	1	0	0
PEG-693	0	0	1	1	1	0	0	1	1	1	1	1	1	1	1	1	1	1	1	0	0
PEG-694	0	0	0	1	1	0	0	1	1	1	1	1	1	1	1	1	1	1	1	0	0
PEG-695	0	1	1	0	1	0	0	1	1	1	1	1	1	1	1	1	1	1	1	0	0
PEG-696	0	0	1	0	1	0	0	1	1	1	1	1	1	1	1	1	1	0	1	0	0
PEG-697	0	1	1	1	1	0	0	1	1	1	1	1	1	1	1	1	1	1	1	0	0
PEG-698	0	1	1	1	1	0	1	1	1	1	1	1	1	1	1	1	1	1	1	0	0
PEG-699	0	1	1	1	1	0	1	1	1	1	1	1	1	1	1	1	1	1	1	0	0
PEG-70	0	0	1	1	1	0	0	1	1	1	1	1	1	1	1	1	1	1	1	0	0
PEG-700	0	1	1	0	1	0	0	0	1	1	1	1	1	1	1	1	1	0	1	0	0
PEG-701	0	1	0	0	1	0	0	1	1	1	1	1	1	1	1	1	1	1	1	0	0
PEG-704	0	1	1	1	1	0	0	1	1	1	1	1	1	1	1	1	1	1	1	0	0
PEG-705	0	0	1	1	1	0	0	1	1	1	1	1	1	1	1	1	1	1	1	0	0
PEG-706	1	1	1	0	1	0	0	0	1	1	0	1	1	1	1	1	1	0	1	0	0
PEG-707	1	0	1	0	1	0	0	1	1	1	1	1	1	1	1	1	1	1	1	0	0
PEG-709	0	1	1	1	1	0	0	1	1	1	1	1	1	1	1	1	1	1	1	0	0
PEG-71	0	1	1	1	1	0	0	1	1	1	1	1	1	1	1	1	1	1	1	0	0
PEG-710	0	1	1	1	1	0	0	1	1	1	1	1	1	1	1	1	1	1	1	0	0
PEG-712	0	0	1	1	1	0	0	1	1	1	1	1	1	1	1	1	1	1	1	0	0
PEG-713	0	0	0	0	1	0	0	1	1	1	1	1	1	1	1	1	1	1	1	0	0
PEG-714	0	1	1	1	1	0	1	1	1	1	1	1	1	1	1	1	1	1	1	0	0
PEG-715	0	1	1	1	1	0	0	1	1	1	1	1	1	1	1	1	1	1	1	0	0
PEG-716	0	1	1	1	1	0	0	1	1	1	1	1	1	1	1	1	1	1	1	0	0
PEG-717	0	0	1	1	1	0	0	1	1	1	1	1	1	1	1	1	1	1	1	0	0
PEG-718	0	1	1	1	1	0	0	0	1	1	1	1	1	1	1	1	1	1	1	0	0
PEG-719	0	1	1	0	1	0	0	1	1	1	1	1	1	1	1	1	1	1	1	0	0
PEG-72	0	1	1	1	1	0	0	1	1	1	1	1	1	1	1	1	1	1	1	0	0
PEG-720	1	0	1	0	1	0	0	1	1	1	1	1	1	1	1	1	1	1	1	0	0
PEG-722	0	1	1	1	1	0	0	1	1	1	1	1	1	1	1	1	1	1	1	0	0
PEG-723	0	1	1	1	1	0	0	1	1	1	1	1	1	1	1	1	1	1	1	0	0
PEG-724	0	1	1	1	1	0	0	1	1	1	1	1	1	1	1	1	1	1	1	0	0
PEG-725	1	0	1	0	1	0	0	1	1	1	1	1	1	1	1	1	1	1	1	0	0
PEG-726	0	1	1	1	1	0	0	1	1	1	1	1	1	1	1	1	1	1	1	0	0
PEG-727	0	0	1	1	1	0	0	1	1	1	1	1	1	1	1	1	1	1	1	0	0
PEG-73	0	1	1	1	1	0	0	1	1	1	1	1	1	1	1	1	1	1	1	0	0
PEG-732	0	0	0	0	1	0	0	1	1	1	1	1	1	1	1	1	1	1	1	0	0
PEG-735	0	1	1	0	1	0	0	0	1	1	1	1	1	1	1	1	1	0	1	0	0
PEG-736	1	0	1	0	1	0	0	1	1	1	1	1	1	1	1	1	1	1	1	0	0
PEG-737	0	1	1	1	1	0	1	1	1	1	1	1	1	1	1	1	1	1	1	0	0
PEG-738	0	0	0	0	1	0	0	1	1	1	1	1	1	1	1	1	1	1	1	0	0
PEG-74	0	1	1	1	1	0	0	1	1	1	1	1	1	1	1	1	1	1	1	0	0
PEG-740	0	1	1	0	1	0	0	0	1	1	1	1	1	1	1	1	1	0	1	0	0
PEG-742	0	1	1	1	1	0	0	0	1	1	1	1	1	1	1	1	1	0	1	0	0
PEG-744	0	1	1	0	1	0	0	1	1	1	1	1	1	1	1	1	1	1	1	0	0
PEG-747	0	1	1	1	1	0	1	1	1	1	1	1	1	1	1	1	1	1	1	0	0
PEG-75	1	1	0	0	1	0	0	0	1	1	0	1	1	1	1	1	1	0	1	0	0
PEG-750	0	1	1	1	1	0	0	1	1	1	1	1	1	1	1	1	1	1	1	0	0
PEG-751	0	1	1	1	1	0	0	0	1	1	1	1	1	1	1	1	1	1	1	0	0
PEG-752	0	1	1	1	1	0	1	1	1	1	1	1	1	1	1	1	1	1	1	0	0
PEG-755	0	0	1	1	1	0	1	1	1	1	1	1	1	1	1	1	1	1	1	0	0
PEG-756	0	1	1	1	1	0	0	1	1	1	1	1	1	1	1	1	1	1	1	0	0
PEG-76	0	1	1	1	1	0	1	1	1	1	1	1	1	1	1	1	1	1	1	0	0
PEG-760	0	1	1	1	1	0	0	1	1	1	1	1	1	1	1	1	1	1	1	0	0
PEG-761	0	1	1	1	1	0	1	1	1	1	1	1	1	1	1	1	1	1	1	0	0
PEG-763	0	0	1	1	1	0	0	1	1	1	1	1	1	1	1	1	1	1	1	0	0
PEG-764	0	0	1	1	1	0	0	1	1	1	1	1	1	1	1	1	1	1	1	0	0
PEG-765	0	1	1	1	1	0	0	1	1	1	1	1	1	1	1	1	1	1	1	0	0
PEG-766	0	1	1	1	1	0	0	1	1	1	1	1	1	1	1	1	1	1	1	0	0
PEG-767	0	1	1	0	1	0	1	1	1	1	1	1	1	1	1	1	1	1	1	0	0
PEG-768	0	0	1	1	1	0	1	1	1	1	1	1	1	1	1	1	1	1	1	0	0
PEG-769	0	1	1	0	1	0	0	1	1	1	1	1	1	1	1	1	1	1	1	0	0
PEG-770	0	1	1	1	1	0	0	1	1	1	1	1	1	1	1	1	1	1	1	0	0
PEG-773	0	0	0	0	1	0	0	1	1	1	1	1	1	1	1	1	1	1	1	0	0
PEG-774	1	1	1	0	1	0	0	0	1	1	0	1	1	1	1	1	1	0	1	0	0
PEG-775	0	0	1	0	1	0	0	1	1	1	1	1	1	1	1	1	1	0	1	0	0
PEG-776	0	1	1	1	1	0	0	1	1	1	1	1	1	1	1	1	1	1	1	0	0
PEG-777	0	1	0	0	1	0	0	1	1	1	1	1	1	1	1	1	1	1	1	0	0
PEG-778	0	1	1	0	1	0	0	1	1	1	1	1	1	1	1	1	1	1	1	0	0
PEG-779	0	1	1	1	1	0	0	1	1	1	1	1	1	1	1	1	1	1	1	0	0
PEG-780	0	1	1	1	1	0	0	1	1	1	1	1	1	1	1	1	1	1	1	0	0
PEG-781	0	1	1	1	1	0	0	1	1	1	1	1	1	1	1	1	1	1	1	0	0
PEG-782	0	1	1	1	1	0	0	1	1	1	1	1	1	1	1	1	1	1	1	0	0
PEG-783	0	1	1	1	1	0	0	1	1	1	1	1	1	1	1	1	1	1	1	0	0
PEG-784	0	1	1	0	1	0	0	1	1	1	1	1	1	1	1	1	1	1	1	0	0
PEG-785	0	1	1	1	1	0	1	1	1	1	1	1	1	1	1	1	1	1	1	0	0
PEG-786	0	1	0	0	1	0	0	1	1	1	1	1	1	1	1	1	1	1	1	0	0
PEG-787	0	1	1	0	1	0	0	1	1	1	1	1	1	1	1	1	1	1	1	0	0
PEG-788	0	0	1	1	1	0	0	1	1	1	1	1	1	1	1	1	1	1	1	0	0
PEG-79	0	1	1	1	1	0	0	1	1	1	1	1	1	1	1	1	1	1	1	0	0
PEG-790	0	1	1	1	1	0	0	0	1	1	1	1	1	1	1	1	1	0	1	0	0
PEG-791	0	0	0	0	1	0	0	1	1	1	1	1	1	1	1	1	1	1	1	0	0
PEG-792	0	1	1	1	1	0	0	1	1	1	1	1	1	1	1	1	1	1	1	0	0
PEG-793	0	0	1	1	1	0	0	1	1	1	1	1	1	1	1	1	1	1	1	0	0
PEG-794	0	1	1	0	1	0	0	0	1	1	1	1	1	1	1	1	1	0	1	0	0
PEG-795	0	0	0	0	1	0	0	1	1	1	1	1	1	1	1	1	1	1	1	0	0
PEG-80	0	0	1	1	1	0	0	1	1	1	1	1	1	1	1	1	1	1	1	0	0
PEG-800	0	0	0	0	1	0	0	1	1	1	1	1	1	1	1	1	1	1	1	0	0
PEG-801	0	0	0	0	1	0	0	1	1	1	1	1	1	1	1	1	1	1	1	0	0
PEG-804	0	1	1	1	1	0	0	1	1	1	1	1	1	1	1	1	1	1	1	0	0
PEG-805	0	0	0	0	1	0	0	1	1	1	1	1	1	1	1	1	1	1	1	0	0
PEG-806	0	1	1	1	1	0	0	1	1	1	1	1	1	1	1	1	1	1	1	0	0
PEG-807	0	1	1	1	1	0	1	1	1	1	1	1	1	1	1	1	1	1	1	0	0
PEG-809	0	0	1	1	1	0	0	1	1	1	1	1	1	1	1	1	1	1	1	0	0
PEG-81	0	1	1	0	1	0	0	1	1	1	1	1	1	1	1	1	1	1	1	0	0
PEG-810	0	1	1	1	1	0	0	1	1	1	1	1	1	1	1	1	1	1	1	0	0
PEG-811	1	1	1	0	1	0	0	0	1	1	0	1	1	1	1	1	1	0	1	0	0
PEG-812	1	1	1	0	1	0	0	0	1	1	0	1	1	1	1	1	1	0	1	0	0
PEG-813	0	1	1	1	1	0	0	1	1	1	1	1	1	1	1	1	1	1	1	0	0
PEG-815	0	1	1	1	1	0	0	1	1	1	1	1	1	1	1	1	1	1	1	0	0
PEG-816	0	1	1	1	1	0	0	1	1	1	1	1	1	1	1	1	1	1	1	0	0
PEG-817	0	1	1	1	1	0	0	1	1	1	1	1	1	1	1	1	1	1	1	0	0
PEG-818	0	1	1	0	1	0	0	0	1	1	1	1	1	1	1	1	1	1	1	0	0
PEG-819	0	0	0	0	1	0	0	1	1	1	1	1	1	1	1	1	1	1	1	0	0
PEG-82	0	0	1	1	1	0	0	1	1	1	1	1	1	1	1	1	1	1	1	0	0
PEG-820	0	1	1	0	1	0	0	1	1	1	1	1	1	1	1	1	1	1	1	0	0
PEG-822	0	0	1	1	1	0	0	1	1	1	1	1	1	1	1	1	1	1	1	0	0
PEG-823	0	0	1	1	1	0	0	1	1	1	1	1	1	1	1	1	1	1	1	0	0
PEG-825	0	1	1	0	1	0	0	0	1	1	1	1	1	1	1	1	1	0	1	0	0
PEG-826	0	0	0	0	1	0	0	1	1	1	1	1	1	1	1	1	1	1	1	0	0
PEG-827	0	0	0	0	1	0	0	1	1	1	1	1	1	1	1	1	1	1	1	0	0
PEG-828	0	0	1	1	1	0	0	1	1	1	1	1	1	1	1	1	1	1	1	0	0
PEG-829	0	0	0	0	1	0	0	1	1	1	1	1	1	1	1	1	1	1	1	0	0
PEG-83	0	1	1	0	1	0	0	1	1	1	1	1	1	1	1	1	1	1	1	0	0
PEG-832	0	0	1	1	1	0	0	1	1	1	1	1	1	1	1	1	1	1	1	0	0
PEG-833	0	1	1	1	1	0	0	1	1	1	1	1	1	1	1	1	1	1	1	0	0
PEG-834	0	0	1	1	1	0	0	1	1	1	1	1	1	1	1	1	1	1	1	0	0
PEG-835	0	1	1	0	1	0	0	0	1	1	1	1	1	1	1	1	1	0	1	0	0
PEG-836	0	1	0	1	1	0	0	1	1	1	1	1	1	1	1	1	1	1	1	0	0
PEG-837	0	0	0	0	1	0	0	1	1	1	1	1	1	1	1	1	1	1	1	0	0
PEG-838	0	1	1	1	1	0	1	1	1	1	1	1	1	1	1	1	1	1	1	0	0
PEG-839	0	0	1	1	1	0	1	1	1	1	1	1	1	1	1	1	1	1	1	0	0
PEG-84	0	0	1	1	1	0	0	1	1	1	1	1	1	1	1	1	1	1	1	0	0
PEG-841	0	1	1	1	1	0	0	1	1	1	1	1	1	1	1	1	1	1	1	0	0
PEG-843	0	0	0	0	1	0	0	1	1	1	1	1	1	1	1	1	1	1	1	0	0
PEG-844	0	0	0	1	1	0	0	1	1	1	1	1	1	1	1	1	1	1	1	0	0
PEG-845	0	1	1	1	1	0	0	1	1	1	1	1	1	1	1	1	1	1	1	0	0
PEG-846	0	0	0	0	1	0	0	1	1	1	1	1	1	1	1	1	1	1	1	0	0
PEG-847	0	0	0	1	1	0	0	1	1	1	1	1	1	1	1	1	1	1	1	0	0
PEG-849	0	1	1	1	1	0	0	1	1	1	1	1	1	1	1	1	1	1	1	0	0
PEG-85	0	0	1	1	1	0	0	1	1	1	1	1	1	1	1	1	1	1	1	0	0
PEG-851	0	1	1	0	1	0	0	1	1	1	1	1	1	1	1	1	1	1	1	0	0
PEG-852	0	0	1	1	1	0	0	1	1	1	1	1	1	1	1	1	1	1	1	0	0
PEG-853	0	1	1	1	1	0	0	1	1	1	1	1	1	1	1	1	1	1	1	0	0
PEG-854	0	1	0	1	1	0	0	1	1	1	1	1	1	1	1	1	1	1	1	0	0
PEG-855	0	0	1	1	1	0	0	1	1	1	1	1	1	1	1	1	1	1	1	0	0
PEG-856	0	1	1	0	1	0	1	1	1	1	1	1	1	1	1	1	1	1	1	0	0
PEG-857	0	0	1	1	1	0	0	1	1	1	1	1	1	1	1	1	1	1	1	0	0
PEG-858	0	0	1	1	1	0	0	1	1	1	1	1	1	1	1	1	1	1	1	0	0
PEG-859	0	1	1	0	1	0	0	0	1	1	1	1	1	1	1	1	1	1	1	0	0
PEG-86	0	1	1	1	1	0	0	1	1	1	1	1	1	1	1	1	1	1	1	0	0
PEG-860	0	0	0	0	1	0	0	1	1	1	1	1	1	1	1	1	1	1	1	0	0
PEG-861	0	1	0	1	1	0	0	1	1	1	1	1	1	1	1	1	1	1	1	0	0
PEG-862	0	0	0	0	1	0	0	1	1	1	1	1	1	1	1	1	1	1	1	0	0
PEG-863	0	1	1	0	1	0	1	1	1	1	1	1	1	1	1	1	1	1	1	0	0
PEG-864	0	0	0	0	1	0	0	1	1	1	1	1	1	1	1	1	1	1	1	0	0
PEG-865	0	0	1	1	1	0	1	1	1	1	1	1	1	1	1	1	1	1	1	0	0
PEG-867	0	1	1	1	1	0	0	1	1	1	1	1	1	1	1	1	1	1	1	0	0
PEG-868	0	1	1	1	1	0	0	1	1	1	1	1	1	1	1	1	1	1	1	0	0
PEG-87	0	1	1	1	1	0	0	1	1	1	1	1	1	1	1	1	1	1	1	0	0
PEG-871	0	0	0	0	1	0	0	1	1	1	1	1	1	1	1	1	1	1	1	0	0
PEG-872	0	1	1	1	1	0	1	1	1	1	1	1	1	1	1	1	1	1	1	0	0
PEG-873	0	0	0	0	1	0	0	1	1	1	1	1	1	1	1	1	1	1	1	0	0
PEG-88	0	0	0	0	1	0	0	1	1	1	1	1	1	1	1	1	1	1	1	0	0
PEG-89	0	0	1	1	1	0	0	1	1	1	1	1	1	1	1	1	1	1	1	0	0
PEG-9	0	1	1	1	1	0	0	1	1	1	1	1	1	1	1	1	1	1	1	0	0
PEG-90	0	1	1	1	1	0	0	1	1	1	1	1	1	1	1	1	1	1	1	0	0
PEG-91	0	0	0	0	1	0	0	1	1	1	1	1	1	1	1	1	1	1	1	0	0
PEG-92	0	0	0	1	1	0	0	1	1	1	1	1	1	1	1	1	1	1	1	0	0
PEG-95	0	1	1	1	1	0	0	1	1	1	1	1	1	1	1	1	1	1	1	0	0
PEG-97	0	1	1	0	1	0	0	1	1	1	1	1	1	1	1	1	1	1	1	0	0
PEG-98	0	1	1	1	1	0	0	1	1	1	1	1	1	1	1	1	1	1	1	0	0
PEG-99	0	1	1	0	1	0	0	0	1	1	1	1	1	1	1	1	1	1	1	0	0
R551-3	0	1	1	1	1	0	0	1	1	1	1	1	1	1	1	1	1	1	1	0	0
s1955	0	0	1	0	1	0	0	1	1	1	1	1	1	1	1	1	1	1	1	0	0
s1957	0	1	1	0	1	0	0	1	1	1	1	1	1	1	1	1	1	1	1	1	1
s1964	0	1	1	0	1	0	0	1	1	1	1	1	1	1	1	1	1	1	1	0	0
s1986	0	1	1	0	1	0	0	1	1	1	1	1	1	1	1	1	1	1	1	0	0
s2982	0	1	1	1	1	0	0	1	1	1	1	1	1	1	1	1	1	1	1	0	0
s72320	0	0	0	0	1	0	0	1	1	1	1	1	1	1	1	1	1	1	1	0	0
s73496	0	0	0	0	1	0	0	1	1	1	1	1	1	1	1	1	1	1	1	0	0
s73497	0	0	0	0	1	0	0	1	1	1	1	1	1	1	1	1	1	1	1	0	0
s73589	0	1	1	1	1	0	0	1	1	1	1	1	1	1	1	1	1	1	1	0	0
s73602	0	1	0	0	1	0	0	1	1	1	1	1	1	1	1	1	1	1	1	0	0
s73710	0	1	1	0	1	0	0	1	1	1	1	1	1	1	1	1	1	1	1	0	0
s73717	0	1	1	0	1	0	0	0	1	1	1	1	1	1	1	1	1	1	1	0	0
SKK20	0	0	0	0	1	0	0	1	1	1	1	1	1	1	1	1	1	1	1	0	0
SKK21	0	1	1	1	1	0	0	1	1	1	1	1	1	1	1	1	1	1	1	0	0
SKK27	0	1	1	1	1	0	1	1	1	1	1	1	1	1	1	1	1	1	1	0	0
SKK28	0	0	0	1	1	0	0	1	1	1	1	1	1	1	1	1	1	1	1	0	0
SKK31	0	0	0	0	1	0	0	1	1	1	1	1	1	1	1	1	1	1	1	0	0
SKK35	0	1	1	0	1	0	0	1	1	1	1	1	1	1	1	1	1	1	1	0	0
SKK5	0	1	0	1	1	0	0	1	1	1	1	1	1	1	1	1	1	1	1	0	0
SKK50	0	0	1	1	1	0	0	1	1	1	1	1	1	1	1	1	1	1	1	0	0
SKK51	0	1	1	1	1	0	0	1	1	1	1	1	1	1	1	1	1	1	1	0	0
SKK53	1	1	1	0	1	1	0	0	1	1	0	1	1	1	1	1	1	0	1	0	0
SKK55	0	0	1	0	1	0	0	0	1	1	1	1	1	1	1	1	1	1	1	0	0
sm-14	0	1	1	1	1	0	0	1	1	1	1	1	1	1	1	1	1	1	1	0	0
sm-41	0	1	1	1	1	0	0	1	1	1	1	1	1	1	1	1	1	1	1	0	0
sm-4834-R	1	0	1	1	1	0	0	1	1	1	1	1	1	1	1	1	1	1	1	0	0
sm-4G	0	0	1	1	1	0	0	1	1	1	1	1	1	1	1	1	1	1	1	0	0
sm-57	0	1	1	0	1	0	0	0	1	1	1	1	1	1	1	1	1	0	1	0	0
sm-67	0	1	1	1	1	0	0	0	1	1	1	1	1	1	1	1	1	0	1	0	0
sm-6F2	0	1	1	0	1	0	0	1	1	1	1	1	1	1	1	1	1	1	1	0	0
sm-74	0	1	1	1	1	0	1	1	1	1	1	1	1	1	1	1	1	1	1	0	0
sm-7E	0	1	1	0	1	0	0	0	1	1	1	1	1	1	1	1	1	0	1	0	0
sm-81	0	1	1	0	1	0	0	0	1	1	1	1	1	1	1	1	1	0	1	0	0
sm-8E	0	1	1	0	1	0	0	0	1	1	1	1	1	1	1	1	1	0	1	0	0
sm-B285-CT11	0	1	1	1	1	0	0	1	1	1	1	1	1	1	1	1	1	1	1	0	0
sm-B4	0	0	0	0	1	0	0	1	1	1	1	1	1	1	1	1	1	1	1	0	0
sm-B5565-CT11	0	1	1	1	1	0	0	1	1	1	1	1	1	1	1	1	1	1	1	0	0
sm-B5742-CT11	0	0	1	1	1	0	0	1	1	1	1	1	1	1	1	1	1	1	1	0	0
sm-e1	0	1	1	1	1	0	0	1	1	1	1	1	1	1	1	1	1	1	1	0	0
sm-e13	0	0	1	1	1	0	0	1	1	1	1	1	1	1	1	1	1	1	1	0	0
sm-e2	0	1	1	1	1	0	0	1	1	1	1	1	1	1	1	1	1	1	1	0	0
sm-e20	0	1	1	1	1	0	0	0	1	1	1	1	1	1	1	1	1	0	1	0	0
sm-e21	0	1	1	1	1	0	0	1	1	1	1	1	1	1	1	1	1	1	1	0	0
sm-e22	0	1	1	1	1	0	0	1	1	1	1	1	1	1	1	1	1	1	1	0	0
sm-e4	0	1	1	0	1	0	0	0	1	1	1	1	1	1	1	1	1	0	1	0	0
sm-E50	0	1	1	1	1	0	0	1	1	1	1	1	1	1	1	1	1	1	1	0	0
sm-E77	0	1	1	0	1	0	0	1	1	1	1	1	1	1	1	1	1	1	1	0	0
sm-e8	0	1	1	0	1	0	0	0	1	1	1	1	1	1	1	1	1	0	1	0	0
sm-EV5520-CT11	1	0	1	0	1	0	0	1	1	1	1	1	1	1	1	1	1	1	1	0	0
sm-FB1607	0	1	1	0	1	0	0	0	1	1	1	1	1	1	1	1	1	0	1	0	0
sm-GR3	0	1	1	1	1	0	0	1	1	1	1	1	1	1	1	1	1	1	1	0	0
sm-GR4	0	1	1	1	1	0	0	1	1	1	1	1	1	1	1	1	1	1	1	0	0
sm-GS1	0	0	0	0	1	0	0	1	1	1	1	1	1	1	1	1	1	1	1	0	0
sm-GS2	0	1	1	1	1	0	0	1	1	1	1	1	1	1	1	1	1	1	1	0	0
sm-H5726-CT11	0	1	1	1	1	0	1	1	1	1	1	1	1	1	1	1	1	1	1	0	0
sm-HA14	0	1	1	1	1	0	1	1	1	1	1	1	1	1	1	1	1	1	1	0	0
sm-KA24	0	1	1	1	1	0	1	1	1	1	1	1	1	1	1	1	1	1	1	0	0
sm-KA41	0	1	1	1	1	0	1	1	1	1	1	1	1	1	1	1	1	1	1	0	0
sm-L9-5R5	0	1	1	0	1	0	0	1	1	1	1	1	1	1	1	1	1	1	1	0	0
sm-M30	0	0	0	0	1	0	0	1	1	1	1	1	1	1	1	1	1	1	1	0	0
sm-NB12	0	0	0	1	1	0	0	1	1	1	1	1	1	1	1	1	1	1	1	0	0
sm-NB2	0	1	1	1	1	0	1	1	1	1	1	1	1	1	1	1	1	1	1	0	0
sm-NS1-5	0	1	1	1	1	0	1	1	1	1	1	1	1	1	1	1	1	1	1	0	0
sm-NS2-6	0	1	1	1	1	0	1	1	1	1	1	1	1	1	1	1	1	1	1	0	0
sm-NS296	0	1	1	1	1	0	0	0	1	1	1	1	1	1	1	1	1	0	1	0	0
sm-OC194-DE13	0	1	1	0	1	0	0	1	1	1	1	1	1	1	1	1	1	1	1	0	0
sm-OC195-DE13	0	1	1	0	1	0	0	1	1	1	1	1	1	1	1	1	1	1	1	0	0
sm-OC196-DE13	0	1	1	0	1	0	0	1	1	1	1	1	1	1	1	1	1	1	1	0	0
sm-OC197-DE13	0	1	1	0	1	0	0	1	1	1	1	1	1	1	1	1	1	1	1	0	0
sm-OC322-DE13	0	1	1	1	1	0	0	1	1	1	1	1	1	1	1	1	1	1	1	0	0
sm-OC323-DE13	0	1	1	1	1	0	0	1	1	1	1	1	1	1	1	1	1	1	1	0	0
sm-OG156-SI13	0	1	1	1	1	0	0	1	1	1	1	1	1	1	1	1	1	1	1	0	0
sm-OL11-SI13	0	1	1	1	1	0	0	1	1	1	1	1	1	1	1	1	1	1	1	1	0
sm-OL13-SI13	0	0	1	1	1	0	0	1	1	1	1	1	1	1	1	1	1	1	1	0	0
sm-OL16-SI13	0	1	1	1	1	0	0	0	1	1	1	1	1	1	1	1	1	1	1	0	0
sm-OR41-FR13	0	1	1	0	1	0	0	0	1	1	1	1	1	1	1	1	1	1	1	0	0
sm-OR79-FR13	0	1	1	1	1	0	0	1	1	1	1	1	1	1	1	1	1	1	1	0	0
sm-OS87FR13	0	1	1	0	1	0	0	0	1	1	1	1	1	1	1	1	1	1	1	0	0
sm-OS91FR13	0	1	1	0	1	0	0	0	1	1	1	1	1	1	1	1	1	1	1	0	0
sm-OU110-BE13	1	0	1	1	1	0	0	1	1	1	1	1	1	1	1	1	1	1	1	0	0
sm-OU111-BE13	1	1	1	0	1	1	0	0	1	1	0	1	1	1	1	1	1	0	1	0	0
sm-OU141-BE13	0	0	0	0	1	0	0	1	1	1	1	1	1	1	1	1	1	1	1	0	0
sm-OU148-BE13	0	0	1	1	1	0	0	1	1	1	1	1	1	1	1	1	1	1	1	0	0
sm-OU152-BE13	0	1	1	1	1	0	1	1	1	1	1	1	1	1	1	1	1	1	1	0	0
sm-OU343-BE13	0	1	1	1	1	0	0	1	1	1	1	1	1	1	1	1	1	1	1	0	0
sm-OU353-BE13	0	1	1	1	1	0	0	1	1	1	1	1	1	1	1	1	1	1	1	0	0
sm-P626-CT11	0	1	1	1	1	0	0	1	1	1	1	1	1	1	1	1	1	1	1	0	0
sm-P815-CT11	0	1	1	1	1	0	1	1	1	1	1	1	1	1	1	1	1	1	1	0	0
sm-PC184-DE13	0	1	1	0	1	0	0	1	1	1	1	1	1	1	1	1	1	1	1	0	0
sm-PC185-DE13	0	1	1	0	1	0	0	1	1	1	1	1	1	1	1	1	1	1	1	0	0
sm-PC186-DE13	0	1	1	0	1	0	0	1	1	1	1	1	1	1	1	1	1	1	1	0	0
sm-PC187-DE13	0	1	1	0	1	0	0	1	1	1	1	1	1	1	1	1	1	1	1	0	0
sm-PC226-DE13	0	0	1	0	1	0	0	1	1	1	1	1	1	1	1	1	1	0	1	0	0
sm-PC227-DE13	0	0	1	0	1	0	0	1	1	1	1	1	1	1	1	1	1	0	1	0	0
sm-PC228-DE13	0	0	1	0	1	0	0	1	1	1	1	1	1	1	1	1	1	0	1	0	0
sm-PC229-DE13	0	0	1	0	1	0	0	1	1	1	1	1	1	1	1	1	1	0	1	0	0
sm-PC230-DE13	0	0	1	0	1	0	0	1	1	1	1	1	1	1	1	1	1	0	1	0	0
sm-PC231-DE13	0	0	1	0	1	0	0	1	1	1	1	1	1	1	1	1	1	0	1	0	0
sm-PC232-DE13	0	0	1	0	1	0	0	1	1	1	1	1	1	1	1	1	1	0	1	0	0
sm-PC237-DE13	0	0	0	0	1	0	0	1	1	1	1	1	1	1	1	1	1	1	1	0	0
sm-PC238-DE13	0	0	0	0	1	0	0	1	1	1	1	1	1	1	1	1	1	1	1	0	0
sm-PC239-DE13	0	0	0	0	1	0	0	1	1	1	1	1	1	1	1	1	1	1	1	0	0
sm-PC240-DE13	0	0	0	0	1	0	0	1	1	1	1	1	1	1	1	1	1	1	1	0	0
sm-PC245-DE13	0	0	1	1	1	0	0	1	1	1	1	1	1	1	1	1	1	1	1	0	0
sm-PC246-DE13	0	0	1	1	1	0	0	1	1	1	1	1	1	1	1	1	1	1	1	0	0
sm-PC254-DE13	0	1	1	0	1	0	0	0	1	1	1	1	1	1	1	1	1	1	1	0	0
sm-PC255-DE13	0	1	1	0	1	0	0	0	1	1	1	1	1	1	1	1	1	1	1	0	0
sm-PC256-DE13	0	1	1	0	1	0	0	0	1	1	1	1	1	1	1	1	1	1	1	0	0
sm-PC257-DE13	0	1	1	0	1	0	0	0	1	1	1	1	1	1	1	1	1	1	1	0	0
sm-PC271-DE13	0	1	1	1	1	0	0	1	1	1	1	1	1	1	1	1	1	1	1	0	0
sm-PC272-DE13	1	1	1	1	1	0	0	1	1	1	1	1	1	1	1	1	1	1	1	0	0
sm-PC273-DE13	0	1	1	1	1	0	0	1	1	1	1	1	1	1	1	1	1	1	1	0	0
sm-PC274-DE13	0	1	1	1	1	0	0	1	1	1	1	1	1	1	1	1	1	1	1	0	0
sm-PC312-DE13	0	0	1	1	1	0	0	1	1	1	1	1	1	1	1	1	1	1	1	0	0
sm-PC313-DE13	0	0	1	1	1	0	0	1	1	1	1	1	1	1	1	1	1	1	1	0	0
sm-PC314-DE13	0	0	1	1	1	0	0	1	1	1	1	1	1	1	1	1	1	1	1	0	0
sm-PC315-DE13	0	0	1	1	1	0	0	1	1	1	1	1	1	1	1	1	1	1	1	0	0
sm-PG157-SI13	0	1	1	1	1	0	0	1	1	1	1	1	1	1	1	1	1	1	1	0	0
sm-PL12-SI13	0	1	1	1	1	0	0	1	1	1	1	1	1	1	1	1	1	1	1	1	0
sm-PL20-SI13	0	1	1	1	1	0	0	1	1	1	1	1	1	1	1	1	1	1	1	0	0
sm-PR45-FR13	0	0	0	0	1	0	0	1	1	1	1	1	1	1	1	1	1	1	1	0	0
sm-PU100-BE13	0	1	1	1	1	0	0	1	1	1	1	1	1	1	1	1	1	1	1	0	0
sm-PU101-BE13	0	1	1	1	1	0	0	1	1	1	1	1	1	1	1	1	1	1	1	0	0
sm-PU102-BE13	0	0	1	1	1	0	0	1	1	1	1	1	1	1	1	1	1	1	1	0	0
sm-PU109-BE13	1	0	1	1	1	0	0	1	1	1	1	1	1	1	1	1	1	1	1	0	0
sm-PU126-BE13	0	1	1	1	1	0	1	1	1	1	1	1	1	1	1	1	1	1	1	0	0
sm-PU140-BE13	0	0	0	0	1	0	0	1	1	1	1	1	1	1	1	1	1	1	1	0	0
sm-PU153-BE13	0	0	0	0	1	0	0	1	1	1	1	1	1	1	1	1	1	1	1	0	0
sm-R63126	0	1	1	1	1	0	0	1	1	1	1	1	1	1	1	1	1	1	1	0	0
sm-RA8	0	1	1	1	1	0	1	1	1	1	1	1	1	1	1	1	1	1	1	0	0
sm-RA9	0	1	1	1	1	0	1	1	1	1	1	1	1	1	1	1	1	1	1	0	0
sm-RB16	0	1	1	1	1	0	0	1	1	1	1	1	1	1	1	1	1	1	1	0	0
sm-S289-CT11	0	1	1	1	1	0	0	1	1	1	1	1	1	1	1	1	1	1	1	0	0
sm-S3149-CT11	0	1	1	1	1	0	0	1	1	1	1	1	1	1	1	1	1	1	1	0	0
sm-S5720-CT11	0	1	1	1	1	0	0	1	1	1	1	1	1	1	1	1	1	1	1	0	0
sm-SKA14	0	1	1	0	1	0	1	1	1	1	1	1	1	1	1	1	1	1	1	0	0
sm-UV74	0	0	0	0	1	0	0	1	1	1	1	1	1	1	1	1	1	1	1	0	0
sm-X434	0	1	1	1	1	0	0	1	1	1	1	1	1	1	1	1	1	1	1	0	0
sm-X743	1	1	1	0	1	0	0	0	1	1	0	1	1	1	1	1	1	0	1	0	0
sm-X968	0	0	1	1	1	0	0	1	1	1	1	1	1	1	1	1	1	1	1	0	0
Sm158	0	1	1	1	1	0	0	1	1	1	1	1	1	1	1	1	1	1	1	0	0
Sm294	0	1	1	0	1	0	0	0	1	1	1	1	1	1	1	1	1	0	1	0	0
Sm297	0	1	1	1	1	0	0	1	1	1	1	1	1	1	1	1	1	1	1	0	0
Sm307	0	1	1	0	1	0	0	1	1	1	1	1	1	1	1	1	1	1	1	0	0
Sm308	0	1	1	0	1	0	0	0	1	1	1	1	1	1	1	1	1	0	1	0	0
Sm311	0	1	0	0	1	0	0	1	1	1	1	1	1	1	1	1	1	1	1	0	0
Sm314	0	1	1	1	1	0	0	1	1	1	1	1	1	1	1	1	1	1	1	0	0
Sm33	0	1	1	1	1	0	0	1	1	1	1	1	1	1	1	1	1	1	1	0	0
Sm454	0	1	1	1	1	0	0	1	1	1	1	1	1	1	1	1	1	1	1	0	0
Sm49	0	0	1	1	1	0	0	1	1	1	1	1	1	1	1	0	1	1	1	0	0
Sm494	0	0	1	1	1	0	0	1	1	1	1	1	1	1	1	1	1	1	1	0	0
Sm527	0	0	0	1	1	0	0	1	1	1	1	1	1	1	1	1	1	1	1	0	0
Sm53	0	1	1	1	1	0	0	1	1	1	1	1	1	1	1	1	1	1	1	0	0
Sm530	0	0	0	1	1	0	0	1	1	1	1	1	1	1	1	1	1	1	1	0	0
Sm538	0	1	1	1	1	0	0	1	1	1	1	1	1	1	1	1	1	1	1	0	0
Sm546	0	1	1	1	1	0	0	1	1	1	1	1	1	1	1	1	1	1	1	0	0
Sm547	0	1	1	0	1	0	0	1	1	1	1	1	1	1	1	1	1	1	1	0	0
Sm55	0	0	1	1	1	0	0	1	1	1	1	1	1	1	1	1	1	1	1	0	0
sme-1	0	1	1	0	1	0	0	1	1	1	1	1	1	1	1	1	1	1	1	0	0
sme-10	0	1	1	1	1	0	0	1	1	1	1	1	1	1	1	1	1	1	1	0	0
sme-11	0	0	0	0	1	0	0	1	1	1	1	1	1	1	1	1	1	1	1	0	0
sme-12	0	1	1	1	1	0	0	1	1	1	1	1	1	1	1	1	1	1	1	0	0
sme-13	0	0	1	1	1	0	0	1	1	1	1	1	1	1	1	1	1	1	1	0	0
sme-14	0	0	1	1	1	0	0	1	1	1	1	1	1	1	1	1	1	1	1	0	0
sme-15	0	1	1	1	1	0	0	1	1	1	1	1	1	1	1	1	1	1	1	0	0
sme-16	0	1	1	0	1	0	0	1	1	1	1	1	1	1	1	1	1	1	1	0	0
sme-17	0	1	1	1	1	0	1	1	1	1	1	1	1	1	1	1	1	1	1	0	0
sme-18	0	0	1	1	1	0	0	1	1	1	1	1	1	1	1	1	1	1	1	0	0
sme-19	0	0	1	1	1	0	0	1	1	1	1	1	1	1	1	1	1	1	1	0	0
sme-2	0	1	1	0	1	0	0	1	1	1	1	1	1	1	1	1	1	1	1	0	0
sme-20	0	1	1	1	1	0	0	1	1	1	1	1	1	1	1	1	1	1	1	0	0
sme-21	0	1	1	1	1	0	0	1	1	1	1	1	1	1	1	1	1	1	1	0	0
sme-22	0	1	1	0	1	0	0	1	1	1	1	1	1	1	1	1	1	1	1	0	0
sme-23	0	1	1	1	1	0	0	1	1	1	1	1	1	1	1	1	1	1	1	0	0
sme-24	0	1	1	1	1	0	0	1	1	1	1	1	1	1	1	1	1	1	1	0	0
sme-25	0	0	1	1	1	0	0	1	1	1	1	1	1	1	1	1	1	1	1	0	0
sme-26	1	0	1	0	1	0	0	1	1	1	1	1	1	1	1	1	1	1	1	0	0
sme-27	0	1	1	1	1	0	0	1	1	1	1	1	1	1	1	1	1	1	1	0	0
sme-28	0	0	1	1	1	0	1	1	1	1	1	1	1	1	1	1	1	1	1	0	0
sme-29	0	0	1	1	1	0	0	1	1	1	1	1	1	1	1	1	1	1	1	0	0
sme-3	0	0	0	0	1	0	0	1	1	1	1	1	1	1	1	1	1	1	1	0	0
sme-30	0	1	1	1	1	0	0	1	1	1	1	1	1	1	1	1	1	1	1	0	0
sme-31	0	1	1	1	1	0	1	1	1	1	1	1	1	1	1	1	1	1	1	0	0
sme-32	0	1	1	0	1	0	0	1	1	1	1	1	1	1	1	1	1	1	1	0	0
sme-33	0	1	1	1	1	0	0	1	1	1	1	1	1	1	1	1	1	1	1	0	0
sme-34	0	1	1	1	1	0	0	1	1	1	1	1	1	1	1	1	1	1	1	0	0
sme-35	0	0	1	1	1	0	0	1	1	1	1	1	1	1	1	1	1	1	1	0	0
sme-36	0	1	0	0	1	0	0	1	1	1	1	1	1	1	1	1	1	1	1	0	0
sme-37	0	1	1	1	1	0	0	1	1	1	1	1	1	1	1	1	1	1	1	0	0
sme-38	0	0	0	0	1	0	0	1	1	1	1	1	1	1	1	1	1	1	1	0	0
sme-39	0	1	1	1	1	0	0	1	1	1	1	1	1	1	1	1	1	1	1	0	0
sme-4	0	1	1	1	1	0	0	1	1	1	1	1	1	1	1	1	1	1	1	0	0
sme-40	0	1	1	1	1	0	0	1	1	1	1	1	1	1	1	1	1	1	1	0	0
sme-41	0	1	1	0	1	0	0	0	1	1	1	1	1	1	1	1	1	0	1	0	0
sme-42	0	1	1	1	1	0	0	1	1	1	1	1	1	1	1	1	1	1	1	0	0
sme-43	0	1	1	0	1	0	0	0	1	1	1	1	1	1	1	1	1	0	1	0	0
sme-44	0	1	1	1	1	0	0	1	1	1	1	1	1	1	1	1	1	1	1	0	0
sme-45	0	1	1	1	1	0	0	1	1	1	1	1	1	1	1	1	1	1	1	0	0
sme-46	0	1	1	0	1	0	0	1	1	1	1	1	1	1	1	1	1	1	1	0	0
sme-47	0	1	1	1	1	0	0	1	1	1	1	1	1	1	1	1	1	1	1	0	0
sme-48	0	0	1	1	1	0	0	1	1	1	1	1	1	1	1	1	1	1	1	0	0
sme-49	0	1	1	1	1	0	0	1	1	1	1	1	1	1	1	1	1	1	1	0	0
sme-5	0	1	1	0	1	0	0	1	1	1	1	1	1	1	1	1	1	1	1	0	0
sme-50	0	1	1	0	1	0	0	0	1	1	1	1	1	1	1	1	1	1	1	0	0
sme-51	0	1	1	1	1	0	0	1	1	1	1	1	1	1	1	1	1	1	1	0	0
sme-52	0	1	1	1	1	0	0	1	1	1	1	1	1	1	1	1	1	1	1	0	0
sme-53	0	0	1	1	1	0	0	1	1	1	1	1	1	1	1	1	1	1	1	0	0
sme-54	0	1	1	0	1	0	0	1	1	1	1	1	1	1	1	1	1	1	1	0	0
sme-55	0	1	0	1	1	0	0	1	1	1	1	1	1	1	1	1	1	1	1	0	0
sme-56	0	0	1	0	1	0	0	0	1	1	1	1	1	1	1	1	1	1	1	0	0
sme-57	0	0	0	1	1	0	0	1	1	1	1	1	1	1	1	1	1	1	1	0	0
sme-58	0	1	1	0	1	0	0	1	1	1	1	1	1	1	1	1	1	1	1	0	0
sme-59	0	0	1	1	1	0	0	1	1	1	1	1	1	1	1	1	1	1	1	0	0
sme-6	0	1	1	0	1	0	0	1	1	1	1	1	1	1	1	1	1	1	1	0	0
sme-60	0	0	1	1	1	0	0	1	1	1	1	1	1	1	1	1	1	1	1	0	0
sme-61	0	0	1	1	1	0	0	1	1	1	1	1	1	1	1	1	1	1	1	0	0
sme-62	0	0	1	1	1	0	0	1	1	1	1	1	1	1	1	1	1	1	1	0	0
sme-63	0	1	1	1	1	0	0	1	1	1	1	1	1	1	1	1	1	1	1	0	0
sme-64	0	1	1	1	1	0	0	1	1	1	1	1	1	1	1	1	1	1	1	0	0
sme-65	0	0	0	0	1	0	0	1	1	1	1	1	1	1	1	1	1	1	1	0	0
sme-66	0	0	1	0	1	0	1	0	1	1	1	1	1	1	1	1	1	1	1	0	0
sme-67	0	1	1	1	1	0	0	1	1	1	1	1	1	1	1	1	1	1	1	1	0
sme-68	0	1	1	1	1	0	0	1	1	1	1	1	1	1	1	1	1	1	1	0	0
sme-7	0	1	1	1	1	0	0	1	1	1	1	1	1	1	1	1	1	1	1	0	0
sme-8	1	1	1	0	1	1	0	0	1	1	0	1	1	1	1	1	1	0	1	0	0
sme-9	0	0	0	0	1	0	0	1	1	1	1	1	1	1	1	1	1	1	1	0	0
smltWT	0	0	1	1	1	0	0	1	1	1	1	1	1	1	1	1	1	1	1	0	0
SRR1655644	0	1	1	0	1	0	0	1	1	1	1	1	1	1	1	1	1	1	1	0	0
SRR1655729	0	1	1	1	1	0	0	1	1	1	1	1	1	1	1	1	1	1	1	0	0
SRR1655742	0	1	1	1	1	0	0	1	1	1	1	1	1	1	1	1	1	1	1	0	0
SRR1655834	0	1	1	1	1	0	0	1	1	1	1	1	1	1	1	1	1	1	1	0	0
SRR1655839	0	1	1	1	1	0	0	1	1	1	1	1	1	1	1	1	1	1	1	0	0
SRR1655849	0	1	1	1	1	0	0	1	1	1	1	1	1	1	1	1	1	1	1	0	0
SRR1655872	0	0	0	0	1	0	0	1	1	1	1	1	1	1	1	1	1	1	1	0	0
SRR1655877	0	1	1	1	1	0	0	1	1	1	1	1	1	1	1	1	1	1	1	0	0
SRR1656302	0	1	1	1	1	0	0	1	1	1	1	1	1	1	1	0	1	1	1	0	0
SRR1656331	0	1	1	1	1	0	0	1	1	1	1	1	1	1	1	1	1	1	1	0	0
SRR1656393	0	0	0	0	1	0	0	1	1	1	1	1	1	1	1	1	1	1	1	0	0
SRR2059972	0	0	0	1	1	0	0	1	1	1	1	1	1	1	1	1	1	1	1	0	0
SRR2059985	0	1	1	0	1	0	0	1	1	1	1	1	1	1	1	1	1	1	1	0	0
SRR2059989	1	1	1	0	1	0	0	0	1	1	0	1	1	1	1	1	1	0	1	0	0
SRR2059990	0	1	1	0	1	0	0	1	1	1	1	1	1	1	1	1	1	1	1	0	0
SRR2060000	0	1	0	0	1	0	0	1	1	1	1	1	1	1	1	1	1	1	1	0	0
SRR2814182	0	1	1	1	1	0	0	1	1	1	1	1	1	1	1	1	1	1	1	0	0
SRR3728769	0	1	1	1	1	0	0	1	1	1	1	1	1	1	1	1	1	1	1	0	0
SRR4147264	1	1	1	0	1	0	0	0	1	1	0	1	1	1	1	1	1	0	1	0	0
SRR4368642	0	0	1	1	1	0	0	1	1	1	1	1	1	1	1	1	1	1	1	0	0
SRR4368753	0	0	1	1	1	0	0	1	1	1	1	1	1	1	1	1	1	1	1	0	0
SRR4368980	0	0	1	1	1	0	0	1	1	1	1	1	1	1	1	1	1	1	1	0	0
SRR4373216	0	0	1	1	1	0	0	1	1	1	1	1	1	1	1	1	1	1	1	0	0
SRR5419829	0	1	1	1	1	0	0	1	1	1	1	1	1	1	1	1	1	1	1	0	0
SRR5481499	0	1	1	1	1	0	0	1	1	1	1	1	1	1	1	1	1	1	1	0	0
SRR5569166	0	0	1	1	1	0	0	1	1	1	1	1	1	1	1	1	1	1	1	0	0
SRR5569173	0	0	1	1	1	0	0	1	1	1	1	1	1	1	1	1	1	1	1	0	0
SRR5569182	0	0	1	1	1	0	0	1	1	1	1	1	1	1	1	1	1	1	1	0	0
SRR5569185	0	0	1	1	1	0	0	1	1	1	1	1	1	1	1	1	1	1	1	0	0
SRR5569197	0	1	1	1	1	0	0	1	1	1	1	1	1	1	1	1	1	1	1	0	0
SRR5569208	0	1	1	1	1	0	0	1	1	1	1	1	1	1	1	1	1	1	1	1	0
SRR5569213	0	0	1	1	1	0	0	1	1	1	1	1	1	1	1	1	1	1	1	0	0
SRR5569226	0	1	1	1	1	0	0	1	1	1	1	1	1	1	1	1	1	1	1	0	0
SRR5569234	0	0	1	0	1	0	0	1	1	1	1	1	1	1	1	1	1	1	1	0	0
SRR5569248	0	0	1	1	1	0	0	1	1	1	1	1	1	1	1	1	1	1	1	0	0
SRR5683165	0	1	1	1	1	0	0	1	1	1	1	1	1	1	1	1	1	1	1	0	0
SRR5683166	0	1	1	1	1	0	0	0	1	1	1	1	1	1	1	1	1	1	1	0	0
SRR5683270	0	1	1	1	1	0	0	1	1	1	1	1	1	1	1	1	1	1	1	0	0
SRR5683272	0	0	0	0	1	0	0	1	1	1	1	1	1	1	1	1	1	1	1	0	0
SRR5683273	0	0	1	1	1	0	0	1	1	1	1	1	1	1	1	1	1	1	1	0	0
SRR5683275	0	0	0	0	1	0	0	1	1	1	1	1	1	1	1	1	1	1	1	0	0
SRR5683276	0	1	1	1	1	0	0	1	1	1	1	1	1	1	1	1	1	1	1	0	0
SRR6164072	0	0	0	0	1	0	0	1	1	1	1	1	1	1	1	1	1	1	1	0	0
U1	0	0	0	0	1	0	0	1	1	1	1	1	1	1	1	1	1	1	1	0	0
U2	0	0	0	0	1	0	0	1	1	1	1	1	1	1	1	1	1	1	1	0	0
U3	0	1	1	0	1	0	0	1	1	1	1	1	1	1	1	1	1	1	1	0	0
U4	0	1	1	0	1	0	0	0	1	1	1	1	1	1	1	1	1	0	1	0	0
U5	0	1	1	0	1	0	0	0	1	1	1	1	1	1	1	1	1	0	1	0	0
U6	0	1	1	0	1	0	0	0	1	1	1	1	1	1	1	1	1	0	1	0	0
U7	1	1	1	0	1	0	1	1	1	1	1	1	1	1	1	1	1	1	1	0	0
U8	1	1	1	0	1	0	1	1	1	1	1	1	1	1	1	1	1	1	1	0	0
XIII1	0	1	1	0	1	0	0	0	1	1	1	1	1	1	1	1	1	0	1	0	0
XIII5	0	1	1	0	1	0	0	0	1	1	1	1	1	1	1	1	1	0	1	0	0
