# Supplementary material for: The phylogenetic landscape and nosocomial spread of the multidrug-resistant opportunist Stenotrophomonas maltophilia
Source: Nat Commun. 2020 Apr 27;11:2044. doi: 10.1038/s41467-020-15123-0 (PMC7184733; doi:10.1038/s41467-020-15123-0)
Supplement: Supplementary file 10 — Source Data [file 41467_2020_15123_MOESM10_ESM.zip › 2020-02-07-Source-Data-File_Fig1bc.xlsx]

## Sheet: clean_ani_out_all
GCA_000072485.1-k279a
677_lib1288	99.7592
678_lib1289	88.3445	88.2606
682_lib1290	93.1862	93.1534	88.1546
683_lib1291	92.4441	92.4106	88.452	92.7407
685_lib1292	88.1168	88.2483	97.7999	88.2947	88.4951
686_lib1293	91.9074	91.9526	88.2748	91.5975	91.7136	88.1726
70759958_SM	91.8861	91.8157	88.2714	91.6338	91.7758	88.2121	97.9875
70765745_SM	94.1022	94.0574	88.2249	92.173	91.8973	88.13	91.6728	91.605
70776747_SM	92.3836	92.4362	88.4281	92.2847	92.3227	88.4171	93.3189	93.2351	91.7497
70777231_SM	92.4271	92.4457	88.372	92.6855	98.7457	88.3805	91.8554	91.7539	91.94	92.3774
70777904_SM	92.4608	92.4853	88.4468	92.1744	92.5274	88.3021	93.2794	93.2684	91.9421	98.8685	92.3499
70785961_SM	92.5501	92.5843	88.3894	92.2565	92.2881	88.5998	93.2651	93.2312	91.8844	98.5539	92.3577	98.571
70791382_SM	98.474	98.4229	88.2031	93.0988	92.3988	88.1745	91.9354	91.8791	94.0045	92.2854	92.4598	92.4852	92.5466
70794895_SM	93.1313	93.0632	88.2718	93.4919	92.5669	88.2817	92.0007	91.9291	92.7322	92.05	92.4581	91.9914	92.0451	93.0024
70817558_SM	91.2749	91.3211	88.3457	91.2699	91.8	88.2497	90.9504	91.0435	91.2521	91.3683	91.774	91.3588	91.4812	91.3215	91.3582
70820413_SM	92.5278	92.5919	88.4424	92.2485	92.29	88.6205	93.2507	93.2366	91.8557	98.564	92.3529	98.5754	99.9121	92.5883	92.0908	91.4491
70825635_SM	93.3957	93.3083	88.2611	91.97	91.8886	88.1991	91.4525	91.5279	95.2286	91.7328	91.7608	91.6135	91.569	93.2647	92.6024	91.1748	91.6116
70829216_SM	97.9477	98.0135	88.2457	93.1173	92.5357	88.128	91.9633	91.8097	93.9791	92.4307	92.4671	92.4959	92.5211	97.9789	92.9291	91.3822	92.5538	93.4009
70832896_SM	91.8024	91.8067	88.4202	91.6711	92.5458	88.4888	92.54	92.4892	91.4353	93.2526	92.535	93.5187	93.5509	91.8562	91.8556	91.4296	93.5746	91.2128	91.804
70836402_SM	93.4404	93.4151	88.3228	92.2502	91.8743	88.2097	91.4947	91.5928	95.2141	91.9662	91.7292	91.6785	91.6025	93.1987	92.7317	91.2551	91.6391	99.3275	93.3248	91.2193
70836614_SM	97.8168	97.8998	88.2883	93.1607	92.4963	88.2221	91.7706	91.8011	93.9017	92.3914	92.4996	92.2814	92.4672	97.7262	93.0376	91.234	92.4239	93.2982	97.8494	91.7269	93.2797
70843004_SM	92.3794	92.4063	88.3933	92.2516	92.247	88.345	93.3026	93.2246	91.6423	99.8729	92.3703	98.8654	98.5173	92.2869	92.0491	91.2995	98.4766	91.6706	92.4121	93.2014	91.9323	92.3572
70857419_SM	91.8355	91.8471	88.3698	91.6258	92.5328	88.3505	92.5108	92.4802	91.4	93.1572	92.5408	93.4556	93.5136	91.847	91.9136	91.4512	93.4183	91.1956	91.8045	98.6976	91.1805	91.6198	93.1776
70858755_SM	97.6005	97.8047	88.2312	93.0233	92.3909	88.196	92.0617	91.9232	94.0499	92.3335	92.3544	92.4789	92.4965	98.2749	93.0059	91.298	92.5484	93.318	97.7769	91.7652	93.406	97.6506	92.2802	91.7802
71022033_SM	98.0893	97.987	88.2637	93.1067	92.4629	88.23	91.8815	91.7708	93.9355	92.4046	92.4508	92.419	92.5081	97.8881	92.9695	91.3813	92.5128	93.241	99.7827	91.6669	93.3378	97.9259	92.3008	91.7389	97.7181
71025487_SM	91.5584	91.615	88.115	91.7614	92.5822	88.1424	90.9716	90.9027	91.2191	91.3061	92.5176	91.2832	91.3118	91.5882	91.7553	91.1294	91.2874	91.1552	91.6035	91.5411	91.1022	91.5312	91.2224	91.4286	91.5808	91.5492
71071387_SM	88.3226	88.3679	98.8695	88.1304	88.3077	97.6264	88.3535	88.1977	88.2102	88.3489	88.265	88.4303	88.5401	88.271	88.3557	88.3047	88.5359	88.2366	88.3663	88.7329	88.1754	88.1698	88.3284	88.583	88.2603	88.2558	88.0994
71188690_SM	92.5399	92.5404	88.4614	92.1427	92.386	88.6528	93.1867	93.2776	91.8681	98.4004	92.4208	98.5158	99.8582	92.5298	92.0152	91.4701	99.8772	91.6773	92.5456	93.5721	91.614	92.4904	98.3351	93.496	92.4433	92.5631	91.3846	88.3695
943195P_S4	92.4385	92.4721	88.5266	92.1948	92.5575	88.3143	93.2982	93.2794	91.9521	98.8772	92.3606	99.9102	98.5634	92.4286	92.1007	91.3464	98.5719	91.6436	92.4853	93.4817	91.6273	92.2822	98.8512	93.4613	92.4352	92.4521	91.2878	88.4613	98.5336
943974Y_S5	91.4956	91.4816	88.3482	91.3616	91.922	88.2864	91.0773	90.9715	91.29	91.4083	91.7857	91.5139	91.3913	91.375	91.3372	99.5272	91.3441	91.3005	91.4175	91.5549	91.2722	91.2917	91.356	91.477	91.2971	91.2284	91.1264	88.3739	91.3664	91.5319
944021Y_S6	92.0867	92.1522	88.282	91.6089	91.7333	88.4298	97.0243	96.7815	91.5967	93.0885	91.7369	93.1783	93.3335	92.0172	91.9391	90.9287	93.3394	91.5537	92	92.5627	91.525	91.8201	93.0232	92.5771	91.9369	91.8877	90.7815	88.4792	93.2881	93.1812	91.0372
944632W_S7	91.4437	91.4261	88.3273	91.3585	91.9141	88.2266	91.0691	91.0169	91.2923	91.3735	91.7252	91.5298	91.3342	91.3503	91.3315	99.4956	91.356	91.2729	91.4157	91.5428	91.2754	91.3121	91.369	91.483	91.3235	91.1918	91.157	88.3456	91.354	91.5627	99.9307	91.0455
944796D_S8	91.4897	91.4169	88.2919	91.3248	91.9166	88.2551	90.9987	91.0367	91.2586	91.3971	91.7969	91.51	91.3616	91.3155	91.3603	99.5029	91.3141	91.2988	91.4379	91.5197	91.2488	91.2771	91.3896	91.5065	91.2521	91.227	91.1923	88.3835	91.3681	91.4775	99.9158	91.0433	99.9145
945570W_S1	91.4326	91.3451	88.3161	91.2338	91.8481	88.1996	91.0297	90.9779	91.2225	91.3437	91.7428	91.4532	91.3238	91.2852	91.295	99.4742	91.2801	91.2982	91.3182	91.4007	91.2371	91.2266	91.3327	91.3586	91.2274	91.1267	91.1181	88.3352	91.3159	91.4586	99.8974	90.9721	99.8885	99.8745
945681R_S9	92.0821	92.1132	88.2973	91.6409	91.6861	88.5013	97.0324	96.6926	91.6298	93.0751	91.7014	93.1902	93.3457	92.0354	91.9236	90.8913	93.3553	91.5286	91.9927	92.5543	91.5682	91.8361	93.0672	92.5969	91.9452	91.8329	90.8285	88.5001	93.321	93.1483	91.0374	99.9351	91.0093	91.0248	90.9888
CF112_lib1021	97.9068	97.9941	88.2105	93.0096	92.485	88.2035	91.9068	91.8063	93.9727	92.3277	92.3612	92.497	92.517	97.9106	92.9907	91.3129	92.5703	93.2723	99.784	91.9586	93.2385	97.8451	92.2548	91.8935	97.6655	99.769	91.5632	88.2963	92.5515	92.451	91.2804	92.015	91.3026	91.3138	91.2439	92.0108
CF148_lib1022	97.9655	98.0589	88.2305	93.1529	92.5002	88.2174	91.968	91.816	94.0103	92.4444	92.4609	92.486	92.5352	97.9594	92.9761	91.3766	92.5939	93.3667	99.8412	91.8223	93.3502	97.8672	92.3639	91.8708	97.7734	99.8082	91.5966	88.3107	92.5846	92.4387	91.3386	91.9928	91.3527	91.3401	91.2803	91.9481	99.7974
CF341_lib1023	97.9959	98.2152	88.3119	93.0808	92.4743	88.2864	91.8992	91.773	94.0558	92.3423	92.5251	92.3259	92.4908	98.032	93.0423	91.4181	92.5493	93.3487	98.2715	91.7868	93.3261	97.7845	92.2756	91.7991	97.6794	98.2246	91.6239	88.1597	92.6384	92.3077	91.3401	92.0017	91.3558	91.3283	91.2414	92.0429	98.1937	98.3229
CF346_lib1024	97.9847	98.0178	88.2549	93.1971	92.5231	88.1652	91.9405	91.8306	93.986	92.4392	92.4477	92.5178	92.5584	97.9417	92.9487	91.3365	92.5686	93.327	99.8537	91.8549	93.3391	97.879	92.3525	91.8208	97.7947	99.7761	91.5933	88.4314	92.5948	92.487	91.3371	91.9767	91.2989	91.3171	91.222	91.9948	99.7993	99.8264	98.2964
CF398_lib1025	98.0194	98.2181	88.3356	93.1176	92.4393	88.3188	91.9046	91.8688	94.0972	92.3611	92.5693	92.3444	92.538	98.033	93.064	91.4321	92.6329	93.3567	98.334	91.8047	93.3597	97.8053	92.2961	91.8342	97.6738	98.2234	91.6417	88.2529	92.6249	92.3676	91.3654	92.0725	91.3898	91.356	91.2807	92.0065	98.1759	98.3222	99.9391	98.2991
DRR033224	91.7091	91.7049	88.4387	91.4345	91.6047	88.3676	92.6603	92.5974	91.2669	93.7635	91.5284	93.7144	93.6907	91.6784	91.5009	91.0539	93.7304	91.1125	91.7234	92.1246	91.2314	91.6767	93.6951	92.0562	91.6658	91.7158	90.76	88.3244	93.7572	93.7269	90.9533	92.497	91.0246	90.9399	90.9805	92.5301	91.7057	91.7058	91.7253	91.7917	91.6872
DSM50170_lib1013	97.7373	97.9917	88.2037	93.1018	92.4691	88.3993	91.8636	91.7464	93.9767	92.3685	92.3659	92.3715	92.5722	97.7306	92.9816	91.2438	92.6364	93.355	97.8968	91.7935	93.3325	97.6574	92.3319	91.7494	97.3954	97.9781	91.6166	88.2814	92.6274	92.3219	91.3917	92.0782	91.4176	91.4134	91.3584	92.1755	97.786	97.8977	97.8886	97.8764	97.939	91.6378
e19_lib1300	88.3856	88.3624	87.1851	88.3765	88.5677	87.142	88.2469	88.1582	88.3938	88.4156	88.5861	88.4957	88.4132	88.2729	88.4009	88.4769	88.3869	88.4048	88.3173	88.4421	88.3868	88.3061	88.4053	88.3909	88.3721	88.3051	88.6432	87.1169	88.4799	88.462	88.5074	88.2484	88.4994	88.4557	88.4712	88.2426	88.2759	88.3151	88.3602	88.2653	88.4204	88.2686	88.302
ERR1015331	92.5727	92.6731	88.4385	92.3663	92.3839	88.8476	93.1916	93.2638	91.933	98.3716	92.2557	98.4053	99.6405	92.6765	92.0923	91.3903	99.6272	91.5546	92.7207	93.373	91.5943	92.5084	98.3331	93.4067	92.6184	92.593	91.3625	88.5452	99.5668	98.4027	91.3545	93.3979	91.3455	91.357	91.2858	93.4109	92.7124	92.7567	92.5687	92.7582	92.6432	93.6586	92.6794	88.4458
ERR1015340	91.7051	91.7544	88.4839	91.5216	91.465	88.6125	92.6271	92.6193	91.3779	93.5772	91.5144	93.6201	93.7675	91.8288	91.4715	91.0858	93.8054	91.1274	91.7791	92.2792	91.1757	91.7003	93.5095	92.1749	91.7399	91.757	90.7315	88.461	93.7635	93.6156	90.9945	92.6441	90.9846	91.0022	90.9087	92.7017	91.6995	91.773	91.6777	91.7924	91.7554	98.615	91.7126	88.2657	93.7361
ERR1015402	92.7691	92.7977	88.2746	92.9804	94.4457	88.1645	91.5693	91.6431	91.9098	92.2906	94.4415	92.1157	92.2845	92.9008	93.4125	91.602	92.3209	91.8395	92.8316	92.7705	91.9819	92.7609	92.2039	92.6994	92.842	92.8785	93.3227	88.156	92.3148	92.1516	91.5456	91.6603	91.584	91.583	91.5636	91.603	92.6388	92.7803	92.923	92.7415	92.9499	91.3401	92.8091	88.449	92.148	91.5455
ERR1015425	92.5097	92.5685	88.4764	92.1703	92.4183	88.5948	93.2669	93.2161	91.9205	98.4563	92.2951	98.6111	99.8332	92.5256	92.0379	91.3865	99.8101	91.6748	92.7675	93.4898	91.5564	92.4338	98.3969	93.441	92.5351	92.5088	91.4771	88.6192	99.734	98.6445	91.407	93.3105	91.3987	91.3515	91.3691	93.3486	92.6577	92.6992	92.5376	92.6978	92.6137	93.7141	92.7045	88.4646	99.7444	93.7095	92.3249
ERR1512532	91.6617	91.6033	88.1721	91.5965	92.4851	88.0411	90.9243	90.8459	91.2196	91.2846	92.4816	91.3059	91.3802	91.5758	91.6252	91.1597	91.3458	91.1209	91.5636	91.434	91.0769	91.3778	91.193	91.4973	91.5928	91.4653	97.8293	88.1431	91.2501	91.2632	91.2869	90.8693	91.3025	91.3148	91.2124	90.8605	91.5369	91.582	91.4581	91.5921	91.5186	90.7199	91.6156	88.5174	91.411	90.7803	93.1169	91.3736
ERR1891189	92.9617	92.9019	88.1898	92.4046	91.9063	88.0933	92.9544	92.8833	92.1717	92.4446	91.8223	92.523	92.5399	93.0122	93.6462	90.9107	92.5359	91.8349	92.9336	91.8122	91.9062	92.8198	92.4408	91.7732	92.9963	92.7984	91.2083	88.3385	92.4679	92.5051	91.0453	93.0206	91.0317	90.9791	90.8905	92.9628	92.8358	92.8895	92.8289	92.936	92.8505	92.1026	92.8216	88.2072	92.5428	92.0617	92.4225	92.5082	91.2624
ERR1891469	93.0005	92.9016	88.2272	92.436	91.9738	88.0733	92.9264	92.9159	92.2259	92.4568	91.8474	92.5714	92.5228	92.9844	93.6373	90.9187	92.5599	91.8502	92.949	91.7924	91.9048	92.8126	92.436	91.7991	93.0295	92.8435	91.2289	88.3347	92.4203	92.5303	91.0342	93.0466	91.0251	90.9642	90.9342	92.9709	92.8112	92.9359	92.9042	92.9241	92.8807	92.1032	92.8469	88.1962	92.5249	92.0945	92.3986	92.5462	91.2483
ERR1891474	92.9543	92.9416	88.2545	92.3575	91.8566	88.0684	92.8987	92.9054	92.2061	92.4209	91.7773	92.5416	92.5268	93.0396	93.608	90.9417	92.5353	91.8642	92.9112	91.7442	91.9102	92.7817	92.4014	91.7661	93.0311	92.8471	91.2077	88.2759	92.4586	92.5056	91.0132	93.0121	90.9876	91.0287	90.9215	92.9284	92.8534	92.9168	92.8566	92.9352	92.8751	92.0693	92.8405	88.1803	92.5113	92.1088	92.3916	92.5115	91.2063
ERR1891508	98.2491	98.2005	88.2919	93.1715	92.4664	88.2269	91.92	91.8389	94.1695	92.3138	92.5534	92.3839	92.4671	98.039	93.0275	91.2875	92.5039	93.3043	97.9987	91.8866	93.3882	97.8665	92.3	91.7789	97.7279	98.108	91.582	88.1895	92.5443	92.4013	91.3543	91.9966	91.2835	91.2672	91.2598	91.9739	97.9217	98.0634	98.3284	97.945	98.3392	91.6478	97.802	88.3653	92.4784	91.8277	92.9302	92.4463	91.4827
ERR1891512	92.2957	92.219	88.5393	92.0908	93.4373	88.5822	93.1244	93.1664	91.8624	94.3285	93.4171	94.4088	94.446	92.2475	92.1319	91.8856	94.4844	91.7454	92.2554	94.4846	91.7102	92.0765	94.3227	94.5362	92.1603	92.0846	91.8859	88.7523	94.3903	94.4029	92.0088	93.1246	91.9597	92.0191	91.9022	93.1637	92.1848	92.2522	92.1348	92.2188	92.184	92.7616	92.1557	88.7597	94.3888	92.8077	92.9061	94.4407	91.9382
F11_lib1301	91.5368	91.5949	88.1997	91.6245	92.5555	88.0958	90.9073	90.8901	91.1163	91.3537	92.4497	91.3183	91.2906	91.4841	91.6858	91.1337	91.2421	91.2249	91.5794	91.4554	91.1432	91.4916	91.2864	91.389	91.4513	91.4312	98.2505	88.082	91.3284	91.34	91.0999	90.8733	91.1567	91.1545	91.125	90.8908	91.5066	91.6368	91.378	91.6655	91.4294	90.7065	91.6114	88.6113	91.2519	90.7478	93.1856	91.2644	97.8
GCA_000020665.1	91.6313	91.5535	88.1273	91.7324	92.6394	88.137	90.8497	90.9482	91.2019	91.3089	92.518	91.3818	91.3199	91.5488	91.7345	91.0729	91.2806	91.1932	91.5841	91.5244	91.174	91.5281	91.282	91.4548	91.568	91.5753	98.3994	88.0734	91.3688	91.3639	91.14	90.9102	91.1209	91.1293	91.1253	90.9077	91.5542	91.6402	91.579	91.5564	91.609	90.756	91.5798	88.5358	91.29	90.8487	93.2524	91.3282	97.9785
GCA_000223885.1	92.2661	92.1776	88.6286	92.211	93.4664	88.5262	93.0882	93.1824	91.896	94.5017	93.5283	94.5211	94.398	92.1661	92.1136	92.0111	94.4397	91.7215	92.1861	94.433	91.736	92.1069	94.4547	94.4184	92.1678	92.2366	91.9296	88.463	94.4961	94.5469	91.9895	92.9039	92.023	91.9861	91.9823	92.8795	92.1939	92.199	92.1713	92.1931	92.2109	92.703	92.1925	88.7417	94.3848	92.729	92.9764	94.4616	91.8463
GCA_000237025.2	92.8543	92.832	87.98	93.263	92.3643	87.9689	91.7309	91.6919	92.5667	91.7977	92.3284	91.8382	91.7485	92.7914	97.8862	90.9802	91.8161	92.3716	92.6675	91.6702	92.5011	92.7504	91.7111	91.5593	92.8002	92.7621	91.5064	87.9452	91.7928	91.8385	91.0375	91.6589	91.0583	91.0929	91.0132	91.6581	92.648	92.6656	92.7641	92.7214	92.8329	91.213	92.7978	88.1966	91.8411	91.1387	93.1906	91.8721	91.4296
GCA_000284595.1	92.2727	92.3417	88.4494	92.3978	92.3497	88.5085	93.2253	93.2233	91.7907	98.9552	92.3147	98.839	98.562	92.332	92.0971	91.4301	98.5567	91.5921	92.3588	93.2283	91.7753	92.282	98.8795	93.2265	92.3316	92.4376	91.2808	88.3535	98.3741	98.8217	91.3298	93.062	91.3009	91.284	91.2684	93.0904	92.2492	92.3771	92.2727	92.3814	92.2849	93.7184	92.3087	88.4908	98.413	93.8216	92.3562	98.5941	91.2532
GCA_000287935.1	98.0673	97.979	88.2961	93.3687	92.5539	88.3159	91.8708	91.824	93.976	92.5589	92.4889	92.5077	92.4436	97.9325	93.0219	91.3865	92.5194	93.3185	99.7679	91.6877	93.6069	97.9769	92.539	91.6784	97.7673	99.7784	91.5236	88.2701	92.4661	92.5283	91.3151	91.9603	91.2984	91.3056	91.2048	91.947	99.5773	99.7764	98.2361	99.7359	98.2888	91.7751	97.9935	88.3949	92.6196	91.8362	92.9627	92.5081	91.5068
GCA_000344215.1	98.1013	98.1488	88.3517	93.1506	92.5345	88.2725	91.9382	91.8671	94.0446	92.4716	92.5745	92.5544	92.6034	97.9246	92.9718	91.4208	92.6109	93.3429	98.2337	91.9917	93.3751	98.0347	92.4377	91.9218	97.6891	98.2703	91.6955	88.4493	92.6528	92.5173	91.4592	92.1056	91.4771	91.4725	91.4164	92.1026	98.1662	98.3402	98.0988	98.2532	98.1399	91.866	98.0507	88.4415	92.587	91.8142	92.8725	92.5869	91.6254
GCA_000346445.1	91.931	91.9229	88.1942	91.6234	91.8112	88.2329	98.2957	97.9827	91.5715	93.2421	91.7279	93.2133	93.1862	91.9227	92.0209	90.8949	93.1884	91.491	91.8343	92.4601	91.5296	91.7792	93.2036	92.5037	91.9468	91.8149	90.9291	88.1519	93.2409	93.2119	90.9412	96.8788	90.9544	90.9139	90.9067	96.865	91.8002	91.8774	91.8747	91.8765	91.8797	92.6212	91.8266	88.2115	93.2166	92.6062	91.6042	93.2217	90.823
GCA_000382065.1	92.98	92.8629	88.2283	92.5434	91.9715	88.1079	92.7786	92.6873	92.1433	92.4577	91.9585	92.4583	92.4687	92.9536	94.0329	90.948	92.4597	91.9047	92.8207	91.7173	91.9955	92.8735	92.3974	91.7155	93.0059	92.8434	91.2184	88.1851	92.4458	92.5025	90.9591	92.7935	90.9775	90.9536	90.8889	92.8116	92.7701	92.8537	92.9277	92.8321	92.9144	92.0282	92.8405	88.3913	92.48	92.0816	92.4215	92.4491	91.13
GCA_000455625.1	97.4316	97.4731	88.1132	92.9353	92.212	88.1719	91.8957	91.7748	93.9392	92.1607	92.1748	92.1814	92.5004	97.3337	92.8641	91.2513	92.5156	93.2416	97.4174	91.7728	93.3419	97.4665	92.144	91.7564	98.3605	97.4617	91.4274	88.3619	92.4231	92.1899	91.2176	91.9588	91.1963	91.2234	91.171	91.9478	97.4185	97.4993	97.4136	97.5095	97.4313	91.598	97.2885	88.2646	92.4931	91.6196	92.6948	92.4373	91.3767
GCA_000455685.1	92.8443	92.9106	87.9882	92.2656	91.7172	88.0422	92.728	92.6042	92.0587	92.3845	91.7718	92.4126	92.4293	92.8008	93.3804	90.7911	92.3766	91.7476	92.8314	91.6962	91.7343	92.7089	92.3932	91.6083	92.829	92.662	90.843	88.1774	92.302	92.4092	90.8924	92.9762	90.8548	90.8252	90.8224	92.9139	92.7061	92.8628	92.7186	92.8188	92.7187	92.0142	92.7534	88.0724	92.4234	92.0116	92.1131	92.4533	90.9656
GCA_000499565.1	97.4618	97.5851	88.2055	93.0799	92.3266	88.2931	91.9958	91.8981	94.0273	92.2867	92.245	92.2459	92.4702	97.4886	92.947	91.2529	92.553	93.4385	97.5431	91.7483	93.3857	97.5865	92.1862	91.7616	98.4721	97.6657	91.4679	88.372	92.5418	92.2401	91.3072	92.0157	91.3269	91.3249	91.3101	92.0484	97.5805	97.6145	97.5522	97.6279	97.5601	91.6231	97.3918	88.4097	92.5386	91.6556	92.7824	92.5068	91.4378
GCA_000543365.1	88.4611	88.4137	87.3209	88.5268	88.6314	87.2197	88.3458	88.2714	88.4865	88.4954	88.6138	88.5458	88.4596	88.4279	88.4333	88.5644	88.4396	88.4875	88.4213	88.487	88.4677	88.3815	88.453	88.4084	88.4778	88.4752	88.6294	87.3065	88.538	88.517	88.5875	88.301	88.6459	88.6351	88.5801	88.3111	88.3688	88.4295	88.4915	88.3745	88.4777	88.3831	88.4109	93.9668	88.4012	88.414	88.589	88.4763	88.6596
GCA_000597745.1	97.607	97.8436	88.0127	92.884	92.3079	88.2559	91.6748	91.5744	93.8013	92.126	92.2375	92.2372	92.4382	97.6068	92.7697	91.1181	92.4637	93.2134	97.7226	91.6106	93.1614	97.4928	92.2175	91.594	97.1975	97.8424	91.4487	88.1401	92.4273	92.1897	91.2257	91.8864	91.2295	91.2095	91.2435	91.9545	97.6785	97.7345	97.7249	97.6824	97.7265	91.4486	99.7033	88.1571	92.4566	91.5263	92.5553	92.5441	91.3787
GCA_000611735.2	92.4327	92.4707	88.3262	92.0087	92.2892	88.3063	93.0896	93.1167	91.7557	98.3602	92.2432	98.4326	98.4727	92.5724	91.9386	91.3213	98.4847	91.4341	92.4376	93.2271	91.5098	92.3415	98.3558	93.2669	92.3515	92.4342	91.1872	88.2854	98.4011	98.4075	91.3381	92.9764	91.3306	91.3178	91.2849	93.0806	92.4403	92.4592	92.4464	92.5004	92.525	93.6193	92.338	88.3444	98.35	93.5835	92.1447	98.5042	91.2321
GCA_000613205.1	88.331	88.3371	87.3716	88.6016	88.664	87.286	88.2818	88.2158	88.4546	88.4361	88.6204	88.483	88.4153	88.3888	88.455	88.645	88.4146	88.448	88.3396	88.4449	88.4909	88.3264	88.4868	88.3619	88.346	88.3554	88.6401	87.2815	88.519	88.4903	88.6201	88.1795	88.6287	88.6661	88.6201	88.2095	88.3392	88.3433	88.4035	88.3738	88.3734	88.4217	88.3284	93.9075	88.5288	88.357	88.5331	88.5234	88.6647
GCA_000742995.1	97.8539	98.0369	88.2455	93.093	92.5242	88.3978	91.8698	91.7811	94.0181	92.4265	92.3876	92.4324	92.6487	97.7671	93.06	91.3673	92.6911	93.4227	97.9479	91.8405	93.3501	97.6984	92.443	91.7652	97.4296	98.0272	91.6601	88.3324	92.6468	92.4031	91.4756	92.1747	91.4342	91.4448	91.4189	92.1597	97.8565	97.945	97.9096	97.8658	97.9466	91.6819	99.9094	88.321	92.7179	91.8028	92.841	92.7545	91.5935
GCA_000758465.1	92.7134	92.6811	88.2939	92.7685	94.5614	88.212	91.5732	91.5945	91.7888	92.0879	94.5476	92.1655	92.0444	92.5352	93.4084	91.4844	92.0333	91.713	92.626	92.4073	91.721	92.6959	92.0583	92.3173	92.6273	92.6857	93.5342	88.239	92.1167	92.1213	91.4367	91.5207	91.5182	91.4589	91.448	91.5572	92.6541	92.6732	92.7272	92.6188	92.7253	91.3824	92.6625	88.4485	92.0609	91.3988	97.1194	92.0653	93.2953
GCA_000788095.1	93.0882	92.9725	88.1539	93.5394	92.5518	88.1921	91.9225	91.9377	92.7138	91.9789	92.533	92.0598	92.0416	92.9297	98.0345	91.3168	92.0825	92.6164	92.9021	91.8042	92.7374	92.9836	91.9775	91.8585	93.0484	92.871	91.7344	88.1445	92.0395	92.0819	91.3349	91.8882	91.3341	91.3344	91.2991	91.8817	92.8901	92.9536	92.9518	92.9153	92.9505	91.4502	93.0178	88.3137	92.0762	91.4501	93.4609	92.0175	91.6345
GCA_000877275.1	98.2318	98.1229	88.3419	93.0831	92.4452	88.249	91.984	91.8017	94.0368	92.3226	92.5092	92.3799	92.5639	97.9916	93.0482	91.2722	92.6058	93.1991	98.0026	91.9802	93.2787	97.7618	92.2746	91.9521	97.6863	98.0077	91.5454	88.5041	92.4686	92.3952	91.4203	92.0969	91.4048	91.3898	91.3633	92.1151	97.9599	98.0161	98.1926	98.0036	98.2028	91.6265	97.866	88.3079	92.5566	91.8018	92.9272	92.5233	91.6066
GCA_000978875.1	92.2498	92.317	88.3553	92.17	92.2339	88.3903	93.2348	93.1432	91.6261	99.7399	92.3014	98.7914	98.4692	92.2095	91.9663	91.2392	98.4507	91.4944	92.2861	93.0625	91.7665	92.2894	99.7275	93.0809	92.2026	92.3387	91.1357	88.1625	98.1893	98.8178	91.3537	92.9877	91.302	91.3211	91.2428	93.0181	92.1813	92.252	92.2035	92.3219	92.2483	93.6851	92.2067	88.3829	98.2675	93.4256	92.217	98.3597	91.1155
GCA_001068535.1	98.1507	98.3283	88.1122	92.9875	92.2557	88.1425	91.9106	91.7139	93.9002	92.2043	92.2978	92.3398	92.4543	99.6729	92.8954	91.2246	92.4575	93.1026	97.8174	91.7052	93.2704	97.6258	92.1361	91.7441	98.0881	97.7644	91.4637	88.1675	92.4514	92.3205	91.2541	91.8935	91.2823	91.3022	91.2071	91.9262	97.7234	97.8548	97.9285	97.7923	97.9387	91.5364	97.5587	88.1831	92.5147	91.6471	92.7781	92.4224	91.399
GCA_001068765.1	92.1292	92.1177	88.3044	91.751	91.746	88.2538	95.9217	95.8823	91.6534	93.4877	91.7121	93.51	93.4887	92.1577	92.0406	91.0518	93.5176	91.5176	92.0798	92.4305	91.541	92.0027	93.4432	92.4673	92.0355	92.0793	90.9915	88.3106	93.5123	93.538	91.0081	96.0926	91.0487	91.0394	90.9615	96.1265	92.1042	92.0973	92.0946	92.1425	92.1101	93.1434	91.9894	88.2508	93.5104	93.218	91.7262	93.5183	90.8926
GCA_001068915.1	97.7659	97.8381	88.2643	93.1845	92.5136	88.3134	91.9691	91.7916	94.063	92.4174	92.4567	92.4081	92.5803	97.7085	92.9933	91.33	92.6181	93.2851	97.9701	91.8193	93.2825	98.6843	92.356	91.7938	97.6319	97.9894	91.6327	88.4732	92.4938	92.3628	91.3287	91.9999	91.3723	91.3753	91.2763	92.0014	98.0303	98.0528	97.9023	98.0827	97.9191	91.69	97.5925	88.3157	92.8103	91.7497	92.8259	92.8287	91.6054
GCA_001068965.1	88.1828	88.1681	87.008	88.247	88.3121	87.0428	88.0283	88.0116	88.2738	88.2619	88.3832	88.2286	88.2045	88.1644	88.2207	88.3892	88.2101	88.2112	88.1566	88.2158	88.281	88.1376	88.2645	88.1944	88.1203	88.1631	88.3753	86.9568	88.3823	88.2352	88.3767	88.0097	88.3714	88.3755	88.3538	88.0343	88.1395	88.1553	88.1921	88.1716	88.1979	88.0798	88.1267	93.4993	88.2261	88.1077	88.2533	88.2542	88.4551
GCA_001069005.1	97.4397	97.5197	88.1157	92.9952	92.297	88.1785	91.8669	91.7225	93.8779	92.2151	92.2334	92.1414	92.4912	97.3008	92.8209	91.2878	92.4606	93.2872	97.463	91.6724	93.2732	97.4503	92.1418	91.6363	98.4261	97.6074	91.4162	88.2437	92.446	92.1234	91.2416	91.8788	91.2893	91.3013	91.1864	91.8663	97.5318	97.6034	97.5081	97.5228	97.4915	91.5395	97.2892	88.2216	92.543	91.607	92.6507	92.4266	91.4057
GCA_001069105.1	97.9802	98.2165	88.0314	92.776	92.1392	87.9042	91.7586	91.5617	93.768	92.0645	92.144	92.2206	92.3028	99.5263	92.8325	91.0828	92.3477	93.0434	97.7136	91.5778	93.1274	97.4702	92.0863	91.5761	97.9704	97.6332	91.3463	87.9156	92.3443	92.2286	91.115	91.7252	91.1612	91.1563	91.0965	91.7941	97.584	97.7464	97.7814	97.6724	97.8225	91.4344	97.396	88.0782	92.3924	91.5155	92.6807	92.285	91.2713
GCA_001069235.1	92.1443	92.2512	88.3264	92.0407	92.1167	88.1825	92.8961	93.0642	91.592	98.2318	92.1025	98.2521	98.7322	92.2718	91.876	91.2996	98.6912	91.3305	92.2467	93.1438	91.3473	92.1482	98.1917	93.1285	92.212	92.1967	91.2239	88.1535	98.6782	98.238	91.1874	92.775	91.1722	91.0905	91.0982	92.835	92.2376	92.2648	92.1659	92.2747	92.2294	93.5123	92.1659	88.3127	98.4364	93.4438	91.8567	98.6657	91.1809
GCA_001069295.1	97.3851	97.3655	88.1683	93.1161	92.3261	88.0887	91.8673	91.762	93.9451	92.3358	92.2663	92.2291	92.339	97.3226	92.9214	91.3187	92.3524	93.3371	97.4586	91.6185	93.5149	97.4035	92.2968	91.5832	98.0711	97.5561	91.4952	88.1287	92.3307	92.2017	91.1978	91.918	91.2037	91.1676	91.1235	91.9265	97.2413	97.5874	97.5438	97.4988	97.5538	91.5698	97.2121	88.2627	92.3408	91.7362	92.9406	92.2959	91.4112
GCA_001069345.1	91.9733	91.8919	88.1973	91.6498	91.6187	88.1319	95.8166	95.763	91.5214	93.3865	91.6169	93.4193	93.3712	92.0092	91.8892	90.903	93.3487	91.3993	91.9102	92.3728	91.406	91.8857	93.3604	92.3704	91.9289	91.9332	90.7748	88.1291	93.4182	93.4201	90.8441	96.0059	90.8981	90.8804	90.8441	95.9716	91.9557	91.9393	92.019	91.991	91.9977	93.0201	91.8458	88.2024	93.3866	93.053	91.5762	93.3802	90.7553
GCA_001069405.1	92.0361	92.0034	88.1972	91.7298	91.6998	88.1516	95.8441	95.7981	91.5688	93.4583	91.6718	93.4835	93.3839	92.0456	91.9151	90.9682	93.4162	91.4153	91.9662	92.3857	91.4445	91.9698	93.3567	92.3703	91.9843	91.9896	90.8883	88.2055	93.4745	93.4696	90.942	95.9716	90.9812	90.9462	90.8853	96.0136	91.9921	92.0065	91.9921	92.038	92.0218	93.0893	91.9148	88.1929	93.4592	93.0902	91.6203	93.449	90.805
GCA_001069435.1	91.9636	91.9615	88.1557	91.6509	91.6625	87.9903	95.7797	95.6731	91.4545	93.4007	91.6367	93.4555	93.3582	91.9407	91.8548	90.8832	93.3231	91.2955	91.8004	92.3359	91.3734	91.8714	93.3637	92.2989	91.9391	91.8384	90.8546	88.0781	93.3635	93.4317	90.7977	95.9423	90.7954	90.8285	90.7673	95.9013	91.8548	91.7834	91.9178	91.82	91.8691	92.9845	91.851	88.1376	93.3603	93.044	91.5778	93.3394	90.819
GCA_001069555.1	98.1854	98.2433	88.159	92.9581	92.3256	88.0116	91.7679	91.7013	93.9356	92.1047	92.3463	92.3569	92.3636	99.1865	92.9074	91.2108	92.3277	93.143	97.7371	91.6811	93.147	97.5881	92.1494	91.7599	98.0822	97.8379	91.4608	88.1301	92.3593	92.3536	91.2213	91.9402	91.2556	91.2162	91.2082	91.8937	97.6949	97.838	97.7661	97.7697	97.7789	91.6011	97.5095	88.2083	92.4227	91.5415	92.7519	92.3682	91.3574
GCA_001069565.1	92.3644	92.425	88.3782	92.1153	92.2376	88.2249	93.0778	93.1773	91.6799	98.3712	92.2174	98.3854	98.8407	92.4142	91.9942	91.4166	98.8126	91.5566	92.388	93.286	91.5032	92.319	98.3717	93.2681	92.4207	92.3311	91.3676	88.2396	98.7891	98.3954	91.3371	92.9846	91.3128	91.3105	91.3256	92.9743	92.3148	92.3583	92.3207	92.3555	92.3685	93.5999	92.3338	88.2998	98.6625	93.5488	92.069	98.733	91.2145
GCA_001069595.1	92.3294	92.3661	88.3086	92.0918	92.1629	88.2319	93.0423	93.0893	91.63	98.3456	92.1249	98.3509	98.8084	92.3295	91.981	91.3414	98.7963	91.5707	92.3784	93.2322	91.4857	92.2386	98.3176	93.2283	92.2934	92.289	91.2708	88.1929	98.7571	98.3462	91.2393	92.9419	91.266	91.3014	91.2469	92.9457	92.287	92.3605	92.3296	92.3319	92.3455	93.5373	92.2682	88.3266	98.6541	93.5319	92.0238	98.7432	91.2002
GCA_001069605.1	98.1809	98.3025	88.157	92.9908	92.3254	88.081	91.8204	91.7763	93.9712	92.1722	92.4409	92.3783	92.3945	99.1991	92.9173	91.1985	92.414	93.2178	97.7543	91.7433	93.1982	97.609	92.1394	91.7646	98.1129	97.8362	91.4503	88.1255	92.4288	92.3455	91.2976	91.9642	91.2996	91.2827	91.2673	91.9657	97.7146	97.8301	97.7805	97.7879	97.7654	91.5981	97.5178	88.1665	92.475	91.6096	92.753	92.4259	91.3596
GCA_001069645.1	92.9861	92.8872	88.3217	92.7634	94.3537	88.2838	91.6934	91.5993	91.9086	92.0817	94.3263	92.2563	92.2293	92.8183	93.4305	91.4755	92.2236	91.8125	92.9246	92.8107	91.7531	92.7616	92.0793	92.7672	92.8381	92.7469	93.3214	88.373	92.2084	92.2943	91.5697	91.7124	91.5595	91.6541	91.5036	91.6655	92.8794	92.9338	92.8033	92.9271	92.8311	91.3673	92.9006	88.4669	92.2536	91.4764	98.2096	92.2572	93.2143
GCA_001069685.1	92.2401	92.2665	88.3452	92.2265	92.2133	88.2694	93.2148	93.1392	91.5695	99.6679	92.3181	98.6856	98.3629	92.2074	91.93	91.2287	98.3965	91.6349	92.2003	93.1659	91.827	92.174	99.6468	93.0398	92.2043	92.2633	91.1618	88.2667	98.2261	98.706	91.3374	92.969	91.2701	91.343	91.2235	92.9984	92.0852	92.1969	92.155	92.1892	92.1876	93.6196	92.202	88.3591	98.1608	93.418	92.1907	98.287	91.1388
GCA_001069715.1	98.2106	98.3314	88.2125	92.9844	92.3584	88.0809	91.7995	91.7088	94.016	92.1805	92.4024	92.4241	92.3885	99.2365	92.9388	91.2566	92.4206	93.1947	97.7782	91.7275	93.1897	97.6009	92.1564	91.7648	98.1284	97.8697	91.4384	88.1474	92.3847	92.3606	91.2995	91.9546	91.2977	91.3086	91.2438	91.9428	97.7324	97.8335	97.7608	97.7934	97.7853	91.5996	97.527	88.2106	92.4522	91.6025	92.76	92.3666	91.3644
GCA_001069755.1	98.0044	98.1227	87.9578	92.7842	92.1595	87.8431	91.6217	91.4879	93.7736	91.9679	92.2451	92.1878	92.2345	98.9924	92.7007	91.0779	92.2991	92.9975	97.6325	91.4948	93.0303	97.4048	91.935	91.5731	97.9869	97.6955	91.2322	88.0155	92.2397	92.1826	91.1	91.7752	91.1578	91.0936	91.0565	91.8149	97.5441	97.6871	97.6487	97.6558	97.6156	91.3876	97.3792	88.0772	92.2423	91.4671	92.5747	92.2466	91.1543
GCA_001070185.1	92.0199	92.0412	88.2527	91.7265	91.6877	88.1601	95.8494	95.8228	91.5237	93.425	91.6814	93.4722	93.3918	92.0093	91.822	90.9624	93.4333	91.4382	91.9637	92.3609	91.4471	91.9191	93.3929	92.3997	91.9612	91.9861	90.8476	88.1513	93.4728	93.4568	90.9374	96.0187	90.9066	90.9603	90.9689	96.0254	91.9784	91.982	92.02	92.0118	92.0078	93.1082	91.888	88.1975	93.4412	93.1249	91.6375	93.4565	90.8165
GCA_001070325.1	91.5486	91.6554	88.3512	91.5592	91.4224	88.3269	92.6154	92.5565	91.2153	93.7719	91.5479	93.5446	93.531	91.6349	91.37	90.8847	93.5914	91.0815	91.7394	91.9266	91.3004	91.6852	93.6974	91.9115	91.6544	91.6647	90.8127	88.2264	93.5346	93.5689	90.9196	92.4651	90.8566	90.8653	90.8149	92.509	91.6398	91.7377	91.7157	91.7394	91.6955	98.4493	91.5658	88.1715	93.5661	99.3376	91.527	93.6555	90.7153
GCA_001070785.1	93.2007	93.2458	88.1012	91.8345	91.6528	88.089	91.394	91.3089	95.0593	91.4132	91.5385	91.425	91.5543	93.1035	92.5067	91.1546	91.6067	99.0171	93.2536	91.222	99.098	93.1106	91.4271	91.1171	93.3011	93.116	91.1466	88.2023	91.5541	91.4341	91.1402	91.5322	91.1487	91.1335	91.1124	91.5478	93.2266	93.2775	93.1812	93.2505	93.1668	90.9423	93.1843	88.1754	91.5804	91.0498	91.7563	91.6772	91.0541
GCA_001070945.1	92.6702	92.7077	88.2498	92.8167	94.447	88.1913	91.4849	91.5541	91.8704	92.0534	94.4893	92.0035	92.1733	92.6548	93.4321	91.4231	92.1884	91.6717	92.6899	92.3799	91.8305	92.6503	92.0319	92.3386	92.6784	92.6419	93.4206	88.3395	92.0438	91.9931	91.4958	91.6289	91.5319	91.5235	91.4722	91.6667	92.7011	92.7481	92.6761	92.6991	92.6776	91.3159	92.6255	88.3316	92.2459	91.328	97.0713	92.2408	93.2339
GCA_001071065.1	93.0611	92.9896	88.1996	93.5447	92.6606	88.2203	91.9138	91.8893	92.6691	92.0326	92.6496	92.0361	92.1639	93.0939	96.3377	91.4743	92.156	92.717	93.0255	92.0565	92.7698	92.9848	92.002	92.0218	93.0317	92.9993	91.9171	88.1625	92.1564	92.0485	91.3297	91.9176	91.3033	91.3271	91.2759	91.9081	93.0306	93.0449	93.1976	93.0745	93.1509	91.4654	92.9882	88.4336	92.128	91.5301	93.6335	92.1326	91.8276
GCA_001071175.1	93.1068	93.0556	87.9892	98.3446	92.883	88.044	91.5792	91.6464	92.1723	92.3055	92.6527	92.3021	92.1821	93.0921	93.4393	91.2657	92.1368	92.1215	93.1331	91.6026	92.2595	93.1255	92.217	91.5505	93.0652	93.0303	91.7698	88.0161	92.0693	92.3179	91.3679	91.6931	91.4096	91.3718	91.3329	91.7196	92.8828	93.1024	93.0793	92.9627	93.09	91.4153	93.0839	88.4577	92.1597	91.4288	93.0377	92.3494	91.6354
GCA_001071195.1	97.9838	98.0516	88.2493	93.161	92.4405	88.1358	91.8361	91.7559	93.917	92.3914	92.4163	92.3067	92.4286	97.7905	92.9333	91.3353	92.4628	93.3413	99.7685	91.7388	93.2587	97.7939	92.3542	91.5884	97.6594	99.7421	91.6278	88.0904	92.5199	92.29	91.2128	91.8122	91.2447	91.2486	91.1453	91.8151	99.754	99.7942	98.2689	99.7872	98.2411	91.7196	97.7394	88.2661	92.578	91.7071	92.8097	92.4699	91.4647
GCA_001071285.1	99.6342	99.4723	88.2846	93.08	92.4996	88.1786	91.9312	91.849	93.9974	92.4532	92.4254	92.4379	92.492	98.6537	93.086	91.2809	92.4557	93.4127	97.8764	91.804	93.3854	97.7531	92.4324	91.7611	97.932	97.8922	91.5608	88.2845	92.4681	92.4753	91.4744	92.0778	91.458	91.473	91.3938	92.0866	97.7839	97.8701	97.9854	97.8947	97.9378	91.7181	97.8092	88.343	92.489	91.6729	92.8912	92.6086	91.6158
GCA_001071335.1	92.7576	92.7472	88.2544	92.8433	94.4934	88.2262	91.4931	91.5908	91.8437	92.1067	94.4636	92.063	92.2531	92.6983	93.3574	91.4541	92.1696	91.6163	92.6517	92.3835	91.8194	92.6555	92.0382	92.4479	92.7305	92.6209	93.4655	88.3972	92.076	92.057	91.4757	91.6889	91.5447	91.5613	91.4753	91.6091	92.6835	92.7065	92.6808	92.7281	92.6958	91.351	92.6663	88.4073	92.287	91.474	97.1186	92.2388	93.1854
GCA_001071345.1	92.7536	92.7532	88.2725	92.8412	94.4418	88.2359	91.4938	91.5774	91.8744	92.092	94.4575	92.0842	92.2193	92.7204	93.3986	91.4863	92.1988	91.7497	92.7251	92.4503	91.8478	92.6549	91.9871	92.4971	92.795	92.6492	93.472	88.341	92.0674	92.016	91.4726	91.6603	91.5055	91.5468	91.4795	91.659	92.7151	92.737	92.7238	92.782	92.7321	91.3171	92.6711	88.3755	92.3001	91.4091	97.0848	92.2876	93.2089
GCA_001071475.1	92.9647	92.9654	87.9575	98.2941	92.8179	87.9786	91.4806	91.5551	92.1218	92.2425	92.6114	92.2554	92.128	92.9928	93.2995	91.1364	92.0484	92.0131	93.0723	91.5574	92.1969	93.0535	92.1987	91.4959	92.8966	92.9453	91.6502	87.9262	92.0504	92.2585	91.2438	91.6338	91.3244	91.3207	91.3065	91.6107	92.7898	93.0117	92.9744	92.938	92.9615	91.3237	92.966	88.3504	92.1408	91.3576	92.9175	92.2972	91.5362
GCA_001071655.1	93.1736	93.1047	88.2692	93.5726	92.5098	88.2601	91.9849	91.9836	92.7755	92.0513	92.5223	92.0952	92.1073	93.0419	99.6963	91.3045	92.055	92.6444	92.9878	91.9033	92.7511	93.024	92.0419	91.9596	93.0741	92.9526	91.754	88.2045	92.1117	92.0938	91.3312	92.0019	91.3544	91.3425	91.2581	92.0098	92.8931	92.9792	93.0639	92.9606	93.0796	91.4813	93.0469	88.4441	92.115	91.5144	93.4585	92.0737	91.6833
GCA_001072155.1	92.5445	92.6201	88.1516	92.7045	94.3593	88.0911	91.3968	91.4105	91.7486	92.0301	94.3611	91.9422	92.1174	92.5789	93.329	91.3313	92.1142	91.5728	92.6063	92.2863	91.7077	92.5274	91.9359	92.4075	92.5712	92.5504	93.354	88.2514	91.9683	91.9061	91.3736	91.4858	91.4167	91.3701	91.3883	91.5008	92.5727	92.6217	92.542	92.6427	92.5838	91.2617	92.5018	88.2229	92.2111	91.316	96.9499	92.193	93.0909
GCA_001072215.1	92.6142	92.613	88.1848	92.7719	94.3505	88.1701	91.401	91.5311	91.7624	92.0479	94.4124	91.9518	92.1717	92.5891	93.3651	91.405	92.1186	91.6099	92.6197	92.3569	91.7858	92.5492	91.9404	92.328	92.6805	92.5897	93.4061	88.3463	91.9708	91.9741	91.4165	91.5443	91.4219	91.4297	91.4158	91.5584	92.6456	92.7159	92.5869	92.6968	92.6241	91.2324	92.5809	88.2455	92.2338	91.3632	97.032	92.1968	93.0982
GCA_001072355.1	98.1539	98.2525	88.1659	92.9746	92.3861	88.1513	91.8697	91.7204	93.9449	92.1833	92.3959	92.326	92.4192	99.2352	92.8958	91.1981	92.4019	93.1413	97.7437	91.7773	93.1738	97.5868	92.1394	91.737	98.1693	97.84	91.4092	88.1791	92.4043	92.3428	91.2531	91.9864	91.2199	91.2773	91.2065	91.9749	97.7102	97.7837	97.7244	97.7545	97.7548	91.5493	97.5039	88.161	92.4539	91.6148	92.7151	92.3757	91.3475
GCA_001072535.1	97.5356	97.5645	88.3007	93.0238	92.3393	88.292	92.0198	91.8419	94.1027	92.2396	92.3846	92.2707	92.4358	97.4369	92.8495	91.3194	92.4642	93.3828	97.6407	91.8364	93.389	97.5475	92.1977	91.7726	98.2371	97.5763	91.5388	88.5391	92.3833	92.2662	91.3047	92.0744	91.2622	91.2545	91.2323	92.11	97.665	97.7455	97.5951	97.6447	97.6175	91.6239	97.3894	88.3602	92.5327	91.7755	92.7297	92.5071	91.551
GCA_001072635.1	98.2452	98.349	88.2231	93.0487	92.4447	88.21	91.8771	91.8068	93.9944	92.2142	92.4659	92.4439	92.4783	99.3095	92.988	91.3198	92.4984	93.2576	97.8674	91.8396	93.1956	97.6556	92.2462	91.7994	98.2447	97.8986	91.4805	88.2225	92.4735	92.4062	91.3386	92.0347	91.3423	91.2982	91.2585	92.0735	97.8019	97.873	97.8887	97.8903	97.906	91.6817	97.5902	88.2519	92.5015	91.7533	92.8339	92.4742	91.4287
GCA_001072655.1	98.1793	98.2951	88.1776	92.9696	92.417	88.2013	91.8155	91.6653	93.9614	92.1414	92.4216	92.335	92.3504	99.2586	92.9464	91.2205	92.4208	93.2395	97.782	91.7426	93.1845	97.5799	92.18	91.6912	98.1661	97.8486	91.4775	88.1921	92.4471	92.3537	91.3308	91.9796	91.3134	91.2716	91.2589	91.9543	97.6988	97.7957	97.8181	97.7994	97.7916	91.617	97.5266	88.1978	92.4526	91.6658	92.786	92.3564	91.3946
GCA_001073225.1	93.1436	93.0175	88.2407	93.4646	92.6105	88.2297	91.9747	91.9678	92.7514	92.0046	92.5061	92.0695	92.0548	92.9479	98.196	91.3077	92.0398	92.6097	92.9207	91.8349	92.7066	92.9479	92.015	91.8927	93.0417	92.8827	91.7435	88.1918	92.0623	92.0146	91.2863	91.968	91.2364	91.263	91.2546	91.9458	92.9005	92.9536	92.979	92.976	93.0236	91.4154	93.0145	88.3791	92.0893	91.506	93.4076	92.0905	91.6458
GCA_001073355.1	99.4899	99.326	88.1292	92.9342	92.3464	88.094	91.8306	91.7025	93.8776	92.318	92.3525	92.3357	92.312	98.5453	92.943	91.1747	92.3382	93.3024	97.751	91.6044	93.2545	97.682	92.2839	91.5963	97.7897	97.7813	91.3786	88.243	92.3838	92.2857	91.3666	91.9643	91.3928	91.3585	91.3016	91.9655	97.6756	97.7682	97.8579	97.7934	97.8451	91.5645	97.6707	88.1533	92.3674	91.5809	92.7503	92.4784	91.5001
GCA_001074685.1	91.0934	91.1072	88.2365	91.1187	91.6758	88.2254	90.8482	90.8725	91.1171	91.185	91.6604	91.2914	91.247	91.1033	91.1513	96.2685	91.2228	91.0927	91.1184	91.2623	91.1342	91.1223	91.2259	91.1529	91.0772	91.1139	90.8933	88.2172	91.3556	91.2664	96.2819	90.8046	96.2419	96.2268	96.2328	90.7893	91.0307	91.1338	91.0732	91.1964	91.0667	90.8649	91.03	88.442	91.2012	90.8405	91.3767	91.2611	90.9745
GCA_001074785.1	92.4495	92.4981	88.0019	92.5937	94.2294	88.0215	91.2808	91.3277	91.6308	91.856	94.2183	91.8675	91.9564	92.4785	93.1903	91.2722	92.0168	91.4902	92.5379	92.1902	91.5641	92.4279	91.7794	92.2365	92.4375	92.447	93.2726	88.2046	91.8809	91.8451	91.2901	91.3984	91.3346	91.3094	91.2665	91.4169	92.4577	92.5087	92.4373	92.5885	92.4336	91.1299	92.4119	88.2437	92.0742	91.2111	96.8897	92.0188	93.0249
GCA_001075175.1	97.7341	97.7014	88.3591	92.9038	92.2705	88.3827	91.857	91.8177	93.7719	92.2913	92.3246	92.3531	92.4229	97.5708	92.8265	91.2673	92.473	93.0952	97.5386	91.7552	93.1888	97.3838	92.2451	91.7311	97.2456	97.5727	91.5515	88.3428	92.4463	92.3363	91.401	92.057	91.3465	91.308	91.2175	92.0478	97.55	97.6554	97.7605	97.5583	97.7615	91.9323	97.5021	88.3466	92.7019	91.8754	92.5799	92.4634	91.5675
GCA_001075475.1	92.806	92.807	88.1588	92.8895	94.3805	88.1546	91.6255	91.5705	91.8318	92.193	94.3898	92.0811	92.0049	92.7782	93.3201	91.4247	91.9655	91.6837	92.7243	92.256	91.9263	92.7121	92.1874	92.2295	92.6583	92.7234	93.1955	88.1392	92.0385	92.0479	91.41	91.7702	91.3791	91.424	91.3838	91.7106	92.6015	92.7619	92.7073	92.7846	92.7365	91.2885	92.739	88.3556	92.1431	91.3755	97.0652	92.0431	93.0877
GCA_001075485.1	92.7774	92.8147	88.1261	92.8522	94.3576	88.1088	91.5227	91.5447	91.8438	92.159	94.2885	91.9954	91.9919	92.7856	93.3337	91.3638	91.9562	91.6916	92.7096	92.2478	91.9048	92.7333	92.0872	92.2009	92.672	92.6828	93.0999	88.0663	92.0094	92.0386	91.368	91.7175	91.3868	91.3785	91.3394	91.6882	92.6041	92.74	92.7284	92.755	92.7215	91.2327	92.7137	88.3196	92.113	91.2687	97.0661	91.9905	93.1109
GCA_001075985.1	92.2395	92.3608	88.3644	92.0581	92.1075	88.199	92.955	93.1289	91.66	98.2863	92.1096	98.3252	98.7909	92.3627	91.9418	91.3004	98.7482	91.4411	92.3044	93.241	91.4312	92.2895	98.2516	93.1742	92.2677	92.2936	91.2729	88.1766	98.7728	98.3451	91.2143	92.8912	91.1875	91.1552	91.1472	92.9213	92.2438	92.3282	92.2326	92.3176	92.2891	93.5661	92.2545	88.3226	98.5385	93.4732	91.9684	98.7278	91.1709
GCA_001274595.1	91.4562	91.3945	88.3309	91.3035	91.7854	88.3332	91.1155	91.028	91.2871	91.4052	91.8537	91.4536	91.5715	91.4986	91.4059	98.2011	91.5507	91.2422	91.4819	91.6018	91.2773	91.3498	91.3115	91.5401	91.4766	91.3579	91.1477	88.4281	91.5548	91.404	98.2344	91.1838	98.1826	98.2088	98.2074	91.1861	91.4193	91.5039	91.4819	91.4395	91.4803	91.0342	91.4584	88.524	91.5722	91.185	91.614	91.556	91.3439
GCA_001274655.1	93.1955	93.1097	88.3642	93.5611	92.6999	88.2794	92.0162	91.9953	92.8299	92.027	92.6543	92.0754	92.0947	93.101	98.2777	91.4019	92.0941	92.7153	93.0566	91.966	92.8255	93.0524	92.0316	91.8878	93.1157	93.0166	91.827	88.3094	92.1255	92.132	91.3906	92.0275	91.3844	91.3857	91.3718	92.035	92.9711	93.0543	93.0524	93.0502	93.1106	91.4377	93.0676	88.549	92.081	91.4666	93.5041	92.1014	91.7599
GCA_001274675.1	93.1933	93.1097	88.3626	93.561	92.7067	88.2675	92.0131	91.9953	92.8299	92.0219	92.6525	92.0752	92.0946	93.1074	98.2776	91.402	92.0872	92.7153	93.0497	91.966	92.8255	93.0527	92.0256	91.8888	93.106	93.0156	91.827	88.297	92.1232	92.1319	91.3906	92.0356	91.3844	91.384	91.373	92.0339	92.971	93.0543	93.0453	93.0495	93.1063	91.4348	93.0676	88.5475	92.0809	91.4666	93.5041	92.0975	91.7685
GCA_001275075.1	92.4743	92.494	88.5066	92.1902	92.3373	88.6126	93.1608	93.3333	91.8184	98.5104	92.3524	98.5321	98.9884	92.546	92.1628	91.4762	98.9978	91.5806	92.5441	93.4219	91.5624	92.437	98.462	93.3298	92.4641	92.4681	91.3404	88.3776	98.9871	98.5535	91.4041	93.1625	91.3806	91.334	91.3485	93.1798	92.5102	92.5535	92.522	92.5749	92.546	93.7328	92.5003	88.483	98.7311	93.6443	92.1605	99.016	91.3659
GCA_001275085.1	97.5312	97.5006	88.2811	93.166	92.3915	88.5237	92.1094	91.9748	94.1487	92.3353	92.4099	92.2932	92.7161	97.4584	93.0268	91.3866	92.8266	93.4629	97.6005	91.8978	93.4187	97.594	92.2921	91.9174	98.6045	97.6423	91.5677	88.4908	92.748	92.3466	91.4005	92.2621	91.4193	91.4741	91.3476	92.2489	97.6693	97.6474	97.6443	97.6511	97.6053	91.7782	97.5222	88.4015	92.8061	91.8603	92.8254	92.6727	91.516
GCA_001275095.1	91.542	91.5858	88.4823	91.4253	91.65	88.4041	92.5629	92.6849	91.262	93.6141	91.6122	93.6585	93.5657	91.6591	91.492	91.0648	93.5913	91.2266	91.7044	92.1596	91.0978	91.674	93.549	92.0926	91.6992	91.6837	90.9184	88.3699	93.5793	93.6781	91.1083	92.5391	91.0823	91.0552	90.9991	92.5809	91.5997	91.7309	91.6636	91.6519	91.716	98.0266	91.6054	88.3936	93.5076	97.7885	91.2734	93.5851	90.863
GCA_001286925.1	92.1732	92.2002	88.3925	91.7467	91.8073	88.4397	97.0708	96.8459	91.7268	93.1631	91.8049	93.285	93.2979	92.0142	92.041	91.054	93.2558	91.4947	92.1139	92.6717	91.5507	91.891	93.1238	92.614	92.0467	92.0118	90.9169	88.6134	93.1953	93.312	91.1159	98.8441	91.1059	91.0625	91.0528	98.8649	92.1203	92.0807	92.0029	92.0894	91.9986	92.6889	92.0451	88.3226	93.3405	92.7493	91.6833	93.3295	91.0382
GCA_001297005.1	93.0475	93.0295	88.3054	93.4724	92.6639	88.3111	91.8491	91.8223	92.7904	92.0482	92.6057	92.0278	92.1091	93.026	96.4008	91.4923	92.0938	92.707	92.9853	91.9839	92.7541	92.9821	91.9783	91.911	93.0392	93.043	91.84	88.336	92.1302	92.0219	91.3049	91.8341	91.2953	91.3241	91.2563	91.8229	93.0093	93.0313	93.0535	92.9921	93.0818	91.4837	93.074	88.5291	92.1421	91.4905	93.5932	92.125	91.7534
GCA_001431665.1	91.4882	91.4572	88.2269	91.4128	91.3298	88.1813	91.2909	91.3081	91.0758	91.7815	91.286	91.7978	91.7382	91.4608	91.3568	90.8812	91.7684	91.0816	91.4778	91.1833	91.1056	91.44	91.7444	91.2196	91.4924	91.4354	90.5862	88.1802	91.8608	91.8681	90.8537	91.2669	90.8777	90.8181	90.7067	91.3012	91.468	91.5359	91.5447	91.4522	91.5499	91.5678	91.4131	88.2356	91.7344	91.6751	91.0947	91.8358	90.5499
GCA_001431675.1	93.2504	93.1394	88.0184	97.5121	92.6719	88.0757	91.5395	91.5628	92.0325	92.2095	92.6675	92.2524	92.2454	93.1061	93.1941	91.2204	92.2521	91.8053	93.1995	91.7439	91.9632	93.2653	92.1477	91.7121	93.1185	93.1629	91.5943	88.0049	92.2794	92.2394	91.2333	91.6268	91.2147	91.2602	91.2165	91.6279	93.1919	93.2638	93.1243	93.2385	93.2128	91.4886	93.2175	88.3438	92.202	91.501	92.775	92.2132	91.4723
GCA_001499695.1	98.1825	98.0959	88.3394	93.2391	92.609	88.2846	92.0172	91.8944	94.0357	92.454	92.5416	92.5049	92.5622	97.8969	93.1304	91.3638	92.5952	93.3478	98.1512	91.866	93.3706	98.003	92.3947	91.7834	97.7659	98.1196	91.6396	88.2319	92.6426	92.5133	91.4273	92.0204	91.368	91.3661	91.3166	92.0167	98.0797	98.1306	98.1034	98.0933	98.113	91.7812	98.0191	88.5118	92.6485	91.8131	92.914	92.5819	91.5297
GCA_001499715.1	93.1801	93.1523	88.1626	92.4422	91.9785	87.9869	92.6667	92.6621	92.0635	92.5432	91.8852	92.5819	92.4948	93.1994	93.2965	90.9569	92.5552	91.7697	93.1582	91.7448	91.859	93.1784	92.5112	91.6926	93.1978	93.1596	91.1161	88.0637	92.5788	92.5491	90.9779	92.8062	90.9898	90.964	90.8673	92.8028	93.0875	93.1533	93.1346	93.1314	93.1837	92.2477	93.0158	88.1856	92.5035	92.2318	92.366	92.5496	91.0991
GCA_001499755.1	88.4313	88.3467	87.3597	88.5849	88.5512	87.2598	88.2065	88.2287	88.3903	88.4551	88.6078	88.52	88.4153	88.3273	88.3763	88.5472	88.4005	88.4603	88.3999	88.4136	88.4495	88.3874	88.4192	88.3907	88.3546	88.4183	88.6608	87.2463	88.4907	88.5133	88.5962	88.182	88.6093	88.5847	88.5798	88.26	88.3751	88.4064	88.4425	88.33	88.4607	88.3653	88.2883	93.8159	88.4688	88.3002	88.4224	88.4687	88.6944
GCA_001542395.1	98.0808	98.1225	88.309	93.1537	92.5033	88.2898	91.9585	91.8931	94.0094	92.4152	92.5403	92.4468	92.5701	97.8958	92.9978	91.3372	92.577	93.2823	98.2488	91.9491	93.3457	98.0144	92.3838	91.9515	97.6435	98.286	91.5903	88.3961	92.6053	92.4633	91.3734	92.1789	91.4073	91.4112	91.368	92.1338	98.1597	98.3128	98.1058	98.2298	98.1395	91.8104	97.9959	88.3781	92.5738	91.8761	92.8075	92.5171	91.5782
GCA_001591205.1	97.7729	97.9952	88.1987	93.0917	92.4814	88.4181	91.8401	91.6924	93.9782	92.3363	92.3858	92.3576	92.6271	97.7435	92.9928	91.3371	92.6324	93.3731	97.807	91.8231	93.3173	97.6561	92.3151	91.7778	97.3751	97.9661	91.6572	88.2942	92.6362	92.3376	91.4377	92.0711	91.3744	91.3975	91.3489	92.0987	97.8003	97.9001	97.9	97.82	97.8617	91.6423	99.8447	88.3123	92.6526	91.715	92.8161	92.6991	91.585
GCA_001595975.1	98.3852	98.2678	88.2932	93.243	92.5055	88.2616	91.9998	91.9004	94.1781	92.4011	92.5372	92.4262	92.515	98.1403	93.1991	91.3534	92.4636	93.4933	98.0374	91.8584	93.4814	97.9418	92.4079	91.81	97.8137	98.0934	91.6338	88.2644	92.526	92.4097	91.3654	92.014	91.3926	91.3415	91.338	91.9007	97.9856	98.0486	98.3618	98.04	98.3505	91.766	97.9275	88.3691	92.54	91.8064	92.9334	92.4925	91.5286
GCA_001619675.1	92.3617	92.4499	88.432	92.242	92.2894	88.7771	93.2382	93.2125	91.7748	98.5434	92.1825	98.6636	98.51	92.4196	92.0332	91.3774	98.5007	91.509	92.5896	93.4267	91.4831	92.3088	98.5104	93.3645	92.4016	92.3541	91.3967	88.6032	98.4722	98.7027	91.3593	93.4375	91.351	91.3328	91.2749	93.4683	92.4634	92.5793	92.4106	92.5976	92.4036	93.6659	92.5049	88.4566	98.5592	93.725	92.1447	98.5361	91.325
GCA_001651505.1	91.826	91.8063	88.5188	91.5342	91.5907	88.697	92.8265	92.6201	91.4862	93.7858	91.5587	93.7998	94.0033	91.8308	91.5398	91.1665	94.04	91.3215	91.927	92.3556	91.2355	91.6587	93.7423	92.3104	91.8043	91.8564	90.9378	88.6818	93.9695	93.7647	91.2197	92.8772	91.1895	91.1423	91.1026	92.8892	91.8106	91.8569	91.7209	91.8988	91.7416	98.4658	91.9988	88.2841	93.9383	98.5036	91.4798	93.9821	90.9245
GCA_001676295.1	91.9796	91.967	88.2702	91.6896	91.7997	88.2661	98.7853	97.9618	91.6664	93.243	91.7491	93.2719	93.241	91.9605	92.063	90.9703	93.2438	91.5754	91.8992	92.5244	91.5518	91.8512	93.2033	92.4794	91.9605	91.9339	90.8871	88.2924	93.2905	93.2641	90.9887	97.1458	91.0228	90.9526	90.9814	97.1681	91.9286	91.8989	91.9558	91.9478	91.9966	92.6362	91.8758	88.2077	93.293	92.613	91.7197	93.2872	90.8457
GCA_001676315.1	88.3328	88.2644	98.894	88.1769	88.4084	97.8004	88.2344	88.2325	88.191	88.4284	88.3852	88.3828	88.477	88.2192	88.3005	88.3212	88.4137	88.2088	88.2078	88.3615	88.2446	88.2425	88.3732	88.3392	88.2261	88.231	88.1536	98.8844	88.4499	88.4681	88.3051	88.2021	88.2795	88.2495	88.2584	88.2016	88.2176	88.2561	88.3174	88.3069	88.3555	88.4077	88.2008	87.0999	88.4082	88.4409	88.1938	88.4032	88.1738
GCA_001676375.1	98.709	98.6695	88.304	93.2062	92.5758	88.2711	91.9932	91.8463	94.0543	92.4106	92.5251	92.4462	92.4485	98.5753	93.0801	91.3339	92.5077	93.2914	98.1548	91.7912	93.417	97.9504	92.4149	91.7756	97.8488	98.2198	91.6549	88.1792	92.5767	92.4418	91.3752	91.9239	91.3567	91.3643	91.3131	91.9431	98.1533	98.1709	98.2343	98.175	98.2638	91.7036	97.9513	88.4187	92.6252	91.7636	92.8818	92.5333	91.5908
GCA_001676385.1	90.1566	90.0949	87.7876	89.9374	90.3263	87.6546	90.2851	90.2309	89.9021	90.4231	90.1779	90.5001	90.3961	90.031	90.088	89.9425	90.4707	89.7872	90.1421	90.2066	89.8314	90.0364	90.4053	90.2258	90.1177	90.1402	89.5911	87.7085	90.5583	90.4834	89.9168	90.238	89.9599	89.8751	89.8917	90.2424	90.0888	90.1337	90.122	90.0697	90.1638	90.2845	90.0777	87.6062	90.4193	90.3396	90.1273	90.4166	89.6799
GCA_001676395.1	91.9535	91.8742	88.2481	91.6883	91.7879	88.1503	98.9196	97.9068	91.5297	93.2365	91.7607	93.251	93.21	91.8553	91.9514	90.9763	93.1977	91.499	91.7993	92.4786	91.5638	91.7821	93.1864	92.4014	91.9588	91.8215	90.8827	88.1542	93.2111	93.2686	90.9781	97.0293	91.0178	91.039	90.9712	97.0263	91.7429	91.8017	91.854	91.8078	91.8652	92.642	91.7338	88.0984	93.2273	92.5832	91.5714	93.1968	90.815
GCA_001676435.1	88.34	88.2773	98.8192	88.1145	88.4269	97.7942	88.2594	88.2048	88.2989	88.3769	88.3712	88.4233	88.4549	88.2743	88.3208	88.3006	88.3824	88.2488	88.291	88.4032	88.2852	88.2713	88.4837	88.286	88.2826	88.2315	88.1271	98.8067	88.4709	88.5286	88.3172	88.2826	88.2908	88.289	88.2609	88.3457	88.2722	88.3217	88.3244	88.3095	88.3537	88.3497	88.2523	87.215	88.4346	88.3447	88.2754	88.438	88.0759
GCA_001676445.1	91.9741	91.9755	88.1948	91.626	91.7509	88.1582	98.6523	97.8312	91.6129	93.1775	91.6719	93.2466	93.1712	91.9536	91.9257	90.9276	93.1675	91.4589	91.8894	92.445	91.456	91.898	93.1541	92.3965	91.9368	91.8602	90.909	88.1559	93.197	93.2262	90.932	96.8302	90.9384	90.9698	90.9207	96.8587	91.8154	91.9087	91.9162	91.8636	91.9026	92.5653	91.8084	88.2266	93.1926	92.6122	91.6038	93.2039	90.7866
GCA_001858265.1	92.8775	92.9259	88.2588	92.7895	94.4852	88.3847	91.6445	91.7036	91.8661	92.0268	94.2912	92.1935	92.1306	92.855	93.4121	91.4108	92.1384	91.6841	92.8344	92.5332	91.7516	92.83	91.9357	92.4764	92.8346	92.8471	93.1974	88.2964	92.118	92.1644	91.5621	91.7795	91.5829	91.5589	91.5218	91.7342	92.8294	92.9029	92.83	92.85	92.785	91.394	92.9357	88.4641	92.1372	91.5502	97.1286	92.1148	93.132
GCA_001866065.1	93.1276	93.1019	88.2646	93.4941	92.6069	88.2568	92.0402	92.0917	92.8001	92.0513	92.5124	92.0948	92.141	93.0323	98.2604	91.3108	92.1366	92.6304	93.0516	91.9373	92.7471	93.0653	92.0368	91.9175	93.0921	92.9431	91.7994	88.2049	92.1457	92.0999	91.3692	92.0647	91.3644	91.4124	91.3011	92.0242	93.0034	93.0733	93.0647	93.0467	93.1372	91.5612	93.0383	88.4792	92.1373	91.4999	93.4517	92.105	91.703
GCA_001889565.1	88.3922	88.3755	87.4048	88.4974	88.6026	87.2506	88.2401	88.1918	88.4665	88.4692	88.6438	88.5438	88.4166	88.3439	88.4801	88.562	88.4327	88.4511	88.3867	88.5239	88.4102	88.3888	88.4331	88.4209	88.3965	88.346	88.7198	87.3218	88.54	88.5029	88.6123	88.241	88.62	88.6385	88.605	88.1997	88.3225	88.4035	88.4125	88.3095	88.4649	88.3722	88.3792	93.8168	88.4731	88.3692	88.5687	88.4327	88.6769
GCA_002025605.1	89.1364	89.0718	87.7859	88.9781	89.2154	87.6781	88.9159	88.9656	89.0504	89.1819	89.1909	89.2692	89.2574	89.11	89.0311	89.328	89.2599	89.0947	89.0878	89.1202	89.2079	89.0145	89.1966	89.0329	88.9427	89.0687	89.0299	87.6894	89.2861	89.2797	89.3273	88.9699	89.3282	89.3638	89.2978	88.952	89.0807	89.1542	89.0997	89.0618	89.1592	89.0539	89.0234	88.4765	89.2863	89.0141	89.1183	89.2917	89.0278
GCA_002138415.1	92.8923	92.7981	88.2343	93.7295	93.8813	88.2154	91.7952	91.7919	91.9995	92.2376	93.9412	92.2833	92.3447	92.6986	93.1903	91.5731	92.2675	91.8259	92.724	92.5455	91.8405	92.8316	92.2552	92.4767	92.8364	92.7393	92.544	88.1499	92.3942	92.2966	91.616	91.6935	91.6419	91.605	91.5522	91.7144	92.7381	92.7612	92.8061	92.7309	92.8275	91.4138	92.7749	88.3759	92.3204	91.4264	93.9351	92.3399	92.4174
GCA_002189545.1	92.3806	92.4966	88.4182	92.1907	92.2773	88.3307	93.1414	93.2143	91.7399	98.4338	92.2218	98.4177	98.8206	92.4393	92.038	91.4159	98.8025	91.5011	92.4248	93.2628	91.5359	92.3731	98.3623	93.2306	92.4759	92.3559	91.2741	88.3383	98.7789	98.4354	91.2724	93.0986	91.2667	91.2398	91.2376	93.1249	92.4076	92.5213	92.4329	92.438	92.4411	93.6668	92.3354	88.4129	98.6347	93.4773	92.0747	98.8075	91.2319
GCA_002189565.1	98.4358	98.3788	88.2754	93.2179	92.5737	88.2344	91.952	91.8429	94.1235	92.4001	92.5537	92.4552	92.4264	98.1732	93.1238	91.3573	92.4651	93.4021	98.116	91.832	93.4703	97.9193	92.3762	91.771	97.8085	98.1656	91.5731	88.2204	92.5002	92.3919	91.4047	91.9408	91.4151	91.4032	91.3481	91.9102	98.0081	98.1541	98.3655	98.0656	98.3498	91.7035	98.0009	88.3512	92.4551	91.7764	92.9074	92.4831	91.5496
GCA_002277735.1	91.8558	91.8257	88.2374	91.4996	91.6906	88.1684	98.2048	97.994	91.5424	93.1275	91.6469	93.2696	93.2613	91.874	92.0742	90.9602	93.263	91.3998	91.7752	92.3112	91.3354	91.7611	93.1099	92.3456	91.9523	91.7874	90.9085	88.1406	93.1826	93.2574	90.9719	96.9194	91.0433	90.9738	90.9466	96.9832	91.6611	91.815	91.7865	91.8273	91.8794	92.6074	91.7531	88.2146	93.2825	92.5407	91.6045	93.2303	90.8202
GCA_002294505.1	98.2026	98.2913	88.317	93.1379	92.6053	88.2646	91.9727	91.8715	94.2107	92.4513	92.5721	92.4306	92.6362	98.1092	93.0301	91.3885	92.6546	93.4128	98.0447	91.9259	93.5204	97.8365	92.434	92.0338	97.7505	98.1996	91.666	88.234	92.5692	92.4024	91.4762	92.0963	91.3772	91.4134	91.4033	92.1232	98.0555	98.0738	98.2262	97.9703	98.227	91.7233	98.0176	88.4765	92.5326	91.8769	92.9875	92.5694	91.5918
GCA_002296355.1	97.4739	97.5254	88.192	93.0596	92.3684	88.1899	91.9518	91.7962	93.9997	92.2167	92.3374	92.2578	92.3324	97.343	92.868	91.2918	92.3568	93.3838	97.6411	91.6596	93.3813	97.5323	92.2086	91.6818	98.1409	97.553	91.4579	88.2924	92.3609	92.2608	91.2388	92.0341	91.2562	91.3122	91.188	91.9827	97.609	97.7131	97.5832	97.6769	97.6163	91.6345	97.39	88.2407	92.3947	91.7108	92.6639	92.3429	91.4518
GCA_002298285.1	88.0878	88.086	86.9201	88.132	88.2507	86.9405	87.9058	87.8474	88.1324	88.1119	88.3008	88.2608	88.1834	88.089	88.0609	88.2192	88.1846	88.1113	88.0485	88.1283	88.157	88.054	88.0852	88.0585	88.1451	88.0843	88.3194	86.9881	88.2688	88.2335	88.2342	87.8702	88.1747	88.2292	88.1448	87.8159	88.0025	88.0898	88.2065	88.0375	88.1581	88.0512	88.0302	93.7621	88.1818	87.9914	88.2739	88.2014	88.3477
GCA_002308015.1	92.1187	92.0823	88.3597	91.6096	91.8301	88.355	97.087	96.8265	91.7806	93.1413	91.7626	93.2948	93.2688	92.0874	91.9786	91.0646	93.2407	91.5583	92.1525	92.6304	91.5322	91.9053	93.1032	92.5654	92.1455	92.0143	90.904	88.5538	93.2044	93.3666	91.0912	98.7689	91.0765	91.0675	91.046	98.7688	92.1473	92.1321	91.9908	92.1669	92.0013	92.6622	91.991	88.2654	93.3235	92.6822	91.673	93.3543	90.9287
GCA_002316475.1	88.8903	88.8672	87.4802	88.7647	88.9305	87.3877	88.7124	88.743	88.8996	88.9731	88.9665	88.9851	88.8594	88.7692	88.8471	89.1054	88.8059	88.8411	88.8598	88.8175	88.8869	88.7705	88.8778	88.7265	88.8543	88.7614	88.7779	87.4933	88.9335	88.9783	89.0681	88.6645	89.0092	89.0291	89.0122	88.6731	88.796	88.8308	88.9275	88.8115	88.8419	88.9214	88.7561	88.2625	88.8628	88.7769	88.8944	88.9024	88.8229
GCA_002320635.1	97.647	97.6397	87.8653	92.7859	92.1455	87.8382	91.5267	91.3477	93.5872	92.0685	92.0342	92.0127	92.0639	97.4324	92.5855	90.857	92.1178	92.8862	97.802	91.422	92.8595	97.5178	92	91.2774	97.1889	97.8214	91.0691	87.869	92.0706	92.09	90.9562	91.566	90.909	90.9224	90.8649	91.5398	97.7083	97.8575	97.6293	97.7653	97.682	91.4069	97.5655	88.0829	92.1731	91.2984	92.239	92.0527	91.0663
GCA_002322825.1	92.8235	92.8283	88.2689	92.8506	94.4733	88.2895	91.6404	91.6562	91.8917	92.1767	94.3933	92.2044	92.0696	92.7251	93.4259	91.4975	92.0923	91.7763	92.6866	92.7576	91.8343	92.7854	92.1836	92.7596	92.7224	92.7744	93.3168	88.2753	92.1277	92.1786	91.5889	91.6605	91.5461	91.5867	91.5117	91.6869	92.5705	92.7271	92.7495	92.6796	92.822	91.384	92.8279	88.4752	92.1083	91.3827	98.26	92.1931	93.1441
GCA_002332595.1	88.0373	88.007	86.9641	88.2014	88.1826	86.9184	87.802	87.8225	88.1048	88.134	88.1977	88.185	88.0972	87.9724	88.0696	88.136	88.1046	88.164	88.0803	88.0966	88.1382	88.0195	88.108	88.0276	88.0742	88.0345	88.3644	86.9138	88.2054	88.1921	88.1611	87.875	88.1431	88.1699	88.1206	87.9084	88.0154	88.0968	88.0518	88.0317	88.0941	88.018	87.9638	93.455	88.115	87.9894	88.1428	88.1194	88.3127
GCA_002335325.1	97.9458	98.1171	87.9678	92.8962	92.1979	87.9224	91.5881	91.5579	93.7971	92.0517	92.1539	92.0966	92.172	98.0937	92.7999	91.0395	92.2078	93.0404	97.7929	91.5309	93.1271	97.552	91.9859	91.5087	97.4372	97.8594	91.2671	87.9143	92.2894	92.0375	91.0807	91.6432	91.0759	91.1034	90.9914	91.64	97.7104	97.8435	97.8149	97.7992	97.9131	91.3606	97.6421	88.0185	92.2567	91.3142	92.5741	92.1444	91.1719
GCA_002345355.1	88.2979	88.2127	87.2439	88.3889	88.3891	87.1342	88.0222	88.0592	88.3761	88.3195	88.4136	88.3475	88.308	88.1595	88.2734	88.4446	88.2799	88.331	88.2434	88.3011	88.3162	88.252	88.2999	88.2316	88.2364	88.2401	88.52	87.1054	88.4282	88.3661	88.4954	88.0301	88.4611	88.417	88.3874	88.1031	88.2022	88.2802	88.216	88.1493	88.311	88.2232	88.1588	93.7227	88.3234	88.2622	88.3167	88.3231	88.4822
GCA_002364755.1	88.7896	88.791	87.4567	88.5835	88.8557	87.4337	88.5803	88.5577	88.8437	88.808	88.8349	88.8959	88.855	88.6917	88.6786	88.8531	88.8322	88.7373	88.8066	88.667	88.8515	88.6783	88.773	88.6947	88.7441	88.7146	88.616	87.4727	88.8593	88.855	88.848	88.5819	88.8217	88.8148	88.8918	88.6129	88.7471	88.7959	88.7933	88.7996	88.797	88.7025	88.7421	88.1807	88.9388	88.7074	88.7343	88.876	88.7309
GCA_002367155.1	92.9257	92.929	87.7384	98.3523	92.5522	87.9802	91.4142	91.3987	91.9216	91.942	92.4221	92.0102	92.2555	93.0137	93.2781	91.0829	92.241	91.682	93.0183	91.7427	91.7301	92.8491	91.9215	91.6689	92.8687	93.0157	91.4412	87.8694	92.2631	91.9894	91.0865	91.537	91.0932	91.0461	91.0173	91.5929	92.9652	93.0384	92.9853	93.0247	93.0143	91.2155	92.9324	88.1069	92.2964	91.2972	92.6056	92.158	91.2775
GCA_002377295.1	88.147	88.1561	87.1088	87.9106	88.2139	87.0138	88.0827	87.9471	88.2319	88.2649	88.1728	88.2406	88.2783	88.1554	88.1341	88.2766	88.2041	88.2527	88.1541	88.1603	88.1864	88.1095	88.2294	88.1292	88.1637	88.1254	88.1192	87.0311	88.2869	88.2632	88.2725	88.0511	88.3157	88.3391	88.2799	88.0425	88.1807	88.1332	88.1948	88.1801	88.206	88.2024	88.0746	87.7375	88.2702	88.1709	88.12	88.1894	88.0526
GCA_002378285.1	92.7697	92.7729	87.9854	92.56	94.2241	88.2648	91.4643	91.4591	91.7642	91.8886	94.213	91.9744	92.2351	92.7072	93.2798	91.3316	92.3248	91.4837	92.707	92.3767	91.6394	92.7193	91.7557	92.414	92.6854	92.6171	93.0249	88.2392	92.2175	91.9278	91.3724	91.703	91.3562	91.3787	91.3382	91.7251	92.7465	92.791	92.7082	92.8115	92.782	91.1272	92.904	88.2984	92.2365	91.3476	96.9387	92.2665	93.0559
GCA_002378345.1	97.7146	97.6004	87.9389	92.9477	92.1772	87.891	91.5303	91.5092	93.6801	92.1148	92.1429	92.1018	92.1404	97.4554	92.7241	91.0321	92.1562	93.0568	97.6761	91.4359	93.0342	98.521	92.0846	91.3854	97.4001	97.6542	91.2879	87.9222	92.2119	92.0807	91.042	91.5916	91.0482	91.0411	90.9943	91.4759	97.681	97.7624	97.5878	97.7144	97.6547	91.4005	97.515	88.0316	92.1809	91.3512	92.5217	92.1373	91.2022
GCA_002378385.1	91.0906	91.0366	88.1724	91.142	91.6529	88.1447	90.7795	90.8047	91.0619	91.215	91.6129	91.2477	91.1758	91.0885	91.0428	96.0115	91.1838	90.9891	91.0196	91.1696	91.0272	91.105	91.1275	91.1356	90.9872	91.0446	90.8091	88.1286	91.2744	91.2471	96.0472	90.7343	96.0887	96.0521	96.0918	90.7271	90.9632	91.072	91.0675	91.0314	91.107	90.7645	91.0373	88.376	91.1492	90.6885	91.2794	91.0999	90.9042
GCA_002384285.1	92.8824	92.8779	88.081	92.3674	91.8344	88.1066	92.818	92.7342	92.1623	92.4315	91.7925	92.5353	92.5835	93.0151	93.4338	90.8094	92.5754	91.8332	93.0198	91.943	91.8102	92.8069	92.3986	91.9317	93.0535	92.8406	91.1565	88.193	92.5318	92.5656	90.9611	92.9846	90.9063	90.8723	90.8289	92.9533	92.9157	93.0247	92.9136	93.0025	92.9422	92.0937	92.8015	88.1937	92.6777	92.2448	92.223	92.7184	91.1672
GCA_002384535.1	92.7894	92.8688	88.2298	92.9389	94.5162	88.2005	91.6393	91.6312	92.0022	92.3138	94.4481	92.1218	92.157	92.8445	93.4231	91.5307	92.1673	91.8182	92.853	92.3562	91.9768	92.761	92.1938	92.3267	92.8087	92.8663	93.3488	88.2093	92.2353	92.1046	91.4548	91.8048	91.4862	91.5121	91.4154	91.8211	92.6995	92.8597	92.8127	92.8528	92.8313	91.3433	92.8675	88.474	92.2398	91.5031	97.1841	92.1703	93.1918
GCA_002388155.1	88.7148	88.7267	87.3929	88.539	88.7387	87.2492	88.4539	88.4897	88.6251	88.7433	88.8589	88.8062	88.6719	88.6449	88.6526	88.885	88.726	88.6903	88.6688	88.7528	88.7112	88.6341	88.713	88.6418	88.7158	88.6225	88.5412	87.3416	88.722	88.8389	88.9383	88.4605	88.9331	88.8992	88.9052	88.5272	88.5569	88.6413	88.6653	88.5753	88.6339	88.6248	88.6799	88.0925	88.7728	88.5632	88.6285	88.7232	88.5972
GCA_002389805.1	97.5685	97.5356	88.2348	93.0714	92.4802	88.2869	92.1184	91.8859	94.0445	92.331	92.4162	92.32	92.4938	97.3545	92.993	91.2996	92.515	93.4157	97.6873	91.8718	93.3949	97.5705	92.2868	91.8021	98.2129	97.5879	91.6477	88.4506	92.4584	92.3498	91.4409	92.1855	91.4003	91.4097	91.3606	92.168	97.6443	97.7836	97.6539	97.6822	97.6744	91.7155	97.3508	88.3855	92.607	91.7915	92.727	92.6103	91.6054
GCA_002389885.1	93.1715	93.1048	88.135	93.4903	92.6339	88.1942	91.991	91.9791	92.7438	92.0689	92.4938	92.1288	92.1222	93.1017	98.1686	91.2748	92.1404	92.6842	92.9523	91.9131	92.6922	93.0515	92.0412	91.8056	93.0852	92.9681	91.7416	88.1874	92.1329	92.0819	91.3161	92.0075	91.3379	91.3209	91.2873	91.9565	92.9864	93.0175	93.1404	92.9929	93.1014	91.5199	93.0904	88.3601	92.1531	91.5126	93.3307	92.1002	91.6653
GCA_002391785.1	98.0136	97.9808	88.0984	92.9624	92.2276	88.1048	91.8058	91.6523	93.8379	92.2302	92.3044	92.2737	92.3252	97.8339	92.8024	91.1906	92.3233	93.0954	97.7765	91.6048	93.1354	97.6573	92.2214	91.6225	97.5421	97.9034	91.4342	88.0053	92.3726	92.2535	91.1299	91.7835	91.1446	91.1179	91.0688	91.8026	97.8306	97.8847	97.9765	97.7848	98.0566	91.5492	97.6913	88.2257	92.4244	91.6268	92.6894	92.3047	91.3352
GCA_002392005.1	92.2629	92.3767	88.2794	92.1619	92.1768	88.4194	93.0149	93.076	91.6562	98.3677	92.1216	98.417	99.5621	92.3084	91.8969	91.1949	99.5784	91.438	92.3299	93.2018	91.4464	92.2636	98.3087	93.1281	92.2753	92.3334	91.1469	88.185	99.5301	98.366	91.2688	92.9611	91.2213	91.2001	91.1319	93.0116	92.2144	92.4025	92.2339	92.3495	92.2381	93.4669	92.2428	88.2774	99.6168	93.53	92.017	99.617	91.0424
GCA_002413905.1	88.7015	88.6317	87.4218	88.5968	88.7493	87.357	88.5733	88.4832	88.7187	88.8197	88.7759	88.8215	88.8273	88.6216	88.5883	88.7026	88.8157	88.7028	88.7225	88.6413	88.7799	88.5912	88.7535	88.5982	88.7263	88.7068	88.6108	87.3919	88.8479	88.8164	88.754	88.54	88.7891	88.7278	88.8075	88.5103	88.6287	88.6866	88.6982	88.6428	88.6901	88.6329	88.6515	88.1668	88.7851	88.6402	88.7555	88.7899	88.7177
GCA_002415825.1	98.4451	98.4579	88.1765	93.2033	92.4656	88.164	91.8978	91.8442	94.0342	92.3348	92.4619	92.3919	92.5327	98.3717	93.0385	91.3363	92.5172	93.2628	98.1424	91.7326	93.3268	97.953	92.2831	91.7538	97.8548	98.195	91.5584	88.1064	92.5951	92.3418	91.2569	91.9693	91.2388	91.2258	91.1761	91.9645	98.1612	98.1348	98.242	98.1296	98.1937	91.6346	97.9242	88.2479	92.4766	91.7706	92.9423	92.4839	91.5386
GCA_002416205.1	92.2695	92.1952	87.8649	92.2716	94.151	87.867	91.1535	91.1126	91.435	91.5868	94.0931	91.6232	91.5981	92.1853	93.0553	91.1064	91.6828	91.3282	92.3242	91.9819	91.3214	92.1773	91.5522	91.981	92.2274	92.2744	92.9541	87.8045	91.7322	91.646	91.1728	91.2134	91.1503	91.0798	91.0713	91.2457	92.2725	92.3401	92.1855	92.3158	92.2211	90.9671	92.2677	88.0919	91.6565	91.06	96.7469	91.709	92.7991
GCA_002418505.1	88.9939	88.8569	87.6108	88.7718	88.8345	87.5609	88.5903	88.7103	88.7441	89.0196	88.8625	88.9386	88.9879	88.8614	88.8749	88.996	88.8882	88.7574	88.8417	88.806	88.9768	88.8425	88.9446	88.8472	88.8841	88.8096	88.748	87.6363	88.9447	89.0456	89.0278	88.766	89.0077	88.9597	88.9672	88.7539	88.8739	88.8755	88.834	88.8629	88.9537	88.8492	88.7439	88.2934	88.924	88.8545	88.8922	88.8851	88.7442
GCA_002420585.1	91.8938	91.8686	88.1555	91.5873	91.6542	88.0639	97.9301	98.1271	91.5944	93.2687	91.6256	93.2621	93.2307	91.8892	91.9178	90.8765	93.2378	91.4406	91.8438	92.4696	91.5167	91.7312	93.1969	92.4229	91.8329	91.8379	90.7988	88.0882	93.2597	93.2759	90.9294	96.677	90.906	90.8962	90.8884	96.6869	91.8486	91.8457	91.8394	91.8657	91.8909	92.5739	91.7427	88.0529	93.2346	92.4897	91.5529	93.2292	90.7842
GCA_002421325.1	97.7667	97.7129	87.8459	92.9181	92.1611	87.9276	91.5742	91.5164	93.5959	92.0467	92.1647	92.0759	92.1359	97.5502	92.8094	90.9581	92.1606	92.9531	97.7897	91.4346	93.0138	98.4555	92.0516	91.4091	97.4917	97.8034	91.2407	87.7581	92.2334	92.0586	90.969	91.6372	90.9703	90.9738	90.914	91.5855	97.7965	97.8487	97.765	97.7665	97.7834	91.3676	97.5622	88.0211	92.2055	91.4768	92.5148	92.1538	91.1717
GCA_002425625.1	88.7153	88.6623	87.4333	88.5329	88.8245	87.3942	88.5274	88.5272	88.6003	88.7832	88.7209	88.7648	88.7291	88.5796	88.6369	88.9556	88.7251	88.7367	88.6533	88.6843	88.733	88.586	88.6553	88.6859	88.6701	88.6325	88.6049	87.4143	88.8011	88.7339	89.0012	88.5194	88.9976	88.9997	88.992	88.548	88.5919	88.6548	88.6336	88.6884	88.6191	88.6292	88.4872	88.1659	88.8381	88.6241	88.7634	88.7835	88.6189
GCA_002428185.1	88.8342	88.8126	87.6541	88.7222	88.966	87.4155	88.6761	88.6178	88.8356	88.9831	89.054	88.9735	88.9738	88.8822	88.9416	89.0485	88.9471	88.853	88.8097	88.8635	88.8751	88.788	88.8543	88.7478	88.876	88.7758	88.8236	87.5499	88.9651	89.0521	89.0608	88.616	89.1111	89.0581	89.0652	88.6305	88.7744	88.822	88.8779	88.8351	88.9788	88.8203	88.74	88.2512	88.9965	88.8893	88.8952	88.895	88.8374
GCA_002432605.1	92.7357	92.6349	88.0109	92.798	94.1908	88.0112	91.4648	91.4293	91.7299	92.1269	94.1572	92.0087	91.9627	92.5994	93.2703	91.2664	91.9357	91.5771	92.5861	92.5315	91.8704	92.6375	92.0997	92.6009	92.6458	92.6724	93.1168	88.007	91.9379	92.0364	91.3302	91.4966	91.3556	91.3302	91.292	91.4356	92.6333	92.6442	92.628	92.6536	92.6599	91.2027	92.6725	88.3109	91.938	91.2793	98.2377	91.9351	93.0989
GCA_002439195.1	92.2621	92.3468	88.4062	92.0596	92.2719	88.2772	93.1607	93.2288	91.7075	99.7557	92.2027	98.7944	98.5784	92.3041	91.9728	91.4075	98.5455	91.4852	92.325	93.2654	91.6516	92.2673	99.6896	93.2835	92.2807	92.3636	91.2216	88.3592	98.549	98.8159	91.2899	93.0259	91.2741	91.2989	91.2129	93.09	92.2771	92.4047	92.2655	92.4077	92.3017	93.6897	92.2949	88.4246	98.4078	93.5874	92.1748	98.5864	91.2247
GCA_002440325.1	92.6062	92.5867	88.1621	92.7092	94.5744	88.0904	91.4993	91.5412	91.7462	92.0784	94.5106	92.0462	91.99	92.5856	93.3387	91.381	92.0051	91.631	92.6035	92.2376	91.7271	92.5262	92.0165	92.1729	92.5489	92.5692	93.2797	88.2717	92.0601	92.007	91.3285	91.4522	91.3991	91.4047	91.3549	91.4592	92.3851	92.6154	92.53	92.5938	92.5417	91.2445	92.5775	88.3094	91.9438	91.2457	97.1225	92.0053	93.1184
GCA_002440445.1	91.4477	91.4116	88.1514	91.1243	91.3542	87.9484	92.3398	92.3707	91.0023	93.6735	91.2512	93.6506	93.539	91.4509	91.1826	90.7398	93.5345	90.8271	91.3621	91.8221	90.8948	91.4488	93.6249	91.8954	91.4572	91.4882	90.5388	87.9382	93.4404	93.7019	90.7629	92.3084	90.7324	90.7643	90.7218	92.3633	91.3735	91.3934	91.3442	91.3825	91.3873	98.1538	91.3271	88.068	93.499	98.1072	91.1131	93.605	90.464
GCA_002440715.1	88.2789	88.3249	98.5064	88.0256	88.3113	97.5945	88.2398	88.1131	88.2138	88.2656	88.2057	88.4272	88.48	88.2376	88.2754	88.2182	88.5253	88.1033	88.2882	88.3934	88.0652	88.0371	88.1664	88.2704	88.1946	88.1306	87.9486	98.4713	88.2484	88.5038	88.3276	88.3477	88.3029	88.3233	88.3073	88.3855	88.1573	88.3059	88.1337	88.3179	88.1913	88.2874	88.3267	87.0712	88.6908	88.5379	88.3945	88.5783	88.1111
GCA_002453345.1	98.3428	98.2969	88.1541	93.1087	92.4544	88.1254	91.9172	91.7371	94.0405	92.3072	92.4725	92.372	92.4067	98.1393	93.0128	91.2591	92.4353	93.3563	98.1712	91.6567	93.3807	97.8806	92.2447	91.7154	97.7526	98.0886	91.5878	88.1123	92.4296	92.3748	91.3228	91.9476	91.358	91.2648	91.2161	91.9361	98.1383	98.1552	98.2907	98.1324	98.3212	91.6919	97.9679	88.2457	92.5224	91.6176	92.8262	92.4719	91.4972
GCA_002453555.1	92.7615	92.7194	87.9687	92.2613	91.8201	87.9713	92.7499	92.6129	92.0672	92.2975	91.69	92.4798	92.4385	92.8723	93.3602	90.7638	92.4191	91.7339	92.8782	91.7618	91.7374	92.7037	92.2281	91.7303	92.8815	92.7314	90.9465	88.1135	92.3754	92.4843	90.8414	92.7668	90.8154	90.8172	90.8096	92.7851	92.826	92.8349	92.7563	92.9097	92.7	92.0045	92.7161	88.0593	92.533	92.0702	92.052	92.5576	90.9838
GCA_002470085.1	98.2074	98.1198	88.2589	93.2446	92.5925	88.1755	91.9193	91.8179	93.8659	92.3809	92.5425	92.4035	92.5171	98.0943	93.0588	91.4272	92.5245	93.224	97.9458	91.8268	93.2546	97.7451	92.3393	91.8147	97.6339	98.0287	91.6852	88.1739	92.5359	92.4052	91.3401	92.0602	91.325	91.3439	91.2527	92.0349	97.9333	98.0135	98.1476	97.943	98.1908	91.6754	97.7626	88.3658	92.5595	91.7742	93.009	92.5653	91.5109
GCA_002477025.1	93.003	93.0379	88.1902	93.2129	92.5189	88.2099	92.1311	92.0408	92.7429	91.9688	92.3967	92.0947	92.1698	92.9104	97.6608	91.2687	92.1586	92.6282	93.0757	92.1155	92.5779	92.8918	91.9777	91.9313	92.9407	92.8313	91.6098	88.3967	92.0091	92.0536	91.4043	92.2448	91.3789	91.3593	91.3248	92.2652	92.9405	92.9991	92.8707	93.0094	92.9029	91.443	93.0161	88.3267	92.1413	91.4602	93.4527	92.1641	91.6145
GCA_002478195.1	98.0385	98.023	88.1268	93.1299	92.4717	88.1169	91.9022	91.6989	93.9837	92.3183	92.4015	92.3182	92.4994	97.7692	93.0065	91.3565	92.5403	93.2636	98.0647	91.778	93.335	97.68	92.2547	91.8059	97.5901	98.049	91.681	88.1786	92.4604	92.3053	91.3179	91.9412	91.2735	91.3409	91.24	91.9298	98.0542	98.092	97.9956	98.1019	98.0218	91.613	99.735	88.3206	92.5571	91.7371	92.8761	92.5584	91.6699
GCA_002479535.1	93.1257	93.0389	88.1662	93.4522	92.5336	88.145	91.9683	91.9417	92.7156	92.0415	92.4642	92.0921	92.0744	92.9811	98.0473	91.2636	92.0792	92.6235	92.9041	91.8313	92.7053	93.024	92.016	91.8064	93.0386	92.8875	91.6877	88.1389	92.128	92.067	91.256	91.9515	91.2594	91.2452	91.2149	91.9496	92.8858	92.922	92.9854	92.956	92.9369	91.4123	93.0078	88.3654	92.0634	91.438	93.3515	92.033	91.6032
GCA_002482325.1	88.9418	88.8827	87.6762	88.8812	89.0261	87.5674	88.7926	88.7294	88.9154	88.9705	89.0139	89.0809	89.0497	88.9748	88.8858	89.1042	89.0185	88.8959	88.9326	88.8159	88.9261	88.8762	88.9464	88.8557	88.9376	88.9303	88.814	87.6003	89.1217	89.0715	89.1245	88.6772	89.1263	89.0702	89.1223	88.7385	88.917	89.0145	88.9611	88.9806	88.997	88.8929	88.8648	88.3465	89.0997	88.9042	88.925	89.0145	88.9003
GCA_002501375.1	98.1472	98.3046	88.3283	93.2645	92.5345	88.2599	91.9749	91.8788	94.2533	92.4777	92.5626	92.4123	92.6657	98.1259	93.0764	91.5119	92.7227	93.4203	98.1209	92.0123	93.4151	97.7875	92.4118	92.0434	97.7481	98.2143	91.7115	88.2676	92.7011	92.3655	91.393	92.0045	91.3991	91.3879	91.3188	92.0199	98.082	98.1076	98.1779	98.1382	98.2374	91.8249	98.1322	88.4289	92.5897	91.8948	92.9972	92.5799	91.6395
GCA_002750935.1	88.5899	88.5293	87.3771	88.6035	88.6996	87.303	88.2954	88.3486	88.5414	88.6684	88.7151	88.7034	88.5701	88.539	88.6483	88.6815	88.5472	88.5893	88.4892	88.5819	88.56	88.4992	88.5764	88.5414	88.5895	88.5246	88.7721	87.3306	88.6571	88.6478	88.7276	88.3994	88.6844	88.6778	88.626	88.3673	88.5124	88.5405	88.5693	88.536	88.6135	88.4797	88.5093	95.6417	88.6004	88.4442	88.5848	88.6429	88.7322
GCA_002798885.1	91.5491	91.5298	88.1647	91.6831	92.6413	88.1639	90.9801	90.9346	91.1882	91.2718	92.563	91.3348	91.2974	91.5284	91.8008	91.1389	91.2744	91.1699	91.5077	91.5114	91.1263	91.4541	91.1767	91.527	91.5028	91.5578	98.6889	88.1364	91.3804	91.2961	91.2213	90.9045	91.1937	91.1673	91.0899	90.925	91.5262	91.5355	91.4851	91.5273	91.5289	90.7712	91.4848	88.5737	91.3152	90.7829	93.3407	91.28	97.9136
GCA_002798925.1	93.4536	93.4022	88.2376	92.0385	91.8263	88.228	91.6411	91.5556	95.1896	91.6598	91.8637	91.6978	91.7048	93.2378	92.7987	91.2573	91.7101	99.3071	93.3906	91.4771	99.3162	93.3373	91.694	91.3277	93.4041	93.2777	91.1962	88.3634	91.6899	91.6609	91.3052	91.671	91.3185	91.3215	91.2898	91.6644	93.3134	93.4281	93.3064	93.3371	93.3335	91.1619	93.3349	88.3983	91.6299	91.2055	91.7319	91.695	91.1597
GCA_002798945.1	93.3057	93.2674	88.1765	98.4876	92.8194	88.3251	91.8923	91.7796	92.2768	92.3486	92.7802	92.364	92.5075	93.2003	93.6329	91.394	92.4649	92.1722	93.4031	92.0908	92.0871	93.1965	92.2786	92.0327	93.1348	93.198	91.8033	88.4565	92.3466	92.3585	91.4788	92.0406	91.4711	91.4854	91.4838	92.007	93.312	93.3203	93.2364	93.3184	93.2417	91.4851	93.3519	88.4381	92.5564	91.6544	92.8343	92.5244	91.7657
GCA_002798965.1	88.5043	88.4127	87.4041	88.6436	88.6841	87.3411	88.3566	88.3217	88.5233	88.5464	88.7222	88.5962	88.438	88.3781	88.4873	88.7036	88.4582	88.505	88.406	88.5277	88.5122	88.3792	88.5257	88.4418	88.4464	88.351	88.7302	87.3527	88.573	88.588	88.7703	88.2965	88.7383	88.7051	88.6265	88.3056	88.3901	88.4406	88.3975	88.3815	88.4878	88.4587	88.3771	93.8766	88.5141	88.4484	88.5678	88.4838	88.7559
GCA_002798995.1	88.4747	88.5163	87.3729	88.6049	88.7684	87.2573	88.315	88.374	88.5621	88.6048	88.7074	88.6497	88.571	88.427	88.5963	88.6709	88.5515	88.5641	88.5155	88.5683	88.5443	88.4807	88.5294	88.476	88.5068	88.5074	88.8035	87.3184	88.6676	88.6297	88.6676	88.4073	88.6422	88.6452	88.6304	88.3922	88.5017	88.5229	88.5721	88.5027	88.5328	88.4312	88.4492	95.9311	88.5246	88.3929	88.6411	88.6612	88.7678
GCA_002799015.1	99.9301	99.8109	88.2917	93.1592	92.5831	88.2591	92.0308	91.8901	94.0386	92.4038	92.4944	92.5584	92.5227	98.4768	93.1123	91.4295	92.5109	93.296	98.027	91.8634	93.3442	97.9064	92.4049	91.8207	97.7044	98.1226	91.6165	88.3646	92.5006	92.5495	91.5771	92.1219	91.5397	91.5125	91.4731	92.144	97.9916	98.0764	98.1195	98.0537	98.1748	91.6983	97.9583	88.4337	92.5495	91.7209	92.8628	92.6623	91.713
GCA_002799025.1	88.4344	88.3603	87.3664	88.6301	88.6338	87.3347	88.296	88.3081	88.5119	88.5072	88.6849	88.5939	88.4301	88.3655	88.4225	88.6648	88.4117	88.4928	88.4041	88.5145	88.4947	88.3587	88.5203	88.4454	88.4331	88.3194	88.7393	87.3286	88.5581	88.5618	88.7083	88.2905	88.6985	88.6686	88.5572	88.3094	88.3371	88.4148	88.4244	88.3698	88.4602	88.4423	88.3743	93.8623	88.4528	88.435	88.5803	88.5001	88.7736
GCA_002799055.1	99.9324	99.8081	88.3364	93.1743	92.5849	88.2066	92.0309	91.8983	94.0335	92.3781	92.4753	92.5327	92.5219	98.4639	93.1573	91.3546	92.5134	93.3326	98.0108	91.8446	93.3213	97.9107	92.4168	91.8286	97.7098	98.096	91.5904	88.3409	92.5341	92.5227	91.5208	92.1197	91.5116	91.5404	91.4664	92.1482	97.9543	98.0738	98.1119	98.0254	98.1294	91.7289	97.9106	88.3811	92.5709	91.7163	92.8774	92.6943	91.6848
GCA_002799065.1	91.5108	91.5574	88.1236	91.657	92.6161	88.1225	90.8984	90.8999	91.2263	91.2554	92.5244	91.2843	91.3066	91.5941	91.7181	91.0902	91.2896	91.113	91.6263	91.4853	91.1071	91.4737	91.2145	91.4776	91.5932	91.5002	99.872	88.0387	91.4113	91.2244	91.149	90.8004	91.178	91.1603	91.1172	90.7976	91.4785	91.5939	91.6122	91.5624	91.6381	90.6853	91.6064	88.6405	91.3859	90.7669	93.3407	91.4727	97.8548
GCA_002799095.1	92.9541	92.8741	88.3267	93.0275	94.5343	88.2877	91.7102	91.701	92.0237	92.2834	94.4701	92.2794	92.2116	92.9026	93.5718	91.4982	92.145	91.821	92.8378	92.3489	92.0406	92.8882	92.3085	92.3347	92.8504	92.8552	93.278	88.2552	92.2039	92.2397	91.5597	91.8595	91.5714	91.5341	91.5307	91.8118	92.761	92.879	92.8813	92.8669	92.8727	91.4046	92.9184	88.5247	92.3093	91.4903	97.2019	92.1849	93.2084
GCA_002799105.1	98.7184	98.6286	88.334	93.2672	92.5134	88.2456	92.03	91.8793	94.0535	92.3853	92.4637	92.4765	92.4643	98.6194	93.1256	91.4038	92.5534	93.3674	98.1361	91.8362	93.4177	97.9288	92.4175	91.8161	97.8933	98.1962	91.6358	88.2802	92.6043	92.4482	91.4588	92.0625	91.3989	91.3839	91.3593	92.0308	98.168	98.2038	98.2794	98.1915	98.2823	91.7618	98.0224	88.3914	92.6199	91.766	92.8693	92.4974	91.5159
GCA_002799135.1	98.4704	98.3903	88.3009	93.1543	92.4913	88.2495	92.0271	91.8476	94.1353	92.3593	92.5027	92.4975	92.5589	98.1682	92.9888	91.3236	92.549	93.3396	98.1727	92.017	93.3773	97.8678	92.3784	91.8592	97.8749	98.2127	91.6038	88.4097	92.5316	92.4789	91.4641	92.1013	91.4164	91.4438	91.3421	92.0513	98.1431	98.2332	98.2617	98.1421	98.2716	91.6934	98.0117	88.2682	92.6522	91.8412	92.8395	92.588	91.6488
GCA_002799145.1	98.4413	98.365	88.2367	93.1919	92.5419	88.3258	92.0298	91.8388	94.1546	92.404	92.4389	92.5017	92.5871	98.1222	93.0279	91.3003	92.5674	93.3352	98.1692	91.9678	93.3636	97.8744	92.3405	91.9017	97.8466	98.2095	91.6095	88.4327	92.5573	92.4943	91.4747	92.1062	91.4348	91.413	91.3565	92.0852	98.106	98.2495	98.2592	98.1695	98.2788	91.6485	97.9957	88.3854	92.6403	91.8052	92.7933	92.617	91.6584
GCA_002799155.1	91.9741	91.883	88.4274	91.7867	92.6886	88.3542	92.5584	92.5635	91.5099	93.3983	92.6728	93.5264	93.4429	91.8574	91.9344	91.4646	93.4324	91.335	91.8779	98.8489	91.3313	91.8395	93.3914	98.834	91.8452	91.8842	91.5917	88.3357	93.5111	93.5567	91.5023	92.458	91.4603	91.4705	91.4514	92.4607	91.8597	91.8907	91.9167	91.8494	91.9442	92.1195	91.7969	88.5031	93.4678	92.2448	92.8382	93.4539	91.5002
GCA_002799165.1	93.5422	93.4197	88.3092	92.0919	91.8039	88.2812	91.6515	91.5599	95.2304	91.6549	91.8737	91.6439	91.8352	93.4102	92.7995	91.3659	91.9189	99.332	93.4543	91.5957	99.3298	93.3395	91.6373	91.5044	93.5018	93.3018	91.3393	88.3591	91.8244	91.6918	91.3227	91.7413	91.3343	91.3455	91.2947	91.7014	93.4027	93.4747	93.4801	93.4277	93.4805	91.2072	93.3067	88.4623	91.7939	91.4862	91.8596	91.8009	91.2891
GCA_002799215.1	92.1229	92.1411	88.2971	91.7214	91.8847	88.2757	95.9036	95.9482	91.662	93.5477	91.7722	93.5822	93.5755	92.1397	92.0792	91.0524	93.5175	91.5487	92.1249	92.5397	91.5717	92.1073	93.4879	92.4898	92.058	92.1084	90.9378	88.1824	93.5903	93.6255	91.0217	96.1682	91.0191	91.0842	91.0582	96.1664	92.0832	92.103	92.1073	92.1525	92.088	93.2254	92.0669	88.284	93.4898	93.169	91.7414	93.5742	90.9138
GCA_002799225.1	93.2093	93.1102	88.2566	93.5988	92.612	88.2123	92.0523	92.0582	92.8061	92.1009	92.5111	92.1787	92.133	93.0822	98.1213	91.4385	92.2084	92.7099	93.0239	91.9434	92.7545	93.1274	92.0599	91.8882	93.1628	93.0079	91.8377	88.1989	92.213	92.1975	91.405	92.0537	91.3626	91.3984	91.407	92.0614	92.9578	93.0303	93.0887	92.9896	93.103	91.5286	93.101	88.4789	92.1721	91.5288	93.4094	92.1941	91.7081
GCA_002799235.1	92.4876	92.4853	88.4539	92.1652	92.4686	88.719	93.2708	93.2933	91.9059	98.3681	92.3135	98.6227	99.7696	92.536	92.0275	91.3006	99.7907	91.7194	92.7687	93.5493	91.5251	92.4238	98.2921	93.5409	92.5017	92.5335	91.4646	88.6594	99.6313	98.6068	91.4117	93.3067	91.4299	91.4039	91.3636	93.3422	92.7727	92.7182	92.5267	92.6815	92.5647	93.7126	92.6799	88.4355	99.7226	93.7229	92.2188	99.8355	91.4092
GCA_002799245.1	91.8621	91.9159	88.5274	91.7772	92.0682	88.4788	92.9581	92.9543	91.6884	93.2708	92.0283	93.3291	93.4122	91.9004	91.9045	91.4534	93.4379	91.4768	92.0377	93.0804	91.4586	91.7572	93.1707	92.9418	92.0042	91.8558	91.2504	88.6725	93.3643	93.2801	91.408	92.8862	91.434	91.422	91.3896	92.8931	91.996	92.0804	91.8816	92.0544	91.9183	92.566	91.9461	88.4752	93.3765	92.5435	91.8734	93.4675	91.3817
GCA_002799295.1	93.4533	93.3432	88.3196	91.9955	91.8546	88.2819	91.6055	91.5725	95.1911	91.5719	91.8136	91.6992	91.7555	93.2585	92.7902	91.2534	91.7352	99.3171	93.3498	91.4272	99.3441	93.3189	91.5542	91.3256	93.3541	93.307	91.2122	88.3935	91.6763	91.6857	91.358	91.5929	91.3498	91.3215	91.3428	91.6089	93.31	93.4229	93.314	93.3503	93.3396	91.1788	93.312	88.446	91.6372	91.2115	91.7341	91.7236	91.1555
GCA_002847385.1	92.3392	92.2151	88.5777	92.0782	93.4253	88.7474	93.1738	93.1051	91.9549	94.2842	93.4403	94.4398	94.4949	92.1759	92.1586	91.8994	94.4887	91.726	92.2487	94.515	91.7194	92.1542	94.243	94.5559	92.214	92.1151	91.9113	88.7338	94.4743	94.4514	91.9902	93.2069	91.9897	91.9896	91.9761	93.2321	92.3567	92.2139	92.1613	92.2354	92.2071	92.7209	92.2938	88.7642	94.4539	92.7758	92.7989	94.4962	91.9512
GCA_003006605.1	91.8934	91.9111	88.0677	91.3322	91.5092	88.0032	96.2118	95.9564	91.5137	92.8891	91.5359	92.8968	92.9392	91.7389	91.894	90.6859	92.948	91.2314	91.8074	92.2989	91.247	91.6525	92.8671	92.2753	91.7256	91.7107	90.6984	88.3696	92.8821	92.892	90.7778	96.931	90.7079	90.7626	90.7449	96.8681	91.8378	91.8105	91.6882	91.8467	91.6707	92.3685	91.8758	87.9985	93.0169	92.3676	91.4077	93.0151	90.652
GCA_003006785.1	92.8067	92.7773	88.0584	93.1811	92.3841	88.0738	91.7842	91.7424	92.6711	91.889	92.3492	91.8606	91.9407	92.731	97.7382	91.0696	91.8933	92.494	92.7626	91.6526	92.5299	92.7226	91.86	91.6552	92.8171	92.7478	91.4835	87.96	91.8879	91.8714	91.0871	91.7876	91.0679	91.0558	91.0669	91.8162	92.7538	92.786	92.7681	92.7555	92.7704	91.2608	92.7663	88.1885	91.8948	91.2171	93.2704	91.905	91.4157
GCA_003015035.1	93.4101	93.3745	88.2342	91.7837	91.8082	88.1547	91.2652	91.3262	96.2013	91.4997	91.7899	91.486	91.4796	93.2148	92.4057	91.2847	91.5321	95.4871	93.2656	91.2548	95.5517	93.2534	91.4738	91.2259	93.2345	93.2762	91.1515	88.088	91.5465	91.5073	91.3141	91.2114	91.3014	91.3014	91.2389	91.2947	93.177	93.3091	93.3964	93.1838	93.4015	91.0557	93.2456	88.4666	91.4964	91.1015	91.6819	91.4653	91.2013
GCA_003086675.1	88.1665	88.1537	87.0916	87.9719	88.3146	87.0115	88.068	88.0364	88.284	88.2453	88.282	88.2559	88.218	88.1868	88.0775	88.3364	88.1918	88.2462	88.0972	88.2007	88.2542	88.0415	88.1522	88.1614	88.1605	88.1389	88.0554	87.0669	88.3336	88.2374	88.2855	88.0788	88.2991	88.2443	88.2708	88.0662	88.0976	88.1048	88.2101	88.138	88.263	88.2343	88.0945	87.7137	88.2228	88.2227	88.1115	88.2272	88.06
GCA_003086695.1	88.329	88.2742	87.3039	88.1315	88.329	87.2274	88.2221	88.1149	88.3008	88.4267	88.331	88.471	88.4002	88.3626	88.296	88.4442	88.3518	88.3168	88.3618	88.3458	88.3427	88.2444	88.4117	88.2709	88.3388	88.346	88.1595	87.1964	88.4535	88.4742	88.4216	88.2433	88.4588	88.5021	88.45	88.2027	88.3759	88.296	88.3377	88.314	88.3529	88.4037	88.245	87.9637	88.3635	88.2998	88.2473	88.4001	88.2344
GCA_003086775.1	89.0959	89.0129	87.7661	88.9434	89.1799	87.6893	89.0132	88.9564	89.0887	89.2016	89.1673	89.3434	89.1882	89.0476	89.1188	89.2654	89.2008	89.036	89.1087	89.1	89.1072	89.0114	89.1454	89.0301	89.0723	89.0215	89.0768	87.753	89.2595	89.2534	89.327	88.9315	89.3227	89.2874	89.3443	88.9643	89.0878	89.1025	89.0829	89.0508	89.049	89.0991	89.0553	88.4348	89.2983	88.9718	89.0569	89.158	89.0553
GCA_003086795.1	89.0235	89.0241	87.9366	88.9933	89.2041	87.738	88.8818	88.9124	89.1378	89.1604	89.2192	89.2082	89.2569	89.0067	89.1193	89.3402	89.2193	89.0633	89.0848	89.053	89.2043	89.0026	89.1832	89.0766	89.0512	88.9928	89.0109	87.8283	89.2953	89.2173	89.3249	88.9117	89.3009	89.2232	89.3068	88.9587	88.9602	89.0409	89.1068	89.0128	89.1536	89.1068	89.0298	88.527	89.1955	89.0175	89.2262	89.1773	89.109
GCA_003086815.1	88.2896	88.1635	87.176	88.158	88.3058	87.0753	88.0778	88.083	88.2494	88.3278	88.379	88.3762	88.2637	88.1406	88.2103	88.4012	88.3117	88.2138	88.1776	88.2934	88.2057	88.184	88.275	88.1407	88.2041	88.2171	88.1288	87.1106	88.3806	88.3555	88.4545	88.1659	88.4386	88.3328	88.4457	88.146	88.1371	88.1686	88.2023	88.1117	88.2193	88.1652	88.0697	87.8589	88.3642	88.2528	88.2129	88.261	88.1944
GCA_003086835.1	89.1282	89.0429	87.8027	88.9952	89.2159	87.7126	88.9336	89.0095	89.1083	89.1192	89.2322	89.3192	89.1848	89.1235	89.0924	89.3678	89.1494	89.0671	89.1241	89.1177	89.1871	89.0579	89.1009	89.0572	89.1214	89.0687	89.1246	87.7276	89.2131	89.2831	89.3286	88.9322	89.3967	89.353	89.276	88.9562	89.117	89.1208	89.0757	89.1667	89.049	89.1031	89.0657	88.4313	89.2795	88.9847	89.1009	89.2258	89.0186
GCA_003086855.1	88.2852	88.2546	87.2245	88.003	88.3496	87.1209	88.1891	88.0545	88.2559	88.3491	88.2844	88.3869	88.3275	88.2641	88.262	88.4275	88.3574	88.3433	88.2516	88.2336	88.3223	88.1722	88.304	88.2078	88.2616	88.1957	88.1495	87.1982	88.4201	88.3997	88.4473	88.202	88.4661	88.5023	88.4943	88.1763	88.2837	88.2544	88.2114	88.2664	88.2632	88.2773	88.2074	87.9255	88.3445	88.2314	88.3013	88.3301	88.1642
GCA_003086875.1	88.2931	88.1948	87.2121	88.1483	88.3617	87.1154	88.0648	88.0907	88.2719	88.3873	88.3529	88.3565	88.2688	88.222	88.281	88.4684	88.3087	88.4205	88.259	88.3022	88.405	88.2551	88.3291	88.1083	88.2427	88.2314	88.2381	87.1645	88.3924	88.3418	88.4278	88.139	88.4376	88.4485	88.4512	88.1049	88.1777	88.2737	88.293	88.2492	88.3584	88.3337	88.1885	87.832	88.3484	88.2702	88.2774	88.2334	88.2595
GCA_003086895.1	88.3212	88.3046	87.1783	88.1549	88.4205	87.1279	88.1855	88.1942	88.2734	88.4066	88.3798	88.3934	88.3613	88.322	88.3469	88.3915	88.3729	88.3182	88.3203	88.3098	88.3605	88.2533	88.3139	88.2714	88.2178	88.2085	88.1662	87.1622	88.4042	88.4026	88.4296	88.185	88.4958	88.4106	88.3704	88.1947	88.2808	88.3333	88.3474	88.2468	88.344	88.3622	88.1775	87.8373	88.3806	88.3901	88.3617	88.4092	88.1671
GCA_003086915.1	89.0334	89.0023	87.6786	88.8484	89.0175	87.5633	88.8941	88.8728	89.0425	89.0753	89.0083	89.2096	89.0413	88.945	89.0065	89.1582	89.1072	89.0363	88.9949	88.9054	89.0081	88.9578	89.0347	88.9319	88.9971	88.9064	88.9075	87.6245	89.0946	89.1407	89.1337	88.8705	89.2199	89.1871	89.1399	88.9118	88.9943	88.9323	88.955	88.9954	89.0054	88.9709	88.898	88.3809	89.1461	88.9178	89.0088	89.1441	88.946
GCA_900113425.1	88.2583	88.199	97.0852	88.1521	88.3928	96.8959	88.2938	88.2858	88.1777	88.3948	88.3125	88.4293	88.4181	88.1789	88.2886	88.3961	88.3754	88.2391	88.2389	88.4478	88.2876	88.2335	88.3902	88.4163	88.1917	88.1773	88.2258	97.0397	88.4634	88.4397	88.389	88.3179	88.3358	88.3667	88.2895	88.3566	88.2278	88.2761	88.2842	88.2555	88.3313	88.3735	88.2686	87.2025	88.4227	88.4249	88.2543	88.4766	88.1834
GCA_900186865.1	97.8616	98.0367	88.2545	93.1213	92.563	88.434	91.8849	91.8319	93.9953	92.3749	92.4117	92.4065	92.6294	97.7796	92.9965	91.327	92.6817	93.3807	97.9131	91.8678	93.3541	97.6939	92.4016	91.8223	97.4185	98.0117	91.6091	88.3162	92.641	92.3891	91.4325	92.162	91.4315	91.4498	91.4049	92.1611	97.839	97.9525	97.9609	97.8298	97.973	91.7004	99.9096	88.3325	92.699	91.7076	92.8258	92.7297	91.6616
H1-1_S15	92.7311	92.6842	88.2714	92.6848	93.6991	88.296	91.6306	91.6669	91.9527	91.9221	93.7143	92.0758	92.3342	92.7305	93.3314	91.4364	92.3734	91.7336	92.6369	92.8629	91.7053	92.5076	91.8592	92.6582	92.6317	92.6289	92.8487	88.3791	92.1971	92.0561	91.4038	91.8956	91.4496	91.4372	91.3982	91.8897	92.6052	92.7434	92.7203	92.6193	92.7456	91.2669	92.7177	88.494	92.1791	91.5334	95.3865	92.273	92.805
H2-1_S2	91.1995	91.2333	88.3086	91.2336	91.7806	88.2199	90.9032	90.9064	91.2132	91.3253	91.7681	91.3849	91.3878	91.1793	91.2095	96.4874	91.3335	91.2504	91.1731	91.3278	91.2842	91.1955	91.3387	91.2986	91.1634	91.1953	91.0252	88.304	91.4683	91.3964	96.5061	90.8796	96.4783	96.4884	96.4221	90.9331	91.1162	91.1984	91.2619	91.1125	91.2485	91.0142	91.1804	88.489	91.3988	91.0212	91.4927	91.4131	91.0695
H2-2_S1	98.144	98.167	88.2241	93.0677	92.4179	88.2921	92.1464	91.9005	93.997	92.4549	92.4949	92.5048	92.8056	98.1365	93.0114	91.3046	92.8279	93.2326	97.826	92.0834	93.2341	97.6669	92.4443	91.9737	97.6799	97.7472	91.5768	88.4582	92.7123	92.5019	91.3121	92.4175	91.3299	91.3098	91.2319	92.3938	97.8849	97.8528	97.9175	97.8613	97.9515	91.7327	97.6578	88.3401	92.9728	92.0335	92.8557	92.8004	91.6293
ICU02_lib1323	91.6857	91.7167	88.467	91.5599	91.6341	88.4132	92.6338	92.6274	91.3966	93.6983	91.5794	93.6546	93.7306	91.8591	91.5642	91.087	93.7192	91.2148	91.8349	92.0708	91.2291	91.7481	93.5751	92.1244	91.8619	91.8224	90.8901	88.3887	93.6709	93.6438	90.9586	92.6376	90.9571	90.9315	90.9162	92.6203	91.7859	91.8784	91.853	91.8612	91.9024	98.6012	91.6886	88.2675	93.7228	98.5628	91.5417	93.7298	90.858
ICU06_lib1324	91.73	91.7292	88.4633	91.544	91.6131	88.3859	92.6124	92.58	91.4684	93.6984	91.5872	93.6319	93.7094	91.8745	91.4835	91.0961	93.6695	91.1857	91.8738	92.1116	91.2417	91.6945	93.5781	92.0766	91.8651	91.7108	90.9343	88.3963	93.6593	93.6603	90.9835	92.6209	90.9314	90.9112	90.914	92.6026	91.7974	91.8822	91.8963	91.8867	91.8885	98.6042	91.7322	88.2503	93.7347	98.5564	91.4868	93.763	90.8321
ICU107_lib1331	98.3465	98.4117	88.2771	93.2059	92.5836	88.1946	91.9619	91.7915	94.0105	92.4093	92.502	92.4234	92.4229	98.1716	93.1399	91.3757	92.4832	93.3602	97.8902	91.7487	93.3519	97.7622	92.3336	91.7482	97.7381	98.0227	91.6971	88.1458	92.5261	92.3484	91.4163	91.9601	91.3561	91.3603	91.3061	91.9502	97.9091	97.915	98.132	97.8923	98.1661	91.6979	97.9	88.3526	92.5574	91.5882	92.8016	92.4645	91.501
ICU119_lib1332	91.722	91.6913	88.44	91.5491	91.5939	88.3629	92.6514	92.5673	91.407	93.6514	91.5829	93.6636	93.6966	91.8369	91.4617	91.113	93.69	91.2361	91.855	92.0859	91.2643	91.7428	93.5629	92.0672	91.8601	91.7738	90.9441	88.3094	93.6513	93.6576	90.9538	92.6222	90.9556	90.895	90.8318	92.614	91.7903	91.8955	91.8789	91.9035	91.8897	98.6233	91.6906	88.2565	93.724	98.5678	91.5228	93.7316	90.862
ICU152_lib1333	98.3097	98.4025	88.2423	93.1314	92.4708	88.0952	91.9378	91.8173	94.0335	92.2979	92.4795	92.4411	92.436	99.353	92.9813	91.2904	92.4728	93.2338	97.8931	91.8175	93.3147	97.6541	92.2693	91.8368	98.2809	97.9391	91.5719	88.2308	92.4429	92.5079	91.3652	92.0558	91.3831	91.3322	91.2876	92.0747	97.8144	97.9208	97.9155	97.8423	97.9153	91.6817	97.6676	88.3076	92.5169	91.672	92.8084	92.476	91.4454
ICU173_lib1334	98.4255	98.4082	88.2062	93.025	92.4295	88.1643	91.9891	91.7813	94.0973	92.4169	92.4733	92.5382	92.4669	99.3625	93.039	91.3163	92.4663	93.3515	97.9867	91.8043	93.39	97.7481	92.3682	91.7838	98.3382	97.9356	91.5601	88.2859	92.466	92.5161	91.4391	91.9711	91.3938	91.4045	91.3534	92.025	97.923	98.0302	97.9734	97.9829	97.96	91.7119	97.6868	88.3154	92.5242	91.718	92.8369	92.5332	91.4788
ICU18_lib1016	98.375	98.4603	88.1818	93.1203	92.4869	88.1315	91.9464	91.8714	94.0161	92.2978	92.391	92.4752	92.548	99.8774	93.0436	91.3585	92.5942	93.227	97.9105	91.848	93.2474	97.7122	92.2963	91.8663	98.1569	97.8888	91.5533	88.1594	92.6011	92.4809	91.4293	92.0347	91.4496	91.4675	91.4087	92.0374	97.8653	97.9559	98.0576	97.9012	98.0472	91.7061	97.624	88.2995	92.6989	91.8246	92.9195	92.5676	91.5118
ICU18-s2_lib1325	98.3847	98.4157	88.1371	93.1064	92.4094	88.1254	91.9427	91.8399	94.0245	92.3005	92.3682	92.4717	92.5381	99.8469	93.0377	91.301	92.5609	93.225	97.9535	91.858	93.2483	97.7347	92.2679	91.7968	98.1621	97.8936	91.6234	88.1389	92.5905	92.4676	91.447	92.0071	91.4496	91.395	91.3325	92.0646	97.9382	97.9543	98.0272	97.953	98.0221	91.6903	97.6365	88.252	92.6484	91.8256	92.8923	92.6283	91.5351
ICU21_lib1326	92.1642	92.1444	88.3372	91.7803	91.8008	88.207	95.9092	95.8965	91.5954	93.5962	91.7545	93.5917	93.5308	92.0248	92.0188	91.0053	93.5082	91.507	92.032	92.5009	91.536	92.096	93.5515	92.476	92.1128	92.0361	90.9754	88.234	93.5626	93.6311	90.9996	96.0697	90.9783	91.0204	90.9929	96.0687	91.9979	92.118	92.0821	92.0835	92.108	93.1738	92.0229	88.2179	93.5622	93.1895	91.6486	93.5439	90.8854
ICU24_lib1327	97.8503	97.9546	88.21	93.1002	92.5176	88.2558	91.9949	91.874	93.9521	92.4022	92.4854	92.4735	92.6197	97.9219	92.9669	91.3928	92.632	93.2881	99.8093	92.0782	93.2544	97.8534	92.3406	92.0094	97.679	99.7493	91.6108	88.4581	92.5943	92.4426	91.4411	92.0469	91.3876	91.3938	91.358	92.0469	99.742	99.8435	98.2266	99.8349	98.2397	91.7691	97.8838	88.4027	92.6971	91.7605	92.7601	92.6329	91.6211
ICU254_lib1019	92.5064	92.4838	88.1581	93.4763	93.703	88.1116	91.6888	91.6697	91.7917	91.9766	93.545	92.1043	92.0599	92.4696	93.1	91.4957	92.0894	91.6796	92.5578	92.9044	91.6651	92.5135	91.9421	92.8944	92.4151	92.4388	92.5008	88.1699	92.1142	92.0984	91.517	91.6805	91.4911	91.4729	91.431	91.6697	92.4386	92.4803	92.5172	92.4861	92.5045	91.3519	92.5543	88.4164	92.0901	91.3546	94.3686	92.1341	92.4799
ICU29_lib1017	93.1937	93.1432	88.1584	98.3559	92.8253	88.2037	91.6667	91.6974	92.2589	92.2695	92.7364	92.2665	92.273	93.1021	93.4782	91.4324	92.2198	92.1358	93.2829	91.5816	92.254	93.2692	92.2053	91.647	93.1341	93.1037	91.6536	88.1977	92.1993	92.2612	91.3178	91.7352	91.3436	91.3448	91.2637	91.7517	93.1152	93.2986	93.1486	93.3043	93.2204	91.5451	93.1907	88.4686	92.2993	91.4851	92.87	92.2332	91.6329
ICU300_lib1020	88.403	88.4957	87.393	88.4617	88.578	87.3278	88.2356	88.2533	88.5086	88.4811	88.5548	88.5302	88.4809	88.3593	88.4438	88.5936	88.4995	88.4724	88.3854	88.5286	88.4144	88.3585	88.5206	88.3337	88.3964	88.3061	88.9162	87.3274	88.5083	88.4981	88.6381	88.2949	88.6409	88.639	88.5474	88.2657	88.3993	88.3459	88.3253	88.3346	88.4125	88.4291	88.3529	93.6646	88.3991	88.2867	88.5066	88.5304	88.7083
ICU300-s2_lib1335	88.41	88.4791	87.3099	88.4953	88.5362	87.3006	88.1881	88.2057	88.5228	88.518	88.6348	88.5387	88.499	88.3379	88.455	88.5805	88.5001	88.4391	88.3685	88.5238	88.407	88.3267	88.5127	88.3097	88.3933	88.3171	88.894	87.2799	88.499	88.5745	88.6896	88.2808	88.6281	88.6264	88.5838	88.2022	88.3769	88.3454	88.318	88.3787	88.3801	88.4494	88.3511	93.6736	88.4778	88.341	88.5073	88.4706	88.6691
ICU326_lib1336	91.832	91.7944	88.4341	91.8098	92.0014	88.5138	92.9178	93.0185	91.5148	93.2547	92.0523	93.2655	93.3488	91.8432	91.8907	91.3238	93.3399	91.4952	91.9052	92.9299	91.4416	91.8072	93.1929	92.8499	91.9239	91.8128	91.2981	88.4163	93.3404	93.277	91.371	92.8217	91.3302	91.3344	91.2613	92.8204	91.8038	91.9012	91.8719	91.8487	91.9042	92.5522	91.8162	88.5088	93.3285	92.6505	91.8635	93.4227	91.1966
ICU331_lib1337	98.3101	98.4267	88.1953	93.0286	92.4113	88.1854	91.8872	91.8827	94.0061	92.2484	92.4663	92.4452	92.4056	99.2835	93.0422	91.3168	92.4592	93.1796	97.8552	91.8513	93.2732	97.6281	92.2645	91.8395	98.2762	97.8953	91.5661	88.1752	92.4115	92.442	91.3315	92.0962	91.353	91.3318	91.2938	92.0804	97.7593	97.8821	97.895	97.8532	97.8763	91.6678	97.5534	88.306	92.5364	91.7036	92.8369	92.466	91.4328
ICU57_lib1018	91.9472	91.7904	88.2359	91.6525	91.7755	88.1929	97.9695	98.9953	91.5186	93.2356	91.7597	93.2947	93.2747	91.98	91.9721	91.0036	93.3274	91.4918	91.8419	92.5414	91.5757	91.7384	93.2038	92.5527	91.9773	91.769	90.9034	88.1891	93.36	93.2776	90.995	96.7883	90.9864	90.9952	90.9037	96.7416	91.817	91.8241	91.9038	91.8072	91.8933	92.5441	91.802	88.1994	93.2809	92.6802	91.7293	93.24	90.9015
ICU57-s2_lib1328	91.9485	91.8426	88.2348	91.6337	91.7724	88.1634	97.9526	98.9979	91.5591	93.2594	91.7836	93.2977	93.3532	91.9771	92.0103	90.9678	93.3419	91.4979	91.8154	92.5565	91.5058	91.7129	93.2421	92.528	91.9487	91.7685	90.9427	88.1757	93.3797	93.2944	90.9803	96.7755	90.9707	90.9497	90.8783	96.7645	91.8238	91.8269	91.8716	91.825	91.9013	92.6103	91.7325	88.1812	93.2798	92.6473	91.7576	93.2243	90.9227
ICU82_lib1329	92.4291	92.4461	88.4574	92.1878	92.4584	88.3308	93.2611	93.2388	91.9027	98.8466	92.3342	99.9015	98.5407	92.4319	92.0555	91.3587	98.5421	91.546	92.4964	93.5006	91.6192	92.3498	98.8127	93.4173	92.4394	92.4346	91.2694	88.4152	98.4783	99.9032	91.5417	93.1167	91.5082	91.5066	91.4479	93.1489	92.5002	92.4842	92.3451	92.5338	92.3418	93.7066	92.4078	88.4848	98.4108	93.5918	92.1257	98.6119	91.3512
ICU98_lib1330	91.7459	91.7024	88.446	91.5438	91.6671	88.3675	92.6593	92.6155	91.3915	93.6933	91.6448	93.6481	93.6932	91.8769	91.5908	91.0991	93.6762	91.2238	91.8641	92.0665	91.2496	91.7242	93.6037	92.0785	91.8842	91.7782	90.962	88.3424	93.6499	93.6604	90.9255	92.6356	90.9482	90.8758	90.8392	92.5973	91.7891	91.8997	91.9325	91.8916	91.8993	98.6018	91.7178	88.2264	93.7499	98.5225	91.5259	93.7094	90.8448
K279a_lib1012	99.9088	99.7531	88.3116	93.1656	92.3999	88.153	91.8412	91.8295	94.0007	92.3116	92.4086	92.428	92.4951	98.4183	93.1071	91.2436	92.5078	93.3555	98.011	91.7587	93.3712	97.8031	92.3672	91.7529	97.6067	98.0963	91.4724	88.237	92.5001	92.3811	91.4946	92.049	91.5042	91.5306	91.4267	92.0791	97.9263	97.9862	98.0169	98.0295	98.0487	91.7123	97.7258	88.3908	92.5479	91.6716	92.7826	92.4951	91.5841
k3561_lib1520	88.3068	88.2868	98.776	88.1613	88.4477	97.8123	88.2488	88.2485	88.2804	88.4232	88.3492	88.4786	88.4222	88.2187	88.302	88.3247	88.3815	88.2254	88.2345	88.3942	88.2356	88.293	88.3655	88.3891	88.227	88.317	88.0642	98.6267	88.365	88.4778	88.277	88.2622	88.2786	88.2875	88.3194	88.2802	88.306	88.2124	88.3546	88.2236	88.401	88.4468	88.1868	87.2288	88.4512	88.385	88.2431	88.4109	88.0274
LB452166_SM	92.5574	92.5877	88.3977	92.199	92.2786	88.5933	93.2277	93.2027	91.8582	98.5266	92.3076	98.5748	99.9055	92.6033	92.0279	91.4747	99.919	91.5148	92.5718	93.5645	91.6143	92.4267	98.5126	93.4332	92.4412	92.5477	91.3263	88.6023	99.7523	98.5732	91.3472	93.3385	91.3408	91.3472	91.2368	93.3311	92.5947	92.6178	92.5529	92.5875	92.5864	93.7184	92.6322	88.3885	99.6259	93.7432	92.2575	99.8023	91.3132
LMG10853_lib1294	92.1239	92.1391	88.2861	91.8028	91.8898	88.4469	96.5664	96.4402	91.7757	93.2593	91.8428	93.3616	93.2997	92.0679	92.2283	90.9299	93.3752	91.5551	92.147	92.6109	91.5617	91.9087	93.193	92.5622	92.0648	92.0279	90.9474	88.5365	93.2493	93.3637	90.9696	97.3117	90.9721	90.9733	90.954	97.2889	92.1563	92.1761	91.9241	92.1911	91.9695	92.7611	92.1017	88.2448	93.468	92.8589	91.6822	93.4255	90.9722
LMG10874_lib1296	93.1037	93.156	88.1161	98.3609	92.8132	88.1168	91.6353	91.7136	92.2356	92.2357	92.7339	92.1827	92.2176	93.0533	93.4516	91.3646	92.1918	92.0896	93.2751	91.6385	92.1698	93.2096	92.2652	91.6292	92.9996	93.1359	91.5762	88.1892	92.2745	92.2216	91.185	91.6243	91.1893	91.2107	91.1205	91.6722	93.0855	93.3394	93.1192	93.3238	93.1092	91.4703	93.1179	88.4219	92.2221	91.3985	92.6934	92.2288	91.5972
LMG10879_lib1297	88.5331	88.5109	87.3697	88.6497	88.6187	87.2336	88.304	88.3348	88.5192	88.6071	88.6472	88.6769	88.5134	88.462	88.597	88.6503	88.531	88.5492	88.4769	88.547	88.5645	88.4814	88.5416	88.5338	88.5548	88.5104	88.7311	87.2667	88.6	88.6686	88.6367	88.3324	88.6644	88.6024	88.63	88.3265	88.5241	88.5255	88.5004	88.5442	88.5717	88.4486	88.4536	95.6108	88.568	88.3852	88.5973	88.5786	88.7463
LMG10996_lib1298	92.807	92.8132	88.2875	92.7244	94.2999	88.2251	91.6083	91.5431	91.8797	92.0544	94.3873	92.1727	92.151	92.8101	93.3846	91.3435	92.129	91.6514	92.8269	92.9762	91.7079	92.7167	92.0004	92.837	92.7249	92.6683	93.2583	88.5296	92.0698	92.2032	91.4744	91.5992	91.5327	91.5193	91.4627	91.6585	92.7626	92.8629	92.6944	92.8425	92.7106	91.2828	92.8383	88.4213	92.1666	91.4017	98.117	92.1989	93.2493
LMG11112_lib1014	93.1666	93.1477	88.2206	98.5235	92.8414	88.1396	91.6471	91.7045	92.2615	92.3371	92.6736	92.3791	92.2239	93.0308	93.5066	91.2675	92.1581	92.0846	93.1548	91.6054	92.334	93.2097	92.2921	91.585	93.0952	93.1094	91.7162	88.1896	92.128	92.373	91.4394	91.6723	91.4659	91.458	91.3409	91.6994	93.0614	93.2146	93.1077	93.1762	93.1197	91.5155	93.1482	88.4037	92.272	91.4898	92.968	92.2002	91.6335
LMG11114_lib1299	91.6372	91.6824	88.5078	91.6964	91.5656	88.3926	92.5837	92.6358	91.3483	93.7593	91.4888	93.6642	93.6152	91.7859	91.4408	90.9864	93.6612	91.1293	91.7578	92.0324	91.3786	91.6833	93.6734	91.9944	91.7708	91.8244	90.8955	88.3651	93.5772	93.6347	90.9117	92.5164	90.9915	90.866	90.8884	92.5389	91.6906	91.7746	91.7279	91.7509	91.7377	98.5436	91.6675	88.2171	93.6466	99.3544	91.5771	93.7421	90.8058
MP1_lib1026	88.3893	88.4072	87.3354	88.5807	88.6087	87.2803	88.2103	88.2381	88.454	88.461	88.6477	88.5632	88.401	88.3042	88.4899	88.6434	88.5001	88.4362	88.3972	88.4613	88.4211	88.3499	88.4069	88.4126	88.3783	88.3667	88.6724	87.2825	88.568	88.5311	88.7155	88.3076	88.6579	88.6784	88.6675	88.2678	88.3787	88.3763	88.4544	88.3499	88.4677	88.4328	88.3195	93.8373	88.5052	88.3966	88.508	88.4945	88.6097
MP2_lib1027	91.3152	91.213	87.9565	91.6031	91.9558	87.9524	90.7466	90.7093	90.9402	91.0901	91.9449	91.1194	91.0718	91.173	91.515	90.9301	91.0867	90.8334	91.1002	91.3205	90.8624	91.1894	91.0421	91.243	91.2219	91.1543	94.9282	87.8738	91.1227	91.0988	90.906	90.6939	90.9696	90.9921	90.894	90.705	91.1559	91.1788	91.212	91.1822	91.2901	90.6163	91.2233	88.6213	91.1172	90.5244	92.294	91.0972	94.8582
MSP001_S1	92.8992	92.9216	88.2731	92.6403	94.2944	88.2395	91.5894	91.6037	91.9933	92.0345	94.258	92.1938	92.2188	92.7986	93.3795	91.4347	92.154	91.6741	92.9175	92.3835	91.8037	92.8615	91.9972	92.2383	92.8374	92.8972	93.2083	88.2898	92.0992	92.174	91.4519	91.7182	91.416	91.4391	91.4187	91.666	92.7946	92.9124	92.8216	92.9314	92.8725	91.3576	92.9006	88.4801	92.0873	91.5073	97.1012	92.1584	93.073
MSP002_S2	91.4883	91.4834	88.3205	91.2226	91.8134	88.2048	91.0472	91.0013	91.3418	91.3328	91.7562	91.4425	91.4598	91.4322	91.3457	98.1045	91.4814	91.2619	91.4272	91.5616	91.2986	91.2533	91.3168	91.431	91.3832	91.3739	91.1765	88.3798	91.4812	91.3947	98.1453	91.2311	98.1172	98.1236	98.067	91.1455	91.3277	91.393	91.3882	91.4109	91.414	91.0496	91.3551	88.5461	91.4613	91.1306	91.6081	91.4539	91.2697
MSP003_S3	91.9922	91.9226	88.275	91.6547	91.8148	88.2037	99.0997	97.9727	91.6574	93.2575	91.7326	93.2573	93.1766	91.9458	91.9679	90.9957	93.2599	91.505	91.8959	92.5523	91.6317	91.8452	93.2252	92.4926	92.0276	91.8921	90.9533	88.2624	93.2892	93.2799	90.9794	97.0732	91.0005	91.0327	90.956	97.0699	91.8889	91.8677	91.899	91.951	91.9265	92.6665	91.8793	88.1811	93.2412	92.6022	91.6463	93.209	90.9377
MSP004_S4	98.3243	98.2696	88.3051	93.1799	92.5116	88.2457	91.9942	91.8472	94.0995	92.4278	92.5002	92.4293	92.4194	98.083	93.055	91.2961	92.5038	93.3386	98.1604	91.7491	93.3912	97.8999	92.3459	91.7938	97.7968	98.2389	91.5686	88.2885	92.5309	92.461	91.2936	91.9489	91.2605	91.326	91.229	91.8952	98.1214	98.2032	98.4373	98.145	98.4143	91.7772	98.0497	88.3628	92.5723	91.7993	92.7692	92.5066	91.4965
MSP005_S5	97.4724	97.5858	88.3711	93.0716	92.4166	88.3157	92.0329	91.9134	94.0562	92.2777	92.2897	92.3024	92.5208	97.4196	93.032	91.2885	92.5211	93.4158	97.7054	91.8768	93.4037	97.6016	92.2058	91.7707	98.2163	97.6353	91.5057	88.4859	92.444	92.3476	91.3023	92.1431	91.2963	91.3084	91.2363	92.1255	97.6121	97.7464	97.5502	97.6639	97.5576	91.6308	97.4028	88.4186	92.5631	91.7393	92.6813	92.5544	91.6095
MSP006_S6	97.4854	97.5988	88.2967	93.0549	92.4254	88.3325	92.0479	91.8847	94.0842	92.2198	92.3354	92.2977	92.515	97.3856	92.9858	91.3273	92.5495	93.4157	97.7158	91.8816	93.4275	97.5792	92.1993	91.7924	98.1729	97.625	91.5497	88.4454	92.4038	92.3212	91.3002	92.1342	91.257	91.3257	91.2848	92.1209	97.6109	97.7843	97.5739	97.6557	97.6193	91.6446	97.4012	88.3633	92.5568	91.7694	92.6177	92.5223	91.575
MSP007_S7	97.6742	97.5763	88.3114	93.125	92.479	88.2833	92.0651	91.9803	94.1593	92.3186	92.4115	92.3985	92.4714	97.4343	93.1303	91.3997	92.5342	93.541	97.6264	91.8551	93.5586	97.5682	92.362	91.8073	98.259	97.493	91.6343	88.2609	92.5277	92.4501	91.4119	92.0409	91.4218	91.4138	91.372	92.0504	97.6124	97.6834	97.5492	97.6276	97.594	91.8504	97.5131	88.4796	92.585	91.7968	92.82	92.4766	91.5011
MSP008_S8	97.6312	97.5885	88.2791	93.1425	92.4679	88.3045	92.0972	92.0008	94.1626	92.351	92.3996	92.3839	92.4398	97.4303	93.1224	91.3406	92.4803	93.5174	97.6308	91.7955	93.5397	97.581	92.3014	91.7497	98.294	97.5348	91.6162	88.2515	92.531	92.3637	91.4188	92.0357	91.3784	91.3811	91.3342	92.0564	97.6076	97.6552	97.5355	97.6146	97.5918	91.7957	97.5082	88.4407	92.5314	91.7703	92.8138	92.4349	91.5241
MSP009_S9	92.3502	92.3946	88.3143	92.6235	97.9481	88.3116	91.7214	91.7463	91.9095	92.3425	97.7958	92.3086	92.305	92.3663	92.443	91.8201	92.327	91.718	92.4654	92.664	91.7604	92.3399	92.3015	92.5075	92.3681	92.3582	92.3854	88.2511	92.5006	92.2997	91.7652	91.6693	91.7432	91.7406	91.6953	91.6823	92.5331	92.4386	92.3778	92.4404	92.4039	91.4757	92.3072	88.5711	92.3824	91.4921	94.1636	92.4044	92.3917
MSP010_S10	91.3625	91.3857	88.3743	91.4855	91.8838	88.21	91.0385	90.9371	91.1951	91.4904	91.7738	91.4853	91.3527	91.2387	91.2752	97.5706	91.3521	91.2258	91.4085	91.4042	91.4433	91.341	91.4408	91.2926	91.25	91.2406	91.1082	88.484	91.1711	91.5174	97.6134	91.023	97.5973	97.6018	97.5255	91.0267	91.3099	91.3775	91.2457	91.4048	91.2753	90.9645	91.3486	88.5733	91.3248	91.0281	91.6775	91.4367	91.0605
MSP011_S11	93.013	92.9824	88.3005	92.8017	94.4292	88.2582	91.6559	91.6181	91.9623	92.1974	94.4576	92.1858	92.2432	93.0099	93.4765	91.4897	92.202	91.8406	92.9286	92.4718	91.8677	92.8032	92.1396	92.4744	92.9146	92.8158	93.3646	88.3554	92.1746	92.1913	91.5592	91.7878	91.6079	91.5816	91.5005	91.7704	92.877	92.9679	92.9232	92.9566	92.9047	91.3752	92.9553	88.4767	92.2567	91.5432	97.1509	92.2583	93.3477
MSP012_S12	91.3367	91.3152	88.3199	91.4793	91.8974	88.213	90.9469	91.0142	91.151	91.5711	91.6646	91.4853	91.3329	91.2452	91.3756	98.158	91.299	91.3021	91.2386	91.3204	91.5206	91.3155	91.5769	91.2389	91.2155	91.2132	91.1467	88.2237	91.2808	91.4714	98.0738	90.9264	98.0993	98.0635	98.0274	90.9579	91.1396	91.1592	91.2991	91.1273	91.3693	90.9348	91.2422	88.4671	91.2905	90.947	91.8144	91.4583	91.0521
MSP013_S13	91.164	91.1345	88.2076	91.3914	91.8315	88.1255	90.8029	90.9067	91.0434	91.4684	91.5545	91.3678	91.1693	91.1597	91.2401	98.0098	91.1551	91.2347	91.1434	91.1913	91.4189	91.184	91.4457	91.0903	91.1109	91.123	91.0193	88.2086	91.1309	91.3211	98.0002	90.8111	97.9881	97.9892	97.9234	90.8006	91.041	91.101	91.1936	90.9807	91.2034	90.8233	91.1729	88.3481	91.1399	90.8344	91.6325	91.3044	90.8356
MSP014_S14	97.5594	97.5239	88.347	93.1527	92.5285	88.2782	92.0376	92.0144	94.1447	92.3724	92.3738	92.396	92.4387	97.3743	93.1663	91.3656	92.5602	93.5366	97.612	91.7841	93.5155	97.5614	92.3351	91.823	98.2497	97.5103	91.5725	88.3171	92.5238	92.427	91.4217	92.0536	91.3677	91.408	91.3343	92.0872	97.5691	97.6549	97.5804	97.622	97.574	91.7546	97.4721	88.459	92.5577	91.7977	92.8157	92.4608	91.5645
MSP015_S15	97.6224	97.5589	88.2849	93.1115	92.4853	88.236	92.0804	92.0119	94.1674	92.3434	92.4243	92.3802	92.478	97.4226	93.1147	91.3492	92.5423	93.5498	97.6274	91.7888	93.5381	97.5178	92.3437	91.7831	98.2864	97.5106	91.6003	88.2339	92.5073	92.4146	91.3548	92.069	91.3938	91.4241	91.3023	92.0251	97.6268	97.6396	97.5326	97.6222	97.5744	91.7771	97.4859	88.4577	92.5807	91.8041	92.7991	92.4903	91.5796
PEG-100_lib14863	97.8946	97.9934	88.1334	92.9922	92.4111	88.1691	91.9223	91.7336	93.9624	92.2832	92.3015	92.3237	92.3908	97.7355	92.889	91.2979	92.4044	93.1607	98.2219	91.6516	93.1806	97.8394	92.1786	91.7072	97.6349	98.2138	91.5425	88.2752	92.3888	92.3689	91.209	91.861	91.2556	91.2839	91.1864	91.8565	98.0203	98.2855	98.0918	98.1603	98.1064	91.6467	97.8396	88.2439	92.5214	91.7224	92.6279	92.5458	91.5384
PEG-101_lib14864	98.0239	98.0941	88.2412	93.1082	92.4489	88.197	91.9746	91.8372	94.0193	92.3909	92.3899	92.447	92.5127	97.8488	92.9913	91.3511	92.5215	93.274	98.2711	91.7558	93.2864	97.935	92.3035	91.7904	97.6725	98.2924	91.6037	88.3583	92.5493	92.4342	91.314	91.976	91.3388	91.303	91.2732	91.9206	98.141	98.3474	98.2141	98.2461	98.2056	91.7514	97.9561	88.367	92.6758	91.7631	92.7047	92.6493	91.6091
PEG-102_lib14865	97.696	97.6338	88.2469	93.0533	92.3951	88.2626	91.8906	91.7815	93.962	92.3005	92.3364	92.3139	92.3475	97.4165	92.9308	91.3437	92.4458	93.4476	97.7078	91.7125	93.4326	97.6266	92.2191	91.6837	98.6353	97.7168	91.551	88.2281	92.4937	92.3282	91.3081	91.8498	91.3217	91.2879	91.2229	91.9333	97.632	97.7125	97.7185	97.6783	97.7102	91.6502	97.513	88.3393	92.4355	91.7336	92.7489	92.4135	91.4928
PEG-103_lib14866	93.1861	93.119	88.319	93.5907	92.5315	88.2353	91.9827	91.9616	92.7658	92.0641	92.5791	92.1465	92.133	93.0724	98.2583	91.3372	92.1229	92.639	93.0898	91.8505	92.7693	93.0582	91.9878	91.8611	93.1868	93.0111	91.7742	88.2514	92.1106	92.1331	91.3824	92.0659	91.3387	91.3191	91.3172	92.0602	92.982	93.047	93.1111	93.0304	93.1406	91.4745	93.1649	88.4788	92.1259	91.4754	93.4461	92.1019	91.7361
PEG-104_lib14867	98.2882	98.3419	88.2939	93.1219	92.5198	88.2438	91.9602	91.8344	94.0929	92.3393	92.5241	92.3418	92.5076	98.0588	93.1029	91.3558	92.4777	93.2876	97.9268	91.8345	93.3215	97.6545	92.3487	91.8373	97.6659	98.0146	91.5959	88.1968	92.5744	92.3102	91.3525	91.996	91.3169	91.3136	91.2766	91.9645	97.8874	97.9244	98.222	97.936	98.2867	91.702	97.8812	88.3149	92.5156	91.7507	92.8812	92.4915	91.514
PEG-105_lib14868	93.1206	93.0648	88.2198	93.4385	92.5585	88.2512	91.9412	91.975	92.7281	92.02	92.5197	92.1026	92.0646	93.0228	98.748	91.3345	92.0645	92.6755	92.9581	91.8862	92.7103	92.9867	92.041	91.9135	93.0007	92.8815	91.7173	88.1924	92.08	92.0625	91.3832	92.0267	91.3091	91.3114	91.2938	92.0505	92.9282	92.9166	92.9876	92.9239	93.0188	91.4882	92.9676	88.4173	92.115	91.5277	93.3995	92.0391	91.6491
PEG-106_lib14869	90.8228	90.798	88.3241	90.5638	90.9105	88.4783	90.7619	90.6742	91.129	90.8488	90.7179	91.0818	90.9642	90.7238	90.8367	90.8485	90.9834	91.3067	91.0509	90.9638	91.2417	90.7799	90.8521	90.8666	90.7656	90.7334	90.2798	88.5507	90.8924	91.1034	91.0221	90.843	91.0478	91.0372	90.9902	90.8241	90.8435	91.0491	90.7312	91.0533	90.7448	90.6353	90.7525	88.4871	91.1196	90.8514	90.6186	91.0715	90.4414
PEG-107_lib14870	92.4667	92.5084	88.3316	92.1675	92.402	88.5791	93.2543	93.2065	91.8441	98.4493	92.251	98.5622	99.7308	92.4783	91.9728	91.3112	99.7085	91.6747	92.7251	93.4364	91.5538	92.3176	98.3857	93.4135	92.4657	92.4586	91.3776	88.4771	99.6524	98.5717	91.3292	93.2229	91.3101	91.2976	91.3119	93.3039	92.6266	92.679	92.5198	92.7134	92.4767	93.6516	92.5944	88.3997	99.6536	93.6868	92.2534	99.8741	91.3129
PEG-108_lib14871	88.3341	88.3787	98.7688	88.0086	88.5212	97.6276	88.2852	88.2699	88.3391	88.4591	88.411	88.5537	88.6749	88.2825	88.3552	88.3502	88.6241	88.3809	88.4598	88.4503	88.2776	88.3225	88.3541	88.4707	88.3202	88.3283	88.15	98.5641	88.5506	88.6346	88.4139	88.4537	88.3811	88.3903	88.3996	88.475	88.2995	88.4203	88.3684	88.4464	88.3779	88.4324	88.3103	87.2271	88.5695	88.6026	88.2284	88.6074	88.1826
PEG-109_lib14872	92.3102	92.3272	88.4075	92.2152	92.274	88.3261	93.2499	93.1836	91.6479	99.695	92.3202	98.7707	98.4551	92.2207	91.9364	91.2696	98.4128	91.7244	92.4006	93.2649	91.8451	92.3185	99.6777	93.1092	92.2279	92.2922	91.2	88.2759	98.3045	98.77	91.3536	92.9958	91.3632	91.3194	91.3018	93.0654	92.2381	92.3985	92.2596	92.4119	92.2636	93.6645	92.3092	88.4362	98.2614	93.5022	92.3078	98.3533	91.2136
PEG-110_lib14873	97.5478	97.4441	88.2436	93.155	92.4334	88.1319	91.931	91.9124	94.079	92.2377	92.3941	92.2717	92.3083	97.3207	93.0176	91.3181	92.3958	93.4203	97.5702	91.7321	93.4624	97.5147	92.2562	91.6836	98.1523	97.5434	91.5369	88.277	92.4268	92.2839	91.3026	91.9923	91.2972	91.324	91.2312	91.939	97.5651	97.5798	97.5816	97.5842	97.5771	91.701	97.3934	88.2997	92.4601	91.6996	92.7202	92.3909	91.4072
PEG-111_lib14874	92.5848	92.5256	88.1898	93.4445	93.5926	88.1531	91.6484	91.6455	91.8155	92.0423	93.5339	92.0817	92.1052	92.4761	93.0992	91.5001	92.0996	91.6156	92.5241	92.883	91.6726	92.5031	91.9815	92.867	92.4007	92.4806	92.4929	88.1323	92.129	92.0933	91.5139	91.6716	91.4765	91.5075	91.4397	91.6639	92.4804	92.5372	92.4126	92.5008	92.5006	91.3494	92.5165	88.3293	92.0833	91.3453	94.3303	92.1387	92.4462
PEG-112_lib14875	93.1015	93.1097	88.3493	93.4757	92.6373	88.3111	91.9717	91.9792	92.8107	92.074	92.4709	92.1412	92.1719	93.0332	99.2265	91.4241	92.1204	92.7001	92.9535	91.8663	92.7425	93.0091	92.0215	91.9037	93.0509	92.9751	91.7146	88.2446	92.1449	92.1613	91.3709	92.0197	91.3334	91.3845	91.3451	92.0284	92.9137	92.9497	92.9869	92.9906	93.0479	91.5087	93.0935	88.4774	92.0543	91.425	93.42	92.146	91.6701
PEG-114_lib14877	91.898	91.8595	88.2181	91.564	91.7125	88.1364	97.9035	98.4745	91.6253	93.1718	91.7128	93.1979	93.1519	91.864	92.0583	90.9268	93.1567	91.5243	91.7918	92.4701	91.496	91.764	93.154	92.4403	91.8912	91.8319	90.8503	88.1535	93.2099	93.1799	91.0043	96.5598	90.9768	90.967	90.899	96.581	91.7531	91.7891	91.7714	91.8199	91.8643	92.4756	91.775	88.0884	93.1632	92.5175	91.5415	93.1479	90.8321
PEG-115_lib14878	91.9623	91.918	88.4436	91.8253	92.037	88.3965	92.9411	92.9726	91.6291	93.1907	92.0839	93.2643	93.3066	91.8896	91.8607	91.325	93.3656	91.4763	91.9045	92.9355	91.505	91.7433	93.2033	92.9182	91.9357	91.825	91.4319	88.6042	93.3149	93.2212	91.4256	92.8766	91.4138	91.4265	91.3772	92.8385	91.9115	91.9391	91.8081	91.9749	91.878	92.5299	91.8141	88.4367	93.3577	92.5546	91.837	93.4048	91.3704
PEG-116_lib14879	97.445	97.578	88.2608	93.2578	92.406	88.1946	91.975	91.8884	94.1087	92.4759	92.3814	92.243	92.4643	97.4218	93.0223	91.3903	92.4674	93.4403	97.6079	91.5901	93.6319	97.5024	92.4182	91.6229	98.1369	97.6825	91.4641	88.2317	92.4597	92.2625	91.2498	91.99	91.2614	91.2687	91.2022	92.0027	97.4272	97.6336	97.5771	97.6402	97.5596	91.6786	97.3251	88.4028	92.4455	91.7151	92.8906	92.4304	91.479
PEG-117_lib14880	93.0963	93.0408	88.2271	93.4815	92.5381	88.2804	92.0347	91.9708	92.7209	92.0377	92.5268	92.0686	92.087	93.0197	98.5481	91.3362	92.0745	92.6237	92.9014	91.8954	92.7024	93.0032	92.022	91.8833	92.9755	92.8682	91.7684	88.1717	92.0915	92.0335	91.3094	92.0015	91.3205	91.3214	91.2245	91.9961	92.9248	92.9473	93.0195	92.9409	93.0131	91.5028	92.9978	88.4487	92.0905	91.511	93.3801	92.0367	91.628
PEG-118_lib14881	93.1343	93.1501	88.1176	98.3622	92.7495	88.1049	91.6406	91.7377	92.2323	92.1151	92.6242	92.1212	92.2038	93.058	93.4502	91.3858	92.2384	92.0741	93.242	91.7179	92.0563	93.2054	92.1231	91.6717	93.0634	93.1615	91.5976	88.1595	92.2499	92.1599	91.2776	91.6418	91.2687	91.2393	91.2258	91.6555	93.055	93.2637	93.074	93.2479	93.1152	91.4826	93.1065	88.4289	92.1839	91.4804	92.6965	92.2117	91.6051
PEG-119_lib15215	98.0765	98.1447	88.2169	93.0398	92.3743	88.141	91.8449	91.8019	93.9918	92.2828	92.3796	92.2584	92.3299	98.0804	92.91	91.2783	92.3302	93.2683	97.9468	91.6551	93.2532	97.7101	92.2314	91.6302	97.5968	98.0484	91.4713	88.1649	92.3107	92.2748	91.2314	91.8574	91.2313	91.1782	91.1767	91.8653	97.7423	98.0413	98.0825	97.9005	98.0817	91.6272	97.7173	88.2553	92.4116	91.6444	92.6406	92.3028	91.3811
PEG-11_lib14767	91.9651	91.9189	88.223	91.5718	91.573	88.1906	97.1534	96.9067	91.5671	93.016	91.5889	93.1331	93.1725	91.9263	91.877	90.824	93.1885	91.5311	92.1109	92.4903	91.4362	91.6592	93.0259	92.4964	91.991	91.7223	90.9179	88.4562	93.1126	93.1061	90.9523	97.7919	90.9217	90.9151	90.8717	97.7514	91.9641	92.0385	91.7601	92.0546	91.8042	92.5812	91.8699	88.0945	93.2832	92.7286	91.4424	93.3217	90.884
PEG-120_lib15216	93.8994	93.7893	88.2533	92.5289	92.2082	88.1224	91.5557	91.5486	94.2803	91.8889	92.2052	91.9326	91.8995	93.7721	92.7663	91.3535	91.9177	93.8911	93.708	91.623	93.9293	93.8201	91.9127	91.5894	93.808	93.7267	91.5082	88.1381	91.9278	91.9425	91.348	91.4726	91.36	91.3563	91.317	91.4686	93.7206	93.7634	93.8359	93.7437	93.8476	91.2618	93.8182	88.4652	91.9022	91.2924	92.3621	91.9429	91.6142
PEG-121_lib15217	92.4546	92.4521	88.4597	92.1722	92.5187	88.3554	93.238	93.2114	91.891	98.8489	92.3424	99.8892	98.4664	92.5031	92.057	91.3279	98.483	91.5865	92.5038	93.4667	91.5895	92.3809	98.8255	93.377	92.4915	92.371	91.2609	88.3908	98.4534	99.8851	91.5038	93.1234	91.4932	91.4647	91.416	93.143	92.4735	92.5035	92.339	92.5252	92.3693	93.6568	92.3245	88.3987	98.4255	93.6049	92.1735	98.6088	91.3005
PEG-122_lib15218	92.3206	92.4428	88.351	92.5089	98.095	88.27	91.654	91.6935	91.8615	92.1458	97.9158	92.3062	92.181	92.2966	92.4032	91.6314	92.22	91.7776	92.3007	92.4329	91.7315	92.3551	92.0925	92.3472	92.3134	92.3454	92.3375	88.2392	92.2691	92.3018	91.8146	91.5565	91.8033	91.7919	91.7244	91.5049	92.2096	92.3088	92.3739	92.2479	92.4224	91.4592	92.3072	88.4583	92.1712	91.3538	94.0416	92.2065	92.3187
PEG-123_lib15219	93.1086	93.0839	88.2518	93.4431	92.6051	88.2423	91.9711	91.9613	92.7119	92.039	92.4721	92.0729	92.0986	93.0528	98.4368	91.3206	92.0801	92.6259	92.9755	91.9589	92.721	93.021	92.0124	91.8585	93.1041	92.991	91.7159	88.2488	92.114	92.1078	91.3868	92.0038	91.3746	91.3716	91.3242	92.0014	92.9055	92.9653	92.9937	92.9849	93.0184	91.4386	93.0748	88.4215	92.0921	91.4774	93.3994	92.1121	91.6874
PEG-124_lib15220	91.4503	91.4056	88.3274	91.2134	91.2924	88.3121	91.5653	91.4495	91.1006	91.8117	91.3338	91.9801	91.9661	91.3192	91.3258	90.8674	91.9145	91.1149	91.4637	91.3775	91.1899	91.3815	91.8002	91.3933	91.4032	91.2979	90.675	88.4009	91.9342	91.9868	91.0256	91.601	90.9524	90.9503	90.884	91.6164	91.4469	91.5134	91.3366	91.4746	91.4269	91.6553	91.4011	88.2294	91.9386	91.6552	91.1502	92.0193	90.7623
PEG-125_lib15221	98.4216	98.3841	88.2101	93.1559	92.522	88.1408	91.8815	91.806	93.9674	92.3764	92.4791	92.3893	92.3638	98.0991	92.9857	91.2986	92.3849	93.2882	97.8916	91.7103	93.3232	97.7844	92.326	91.6637	97.674	97.9115	91.6163	88.1391	92.4364	92.3788	91.2654	91.8807	91.2384	91.2447	91.1831	91.8768	97.8407	97.9391	98.1921	97.883	98.1535	91.546	97.8417	88.2558	92.4936	91.6098	92.7589	92.4356	91.4715
PEG-126_lib15222	91.4456	91.3352	88.3129	91.1843	91.7581	88.1945	90.9989	90.9313	91.1676	91.3159	91.762	91.344	91.3326	91.2428	91.1374	97.4823	91.3098	91.1981	91.3119	91.3939	91.2174	91.2223	91.3771	91.3565	91.1855	91.1463	90.9087	88.4889	91.2336	91.3524	97.5408	90.9841	97.557	97.5221	97.4792	91.0261	91.2898	91.3425	91.1995	91.2376	91.2536	90.8725	91.2925	88.5313	91.2848	90.9275	91.377	91.3721	91.0412
PEG-127_lib15223	98.2065	98.2206	88.2287	93.0088	92.3987	88.1749	91.8494	91.757	94.0221	92.3931	92.363	92.2737	92.4656	98.0594	92.8471	91.2236	92.4882	93.2897	97.9906	91.7739	93.479	97.8062	92.34	91.763	97.6106	98.0946	91.4434	88.1663	92.4266	92.2996	91.2855	91.9109	91.2236	91.2363	91.165	91.9661	98.0144	98.0372	98.1455	97.9905	98.1166	91.6539	97.7777	88.2682	92.3954	91.6954	92.8222	92.3494	91.3936
PEG-128_lib15224	97.7672	97.8663	88.1815	93.0129	92.4054	88.2185	91.9074	91.7111	93.8284	92.3602	92.4141	92.4555	92.449	97.8549	92.9012	91.2896	92.5015	93.3204	99.7236	91.9086	93.2069	97.7801	92.3029	91.8349	97.6625	99.6779	91.4917	88.2868	92.5216	92.4116	91.2239	91.9139	91.2228	91.2459	91.1785	91.9364	99.7046	99.8057	98.186	99.7543	98.1872	91.645	97.7526	88.237	92.7041	91.6462	92.7007	92.5341	91.555
PEG-129_lib15225	98.1898	98.2271	88.2325	93.1631	92.3771	88.1933	91.8849	91.7266	94.1058	92.2532	92.4301	92.3206	92.5434	98.0399	92.9998	91.2352	92.537	93.2763	98.0732	91.9429	93.3221	97.6753	92.2372	91.9334	97.6755	98.0971	91.5013	88.3513	92.4556	92.2926	91.324	92.0345	91.321	91.3558	91.2789	92.0465	98.1012	98.1186	98.1301	98.0698	98.1103	91.608	98.0394	88.285	92.5312	91.6633	92.8229	92.4816	91.5153
PEG-12_lib14768	92.839	92.8813	88.2706	93.0116	94.4664	88.2626	91.6139	91.6228	92.0003	92.3056	94.2854	92.121	92.1606	92.8712	93.5799	91.6446	92.1681	91.7097	92.8081	92.2852	92.0156	92.8631	92.2279	92.2374	92.7576	92.8164	93.2276	88.3136	92.0751	92.0828	91.4376	91.5702	91.4363	91.4472	91.3686	91.6462	92.6892	92.8665	92.8502	92.8399	92.8643	91.369	92.8271	88.4689	92.1321	91.4382	97.1902	92.175	93.1515
PEG-130_lib15226	92.4239	92.3391	88.4212	92.1304	92.2301	88.3575	93.1562	93.2225	91.7993	98.5391	92.378	98.5927	98.7289	92.4846	92.0086	91.3903	98.7133	91.5684	92.4608	93.3834	91.6032	92.3922	98.4766	93.3708	92.351	92.4282	91.3017	88.2873	98.6907	98.6213	91.2978	93.0823	91.2747	91.3182	91.2694	93.0947	92.422	92.4741	92.5198	92.4198	92.5196	93.6861	92.3221	88.4124	98.544	93.723	92.2795	98.6303	91.243
PEG-131_lib15227	98.4589	98.4487	88.1993	93.1256	92.4949	88.0718	91.9625	91.8238	94.0318	92.3864	92.497	92.4213	92.4117	98.2829	93.0284	91.3972	92.4506	93.3178	97.963	91.7701	93.3523	97.802	92.3423	91.7402	97.7921	98.0565	91.5279	88.1061	92.4863	92.4392	91.2955	91.892	91.3413	91.3376	91.2216	91.8979	97.9845	98.0581	98.1883	97.9774	98.2056	91.6668	97.7886	88.329	92.5696	91.7152	92.817	92.4479	91.5136
PEG-132_lib15228	90.8563	90.7973	88.2971	90.474	90.8686	88.3586	90.7706	90.655	91.1297	90.8575	90.7884	91.0307	91.0378	90.8137	90.8101	90.8358	91.0567	91.2262	90.8622	91.0517	91.2532	90.7207	90.8404	90.9663	90.7356	90.6939	90.3064	88.6075	90.9649	91.0552	91.0438	90.9275	91.0555	91.0188	90.9331	90.8796	90.8502	90.8681	90.7878	90.8411	90.8274	90.6436	90.7753	88.4959	90.99	90.7949	90.6887	91.0369	90.5121
PEG-133_lib15229	97.5354	97.4593	88.2845	93.0687	92.4402	88.161	91.9336	91.8022	93.987	92.3566	92.3308	92.2733	92.2955	97.3027	92.9971	91.2691	92.3151	93.5011	97.5972	91.6595	93.4845	97.4928	92.2967	91.6344	98.2102	97.5795	91.5724	88.2	92.3861	92.2398	91.3304	91.8685	91.2973	91.2776	91.2649	91.8963	97.5381	97.6277	97.5511	97.5693	97.6059	91.6142	97.291	88.3544	92.3177	91.6629	92.6936	92.3707	91.4738
PEG-134_lib15230	98.479	98.4635	88.2735	93.2111	92.5993	88.2766	92.0011	91.8734	94.0784	92.4315	92.5448	92.4334	92.4924	98.4205	93.1048	91.3967	92.5316	93.2861	98.1092	91.815	93.3285	97.8666	92.3973	91.8366	97.8014	98.1588	91.6162	88.2001	92.5623	92.435	91.3815	91.9308	91.4014	91.3541	91.2794	91.9467	98.1492	98.1117	98.1672	98.111	98.2103	91.7014	97.8754	88.3841	92.6227	91.7209	92.8711	92.4896	91.5477
PEG-135_lib15231	98.1363	98.1999	88.295	93.1404	92.4257	88.4297	91.8481	91.7268	94.2169	92.2732	92.4125	92.3097	92.4573	98.0326	92.9863	91.3025	92.4646	93.3115	98.1214	91.8462	93.3665	97.7159	92.248	91.8908	97.6469	98.0386	91.5125	88.4747	92.3823	92.2648	91.3592	91.9605	91.3749	91.3529	91.2699	91.9548	98.0798	98.1766	98.1141	98.0888	98.1179	91.6797	98.0343	88.3619	92.5479	91.6247	92.7387	92.5539	91.5055
PEG-136_lib15232	92.6756	92.5981	88.2585	92.7759	93.6904	88.2901	91.651	91.5522	91.8892	91.9238	93.6478	92.0467	92.3093	92.6681	93.2982	91.4421	92.322	91.6144	92.6513	92.8716	91.755	92.4711	91.893	92.7026	92.5547	92.5391	92.7459	88.4197	92.2587	92.0526	91.435	91.7677	91.4338	91.3498	91.3408	91.7443	92.6063	92.7072	92.625	92.6346	92.6506	91.2388	92.6686	88.4241	92.2054	91.541	95.5336	92.2219	92.792
PEG-137_lib15233	92.0059	91.9744	88.334	91.6926	91.6412	88.3213	97.1961	96.9588	91.6682	93.1173	91.7405	93.2024	93.3352	92.102	91.9447	90.9894	93.3234	91.4879	92.1204	92.6281	91.4575	91.8346	93.0915	92.5608	92.0271	91.8773	90.8942	88.3658	93.2809	93.1791	91.0248	97.9246	90.9724	91.0134	90.9544	97.9456	92.0284	92.054	92.0078	92.0981	92.0042	92.6613	91.9266	88.1552	93.3833	92.9226	91.7082	93.3439	91.004
PEG-138_lib15234	93.1538	93.1603	88.1336	98.3649	92.8225	88.0908	91.6521	91.7166	92.2496	92.3745	92.6821	92.201	92.3067	93.1553	93.4837	91.4104	92.2699	92.2007	93.1913	91.7749	92.2256	93.1856	92.2704	91.7033	92.9564	93.0806	91.5739	88.1884	92.2461	92.2416	91.2786	91.7608	91.2629	91.2912	91.2406	91.7909	93.0179	93.2609	93.1823	93.2377	93.1924	91.5404	93.1276	88.399	92.2027	91.5526	92.8275	92.1896	91.6326
PEG-139_lib15235	93.0904	93.1125	88.1069	98.2677	92.7301	88.0999	91.5936	91.6746	92.1814	92.0847	92.6437	92.1972	92.1726	93.0275	93.4529	91.4184	92.1614	92.0777	93.2574	91.5948	92.1102	93.1918	92.093	91.587	93.0005	93.0943	91.6145	88.1437	92.2123	92.1743	91.2773	91.6542	91.3125	91.2744	91.2153	91.6409	93.0931	93.2679	93.0872	93.2587	93.0898	91.5035	93.0929	88.4431	92.1388	91.4152	92.7464	92.1845	91.6253
PEG-13_lib14769	92.8412	92.8301	88.2355	92.9644	94.5423	88.2153	91.589	91.6134	91.9281	92.261	94.4471	92.2731	92.1117	92.8627	93.4523	91.4206	92.0453	91.8178	92.7762	92.3623	92.0119	92.8322	92.1764	92.2788	92.7688	92.809	93.1377	88.1634	92.1428	92.2497	91.5512	91.629	91.5652	91.5457	91.5061	91.5975	92.7012	92.8028	92.8791	92.7813	92.894	91.2969	92.8222	88.4331	92.0216	91.4583	97.1912	92.0391	93.1389
PEG-140_lib15236	93.1716	93.1852	88.0505	98.5462	92.7539	88.1915	91.6976	91.661	92.2047	92.2298	92.7242	92.1745	92.5272	93.2218	93.5217	91.3339	92.4654	91.9217	93.2044	91.905	91.9991	93.0731	92.1292	91.9342	93.0819	93.1714	91.7176	88.1425	92.4923	92.2125	91.272	91.8983	91.3286	91.3011	91.2226	91.8497	93.2192	93.2876	93.1834	93.1805	93.2497	91.4532	93.1088	88.3861	92.4363	91.5922	92.8938	92.5056	91.6505
PEG-141_lib15237	92.6534	92.6696	88.1955	92.8166	93.628	88.327	91.6403	91.5788	91.926	91.9793	93.6651	92.076	92.222	92.6286	93.3091	91.421	92.2632	91.6834	92.6496	92.8049	91.6844	92.4464	91.8992	92.6483	92.5842	92.586	92.7594	88.4344	92.1743	92.0035	91.3802	91.7434	91.3835	91.3751	91.3063	91.7325	92.6569	92.7275	92.51	92.6214	92.6009	91.2274	92.7119	88.469	92.1702	91.4446	95.4792	92.2344	92.7536
PEG-142_lib15238	92.3181	92.323	88.3731	92.2476	92.2506	88.3608	93.3016	93.1812	91.6467	99.7389	92.3581	98.8166	98.4592	92.2353	91.9546	91.2736	98.4532	91.6624	92.3494	93.265	91.8439	92.3599	99.7059	93.0885	92.2384	92.3096	91.275	88.3147	98.3107	98.8161	91.3659	93.0317	91.3006	91.3185	91.2479	93.0893	92.2775	92.3712	92.2583	92.3389	92.2867	93.6717	92.3095	88.3852	98.3102	93.5097	92.2283	98.3271	91.2125
PEG-143_lib15239	97.5983	97.662	88.2551	93.0597	92.4123	88.2944	92.0303	91.906	93.9733	92.2742	92.3546	92.3202	92.6011	97.5711	93.0219	91.3378	92.6217	93.3659	97.6619	91.9899	93.3565	97.6338	92.2584	91.9079	98.4944	97.6785	91.5802	88.4236	92.5637	92.3281	91.4198	92.1147	91.4485	91.392	91.3282	92.0923	97.6673	97.757	97.6659	97.6914	97.6873	91.6884	97.4751	88.3339	92.5821	91.853	92.8743	92.5725	91.5598
PEG-144_lib15240	98.4725	98.4086	88.197	93.1081	92.5323	88.1964	91.9676	91.7916	93.998	92.3553	92.3777	92.5334	92.4511	99.5159	92.9262	91.2974	92.4967	93.2811	97.7965	91.8644	93.3485	97.7294	92.3201	91.8515	98.1773	97.8074	91.4212	88.2156	92.4417	92.5071	91.5102	91.984	91.4602	91.5009	91.3763	91.9921	97.7865	97.8348	97.9515	97.8329	97.9853	91.6301	97.6847	88.3062	92.447	91.7137	92.826	92.381	91.4137
PEG-145_lib15241	92.3929	92.482	88.3224	92.2711	92.1901	88.689	93.1589	93.1987	91.7913	98.443	92.2032	98.5445	99.7067	92.4815	91.9658	91.3299	99.7182	91.5632	92.5623	93.4108	91.5602	92.3355	98.3691	93.3312	92.4225	92.3788	91.3036	88.4585	99.6357	98.5114	91.2849	93.1777	91.3175	91.2912	91.2631	93.2059	92.4924	92.6277	92.3843	92.5276	92.4144	93.6022	92.561	88.3991	99.6344	93.7096	92.0557	99.7351	91.3567
PEG-146_lib15242	93.0628	93.0736	88.0988	98.3172	92.6574	88.0192	91.5806	91.5923	92.1537	92.2599	92.5976	92.0749	92.1398	93.0127	93.4464	91.3482	92.125	92.1506	93.0625	91.614	92.1866	93.0626	92.1811	91.6046	92.9725	92.9608	91.5439	88.1263	92.1333	92.038	91.2817	91.5789	91.2635	91.2836	91.1888	91.5897	92.9708	93.1056	92.9775	93.1236	93.0302	91.4373	93.0661	88.3994	92.1497	91.4311	92.5987	92.1615	91.5943
PEG-147_lib15243	91.5319	91.482	88.076	91.539	92.3727	87.9824	90.7243	90.7359	91.0489	91.2566	92.3342	91.2093	91.159	91.3772	91.6214	90.9779	91.1198	91.1329	91.3787	91.368	91.083	91.355	91.1788	91.3133	91.3584	91.3598	97.6022	88.0092	91.2169	91.2085	91.0488	90.7899	91.046	91.0135	90.983	90.7128	91.3765	91.4214	91.4007	91.4176	91.4374	90.5476	91.4769	88.459	91.088	90.5406	93.0338	91.1063	98.2167
PEG-148_lib15244	92.8273	92.9017	88.1934	92.7738	94.4435	88.3168	91.5841	91.5358	91.8462	92.0847	94.2427	92.0628	92.0567	92.7438	93.3859	91.512	91.9998	91.7686	92.7674	92.3152	91.7712	92.7417	92.0629	92.2438	92.6806	92.7781	93.127	88.2249	92.0934	92.045	91.388	91.5495	91.453	91.4752	91.4119	91.5419	92.7047	92.8253	92.776	92.8147	92.7248	91.2954	92.8172	88.3828	92.1848	91.4325	96.9366	92.048	93.0813
PEG-149_lib15245	98.356	98.3885	88.153	93.0689	92.3957	88.1824	91.9056	91.771	93.9865	92.2526	92.4168	92.4521	92.56	99.7984	93.0141	91.3119	92.5478	93.1871	97.895	91.8007	93.1907	97.6603	92.2433	91.8254	98.0937	97.8959	91.55	88.1847	92.5855	92.4502	91.423	91.9704	91.4188	91.4159	91.3398	92.0032	97.8872	97.933	97.9897	97.8896	97.9962	91.6585	97.5938	88.236	92.6296	91.846	92.9031	92.5628	91.5377
PEG-150_lib15246	92.4853	92.4554	88.441	92.164	92.45	88.4194	93.2629	93.2125	91.9284	98.8252	92.3258	99.8744	98.5024	92.4987	92.0665	91.3189	98.5047	91.608	92.5096	93.3961	91.5991	92.3516	98.8077	93.3754	92.4442	92.3706	91.2806	88.4343	98.4749	99.8872	91.479	93.0696	91.4713	91.4302	91.4261	93.1282	92.4538	92.499	92.3844	92.5234	92.38	93.6648	92.3337	88.452	98.4134	93.5964	92.1599	98.5889	91.362
PEG-151_lib15247	98.2047	98.124	88.2251	93.0713	92.4843	88.2535	91.9032	91.7375	94.1825	92.1532	92.444	92.4193	92.5426	97.9064	93.0011	91.3004	92.5459	93.2582	97.9834	91.8697	93.3474	97.6467	92.1029	91.8262	97.5423	97.991	91.4403	88.4283	92.4815	92.3924	91.364	92.0162	91.2944	91.3013	91.2358	92.0075	97.926	97.9777	98.1604	97.9805	98.118	91.5901	97.8467	88.2477	92.6202	91.8418	92.8432	92.5486	91.4727
PEG-152_lib15248	92.4579	92.4454	88.3336	92.5953	99.87	88.3936	91.7238	91.7135	91.8509	92.3209	98.5745	92.426	92.2049	92.3106	92.4606	91.6997	92.1774	91.8383	92.3674	92.4422	91.9228	92.3856	92.3135	92.492	92.3049	92.3249	92.4503	88.3969	92.2365	92.4679	91.7392	91.6722	91.8291	91.7931	91.7283	91.6381	92.3726	92.4333	92.3301	92.3929	92.3748	91.487	92.4166	88.5057	92.3079	91.3346	94.3217	92.3495	92.3907
PEG-153_lib15249	97.9015	97.9724	88.1753	93.103	92.4717	88.0949	91.8866	91.8103	93.9147	92.3846	92.4356	92.3963	92.5119	97.8851	92.86	91.3348	92.5173	93.2794	99.7165	91.8028	93.3205	97.7952	92.309	91.7964	97.646	99.6982	91.5557	88.3092	92.4617	92.3773	91.2398	91.9539	91.2839	91.261	91.2113	91.9594	99.7549	99.8026	98.2488	99.7891	98.2574	91.6315	97.6969	88.2012	92.6897	91.7204	92.7483	92.5668	91.4827
PEG-154_lib15250	92.4048	92.5371	88.3408	92.2765	92.3114	88.6974	93.1131	93.2061	91.8785	98.4739	92.2484	98.5222	99.6933	92.4689	91.9224	91.3186	99.6833	91.6144	92.6784	93.3909	91.6132	92.2843	98.4379	93.3216	92.4769	92.4933	91.2652	88.4135	99.5818	98.5372	91.3146	93.1909	91.2809	91.2638	91.1946	93.2138	92.5056	92.7213	92.3557	92.7258	92.366	93.6567	92.4732	88.3759	99.6381	93.6698	92.0027	99.849	91.3074
PEG-155_lib15251	98.2214	98.2272	88.2464	93.1601	92.3701	88.1904	91.8755	91.7275	94.1504	92.3	92.446	92.3043	92.5405	98.0895	92.9996	91.247	92.5618	93.2568	98.1143	91.984	93.2754	97.7242	92.2457	91.924	97.6995	98.1234	91.4837	88.4222	92.4668	92.3426	91.4268	92.0191	91.3559	91.3405	91.2735	92.0491	98.0665	98.0997	98.1184	98.1188	98.1563	91.6399	98.0492	88.2883	92.5475	91.7372	92.8686	92.5173	91.5297
PEG-156_lib15252	93.2832	93.3102	88.2396	92.0363	91.8084	88.1736	91.5644	91.5126	95.2321	91.5416	91.7584	91.6054	91.7642	93.2115	92.6628	91.2968	91.7997	99.2264	93.3786	91.3495	99.3352	93.3048	91.55	91.2438	93.3996	93.3235	91.3227	88.2797	91.7976	91.5808	91.3048	91.5323	91.2853	91.2911	91.2642	91.5789	93.3337	93.3682	93.386	93.3002	93.3756	91.144	93.335	88.4127	91.6992	91.2742	91.9185	91.8269	91.2011
PEG-157_lib15253	92.8394	92.8643	88.2112	92.9419	94.5025	88.1799	91.5915	91.5837	91.8927	92.2387	94.4501	92.2164	92.1524	92.8892	93.4705	91.3728	92.1123	91.7965	92.7864	92.3175	92.0271	92.8424	92.187	92.3008	92.7496	92.7953	93.1468	88.152	92.2142	92.2216	91.5113	91.6101	91.5378	91.5368	91.5323	91.6337	92.6449	92.7999	92.9313	92.8017	92.9141	91.2848	92.7967	88.3982	92.0638	91.4713	97.1361	92.0105	93.1212
PEG-158_lib15254	92.4311	92.4398	88.4742	92.1102	92.174	88.4744	93.2284	93.2305	91.8485	98.7099	92.2951	98.8372	98.504	92.4344	92.0264	91.3462	98.4934	91.5508	92.5421	93.5372	91.529	92.2613	98.6662	93.5143	92.375	92.3052	91.3176	88.6759	98.4428	98.8604	91.3804	93.3021	91.3745	91.4067	91.3141	93.3212	92.5078	92.5718	92.376	92.5072	92.4409	93.7225	92.3814	88.4407	98.37	93.7684	92.2732	98.522	91.3872
PEG-159_lib15255	98.2946	98.2264	88.2257	93.2895	92.3786	88.2128	91.9588	91.8234	94.0112	92.4471	92.4476	92.282	92.4502	98.1082	92.9476	91.2833	92.4908	93.2136	97.8583	91.7262	93.4367	97.6663	92.435	91.6906	97.5584	97.9086	91.4686	88.1735	92.4767	92.2869	91.3107	92.1651	91.2491	91.3126	91.2426	92.1696	97.7356	97.9162	98.0952	97.8917	98.0722	91.6221	97.8366	88.2897	92.5339	91.7503	93.0254	92.437	91.4252
PEG-15_lib14771	97.7243	97.8634	88.1234	93.1681	92.4042	88.0708	91.9661	91.7635	93.7973	92.4236	92.3367	92.3472	92.4548	97.8494	92.8938	91.2542	92.46	93.1731	99.7404	91.6891	93.2985	97.7594	92.335	91.6951	97.6319	99.6872	91.5325	88.2462	92.3432	92.3719	91.2307	91.8821	91.1902	91.2003	91.1287	91.8986	99.5028	99.7739	98.1326	99.654	98.1389	91.6622	97.7638	88.2366	92.6942	91.7028	92.7508	92.5328	91.5111
PEG-160_lib15256	97.8607	97.7881	88.2619	93.241	92.4478	88.2057	91.7593	91.7169	93.8575	92.3353	92.408	92.3237	92.3989	97.6364	92.9623	91.2407	92.4007	93.3462	97.8246	91.6004	93.2592	98.9284	92.3301	91.5782	97.5801	97.8374	91.4838	88.2132	92.466	92.331	91.266	91.7868	91.2411	91.2464	91.2421	91.8417	97.8759	97.8399	97.8804	97.8459	97.902	91.6288	97.6	88.2571	92.457	91.6897	92.8401	92.4747	91.3813
PEG-161_lib15257	92.8141	92.8323	88.207	92.9469	94.5014	88.2344	91.5812	91.6134	91.8679	92.2208	94.4358	92.246	92.0824	92.854	93.4675	91.3895	92.0629	91.8551	92.7618	92.3533	91.9813	92.8407	92.227	92.252	92.7125	92.7914	93.1553	88.1284	92.1732	92.2313	91.529	91.7147	91.5019	91.517	91.4396	91.6807	92.611	92.7373	92.8419	92.7671	92.8798	91.2886	92.7634	88.4505	91.9899	91.4371	97.1393	92.1727	93.1035
PEG-162_lib15258	92.8119	92.8534	88.253	92.9717	94.4728	88.191	91.6173	91.6065	91.9896	92.2706	94.2704	92.0919	92.0988	92.8355	93.5068	91.5197	92.1053	91.7715	92.7477	92.3706	92.0589	92.8141	92.1743	92.1944	92.7267	92.7999	93.224	88.3067	92.0493	92.0827	91.3993	91.6026	91.409	91.4276	91.3703	91.5958	92.6872	92.7954	92.7719	92.7944	92.7942	91.3445	92.8114	88.4053	92.1027	91.3741	97.1517	92.1046	93.1241
PEG-163_lib15259	92.4592	92.4027	88.4328	92.2324	92.3434	88.373	93.2421	93.2536	91.7523	98.7902	92.2854	98.9164	98.5962	92.3751	92.0728	91.3246	98.6078	91.5231	92.3561	93.4082	91.5993	92.3709	98.7973	93.3769	92.3612	92.3893	91.3388	88.3616	98.6063	98.8987	91.3595	93.0817	91.3902	91.3356	91.311	93.1162	92.3772	92.3927	92.3826	92.3425	92.4226	93.6801	92.2974	88.3994	98.4682	93.676	92.1488	98.6728	91.2171
PEG-164_lib15260	92.4435	92.3789	88.4047	92.1373	92.3637	88.3642	93.2092	93.2376	91.7338	98.8177	92.3006	98.9681	98.5724	92.3102	92.0444	91.3498	98.5689	91.682	92.3691	93.3927	91.5927	92.3159	98.8062	93.3372	92.2831	92.3411	91.4364	88.2998	98.6238	98.9861	91.4303	93.028	91.4242	91.4158	91.3514	93.0853	92.3077	92.3665	92.3655	92.3173	92.3947	93.6915	92.2719	88.4538	98.4439	93.6402	92.2685	98.6046	91.1963
PEG-165_lib15261	93.1596	93.1224	88.1235	98.2147	92.7897	88.0986	91.6311	91.664	92.1853	92.0508	92.7802	92.1614	92.1826	93.0452	93.4764	91.4134	92.1728	92.0884	93.229	91.5725	92.0074	93.2068	92.0304	91.5981	93.0525	93.0428	91.6638	88.2043	92.1012	92.2032	91.323	91.6191	91.2952	91.2947	91.2261	91.6857	92.9574	93.2316	93.1134	93.2617	93.1503	91.4934	93.169	88.4052	92.2476	91.5104	92.7005	92.1608	91.6276
PEG-166_lib15262	94.0176	93.8912	88.2191	92.6151	92.1786	88.1537	91.6084	91.5831	94.28	91.9358	92.2392	91.9232	92.0107	93.7528	92.8016	91.2966	92.0241	93.8948	93.8122	91.6922	93.9759	93.858	91.9458	91.5987	93.787	93.7674	91.5782	88.2121	91.8737	91.8733	91.3969	91.5968	91.4135	91.4202	91.3883	91.6523	93.713	93.8645	93.7796	93.7785	93.8004	91.2221	93.8598	88.4483	92.0223	91.3548	92.4635	91.9768	91.5725
PEG-167_lib15263	92.8937	92.9254	88.3142	92.8296	94.4332	88.2936	91.5998	91.6786	91.8958	92.2067	94.3299	92.1964	92.1008	92.8661	93.4383	91.4883	92.0606	91.7584	92.8444	92.5622	91.9538	92.8695	92.1526	92.3656	92.8562	92.9206	93.1854	88.1759	92.1207	92.1783	91.5592	91.7248	91.5284	91.5254	91.4786	91.7124	92.7372	92.8541	92.8915	92.8141	92.9197	91.3619	92.8661	88.4041	92.0899	91.4244	97.141	92.0862	93.128
PEG-168_lib15264	98.1863	98.1916	88.2278	93.171	92.5229	88.2179	91.8945	91.8522	94.2393	92.4712	92.5588	92.3677	92.5409	98.1138	93.0274	91.3723	92.5785	93.4408	98.0285	91.9066	93.4986	97.8009	92.3781	91.8365	97.7003	98.0952	91.5707	88.1437	92.6349	92.3976	91.3479	92.0241	91.3376	91.3381	91.2746	91.9788	97.9807	98.0835	98.2711	98.0057	98.2603	91.7119	97.7581	88.346	92.5764	91.7343	92.8391	92.4633	91.4242
PEG-169_lib15265	93.1464	93.1083	88.2739	93.5744	92.6187	88.2727	91.996	92.0164	92.7761	92.0227	92.5056	92.1024	92.0865	93.0658	98.2024	91.3495	92.0645	92.6474	93.0209	91.8699	92.6972	93.0992	91.9741	91.8784	93.0859	92.9994	91.7718	88.2563	92.1313	92.0826	91.3536	91.9784	91.4048	91.3605	91.2925	91.9571	93.0261	93.0245	93.1092	93.0395	93.1095	91.4504	93.1013	88.5354	92.0412	91.5039	93.4152	92.032	91.7121
PEG-16_lib14772	91.4212	91.3379	88.2667	91.2262	91.7764	88.2082	90.99	90.924	91.14	91.306	91.6762	91.4847	91.3314	91.2193	91.2982	99.319	91.2719	91.2212	91.3342	91.3933	91.1785	91.1928	91.248	91.3633	91.2046	91.1384	91.0434	88.3385	91.3003	91.4294	99.8166	90.9299	99.8104	99.7817	99.773	90.8966	91.1766	91.2082	91.2754	91.2021	91.2859	90.8802	91.3717	88.4068	91.2308	90.8769	91.4732	91.3161	91.1052
PEG-170_lib15266	98.2465	98.2438	88.1811	93.1439	92.3353	88.1997	91.8969	91.7135	94.1474	92.256	92.3833	92.2769	92.4827	98.001	92.9265	91.3094	92.4939	93.2415	98.0824	91.8294	93.2925	97.7826	92.2106	91.8354	97.7016	98.121	91.5516	88.3816	92.4331	92.289	91.2449	91.8829	91.2887	91.3255	91.1818	91.9835	98.0384	98.1412	98.1541	98.0328	98.1578	91.6199	98.0512	88.2405	92.5823	91.7814	92.7923	92.5424	91.5073
PEG-171_lib15267	93.1819	93.0869	88.1087	98.5048	92.7002	88.0585	91.6187	91.6483	92.2483	92.2604	92.7244	92.2004	92.1864	93.0453	93.507	91.2979	92.1717	92.0541	93.1072	91.5833	92.3048	93.1417	92.3185	91.5741	93.0632	93.0584	91.7992	88.0301	92.1685	92.2069	91.36	91.6297	91.3231	91.2918	91.2397	91.6327	92.9578	93.0879	93.0858	93.1338	93.0973	91.5025	93.1139	88.3842	92.2147	91.4406	92.9551	92.1306	91.6082
PEG-172_lib15268	98.1904	98.2848	88.3094	93.1044	92.4135	88.3019	91.9896	91.79	94.2134	92.2708	92.4168	92.3429	92.5566	98.0245	93.0048	91.3529	92.5716	93.3344	98.052	92.0024	93.2773	97.7412	92.1832	92.1169	97.7674	98.1895	91.589	88.4468	92.5927	92.338	91.347	91.945	91.3101	91.3355	91.2868	92.0119	98.0351	98.1087	98.1268	98.0592	98.1678	91.6756	98.1239	88.3348	92.6368	91.7551	92.7632	92.5961	91.6188
PEG-173_lib15269	92.7156	92.7562	88.1545	92.6745	94.4485	88.3486	91.4259	91.5666	91.7695	92.0841	94.324	92.1919	92.1096	92.7691	93.3125	91.4871	92.085	91.6529	92.6813	92.8214	91.664	92.7685	92.0425	92.734	92.6765	92.6931	93.1647	88.1297	92.0703	92.1747	91.551	91.5558	91.4944	91.5975	91.4442	91.5849	92.553	92.7041	92.76	92.6608	92.8448	91.2672	92.7274	88.3718	91.9455	91.3707	99.4988	92.0035	93.0066
PEG-174_lib15270	93.1882	93.2208	88.0878	98.4148	92.7502	88.2314	91.7444	91.643	92.1756	92.2343	92.8157	92.3134	92.5321	93.1891	93.5325	91.281	92.4594	91.9949	93.2503	92.0712	92.0054	93.1539	92.1596	92.0225	93.0315	93.083	91.7169	88.3921	92.4524	92.3184	91.3488	91.9294	91.327	91.3536	91.3081	91.9619	93.1859	93.2722	93.2359	93.244	93.2531	91.4455	93.2288	88.3357	92.4501	91.6342	92.8586	92.4269	91.6783
PEG-175_lib15271	97.4256	97.392	88.2297	93.1649	92.3875	88.2244	91.8427	91.7993	93.9581	92.3378	92.3788	92.1475	92.3262	97.3107	93.0181	91.344	92.3736	93.3652	97.5121	91.6504	93.5816	97.5064	92.3089	91.6039	98.1757	97.5748	91.47	88.1594	92.3718	92.1533	91.1774	91.9333	91.1778	91.1857	91.1139	92.0024	97.3799	97.6561	97.531	97.4925	97.559	91.6167	97.2938	88.3213	92.3813	91.8015	92.9121	92.2718	91.4242
PEG-176_lib15272	98.1834	98.0816	88.1718	93.0165	92.3839	88.1915	91.8349	91.6837	94.1505	92.182	92.4612	92.3105	92.5256	97.8841	92.9303	91.2043	92.5415	93.2816	97.9343	91.8743	93.3067	97.6707	92.2098	91.8732	97.5826	97.9221	91.5541	88.3494	92.468	92.3213	91.3482	92.0324	91.3165	91.3578	91.2899	91.9777	97.9404	97.9714	98.1101	97.9538	98.111	91.5134	97.8292	88.2605	92.5924	91.7509	92.9933	92.564	91.462
PEG-177_lib15273	98.067	97.9939	88.1833	93.0248	92.3441	88.166	91.8182	91.7121	93.8962	92.2099	92.4126	92.1831	92.2844	97.9948	92.8987	91.2254	92.3257	93.2804	97.9051	91.7099	93.29	97.6581	92.1905	91.7365	97.4962	97.977	91.3933	88.1407	92.3979	92.2127	91.2352	91.878	91.1919	91.1562	91.0983	91.8428	97.927	97.9889	98.0905	97.9265	98.106	91.639	97.6564	88.2701	92.3393	91.6757	92.6915	92.2743	91.3738
PEG-178_lib15274	98.4122	98.4171	88.1821	93.0567	92.4074	88.208	91.9533	91.8053	93.959	92.2823	92.5012	92.4459	92.5226	99.8148	93.0006	91.335	92.5349	93.1951	97.832	91.8074	93.1904	97.6322	92.224	91.8494	98.1443	97.8838	91.5591	88.2105	92.55	92.49	91.3919	92.002	91.4076	91.3965	91.3167	91.9951	97.8312	97.8566	97.9684	97.8409	98.0265	91.66	97.6299	88.2973	92.6192	91.8008	92.8987	92.5383	91.5135
PEG-179_lib15283	98.6233	98.6703	88.2772	93.2086	92.5489	88.2183	92.0095	91.8691	94.1101	92.4164	92.4707	92.4323	92.5475	98.4551	93.0587	91.4014	92.5646	93.2909	98.07	91.9006	93.3985	97.767	92.4039	91.8647	97.8317	98.0877	91.6754	88.3546	92.6064	92.4095	91.3869	92.0447	91.3943	91.4251	91.316	91.9922	98.0646	98.0677	98.2387	98.1076	98.2291	91.7188	97.8873	88.4321	92.7081	91.7576	92.9174	92.6235	91.6226
PEG-180_lib15284	91.2378	91.222	87.9873	91.5641	91.8914	87.9647	90.6582	90.7232	90.8601	91.1342	91.9253	91.0426	91.0993	91.1175	91.3479	90.8722	91.0976	90.7886	91.1822	91.2904	90.8883	91.1513	91.1074	91.2374	91.0896	91.1699	94.9481	87.8882	91.0854	91.0488	90.9234	90.6724	90.9534	90.9402	90.8855	90.6814	91.1724	91.1909	91.1469	91.1089	91.1851	90.5689	91.1042	88.5865	91.1481	90.5141	92.209	91.1004	94.8489
PEG-181_lib15285	92.6056	92.5427	88.5891	92.2766	92.5505	88.4657	93.3543	93.4095	91.8951	98.9302	92.4679	99.9075	98.6394	92.4531	92.1837	91.4747	98.6102	91.7235	92.5316	93.5614	91.6908	92.4643	98.8942	93.448	92.4851	92.4931	91.4386	88.4815	98.6239	99.9176	91.6416	93.2359	91.6154	91.6073	91.5825	93.2805	92.5148	92.531	92.495	92.5494	92.5225	93.8055	92.4766	88.6537	98.4207	93.6822	92.3198	98.6156	91.3639
PEG-182_lib15286	90.8813	90.8824	88.3796	90.4612	90.8998	88.3558	90.8125	90.7012	91.098	90.848	90.7793	91.099	90.9862	90.7584	90.8064	90.8612	90.9518	91.359	91.0025	90.9697	91.2458	90.7993	90.8511	90.8575	90.7836	90.7016	90.3179	88.5631	90.8885	91.0903	91.026	90.8896	91.0512	91.0571	90.9854	90.8652	90.8719	91.0535	90.7731	91.0167	90.7383	90.661	90.7495	88.4956	91.0511	90.7153	90.5267	91.0443	90.4213
PEG-184_lib15288	92.4708	92.4935	88.4812	92.2798	92.5612	88.4991	93.2867	93.2647	91.9218	98.8095	92.3096	99.9122	98.5152	92.5471	92.0914	91.3426	98.5868	91.653	92.5368	93.5103	91.6473	92.3657	98.8081	93.3923	92.427	92.4518	91.2526	88.4424	98.5165	99.9303	91.573	93.1279	91.5158	91.4854	91.4744	93.1565	92.5257	92.5314	92.3332	92.5514	92.3645	93.6812	92.3758	88.4978	98.4544	93.6615	92.1757	98.6384	91.3587
PEG-187_lib15291	91.2672	91.2835	88.4105	91.0713	91.8288	88.3049	90.9949	90.8513	91.2419	91.2563	91.8074	91.4185	91.4618	91.288	91.2526	96.3664	91.3852	91.2295	91.3485	91.7057	91.1026	91.1533	91.2759	91.54	91.1493	91.1538	91.0954	88.412	91.4953	91.4115	96.4239	91.0247	96.3999	96.4025	96.351	91.0159	91.2639	91.2503	91.1735	91.1258	91.2284	90.9328	91.2334	88.5017	91.3154	91.0115	91.495	91.5389	91.1199
PEG-188_lib15292	93.9304	93.8951	88.229	92.6419	92.2216	88.3269	91.5929	91.6641	94.2953	91.9556	92.2163	91.9674	91.8932	93.8206	92.8082	91.3349	91.9482	93.9226	93.8303	91.623	94.0418	93.9477	91.9582	91.6178	93.8304	93.9123	91.5101	88.0877	91.9352	91.9623	91.3657	91.513	91.3948	91.3971	91.3674	91.5138	93.7425	93.8675	93.8811	93.8005	93.9133	91.3664	93.873	88.5042	91.9334	91.3596	92.4478	91.935	91.5846
PEG-189_lib15293	97.4061	97.5865	88.3674	93.2564	92.4269	88.1712	91.937	91.9116	94.1235	92.4859	92.3389	92.2491	92.3328	97.3772	92.9662	91.3731	92.3674	93.4476	97.5615	91.513	93.6931	97.5496	92.3712	91.5523	98.0366	97.6435	91.4722	88.1951	92.3752	92.237	91.2706	91.9934	91.2253	91.2322	91.2226	91.9152	97.4082	97.6295	97.5028	97.5363	97.5332	91.6763	97.3565	88.44	92.417	91.6711	92.832	92.44	91.4429
PEG-18_lib14774	92.3778	92.4051	88.4592	92.0544	92.3167	88.3907	93.1489	93.2128	91.7411	99.759	92.2432	98.8246	98.4908	92.4544	92.1003	91.4806	98.495	91.6146	92.3904	93.327	91.7868	92.3619	99.7057	93.3107	92.2899	92.3302	91.2491	88.4087	98.4889	98.8232	91.3738	93.1282	91.3285	91.3266	91.344	93.1531	92.3017	92.4202	92.3859	92.4316	92.3867	93.7062	92.414	88.4989	98.2655	93.564	92.1726	98.5291	91.3038
PEG-191_lib15295	93.3456	93.3001	88.3192	92.0998	91.8361	88.2379	91.6131	91.5075	95.2604	91.6175	91.7195	91.653	91.7569	93.2781	92.6935	91.2862	91.7937	99.1788	93.4929	91.3561	99.3868	93.3556	91.6207	91.283	93.4798	93.3399	91.3433	88.2994	91.8256	91.6161	91.3103	91.5983	91.3252	91.2964	91.2527	91.6372	93.3864	93.4166	93.3603	93.3665	93.4121	91.2026	93.3771	88.4449	91.686	91.3102	91.9227	91.893	91.1815
PEG-192_lib15296	93.2627	93.2523	88.1782	98.4529	92.8285	88.3493	91.8543	91.7816	92.2048	92.3071	92.8172	92.3363	92.5721	93.2589	93.5596	91.3524	92.5162	92.0146	93.2811	92.1226	92.0785	93.1709	92.2327	92.083	93.1071	93.1044	91.7844	88.4774	92.4708	92.3461	91.4553	92.0011	91.4371	91.4121	91.3423	92.0438	93.261	93.2721	93.2507	93.2869	93.2713	91.5299	93.2547	88.4861	92.4871	91.6888	92.9684	92.511	91.753
PEG-193_lib15297	92.4114	92.4725	88.5328	92.2395	92.3129	88.3607	93.2121	93.2718	91.821	98.5572	92.2935	98.5329	98.9191	92.5088	92.1138	91.4916	98.8922	91.6526	92.5456	93.3722	91.6461	92.4344	98.5135	93.3286	92.4448	92.4272	91.3564	88.3847	98.8963	98.4882	91.3843	93.0518	91.341	91.3114	91.3228	93.087	92.4966	92.5555	92.4873	92.549	92.5386	93.7468	92.3828	88.403	98.718	93.6529	92.2625	98.8305	91.3908
PEG-194_lib15298	92.4627	92.6185	88.3901	92.3241	92.3718	88.8303	93.1986	93.2438	91.9257	98.5613	92.2541	98.611	99.8019	92.5374	92.0293	91.3414	99.801	91.6457	92.828	93.4737	91.638	92.4178	98.4738	93.4129	92.5238	92.5632	91.3563	88.5232	99.7296	98.5942	91.377	93.2598	91.3641	91.3093	91.3159	93.3154	92.6417	92.8729	92.4756	92.8033	92.5056	93.7418	92.571	88.4346	99.7419	93.7621	92.1618	99.9166	91.4077
PEG-195_lib15299	98.5054	98.4615	88.2092	93.1139	92.4201	88.1618	91.9169	91.8388	93.9316	92.3682	92.4562	92.4225	92.5325	99.8031	93.0091	91.342	92.575	93.2724	97.9139	91.8437	93.2667	97.7375	92.3533	91.8263	98.1823	97.9118	91.688	88.1288	92.5847	92.3972	91.4468	92.0199	91.4803	91.4276	91.3541	92.0509	97.8669	97.9559	98.0787	97.8431	98.0548	91.6555	97.7162	88.2851	92.6587	91.8386	92.9658	92.6188	91.5256
PEG-196_lib15300	91.8111	91.8355	88.4406	91.5219	91.554	88.6319	92.7275	92.6525	91.4321	93.7391	91.5681	93.7617	93.9367	91.7456	91.5121	91.0586	93.9448	91.2106	91.8949	92.3854	91.2433	91.7725	93.6054	92.3429	91.7908	91.809	90.8554	88.6879	93.8613	93.7331	91.0172	92.9246	91.0269	91.0192	90.9651	92.9641	91.8895	91.8945	91.7998	91.9667	91.8476	98.3824	91.9644	88.3023	93.8766	98.4572	91.4708	93.9274	90.9064
PEG-197_lib15301	93.1946	93.1936	88.1611	98.2522	92.8058	88.0932	91.7024	91.6849	92.2811	92.1391	92.7741	92.2811	92.2362	93.0805	93.5208	91.4603	92.2485	92.1447	93.2795	91.6461	92.0859	93.2534	92.1021	91.6266	93.1285	93.1439	91.6672	88.1914	92.1338	92.2546	91.3542	91.7379	91.3619	91.3785	91.3283	91.7329	93.0975	93.3058	93.1859	93.2902	93.1875	91.5596	93.1602	88.4385	92.2904	91.57	92.7674	92.2848	91.62
PEG-198_lib15302	97.4465	97.5802	88.2761	93.1913	92.422	88.2457	91.9338	91.8336	94.0513	92.4416	92.4084	92.2122	92.4004	97.3653	92.9566	91.3674	92.4299	93.4648	97.5246	91.5739	93.6494	97.5101	92.3657	91.6167	98.1122	97.6837	91.4565	88.2082	92.3337	92.2505	91.2439	91.9476	91.1915	91.1738	91.1436	91.9424	97.3545	97.6168	97.5421	97.5185	97.5698	91.5903	97.2168	88.393	92.3992	91.6634	92.8336	92.401	91.4017
PEG-199_lib15303	92.4217	92.5164	88.5072	92.1803	92.3616	88.5514	93.2872	93.245	91.9332	98.7457	92.282	98.8714	98.5615	92.472	92.091	91.4512	98.5662	91.6044	92.6091	93.5441	91.6139	92.3406	98.7127	93.3955	92.3475	92.4302	91.3755	88.7387	98.4458	98.8916	91.4857	93.2495	91.4783	91.4302	91.4133	93.3035	92.5254	92.5932	92.3244	92.6452	92.43	93.7303	92.4797	88.5439	98.3665	93.7201	92.2151	98.5939	91.4186
PEG-1_lib14757	98.1719	98.1644	88.2014	93.0665	92.4318	88.2184	92.0105	91.743	93.8535	92.4051	92.3941	92.4175	92.3357	99.2899	93.1792	91.2444	92.3863	93.2188	97.4592	91.7184	93.2707	97.3732	92.3108	91.7281	97.953	97.5634	91.4902	88.2251	92.3829	92.4176	91.5321	92.0201	91.5004	91.5376	91.4458	92.0174	97.5704	97.5176	97.6239	97.528	97.6399	91.5537	97.3969	88.2012	92.4438	91.6099	92.8729	92.4513	91.4157
PEG-200_lib15304	98.3993	98.4465	88.2453	93.223	92.5654	88.1072	91.9542	91.8961	94.0158	92.3929	92.5699	92.3966	92.4975	98.1749	93.0999	91.3017	92.5158	93.2729	97.9258	91.8922	93.3698	97.7576	92.3561	91.8344	97.734	98.0347	91.5808	88.1762	92.5816	92.3535	91.3096	91.981	91.3065	91.3138	91.2098	91.9975	97.9443	97.9089	98.1324	97.8987	98.1851	91.6557	97.9169	88.3003	92.5689	91.7419	92.8152	92.4643	91.5425
PEG-201_lib15305	93.4118	93.3864	88.3665	92.2593	91.7659	88.2672	91.5026	91.5226	95.2303	91.9413	91.692	91.6137	91.6792	93.2873	92.6254	91.3164	91.6846	99.2481	93.2492	91.1495	99.8935	93.2691	91.8684	91.1619	93.3852	93.3617	91.1331	88.2005	91.6048	91.6129	91.2043	91.4515	91.2307	91.184	91.1465	91.4732	93.2444	93.3125	93.4071	93.345	93.3774	91.1865	93.2675	88.4347	91.6503	91.2427	92.0391	91.5967	91.0866
PEG-202_lib15306	97.8419	97.8143	88.2501	93.2146	92.4582	88.2347	91.8343	91.7419	93.832	92.485	92.4031	92.3774	92.4119	97.7431	92.8592	91.4234	92.3948	93.2206	99.4999	91.697	93.5146	97.7762	92.4416	91.5779	97.5716	99.5418	91.5571	88.3038	92.4359	92.3892	91.2383	91.8574	91.2394	91.2574	91.2091	91.7891	99.4076	99.5338	98.0834	99.5196	98.0769	91.637	97.8282	88.2888	92.5482	91.7748	93.0373	92.4458	91.5348
PEG-203_lib15307	91.8751	91.9182	88.4735	91.7436	92.0853	88.4587	92.9117	92.9434	91.6601	93.2508	91.9936	93.2842	93.4109	91.9786	91.909	91.449	93.3706	91.5242	92.0036	93.0346	91.456	91.8328	93.2498	92.9861	91.8879	91.8421	91.239	88.6484	93.3675	93.2545	91.4431	92.9284	91.4052	91.4407	91.363	92.936	91.9547	92.0627	91.8618	92.0473	91.9276	92.5476	91.9169	88.4955	93.3534	92.579	91.8793	93.4499	91.3604
PEG-204_lib15308	92.074	92.0555	88.4089	91.6603	91.8298	88.2507	96.9568	96.7469	91.7199	93.0774	91.7096	93.3264	93.2032	92.0018	91.9677	91.074	93.1955	91.4786	92.0754	92.5813	91.5058	91.8537	93.0572	92.5495	92.0729	91.9242	90.9562	88.5146	93.1296	93.3278	91.1366	98.7693	91.1239	91.0535	91.0341	98.7699	92.0968	92.1416	91.8891	92.1017	91.8801	92.6921	91.9807	88.3796	93.2601	92.627	91.645	93.3185	90.9481
PEG-205_lib15309	92.5107	92.5887	88.3993	92.3107	92.4014	88.8097	93.2606	93.2701	91.9701	98.5602	92.3063	98.6166	99.7952	92.5635	92.0273	91.367	99.7787	91.669	92.8011	93.4447	91.6227	92.4285	98.4722	93.4613	92.5258	92.5191	91.349	88.5816	99.6678	98.6206	91.3837	93.2541	91.3784	91.2824	91.2907	93.2996	92.6577	92.7868	92.5211	92.8306	92.545	93.712	92.6121	88.4745	99.7365	93.7749	92.1879	99.9173	91.4593
PEG-206_lib15310	91.8633	91.8234	88.4332	91.7706	92.6284	88.3639	92.6127	92.5734	91.4129	93.3346	92.5564	93.4422	93.4644	91.9386	91.9453	91.4639	93.476	91.2412	91.801	98.7682	91.3079	91.7616	93.34	98.7794	91.7843	91.8111	91.5402	88.3728	93.5523	93.4062	91.4108	92.4269	91.4504	91.4196	91.3553	92.472	91.7538	91.8058	91.8738	91.8002	91.9246	92.135	91.7688	88.4567	93.3036	92.24	92.957	93.4211	91.4863
PEG-207_lib15311	98.3171	98.2672	88.2927	93.1678	92.4868	88.4392	92.1296	91.9352	93.9601	92.5121	92.4292	92.4665	92.6639	98.3407	93.014	91.2544	92.6285	93.3991	97.9266	91.9877	93.3516	97.7948	92.4804	92.0232	97.6414	97.8832	91.4127	88.5356	92.5761	92.3968	91.383	92.338	91.3523	91.2764	91.245	92.341	97.9015	97.9344	98.0205	97.9936	97.9903	91.7146	97.7682	88.2757	92.7536	91.8998	92.8794	92.6082	91.5281
PEG-208_lib15312	91.7999	91.8617	88.4382	91.5617	91.5273	88.6746	92.7128	92.6452	91.407	93.6809	91.5872	93.7629	93.9676	91.7779	91.5305	91.0563	93.9049	91.1437	91.8244	92.3076	91.2348	91.6536	93.597	92.2264	91.831	91.8038	90.8867	88.6075	93.8988	93.7428	91.0357	92.8902	91.0781	91.0255	91.0054	92.8647	91.7883	91.8903	91.724	91.8634	91.7153	98.4149	91.855	88.3035	93.8896	98.4196	91.4159	93.9526	90.9009
PEG-209_lib15313	92.4752	92.416	88.4466	92.6415	99.9313	88.4521	91.7562	91.7892	91.9096	92.3579	98.7313	92.5119	92.3019	92.3639	92.5633	91.7623	92.3068	91.7941	92.4451	92.5189	91.787	92.4583	92.2916	92.5753	92.3992	92.4347	92.558	88.3024	92.3507	92.5681	91.8888	91.7168	91.914	91.9119	91.8357	91.6927	92.4388	92.4771	92.4124	92.4861	92.4645	91.5722	92.4582	88.591	92.3392	91.5008	94.4822	92.3493	92.4813
PEG-20_lib14776	98.1676	98.0992	88.2103	93.1046	92.4769	88.1613	91.8021	91.7821	94.1543	92.1992	92.4497	92.3526	92.2953	97.8669	92.9687	91.295	92.3233	93.3249	97.9756	91.6614	93.3633	97.6885	92.1651	91.6672	97.56	97.9778	91.5031	88.198	92.4446	92.363	91.2572	91.8352	91.257	91.2479	91.1576	91.8291	97.9361	97.9949	98.1874	97.9885	98.1446	91.5403	97.8108	88.2726	92.4724	91.7014	92.8369	92.4289	91.399
PEG-210_lib15314	92.8067	92.793	88.2985	92.8388	94.8791	88.1838	91.6967	91.6381	91.9941	92.1429	94.7831	92.4135	92.1928	92.7804	93.4679	91.5137	92.2331	91.793	92.7099	92.5238	91.9346	92.7161	92.0871	92.4481	92.7708	92.6459	93.3155	88.3685	92.2799	92.4031	91.6696	91.6426	91.7253	91.7095	91.6312	91.6374	92.7144	92.7348	92.6667	92.7114	92.7321	91.5192	92.7963	88.6084	92.246	91.4641	97.2447	92.1713	93.2622
PEG-211_lib15315	92.6034	92.6134	88.3818	92.7633	94.433	88.3074	91.546	91.5355	91.7664	91.9882	94.457	92.0386	92.0592	92.649	93.3636	91.4677	92.1187	91.6746	92.6533	92.4529	91.721	92.634	91.9274	92.4297	92.5828	92.5984	93.5316	88.2693	92.1791	92.0161	91.4849	91.5649	91.4982	91.5273	91.4388	91.5223	92.5892	92.6386	92.6869	92.6603	92.6618	91.2934	92.6064	88.4721	92.0315	91.4143	97.2241	92.0335	93.3676
PEG-213_lib15317	98.5207	98.4438	88.1796	93.0596	92.4226	88.2158	91.9625	91.8435	94.013	92.3176	92.5064	92.4967	92.5126	99.834	93.0254	91.3196	92.5091	93.2181	97.8285	91.8386	93.2598	97.6488	92.2747	91.8354	98.1956	97.8556	91.5867	88.186	92.5492	92.4586	91.4522	92.0093	91.4257	91.4875	91.3584	92.0033	97.8332	97.9153	97.9909	97.8941	98.0088	91.6239	97.5939	88.3323	92.6052	91.8011	92.945	92.5781	91.541
PEG-214_lib15318	93.2567	93.2363	88.1517	98.3763	92.8787	88.1162	91.6779	91.7599	92.2769	92.3788	92.6658	92.3213	92.2807	93.1421	93.5052	91.4263	92.2126	92.2565	93.2273	91.6858	92.2851	93.2583	92.3084	91.6808	93.072	93.1445	91.6495	88.1994	92.1938	92.3252	91.4161	91.6833	91.4313	91.4225	91.3764	91.7265	93.08	93.3015	93.1717	93.2527	93.1906	91.5621	93.1945	88.4752	92.205	91.4983	92.782	92.2451	91.6327
PEG-215_lib15319	91.3614	91.289	88.3488	91.2387	91.7581	88.2524	90.8919	90.9746	91.1766	91.3452	91.7953	91.4404	91.3369	91.2558	91.3495	99.7782	91.4087	91.2342	91.301	91.4124	91.3205	91.2492	91.3159	91.3817	91.2407	91.2475	91.1524	88.3046	91.4139	91.4157	99.6284	90.9225	99.6073	99.5902	99.5767	90.9488	91.258	91.3149	91.352	91.2922	91.4067	91.011	91.2801	88.5046	91.3317	90.9332	91.5708	91.3326	91.1356
PEG-216_lib15320	92.8981	92.9663	88.3154	93.0396	94.602	88.3647	91.7581	91.6964	91.9056	92.3633	94.4946	92.1954	92.2536	92.9448	93.5741	91.5806	92.2752	91.8186	92.8137	92.4044	92.0713	92.8897	92.3507	92.3761	92.7967	92.797	93.2974	88.3487	92.1621	92.2053	91.542	91.7646	91.4994	91.5549	91.4986	91.7896	92.6821	92.828	93.0532	92.801	93.0508	91.3868	92.9603	88.5416	92.1461	91.4756	97.2678	92.1579	93.2072
PEG-217_lib15321	92.5177	92.4624	88.4821	92.154	92.3285	88.4371	93.1637	93.2394	91.7381	99.8159	92.2777	98.8398	98.5718	92.3837	92.0371	91.4047	98.5437	91.7877	92.5092	93.349	91.8688	92.4282	99.7675	93.3321	92.2944	92.399	91.272	88.4442	98.4238	98.8648	91.3905	93.1846	91.3355	91.4167	91.3373	93.1926	92.437	92.4946	92.3194	92.557	92.3555	93.7544	92.3769	88.4168	98.391	93.554	92.1342	98.5605	91.2781
PEG-218_lib15322	98.4687	98.4249	88.3297	93.2058	92.587	88.3258	92.0763	91.8818	94.1587	92.4004	92.561	92.5085	92.7564	98.3797	93.1118	91.3799	92.7217	93.3032	98.2048	92.0186	93.3731	97.8975	92.3159	92.0609	97.8849	98.1608	91.5553	88.5302	92.7303	92.4757	91.3491	92.2361	91.4025	91.3361	91.2709	92.2444	98.1691	98.2229	98.2746	98.214	98.2996	91.7566	97.8911	88.3284	92.769	92.0131	92.997	92.7102	91.6705
PEG-219_lib15323	93.4013	93.361	88.3531	92.0982	91.8243	88.2654	91.5846	91.5283	95.2433	91.6014	91.7423	91.6389	91.7535	93.2742	92.7539	91.3167	91.8392	99.3081	93.4093	91.3505	99.3833	93.355	91.5951	91.2977	93.4213	93.3658	91.3448	88.3379	91.8182	91.6105	91.3695	91.624	91.3257	91.2943	91.3094	91.6599	93.3655	93.4336	93.3503	93.3787	93.4142	91.2032	93.3038	88.4138	91.7135	91.3456	91.9378	91.869	91.2172
PEG-220_lib15324	90.9818	90.9265	88.39	90.9837	91.3731	88.2884	90.5343	90.5563	90.9341	91.0769	91.2883	90.9624	90.9757	90.9429	90.8834	91.1559	90.9421	90.8446	90.8418	90.9604	91.0691	91.0181	91.0119	90.7726	90.9331	90.9012	90.6786	88.244	90.9863	90.9226	91.1269	90.6	91.1662	91.1363	91.101	90.5907	90.8067	90.9479	90.9604	90.8527	90.9908	90.5997	90.8709	88.231	90.8714	90.7295	91.3506	90.9198	90.8387
PEG-221_lib15325	98.4218	98.4098	88.2497	93.0408	92.4816	88.1736	91.9709	91.8467	94.133	92.4126	92.4018	92.5536	92.4124	99.3411	93.0718	91.3289	92.4438	93.3479	97.8629	91.7814	93.3725	97.789	92.3965	91.839	98.2246	97.9694	91.5887	88.2239	92.3872	92.5788	91.4166	92.0121	91.4064	91.3717	91.3517	92.0387	97.8804	97.9689	97.9483	97.9236	97.9549	91.7122	97.5944	88.3649	92.5897	91.7457	92.7998	92.5979	91.5416
PEG-222_lib15326	93.1334	93.0573	88.3201	93.5324	92.555	88.2404	92.0021	92.0424	92.842	92.0823	92.5638	92.0701	92.1989	93.1479	98.2537	91.4164	92.1775	92.7296	93.1029	91.9467	92.7958	93.0742	92.0345	91.8983	93.1348	92.976	91.855	88.1626	92.2222	92.095	91.3498	92.0005	91.3294	91.3472	91.2907	92.0322	93.0479	93.0973	93.1203	93.0878	93.1729	91.5456	93.0988	88.4668	92.2646	91.5652	93.5128	92.1784	91.7923
PEG-223_lib15327	91.2449	91.2333	88.2913	91.4949	91.6997	88.2207	90.9483	90.9447	91.232	91.5605	91.6243	91.2848	91.3325	91.2612	91.2546	96.1649	91.2826	91.1447	91.1611	91.3024	91.4452	91.1713	91.4238	91.1314	91.2551	91.2269	91.0675	88.3852	91.2328	91.2621	96.0781	90.8906	96.0279	96.0336	95.9948	90.8944	91.1976	91.2255	91.3418	91.2369	91.3146	90.9561	91.2309	88.4554	91.3454	90.9725	91.532	91.3649	91.0266
PEG-224_lib15328	93.2465	93.3138	88.2314	92.254	91.8843	88.2366	91.4685	91.5888	95.2821	91.8494	91.7115	91.6416	91.7537	93.2997	92.7056	91.3272	91.7644	99.0116	93.3847	91.2257	99.1109	93.2791	91.7884	91.1259	93.3662	93.4048	91.1379	88.1722	91.7321	91.6321	91.2079	91.5278	91.2642	91.1978	91.1668	91.4502	93.2982	93.4067	93.3007	93.3453	93.3233	91.1958	93.3034	88.4796	91.728	91.2305	92.0329	91.7898	91.1535
PEG-225_lib15329	98.2796	98.3257	88.245	93.1887	92.444	88.2731	91.9411	91.7817	94.1978	92.3569	92.4042	92.4028	92.6408	98.0878	93.0129	91.3058	92.6691	93.3029	98.1744	91.9564	93.3531	97.8268	92.2653	92.0203	97.7687	98.1807	91.5588	88.4463	92.5947	92.3974	91.3482	92.0828	91.3538	91.3564	91.2404	92.0704	98.1687	98.2072	98.2984	98.1569	98.2644	91.6256	98.1998	88.3485	92.6632	91.9083	92.9125	92.5985	91.6321
PEG-226_lib15330	98.3265	98.4062	88.2766	93.1684	92.5591	88.2352	92.2224	91.9853	94.0778	92.5394	92.5874	92.6012	92.5208	99.2411	93.1183	91.3658	92.518	93.3091	98.0189	91.8329	93.3555	97.7967	92.5297	91.8506	98.2606	98.0014	91.5858	88.2554	92.4907	92.5991	91.4637	92.0716	91.4533	91.4446	91.3547	92.0951	98.0143	98.0343	98.1092	98.0476	98.093	91.7477	97.7372	88.3632	92.6964	91.7485	92.9569	92.6611	91.5304
PEG-228_lib15332	92.717	92.6576	88.2902	92.7823	93.6142	88.3473	91.6557	91.5994	91.9396	92.0108	93.6914	92.052	92.3205	92.6926	93.3258	91.4547	92.3592	91.6884	92.6508	92.9476	91.8128	92.5625	91.9103	92.8178	92.6219	92.5506	92.7815	88.4231	92.2804	92.0451	91.4334	91.9121	91.403	91.3741	91.3491	91.8582	92.6459	92.6796	92.6621	92.6586	92.7209	91.2588	92.7303	88.4898	92.2524	91.5575	95.5327	92.2317	92.8849
PEG-229_lib15333	92.5919	92.5147	88.4982	92.1498	92.4741	88.3912	93.2624	93.2489	91.911	98.8524	92.3162	99.8848	98.5215	92.4015	92.0819	91.2954	98.5202	91.7167	92.4727	93.4802	91.763	92.3316	98.8262	93.3884	92.4635	92.3668	91.288	88.4311	98.494	99.8886	91.4894	93.1376	91.4696	91.4452	91.4588	93.1768	92.4608	92.4942	92.3561	92.5077	92.3844	93.6747	92.3877	88.4561	98.4068	93.621	92.1145	98.6136	91.2781
PEG-22_lib14778	92.3593	92.3655	88.4032	92.0512	92.4155	88.3121	93.2086	93.1663	91.854	98.7943	92.2569	99.7712	98.4247	92.3451	91.9349	91.1899	98.4292	91.505	92.3369	93.3945	91.5606	92.193	98.7324	93.3513	92.3476	92.2948	91.2216	88.3313	98.4251	99.774	91.4185	93.0691	91.4579	91.3754	91.4079	93.0957	92.3607	92.2988	92.2457	92.3173	92.2541	93.5912	92.2301	88.3844	98.3505	93.4903	92.0717	98.534	91.1962
PEG-230_lib15334	93.1232	93.051	88.3091	93.4813	92.6397	88.3071	91.9687	92.0371	92.7111	91.9927	92.5799	92.1673	92.1423	92.9865	98.8333	91.3979	92.1654	92.6081	92.9885	91.8798	92.7297	93.048	92.004	91.9317	93.0722	92.9652	91.7613	88.2913	92.1461	92.1679	91.409	92.0784	91.3868	91.4026	91.3486	92.0708	93.01	93.0473	93.013	93.0132	93.055	91.5184	93.0431	88.455	92.1721	91.5061	93.4527	92.1028	91.707
PEG-231_lib15335	98.4997	98.4339	88.2822	93.0911	92.4728	88.2084	91.9907	91.8664	94.0774	92.4077	92.5205	92.4836	92.5125	98.2458	92.9995	91.4421	92.4701	93.3562	98.0046	91.8032	93.4571	97.8605	92.3542	91.7766	97.8232	98.1015	91.6198	88.1838	92.4882	92.4567	91.393	92.0213	91.4317	91.4053	91.373	91.9561	98.0268	98.1086	98.2518	98.109	98.2471	91.7168	97.8099	88.4413	92.5493	91.7908	92.8295	92.471	91.4732
PEG-232_lib15336	93.1865	93.1005	88.2733	93.5838	92.6484	88.3154	91.9913	91.9699	92.8037	92.0662	92.6331	92.1361	92.121	93.0729	98.1329	91.4418	92.1424	92.6988	93.0567	91.8779	92.7691	93.0286	92.0603	91.839	93.0887	93.0567	91.8233	88.2398	92.1234	92.1135	91.4151	92.0039	91.4506	91.3727	91.3429	92.0238	93.0591	93.1015	93.0803	93.0395	93.1061	91.4896	93.0838	88.4986	92.1834	91.5245	93.5338	92.1159	91.7464
PEG-233_lib15337	93.3926	93.348	88.3331	92.0126	92.3955	88.2456	91.4032	91.4496	94.4738	91.6996	92.3399	91.7077	91.6303	93.2943	92.3132	91.5309	91.6157	94.2975	93.3534	91.6498	94.331	93.304	91.6793	91.5564	93.2605	93.3246	91.6464	88.2132	91.743	91.6909	91.5959	91.3508	91.5789	91.5597	91.5194	91.3483	93.333	93.3493	93.3385	93.3091	93.3243	91.119	93.2574	88.4862	91.6798	91.2348	92.3133	91.7191	91.6016
PEG-234_lib15338	97.6895	97.626	88.2583	93.0965	92.3653	88.5342	92.0494	91.9289	94.052	92.3115	92.448	92.379	92.7922	97.5217	93.0449	91.3059	92.8095	93.4608	97.7221	91.9864	93.5574	97.685	92.2678	91.9008	98.6046	97.6424	91.5495	88.4506	92.7614	92.3468	91.3147	92.2595	91.2603	91.2883	91.1984	92.256	97.7102	97.7905	97.6984	97.8028	97.7039	91.7104	97.6264	88.4156	92.7474	91.9264	92.9422	92.6637	91.5832
PEG-235_lib15339	98.3989	98.4085	88.3519	93.2468	92.483	88.2334	91.9698	91.8709	94.1567	92.4253	92.5118	92.3638	92.4843	98.1707	93.0402	91.3968	92.5047	93.3652	97.9899	91.8603	93.4484	97.7435	92.351	91.8736	97.6553	98.0546	91.6038	88.2465	92.5711	92.3402	91.3976	91.9558	91.3985	91.3599	91.2833	91.9521	97.8742	97.9909	98.2439	98.0034	98.2295	91.7207	97.8926	88.4053	92.5661	91.6813	92.8701	92.4151	91.5004
PEG-236_lib15340	99.6546	99.5468	88.2808	93.0975	92.5074	88.1528	92.0237	91.8162	93.9975	92.4232	92.428	92.4654	92.5027	98.677	93.0829	91.2867	92.5038	93.3388	97.9359	91.7943	93.3597	97.8639	92.4393	91.7411	97.9491	97.9147	91.5495	88.3464	92.4988	92.4366	91.4654	92.0667	91.5116	91.4816	91.4179	92.0804	97.8287	97.9309	97.9721	97.932	97.987	91.7046	97.8479	88.3418	92.5006	91.6755	92.8858	92.5827	91.681
PEG-237_lib15341	92.1794	92.1118	88.5589	92.1526	93.4553	88.4825	93.0913	93.0735	91.8568	94.3868	93.3516	94.398	94.3703	92.0829	92.1541	91.9344	94.3357	91.6895	92.0947	94.346	91.701	92.1063	94.3305	94.2959	92.1221	92.1017	91.9577	88.4922	94.4139	94.4075	91.9447	92.8973	91.9324	91.9295	91.899	92.8646	92.05	92.1291	92.111	92.0877	92.1672	92.7084	92.0527	88.7042	94.3299	92.7196	92.8784	94.3507	91.8614
PEG-238_lib15342	92.5643	92.5577	88.4431	92.2138	92.4309	88.6283	93.2571	93.2641	91.9187	98.5267	92.2504	98.6358	99.8081	92.5499	92.0584	91.3411	99.8143	91.7628	92.7915	93.5154	91.627	92.4321	98.502	93.4197	92.5185	92.5489	91.4944	88.5517	99.7141	98.6427	91.4018	93.2845	91.4286	91.3788	91.3604	93.3788	92.7262	92.744	92.5234	92.7638	92.5215	93.7124	92.6472	88.4455	99.7044	93.7629	92.2684	99.923	91.4328
PEG-239_lib15343	91.8865	91.9396	88.2085	91.5344	91.6212	88.2226	96.9855	96.849	91.7014	93.0101	91.6516	93.1872	93.3651	92.0175	91.8939	90.9845	93.3333	91.4715	92.016	92.4444	91.3833	91.8299	92.942	92.4443	91.966	91.8668	90.8704	88.4578	93.1486	93.1656	90.9566	97.5838	90.9339	90.9132	90.8837	97.6118	91.7939	92.0021	92.0359	91.9556	92.0848	92.6024	91.9377	88.0699	93.2895	92.7471	91.5594	93.3165	90.8968
PEG-240_lib15344	98.7637	98.7335	88.4572	93.3155	92.6677	88.3478	92.1468	91.9653	94.1146	92.5236	92.7315	92.5068	92.5793	98.4559	93.1405	91.5262	92.6025	93.4524	98.1955	92.0306	93.4668	97.8625	92.5338	91.934	97.7572	98.1683	91.8847	88.3931	92.6036	92.5183	91.5746	92.1853	91.5347	91.5408	91.4775	92.1559	98.1831	98.197	98.2478	98.2369	98.2918	91.8811	98.0393	88.5554	92.6418	91.9407	93.0378	92.5651	91.6447
PEG-241_lib15345	92.5277	92.451	88.52	92.1041	92.3327	88.4294	93.2898	93.2771	91.8063	98.7947	92.3365	99.0013	98.5804	92.397	92.1038	91.4076	98.6077	91.6077	92.3975	93.425	91.5913	92.3532	98.7812	93.3758	92.3236	92.3798	91.3152	88.3956	98.5248	99.0041	91.4236	93.1206	91.423	91.3815	91.3671	93.113	92.4759	92.4078	92.3575	92.4229	92.4133	93.7901	92.3765	88.4541	98.4801	93.6977	92.1294	98.6417	91.3084
PEG-242_lib15346	92.6857	92.7134	88.2953	92.653	94.5432	88.1795	91.6359	91.5934	91.8872	91.9938	94.3827	92.0772	92.0591	92.616	93.3987	91.4969	92.0217	91.8022	92.709	92.5291	91.7148	92.6557	91.9547	92.3836	92.6147	92.7058	93.476	88.1268	92.1823	92.0547	91.522	91.6532	91.5251	91.5195	91.4915	91.6524	92.7019	92.693	92.6186	92.6762	92.648	91.3391	92.7121	88.4459	91.9955	91.4104	96.9298	92.142	93.2863
PEG-243_lib15347	93.1737	93.1952	88.1169	98.3542	92.8294	88.0785	91.693	91.7267	92.3124	92.3408	92.7132	92.2368	92.235	93.1077	93.4573	91.4102	92.1885	92.2307	93.2424	91.7191	92.3059	93.2655	92.253	91.6337	93.0434	93.1754	91.6358	88.1895	92.2564	92.2158	91.2134	91.6752	91.2795	91.2634	91.2427	91.7438	93.0756	93.3348	93.1493	93.2612	93.1596	91.5474	93.1686	88.4897	92.2221	91.4738	92.7688	92.2536	91.6286
PEG-244_lib15348	98	98.0849	88.2526	93.1745	92.4912	88.1475	91.9165	91.8486	93.9305	92.4741	92.4849	92.3778	92.4682	97.903	92.9558	91.3746	92.5463	93.3194	99.7751	91.7033	93.3449	97.8739	92.3438	91.7203	97.7093	99.8003	91.6279	88.1188	92.6208	92.3138	91.2378	91.9415	91.2186	91.239	91.1672	91.8471	99.7898	99.8634	98.3383	99.7526	98.3674	91.7465	97.8762	88.3485	92.6582	91.7531	92.8041	92.5276	91.5286
PEG-245_lib15349	98.2369	98.2594	88.2744	93.2097	92.4649	88.2839	91.9477	91.7502	94.1047	92.3211	92.5133	92.3405	92.5232	98.0773	92.9636	91.2859	92.604	93.3326	98.0898	91.9868	93.3513	97.7988	92.2799	91.9805	97.7371	98.1546	91.5525	88.4467	92.5184	92.3643	91.399	92.0417	91.3882	91.3692	91.324	92.1066	98.0798	98.1684	98.1757	98.0793	98.2147	91.6726	98.0844	88.2774	92.5893	91.6879	92.8412	92.5223	91.4826
PEG-246_lib15350	92.4865	92.5736	88.5352	92.1649	92.333	88.5191	93.2742	93.2453	91.9314	98.7292	92.376	98.8808	98.583	92.5086	92.032	91.3909	98.566	91.809	92.6855	93.5822	91.6998	92.3395	98.7137	93.555	92.4128	92.4004	91.4488	88.6924	98.4829	98.8382	91.4247	93.3289	91.3927	91.4371	91.4052	93.3582	92.5838	92.6283	92.4806	92.609	92.5279	93.7295	92.5081	88.4925	98.4611	93.8397	92.4358	98.631	91.4121
PEG-247_lib15351	97.4969	97.5664	88.3742	93.0034	92.4209	88.3729	92.0491	91.9224	94.1382	92.2554	92.3706	92.3515	92.5383	97.4358	92.9532	91.3467	92.5159	93.4713	97.7263	92.0941	93.3857	97.5746	92.1927	91.8711	98.1554	97.6577	91.5134	88.577	92.5435	92.3798	91.3461	92.1606	91.3997	91.3356	91.2299	92.1195	97.6393	97.7443	97.5361	97.7183	97.5374	91.7012	97.415	88.4225	92.5583	91.7975	92.5982	92.5813	91.6683
PEG-248_lib15352	91.9816	91.967	88.3376	91.9039	91.9257	88.2872	96.4635	96.4218	91.7097	93.2814	91.7538	93.2758	93.156	91.9992	92.2122	90.9859	93.1869	91.5845	91.9235	92.3693	91.6941	91.9406	93.2288	92.3585	91.934	91.97	90.9106	88.3842	93.2015	93.2524	90.9528	97.3065	90.9388	90.9479	90.8935	97.3219	91.9141	91.9903	91.9482	91.9972	92.0042	92.6828	91.8634	88.2938	93.1581	92.6673	91.8459	93.2356	90.9099
PEG-249_lib15353	92.5035	92.5432	88.2205	93.5471	93.5464	88.1384	91.7037	91.669	91.868	92.0891	93.555	92.0211	92.2834	92.5976	93.015	91.61	92.2954	91.6611	92.4857	92.8703	91.7293	92.5133	92.0007	92.865	92.4588	92.5467	92.5708	88.1148	92.2247	92.0662	91.4901	91.84	91.44	91.4308	91.3897	91.7858	92.3947	92.5034	92.6389	92.5175	92.6532	91.3811	92.5583	88.4392	92.1431	91.5328	94.4592	92.0612	92.5149
PEG-24_lib14780	98.2138	98.1592	88.2244	93.1345	92.4499	88.2322	91.7685	91.7433	94.1745	92.2841	92.4496	92.3158	92.3908	97.896	93.0203	91.3059	92.4306	93.2949	98.01	91.7433	93.3532	97.6942	92.2244	91.7561	97.5222	97.9832	91.5294	88.2145	92.5212	92.3237	91.2453	91.8998	91.2512	91.1918	91.1463	91.9055	97.9539	98.0047	98.1478	98.0036	98.1284	91.6279	97.7999	88.3263	92.4447	91.7348	92.8707	92.4124	91.4555
PEG-250_lib15354	97.5504	97.4569	88.3321	93.2468	92.4594	88.1855	91.9339	91.8926	94.0083	92.4271	92.4552	92.3026	92.3618	97.4109	93.0296	91.3202	92.401	93.3924	97.5722	91.7272	93.5885	97.5511	92.3927	91.6674	98.2855	97.5696	91.52	88.2102	92.3617	92.3156	91.2638	92.0705	91.2963	91.2782	91.2199	92.0451	97.4129	97.6669	97.6047	97.5714	97.6213	91.6561	97.3574	88.3722	92.4062	91.7678	92.9224	92.362	91.4635
PEG-251_lib15355	92.8873	92.9157	88.327	92.8257	94.5111	88.3339	91.7	91.6327	91.9422	92.0865	94.4079	92.1708	92.1745	92.7732	93.4545	91.5479	92.1189	91.7995	92.8233	92.3432	91.874	92.7595	92.0532	92.4021	92.6921	92.7738	93.6517	88.4416	92.0749	92.1613	91.6449	91.7142	91.6956	91.6377	91.6388	91.7259	92.78	92.8574	92.7542	92.8351	92.7558	91.3584	92.8744	88.4776	92.2529	91.4526	97.1187	92.1761	93.5353
PEG-252_lib15356	98.2849	98.2412	88.3373	93.1135	92.5988	88.2721	91.9536	91.8326	94.1019	92.4525	92.5592	92.5279	92.4599	98.0858	92.9567	91.4368	92.4785	93.3826	98.2637	91.7123	93.4647	97.9229	92.3863	91.7685	97.6935	98.2651	91.5712	88.3245	92.4971	92.5556	91.3878	92.0063	91.3499	91.3168	91.2641	91.9644	98.2677	98.2432	99.7433	98.302	99.7769	91.7355	98.0263	88.3472	92.6184	91.809	92.8762	92.5599	91.4863
PEG-253_lib15357	98.4085	98.3579	88.2635	93.0606	92.544	88.1668	92.0495	91.8445	93.9438	92.4448	92.4013	92.5225	92.4044	99.5073	92.9497	91.272	92.443	93.2513	97.7534	91.6934	93.3887	97.7551	92.3907	91.7831	98.1447	97.8056	91.4125	88.21	92.3412	92.5125	91.5048	91.9857	91.5	91.4885	91.398	91.9993	97.8447	97.8146	97.9419	97.7591	98.0324	91.7186	97.6432	88.3122	92.4869	91.7261	92.794	92.4177	91.4001
PEG-254_lib15358	97.9955	98.1135	88.3246	93.1911	92.5754	88.3094	91.9578	91.8354	94.0513	92.4909	92.4523	92.5234	92.5934	97.958	92.9417	91.4015	92.6365	93.3605	99.8842	92.0327	93.3228	97.855	92.4064	91.9073	97.7742	99.7928	91.6388	88.4056	92.588	92.5133	91.3601	92.0616	91.3737	91.3212	91.283	92.0324	99.7109	99.9003	98.2207	99.8888	98.2656	91.7641	97.8947	88.3683	92.7757	91.7941	92.7642	92.7396	91.6316
PEG-255_lib15359	92.0658	92.0261	88.3931	91.8236	91.8597	88.3136	96.6311	96.5175	91.7035	93.237	91.815	93.3208	93.2267	92.0263	92.2416	91.0943	93.2413	91.6029	92.0458	92.4664	91.6431	91.9709	93.204	92.5387	92.0472	92.0122	91.0528	88.3398	93.2924	93.3174	91.0376	97.3528	91.0668	91.0236	91.0008	97.3341	92.0522	92.0021	92.0278	92.0597	92.091	92.7831	91.9666	88.2826	93.2817	92.7905	91.7664	93.2108	90.9887
PEG-257_lib15361	91.8016	91.7624	88.5125	91.5263	91.6183	88.3958	92.7287	92.709	91.3282	93.7614	91.5748	93.7413	93.6496	91.7267	91.5349	91.1427	93.6782	91.2025	91.7504	92.2516	91.2129	91.7618	93.665	92.2148	91.7334	91.7407	90.8329	88.4126	93.6954	93.7212	91.0874	92.6207	91.027	90.9711	90.9381	92.6961	91.7407	91.7644	91.7857	91.8117	91.763	98.575	91.687	88.2968	93.6604	99.2128	91.3876	93.6779	90.8832
PEG-258_lib15362	91.8015	91.7745	88.5573	91.5294	91.6311	88.367	92.769	92.7247	91.3017	93.7448	91.6042	93.7185	93.6353	91.6966	91.5525	91.1455	93.6701	91.1706	91.7359	92.1635	91.2182	91.7975	93.6173	92.1835	91.7187	91.7395	90.8561	88.4278	93.6801	93.7183	91.101	92.6482	91.0045	91.0399	90.9793	92.6768	91.7381	91.7747	91.7596	91.7444	91.8133	98.584	91.6795	88.2632	93.6142	99.243	91.3651	93.6745	90.7937
PEG-259_lib15363	98.4865	98.4802	88.1934	93.1395	92.4888	88.2045	92.0391	91.8929	94.0282	92.3069	92.4744	92.5162	92.5709	99.8651	93.0585	91.3897	92.5887	93.2775	97.9116	91.895	93.2655	97.6872	92.3026	91.8493	98.2407	97.9853	91.6752	88.2632	92.5723	92.458	91.4518	92.0452	91.4437	91.4845	91.4216	92.0983	97.8776	97.9573	98.0634	97.9227	98.0515	91.6843	97.7022	88.3436	92.6476	91.8412	92.9403	92.6389	91.5735
PEG-25_lib14781	98.2195	98.1472	88.2173	92.9973	92.3573	88.1748	91.7709	91.7151	94.0699	92.2509	92.4648	92.2387	92.2952	97.8619	92.8707	91.2557	92.3542	93.251	97.9107	91.6476	93.3257	97.7153	92.174	91.6427	97.5371	97.9642	91.662	88.1485	92.3451	92.272	91.2449	91.8307	91.2359	91.1867	91.1846	91.8058	97.9054	97.9401	98.1761	97.9082	98.1073	91.577	97.8489	88.2126	92.3879	91.5824	92.7829	92.2936	91.3921
PEG-260_lib15364	90.8163	90.8318	88.3587	90.7563	90.8869	88.5284	90.7583	90.7119	91.1024	90.9474	90.7442	91.0866	91.0646	90.709	90.8591	90.8146	91.0217	91.2687	90.7994	90.9276	91.3956	90.7476	90.974	90.8541	90.7587	90.6786	90.2676	88.5876	90.966	91.0741	91.0117	90.8245	91.0744	91.0946	90.9694	90.8266	90.7421	90.8641	90.6361	90.856	90.6541	90.6234	90.7391	88.4844	91.1321	90.8235	90.7706	91.0531	90.4285
PEG-261_lib15365	98.1741	98.1504	88.2522	93.195	92.4569	88.1854	91.8568	91.7898	94.1603	92.3965	92.4967	92.364	92.3006	97.8911	93.0173	91.2472	92.3009	93.306	97.9978	91.5763	93.5133	97.7108	92.4344	91.5282	97.5789	98.0546	91.4899	88.1349	92.3082	92.3816	91.2463	91.8782	91.2123	91.1758	91.1607	91.8587	97.7798	98.0151	98.1533	97.9676	98.1274	91.5829	97.8684	88.2831	92.4553	91.6586	92.9391	92.3826	91.4201
PEG-262_lib15366	98.232	98.2469	88.2782	93.1515	92.5398	88.2608	91.9751	91.8473	94.2118	92.3406	92.4688	92.4407	92.42	98.04	93.1326	91.3537	92.481	93.354	98.1892	91.8346	93.4342	97.8751	92.3657	91.7051	97.6727	98.2065	91.5915	88.2098	92.5285	92.4202	91.416	91.9825	91.4035	91.3392	91.3209	91.9612	98.1078	98.1887	98.2833	98.1846	98.2548	91.7502	97.9701	88.4021	92.4762	91.6832	92.8678	92.4848	91.5461
PEG-263_lib15367	91.8237	91.7855	88.5157	91.4895	91.5939	88.3867	92.7246	92.6989	91.2904	93.7161	91.5785	93.7343	93.6476	91.7156	91.5956	91.1694	93.6802	91.1881	91.7896	92.2559	91.2667	91.7465	93.6473	92.1903	91.7733	91.7852	90.8583	88.4492	93.6974	93.7004	91.0284	92.6387	91.0598	90.9702	90.978	92.6657	91.7759	91.7926	91.7419	91.7867	91.7953	98.5742	91.6922	88.2615	93.6609	99.2267	91.4166	93.7253	90.83
PEG-264_lib15368	93.3365	93.3375	88.2852	92.2575	91.8026	88.2275	91.5095	91.5297	95.2008	91.9246	91.7383	91.5639	91.655	93.2739	92.6894	91.3391	91.7494	99.239	93.2553	91.1666	99.8761	93.2973	91.8872	91.2348	93.408	93.3997	91.1562	88.149	91.6516	91.5907	91.1649	91.4544	91.1878	91.2159	91.1199	91.4518	93.2134	93.3215	93.3949	93.304	93.385	91.1845	93.2374	88.41	91.6546	91.2238	92.0563	91.612	91.0915
PEG-265_lib15369	93.2013	93.2252	88.1304	98.5509	92.8743	88.1153	91.6937	91.7699	92.2871	92.2762	92.667	92.3058	92.4468	93.2644	93.529	91.5633	92.4263	92.0199	93.3286	91.893	92.0914	93.171	92.1908	91.8777	93.0911	93.266	91.7121	88.1304	92.4303	92.3062	91.2591	91.8133	91.348	91.2611	91.2414	91.8149	93.1923	93.35	93.2295	93.2763	93.2811	91.5634	93.1369	88.4605	92.3893	91.689	92.9485	92.443	91.6951
PEG-266_lib15370	91.8454	91.7711	88.5215	91.5617	91.6091	88.4186	92.7281	92.6718	91.3198	93.7065	91.6327	93.7484	93.6517	91.7092	91.5733	91.1335	93.6485	91.2252	91.7855	92.1731	91.2186	91.7587	93.6428	92.1577	91.7011	91.7176	90.8797	88.4378	93.7011	93.7147	91.0421	92.6057	91.0364	91.0428	90.9453	92.6694	91.7345	91.7552	91.706	91.814	91.7937	98.5839	91.7251	88.3627	93.6245	99.2181	91.4051	93.6846	90.8194
PEG-267_lib15371	91.8457	91.7541	88.5337	91.4987	91.6151	88.3491	92.6962	92.6689	91.2903	93.7577	91.5383	93.7242	93.6559	91.718	91.5434	91.1404	93.6798	91.1597	91.7571	92.2232	91.1303	91.7586	93.6847	92.1819	91.6831	91.7391	90.8853	88.4154	93.6654	93.7511	91.0228	92.6414	90.9949	91.0009	90.9656	92.6368	91.7387	91.7905	91.793	91.7646	91.7841	98.5816	91.6891	88.2897	93.6441	99.2174	91.4134	93.6909	90.8157
PEG-268_lib15372	91.8139	91.7364	88.4736	91.4583	91.6267	88.3718	92.7548	92.7101	91.2958	93.7206	91.5366	93.693	93.6874	91.6626	91.5425	91.1753	93.6596	91.1569	91.7501	92.2376	91.2194	91.7328	93.598	92.1754	91.6936	91.7523	90.8732	88.3889	93.6684	93.6867	91.0861	92.6033	91.0737	91.0509	90.9992	92.6769	91.7793	91.76	91.7474	91.7294	91.7308	98.5861	91.7235	88.3056	93.573	99.2218	91.3483	93.7024	90.8015
PEG-269_lib15373	92.8723	92.9268	88.2634	92.9914	94.4938	88.4	91.6876	91.6648	91.9688	92.3009	94.3587	92.1403	92.1231	92.9963	93.4244	91.4979	92.0989	91.8478	92.9276	92.3816	92.0251	92.8182	92.1814	92.3186	92.844	92.8466	93.3464	88.2397	92.1308	92.1119	91.5016	91.8652	91.5355	91.4841	91.4202	91.8086	92.7957	92.9913	92.8448	92.9426	92.8535	91.3164	92.9216	88.5591	92.2927	91.5253	97.1638	92.1685	93.2488
PEG-26_lib14782	91.3685	91.2568	88.3253	91.1948	91.7077	88.1844	90.9351	90.8485	91.1508	91.2432	91.7295	91.279	91.3233	91.181	91.1866	97.4804	91.3108	91.0442	91.2784	91.4555	91.1452	91.1755	91.2426	91.2674	91.1591	91.1402	90.9568	88.4813	91.2212	91.3197	97.5118	90.9271	97.5071	97.5006	97.4601	90.9818	91.2141	91.3035	91.1451	91.2509	91.2133	90.8916	91.2882	88.4935	91.302	90.9287	91.4233	91.3502	91.0491
PEG-270_lib15618	92.503	92.5292	88.3882	92.2203	92.4249	88.6758	93.2727	93.2447	91.8968	98.5139	92.2813	98.6055	99.7968	92.5835	92.0679	91.3475	99.7985	91.7096	92.7154	93.4743	91.6073	92.3995	98.472	93.3794	92.5527	92.4767	91.501	88.5238	99.7408	98.6163	91.379	93.3043	91.396	91.3739	91.3743	93.3224	92.6262	92.7126	92.4893	92.6964	92.5165	93.7232	92.6828	88.4295	99.704	93.7274	92.2701	99.8481	91.4434
PEG-271_lib15619	93.2155	93.1464	88.3128	93.6204	92.5483	88.2904	91.9725	92.0143	92.8027	92.0224	92.5651	92.0807	92.1222	93.029	98.1963	91.3832	92.0806	92.6904	93.0258	91.9181	92.8399	93.0295	92.0207	91.8806	93.0671	93.0235	91.8191	88.1812	92.1224	92.1028	91.3579	92.0248	91.3202	91.3742	91.2867	92.0406	92.9515	93.0059	93.0931	92.9965	93.0903	91.4999	93.1429	88.4596	92.1499	91.5591	93.4653	92.132	91.7299
PEG-272_lib15447	98.7032	98.8129	88.1994	93.0977	92.3867	88.1259	91.8457	91.8444	94.1127	92.3518	92.4385	92.4068	92.4966	98.3617	93.1269	91.4207	92.4765	93.289	97.9745	91.7263	93.3843	97.706	92.3002	91.7453	97.6462	98.0777	91.587	88.2237	92.5558	92.3385	91.2424	92.0263	91.299	91.2756	91.2377	92.0101	97.8022	97.9864	97.9414	97.9759	97.9508	91.6462	97.8235	88.3189	92.5072	91.7437	92.8896	92.406	91.4823
PEG-273_lib15448	91.7068	91.6156	88.403	91.4664	91.5257	88.4011	92.6342	92.6111	91.2005	93.7468	91.5246	93.7015	93.6643	91.5765	91.4777	90.9419	93.678	91.1426	91.663	92.1157	91.1814	91.6572	93.6814	92.1252	91.6826	91.6568	90.8353	88.3356	93.7421	93.6721	90.9785	92.619	91.0007	90.9325	90.8738	92.6101	91.6131	91.6761	91.6784	91.6752	91.7203	98.4001	91.569	88.2546	93.6411	98.455	91.3264	93.6662	90.765
PEG-274_lib15449	93.1255	93.1097	88.1118	98.1846	92.7446	88.0874	91.5605	91.6633	92.1563	92.0305	92.7014	92.1576	92.1668	93.0355	93.4722	91.3831	92.1364	92.0044	93.0999	91.554	92.0023	93.2029	91.9603	91.4935	93.0322	93.0562	91.6004	88.1279	92.1108	92.18	91.3108	91.5923	91.3025	91.2549	91.2314	91.6281	92.8848	93.1172	93.0708	93.0473	93.0913	91.4635	93.1403	88.3606	92.1412	91.4953	92.6405	92.111	91.5844
PEG-275_lib15450	98.3637	98.3526	88.1599	93.013	92.4101	88.1291	91.9147	91.7654	93.9781	92.2358	92.3295	92.4404	92.525	99.7776	92.9625	91.252	92.5513	93.1555	97.8063	91.8603	93.2417	97.6199	92.1736	91.8179	98.0287	97.8655	91.4759	88.0943	92.4566	92.4078	91.3899	92	91.435	91.3722	91.3123	92.0101	97.8503	97.8698	97.9891	97.8164	97.9707	91.5951	97.5727	88.2154	92.6087	91.82	92.9154	92.5783	91.4511
PEG-276_lib15451	91.2839	91.3669	88.3828	91.1059	91.7941	88.3033	90.9491	90.9108	91.3326	91.2552	91.7172	91.3709	91.44	91.3234	91.195	96.4502	91.4414	91.2546	91.3654	91.5742	91.1821	91.1806	91.2453	91.4542	91.2868	91.1973	91.0414	88.3193	91.5264	91.4063	96.4223	91.1034	96.421	96.4091	96.3871	91.0597	91.397	91.3907	91.1825	91.3827	91.2208	90.9564	91.2491	88.502	91.4841	90.9828	91.4345	91.4698	91.2386
PEG-277_lib15452	88.4127	88.4168	97.1332	88.2191	88.5656	96.8068	88.2146	88.3969	88.3808	88.544	88.461	88.5415	88.5541	88.3335	88.4466	88.4099	88.5685	88.3328	88.3571	88.5368	88.3307	88.3542	88.4995	88.4872	88.3858	88.3407	88.2674	97.0057	88.5933	88.5864	88.4931	88.335	88.4724	88.425	88.4219	88.3596	88.2781	88.34	88.4215	88.3317	88.4537	88.452	88.3458	87.2523	88.5291	88.551	88.3561	88.5396	88.3481
PEG-278_lib15453	92.3863	92.3832	88.3883	92.343	92.3423	88.3389	93.3295	93.2337	91.7025	99.7573	92.3809	98.8312	98.4804	92.2401	92.0287	91.3182	98.5269	91.7695	92.4163	93.2797	91.8439	92.3292	99.7489	93.1811	92.3076	92.3749	91.3095	88.3392	98.3989	98.8461	91.3933	93.0904	91.3618	91.3743	91.3665	93.0953	92.2781	92.3268	92.2549	92.3797	92.2859	93.6781	92.3017	88.469	98.338	93.5506	92.2889	98.4137	91.233
PEG-279_lib15454	98.3995	98.4099	88.2556	93.1087	92.403	88.2181	91.9198	91.8479	93.9922	92.3186	92.383	92.4969	92.5936	99.855	93.0171	91.2974	92.599	93.1702	97.9121	91.8142	93.2462	97.6897	92.2716	91.8381	98.157	97.9175	91.5594	88.2045	92.5617	92.4895	91.4234	92.0413	91.4201	91.4026	91.31	92.0439	97.8687	97.9357	98.0383	97.8907	98.0554	91.6256	97.5988	88.2724	92.647	91.8528	92.9466	92.6202	91.5433
PEG-27_lib14783	97.8314	97.9672	88.1912	93.0623	92.4168	88.424	91.8238	91.6829	93.923	92.36	92.355	92.3303	92.592	97.6666	92.9185	91.2423	92.6028	93.2593	97.9606	91.7582	93.3422	97.6799	92.2643	91.7131	97.3631	97.874	91.5278	88.3356	92.5873	92.3523	91.3011	92.0366	91.3454	91.2843	91.2203	92.0505	97.8111	97.929	97.9521	97.8029	97.9527	91.5997	99.7378	88.2925	92.6829	91.6926	92.7462	92.6505	91.5727
PEG-280_lib15455	93.1975	93.1467	88.1312	98.3869	92.8512	88.1511	91.7281	91.721	92.2246	92.271	92.7356	92.2506	92.2684	93.0562	93.4726	91.4815	92.2277	92.1078	93.2982	91.6493	92.2153	93.2057	92.2076	91.6706	93.0923	93.0919	91.6761	88.2114	92.1978	92.2962	91.3742	91.688	91.3804	91.3841	91.3176	91.7497	93.1032	93.2815	93.1646	93.308	93.1723	91.5499	93.1639	88.496	92.3127	91.5358	92.8894	92.2605	91.6297
PEG-281_lib15456	93.1355	93.1912	88.1599	98.3928	92.6658	88.1172	91.6314	91.695	92.2172	92.4599	92.6217	92.133	92.2231	93.0249	93.5297	91.3834	92.2347	92.1865	93.1537	91.7625	92.3502	93.0871	92.3607	91.7515	93.0081	93.0501	91.6802	88.176	92.2484	92.1309	91.2419	91.6923	91.2415	91.2331	91.1826	91.6814	93.147	93.2686	93.1582	93.1941	93.198	91.556	93.0819	88.4127	92.2005	91.4045	92.792	92.2107	91.6844
PEG-282_lib15457	98.1853	98.1925	88.2665	93.2783	92.5252	88.2084	91.8528	91.8292	94.205	92.4278	92.5447	92.4186	92.3597	97.9299	93.0349	91.3176	92.34	93.351	97.9385	91.6409	93.516	97.6242	92.4418	91.5978	97.5918	98.0556	91.4695	88.1434	92.3877	92.401	91.2908	91.9118	91.2379	91.2664	91.2221	91.9154	97.7788	97.9494	98.0396	97.917	98.0025	91.5841	97.8899	88.2811	92.5036	91.6273	92.9657	92.3963	91.415
PEG-283_lib15458	98.7716	98.9164	88.3258	93.1875	92.5329	88.248	91.9575	91.8759	94.1715	92.4327	92.5003	92.414	92.549	98.4481	93.1043	91.4481	92.5951	93.283	98.032	91.8259	93.4602	97.7762	92.3746	91.8417	97.7233	98.1591	91.6635	88.3128	92.6107	92.4288	91.3402	92.1054	91.3261	91.3329	91.272	92.0993	97.9077	98.042	98.0097	98.0018	98.0576	91.7385	97.8882	88.3703	92.6007	91.9211	92.9196	92.5424	91.5522
PEG-284_lib15459	97.389	97.5616	88.3177	93.0453	92.4646	88.2808	91.943	91.9252	94.0883	92.2872	92.3591	92.2617	92.4869	97.3411	93.0183	91.3152	92.5183	93.4333	97.6573	91.853	93.4422	97.5059	92.2432	91.7728	98.1907	97.6488	91.5314	88.4863	92.4311	92.328	91.3166	92.1149	91.264	91.2776	91.2281	92.1057	97.552	97.7236	97.5172	97.6913	97.5377	91.7	97.305	88.3488	92.5493	91.7176	92.5496	92.5523	91.6002
PEG-285_lib15460	98.4751	98.4254	88.2315	93.0872	92.4811	88.1864	92.0008	91.8377	94.119	92.428	92.4738	92.576	92.4559	99.3479	93.0429	91.3982	92.5113	93.3723	97.942	91.7946	93.3802	97.7817	92.4273	91.8349	98.2955	97.9554	91.5958	88.3072	92.4803	92.5497	91.5	92.0567	91.477	91.4625	91.412	92.1165	97.9048	97.9961	97.979	97.9707	97.9924	91.7436	97.6611	88.3485	92.609	91.744	92.8605	92.5447	91.5089
PEG-286_lib15461	91.8752	91.8801	88.4836	91.7589	92.2138	88.6108	92.9339	92.9628	91.5607	93.2503	92.015	93.4182	93.4317	91.7908	91.9464	91.2557	93.3641	91.5031	91.9158	92.9799	91.4736	91.7936	93.1845	92.9046	91.8104	91.7471	91.1313	88.5827	93.3718	93.427	91.5029	92.9094	91.5045	91.5316	91.4948	92.9011	91.8897	91.9608	91.7912	91.8718	91.7975	92.607	91.9761	88.4641	93.31	92.4964	91.8434	93.4036	91.2424
PEG-287_lib15462	98.2934	98.2484	88.2774	93.1134	92.4391	88.1695	91.7948	91.7749	94.1057	92.2852	92.4698	92.3597	92.4062	97.8955	93.0121	91.3298	92.4526	93.3402	98.0097	91.7033	93.4118	97.7966	92.2284	91.6914	97.6384	98.0335	91.7037	88.1586	92.4942	92.3257	91.2962	91.8448	91.2627	91.2987	91.248	91.8221	97.9708	98.0394	98.2148	97.9475	98.1992	91.6542	97.8891	88.3105	92.5093	91.6891	92.7738	92.3984	91.4565
PEG-288_lib15463	92.7706	92.7435	88.3609	92.8784	94.6809	88.3159	91.6222	91.6134	91.8804	92.102	94.6682	92.1902	92.1509	92.8052	93.5324	91.4906	92.1846	91.7632	92.7234	92.5872	91.8347	92.686	92.0827	92.4409	92.6629	92.6679	93.5111	88.2159	92.2965	92.1419	91.5516	91.6945	91.5568	91.5563	91.552	91.6664	92.666	92.7389	92.7638	92.6869	92.7742	91.3835	92.7123	88.5104	92.1432	91.5359	97.1813	92.1323	93.3352
PEG-289_lib15464	98.6972	98.8177	88.2462	93.1041	92.4259	88.1777	91.886	91.8201	94.0893	92.3434	92.4516	92.3346	92.5632	98.3985	93.111	91.3863	92.5457	93.2562	97.9141	91.8317	93.3938	97.677	92.3451	91.7655	97.6546	98.0306	91.5265	88.2374	92.6254	92.3341	91.2515	92.0885	91.2881	91.2377	91.1677	92.0763	97.8599	97.9556	97.9525	97.9377	97.9705	91.6628	97.8337	88.36	92.5337	91.7874	92.9178	92.4797	91.5326
PEG-28_lib14784	91.3694	91.3488	88.2698	91.17	91.7934	88.1528	90.9598	90.9009	91.1526	91.2119	91.6422	91.4329	91.231	91.2416	91.2747	99.3558	91.3112	91.2216	91.2497	91.5698	91.1227	91.1839	91.1646	91.4637	91.1763	91.0663	91.0259	88.3316	91.3161	91.4035	99.8381	90.9298	99.8342	99.8141	99.8023	90.9155	91.2515	91.1869	91.2395	91.2125	91.2139	90.8992	91.3045	88.3992	91.2261	90.8818	91.366	91.3437	91.1705
PEG-290_lib15465	98.5591	98.5108	88.3003	93.1526	92.5293	88.209	91.9625	91.8134	94.0486	92.3229	92.4732	92.3606	92.4932	98.2903	93.0702	91.3663	92.4306	93.3052	98.2254	91.752	93.3927	97.9548	92.3019	91.7244	97.8502	98.2107	91.5627	88.178	92.49	92.3406	91.3772	91.9068	91.3274	91.3298	91.28	91.8931	98.1456	98.2227	98.3019	98.1579	98.309	91.6492	97.9711	88.2966	92.5327	91.6817	92.8518	92.4822	91.5645
PEG-291_lib15466	92.737	92.8075	88.3846	93.0406	94.4757	88.3158	91.5891	91.6549	92.0099	92.3107	94.3889	92.0996	92.2233	92.7527	93.4482	91.6144	92.1617	91.8246	92.7484	92.4341	92.0247	92.7733	92.2611	92.3084	92.6885	92.8088	93.6379	88.2245	92.2169	92.109	91.5219	91.6457	91.571	91.5683	91.4757	91.692	92.6946	92.8164	92.8029	92.8029	92.7812	91.413	92.8407	88.5624	92.0762	91.5145	97.2976	92.1622	93.4956
PEG-292_lib15467	90.8074	90.7784	88.3769	90.6316	90.9201	88.4925	90.7847	90.6432	91.1858	90.9091	90.7988	91.0336	90.9898	90.7192	90.8637	90.8528	91.004	91.3588	91.0594	90.9254	91.2902	90.7627	90.8768	90.9256	90.7533	90.7677	90.2275	88.597	90.8755	91.0647	91.0183	90.8486	91.0266	91.0104	90.962	90.8281	90.8338	91.0723	90.7432	91.0906	90.7256	90.6658	90.7784	88.4502	91.1257	90.8697	90.6898	91.064	90.5209
PEG-293_lib15468	92.8886	92.9146	88.2624	92.7554	94.5267	88.2528	91.6405	91.714	91.9141	92.1745	94.4237	92.2442	92.19	92.9389	93.3956	91.5181	92.2316	91.756	92.7955	92.6326	91.8314	92.8584	92.1097	92.4886	92.7909	92.857	93.2369	88.191	92.2934	92.2017	91.6213	91.7502	91.612	91.6019	91.552	91.7425	92.7847	92.8436	92.8926	92.8678	92.8941	91.3854	92.8743	88.4621	92.0832	91.4402	97.1571	92.1069	93.0804
PEG-294_lib15469	98.2128	98.2456	88.2732	93.1761	92.4775	88.2232	91.9277	91.8424	94.0252	92.3251	92.4917	92.3629	92.4896	97.9272	93.1209	91.3095	92.5059	93.3109	97.9213	91.8393	93.3697	97.7802	92.3249	91.8568	97.7764	98.0544	91.6232	88.2008	92.6675	92.3818	91.3527	92.0018	91.3225	91.3067	91.2754	91.9806	97.9317	97.963	98.0848	97.9615	98.1548	91.6799	97.8727	88.335	92.5444	91.694	92.9016	92.4991	91.5888
PEG-295_lib15470	91.2445	91.1972	88.3723	91.1885	91.8086	88.3383	91.0303	90.9435	91.2046	91.404	91.7391	91.3918	91.3933	91.2408	91.2483	96.5636	91.4	91.1543	91.1585	91.3641	91.2407	91.2569	91.3582	91.2577	91.2093	91.1665	91.0821	88.2968	91.5159	91.3833	96.5902	90.9026	96.5527	96.5974	96.5162	90.9131	91.1126	91.2271	91.2122	91.2068	91.2317	91.0206	91.2023	88.4581	91.3706	90.9518	91.5384	91.3964	91.0731
PEG-296_lib15471	92.5398	92.5377	88.1425	93.4903	93.5938	88.1206	91.6692	91.7256	91.7781	92.0515	93.6036	92.0226	92.1718	92.5583	93.1325	91.5034	92.2287	91.6649	92.5411	92.8937	91.7431	92.4777	92.0169	92.914	92.4437	92.4949	92.5396	88.1341	92.1537	92.0728	91.5031	91.8436	91.4572	91.4422	91.4141	91.8642	92.4159	92.5243	92.6211	92.5333	92.6373	91.3603	92.4692	88.3589	92.1091	91.4483	94.4131	92.1061	92.4412
PEG-297_lib15472	98.2845	98.1804	88.3528	93.1929	92.5741	88.3312	91.9462	91.827	94.1031	92.3532	92.5086	92.4807	92.4682	98.0043	93.0308	91.3933	92.4397	93.3891	98.3118	91.7245	93.4089	97.8894	92.3406	91.7583	97.768	98.2384	91.6195	88.2727	92.5398	92.519	91.3768	91.9809	91.3552	91.3671	91.2647	91.97	98.2961	98.3622	99.772	98.3193	99.7501	91.7446	97.9951	88.3485	92.6495	91.7719	92.8687	92.5853	91.5612
PEG-298_lib15473	93.2665	93.26	88.2365	97.6235	92.9044	88.1783	91.7615	91.7236	92.2593	92.384	92.8434	92.2587	92.4086	93.2361	93.3609	91.3636	92.4092	91.9916	93.4219	91.8933	92.0533	93.3399	92.3377	91.7862	93.2167	93.3105	91.7379	88.1179	92.422	92.2636	91.3968	91.6979	91.3769	91.3758	91.3502	91.7538	93.4077	93.4199	93.3797	93.4215	93.4139	91.6301	93.2799	88.5014	92.4311	91.6059	92.92	92.4241	91.6642
PEG-299_lib15474	98.3176	98.2937	88.2217	93.1385	92.4795	88.2911	92.0885	91.8809	93.934	92.4663	92.4797	92.4262	92.615	98.3327	93.0341	91.2388	92.634	93.3285	97.9441	91.9872	93.3582	97.7471	92.3977	91.9472	97.6251	97.9167	91.441	88.4891	92.5424	92.4211	91.3693	92.3605	91.3439	91.3321	91.2369	92.3802	97.8913	97.9128	98.0344	97.9574	98.0496	91.7133	97.8176	88.2787	92.728	91.8746	92.851	92.5762	91.526
PEG-2_lib14758	97.3978	97.5438	88.2243	93.1747	92.4045	88.2054	91.9018	91.8705	94.0924	92.4114	92.3395	92.181	92.3611	97.3293	92.8912	91.3167	92.3627	93.4122	97.5502	91.5524	93.6613	97.4552	92.3656	91.5582	98.08	97.6397	91.5028	88.223	92.3269	92.1472	91.2221	91.9162	91.1722	91.2288	91.1324	91.9248	97.3472	97.6216	97.4862	97.6188	97.497	91.7071	97.2606	88.3397	92.3331	91.6273	92.886	92.3499	91.4316
PEG-300_lib15475	98.2854	98.2861	88.2706	93.1109	92.4448	88.2748	91.9636	91.7922	94.303	92.3615	92.4094	92.4228	92.6894	98.142	92.9829	91.3544	92.69	93.3484	98.1145	91.9208	93.3721	97.8313	92.3193	91.9908	97.7107	98.175	91.5406	88.4136	92.6611	92.4368	91.3582	92.086	91.3637	91.3422	91.2472	92.1219	98.1829	98.1574	98.2486	98.1468	98.2365	91.6797	98.1302	88.3688	92.7119	91.9319	92.9682	92.6544	91.6139
PEG-301_lib15476	98.3855	98.4659	88.2622	93.1363	92.4147	88.2298	91.9424	91.8134	93.9764	92.274	92.4306	92.4567	92.4939	99.8226	93.0364	91.3262	92.5103	93.2708	97.9027	91.837	93.2731	97.7287	92.2675	91.8837	98.1609	97.8938	91.647	88.2034	92.4852	92.4694	91.3981	92.1172	91.3761	91.3595	91.333	92.0607	97.912	97.9572	98.0487	97.9126	98.0476	91.6439	97.6902	88.31	92.6543	91.8016	93.008	92.6142	91.5548
PEG-302_lib15477	92.5871	92.5988	88.4223	92.2176	92.4444	88.6838	93.327	93.2674	91.9512	98.5011	92.339	98.6222	99.8387	92.5929	92.0772	91.4185	99.827	91.7213	92.7609	93.5499	91.6293	92.4381	98.4585	93.5226	92.6167	92.5674	91.5135	88.5211	99.752	98.6203	91.3768	93.3603	91.3847	91.3539	91.3702	93.3475	92.683	92.698	92.5679	92.7229	92.5875	93.7274	92.6976	88.4509	99.6978	93.7083	92.2562	99.9244	91.4349
PEG-303_lib15478	92.5519	92.5682	88.3806	92.1976	92.3887	88.6456	93.241	93.1995	91.9426	98.5037	92.2999	98.528	99.7747	92.5595	92.0037	91.3927	99.7856	91.6713	92.7366	93.488	91.594	92.4273	98.4483	93.4233	92.5212	92.5548	91.4642	88.5549	99.7085	98.576	91.3525	93.2758	91.3142	91.3779	91.3291	93.301	92.6849	92.7049	92.4792	92.6882	92.5199	93.6738	92.6909	88.3916	99.6322	93.6615	92.2477	99.8542	91.3816
PEG-304_lib15479	93.1333	93.1002	88.2848	93.4776	92.5534	88.2375	91.9906	91.9548	92.7687	92.0822	92.5111	92.083	92.1004	93.0025	98.1763	91.3501	92.0845	92.6296	92.9138	91.9228	92.7419	93.038	92.0488	91.8953	93.0077	92.9396	91.689	88.169	92.0761	92.1012	91.3077	91.9012	91.3264	91.3712	91.2852	91.9595	92.9225	92.9852	93.0378	92.9006	93.077	91.5174	93.0724	88.4432	92.1053	91.5432	93.4484	92.1194	91.6266
PEG-305_lib15480	91.7245	91.7164	88.4904	91.436	91.5351	88.3782	92.6057	92.614	91.2661	93.6832	91.5656	93.6683	93.6464	91.6431	91.4254	90.9671	93.6815	91.1923	91.6604	92.1846	91.1648	91.6615	93.6367	92.1552	91.7145	91.6152	90.7707	88.3631	93.7177	93.6712	91.0009	92.6104	90.9013	90.8848	90.8657	92.5919	91.6599	91.663	91.6362	91.6907	91.6924	98.4548	91.6178	88.2483	93.5948	98.5838	91.3546	93.6588	90.7681
PEG-306_lib15481	91.7325	91.6893	88.4886	91.4667	91.5828	88.4404	92.6521	92.6783	91.2604	93.7229	91.508	93.7474	93.7295	91.6816	91.4527	91.0193	93.7457	91.1715	91.7651	92.2008	91.2121	91.6953	93.6712	92.2405	91.6634	91.6597	90.8169	88.3804	93.7645	93.7604	90.9774	92.6673	90.9754	90.9606	90.9314	92.6953	91.7519	91.7453	91.7165	91.7549	91.737	98.4883	91.6624	88.3032	93.656	98.4799	91.4678	93.7224	90.8034
PEG-307_lib15482	98.5509	98.4368	88.2851	93.2269	92.5585	88.3243	91.9522	91.8531	94.1475	92.4351	92.5414	92.4336	92.4843	98.2034	93.1113	91.3988	92.4601	93.3457	98.1233	91.794	93.4126	97.8789	92.386	91.7724	97.7346	98.0874	91.6295	88.2766	92.5438	92.4169	91.3722	91.9977	91.3906	91.3639	91.3259	91.9512	98.0424	98.1191	98.3052	98.1306	98.3027	91.7202	98.02	88.3807	92.5846	91.7721	92.9155	92.4914	91.5786
PEG-308_lib15483	92.3541	92.3699	88.3775	92.0921	92.2033	88.436	93.1901	93.0798	91.7651	98.5926	92.2776	98.7879	98.4473	92.3476	91.9311	91.3127	98.4241	91.5444	92.4987	93.5	91.4756	92.2012	98.5366	93.4666	92.3737	92.244	91.4188	88.5762	98.403	98.7704	91.4098	93.1931	91.3794	91.3766	91.3201	93.2348	92.4368	92.4928	92.3598	92.4599	92.3734	93.5901	92.3833	88.3913	98.3509	93.668	92.2639	98.4445	91.3586
PEG-309_lib15484	98.0651	98.0284	88.2104	93.1446	92.4269	88.2127	91.8887	91.7842	93.9965	92.2497	92.3483	92.254	92.3423	98.226	92.9575	91.2737	92.3225	93.2568	97.9278	91.6647	93.3223	97.7508	92.2361	91.6942	97.8951	97.9542	91.6075	88.119	92.3996	92.297	91.2886	91.8593	91.2713	91.2626	91.1871	91.8797	97.901	97.9373	98.034	97.9434	98.0444	91.6669	97.7519	88.278	92.4119	91.7135	92.7883	92.3139	91.4473
PEG-30_lib14793	92.6069	92.5139	88.1744	93.4451	93.5868	88.1102	91.6775	91.6537	91.7473	91.9813	93.5289	92.0681	92.0833	92.4086	92.9958	91.3806	92.0645	91.6162	92.4298	92.8932	91.6129	92.4597	91.9968	92.8081	92.48	92.4628	92.5577	88.091	92.154	92.0877	91.4461	91.6261	91.4267	91.4112	91.3635	91.6048	92.4714	92.5022	92.5047	92.4605	92.5359	91.2725	92.4288	88.38	92.0586	91.3533	94.3322	92.0787	92.4016
PEG-310_lib15485	92.2889	92.2755	88.428	92.1833	92.2357	88.3406	93.1742	93.2191	91.6246	99.7093	92.1904	98.7763	98.489	92.2792	91.914	91.2149	98.4885	91.4896	92.2894	93.1671	91.6988	92.2222	99.6593	93.1471	92.1582	92.2915	91.1792	88.2247	98.2869	98.7982	91.3131	93.0901	91.2829	91.3142	91.2144	93.1202	92.1562	92.2922	92.1977	92.3057	92.2277	93.6496	92.1787	88.4389	98.3304	93.5827	92.194	98.48	90.9783
PEG-311_lib15486	92.4664	92.3692	88.4312	92.6778	99.9065	88.4396	91.6995	91.726	91.9164	92.2716	98.6376	92.4533	92.2544	92.3669	92.5206	91.8451	92.2876	91.7975	92.477	92.4868	91.8237	92.4352	92.2353	92.4959	92.3588	92.4355	92.5486	88.3438	92.3324	92.5568	91.8674	91.7361	91.9043	91.9084	91.8429	91.6931	92.4562	92.4976	92.3429	92.4548	92.4302	91.5774	92.4656	88.5709	92.3578	91.4731	94.4326	92.3417	92.4746
PEG-312_lib15487	90.9552	90.8061	88.3592	90.6503	90.959	88.2356	90.6559	90.7249	91.1344	91.0644	90.9324	90.957	90.8709	90.7796	90.8997	90.8204	90.8882	91.2452	90.7891	90.8183	91.3188	90.7896	91.1019	90.7872	90.7548	90.8756	90.4221	88.3514	90.9143	90.9371	90.9542	90.7548	90.8925	90.8606	90.8006	90.7413	90.6804	90.8267	90.8204	90.8148	90.919	90.6797	90.7841	88.4597	90.9323	90.6751	90.8273	90.9998	90.419
PEG-313_lib15488	91.4925	91.3816	88.3611	91.2766	91.7641	88.3282	91.1667	90.9966	91.2007	91.3909	91.8768	91.4676	91.5759	91.4064	91.3266	97.6799	91.5617	91.1618	91.3778	91.6605	91.1931	91.2787	91.343	91.5859	91.3146	91.1949	91.1145	88.6072	91.4772	91.4844	97.6773	91.3074	97.6952	97.6839	97.6424	91.2496	91.3821	91.3456	91.3875	91.385	91.3962	91.0635	91.3704	88.5555	91.4939	91.2405	91.6212	91.5338	91.0846
PEG-314_lib15489	98.4916	98.4236	88.2085	93.0531	92.447	88.1749	92.0352	91.9164	94.0159	92.3054	92.4785	92.481	92.6051	99.852	93.0703	91.3267	92.5976	93.2096	97.9631	91.8807	93.2917	97.7333	92.3043	91.8502	98.1974	97.9299	91.557	88.2675	92.6338	92.4149	91.411	92.0435	91.3668	91.3676	91.317	92.0563	97.888	97.9312	98.0625	97.9209	98.0643	91.705	97.6743	88.3188	92.6921	91.8995	92.9347	92.5926	91.4962
PEG-315_lib15490	98.4878	98.4808	88.2745	93.1619	92.6096	88.2094	91.9891	91.8475	94.0148	92.3753	92.4678	92.6251	92.508	99.5753	93.0713	91.3898	92.4962	93.3053	97.8697	91.9019	93.3518	97.7568	92.3142	91.8793	98.2617	97.8834	91.6256	88.249	92.5012	92.5974	91.5532	92.1228	91.5765	91.5503	91.4854	92.1051	97.8732	97.9813	98.0412	97.902	98.0537	91.6608	97.7313	88.3424	92.547	91.8187	92.9766	92.6315	91.4672
PEG-316_lib15491	92.6385	92.6408	88.1709	93.5419	93.5152	88.1302	91.7538	91.723	91.9575	92.0705	93.558	92.1262	92.2566	92.5766	93.0289	91.5258	92.2508	91.7468	92.597	93.0586	91.7338	92.5926	92.0666	93.0386	92.5861	92.6069	92.5288	88.3087	92.2093	92.1513	91.4809	91.8018	91.4627	91.4979	91.4013	91.7279	92.6333	92.6709	92.6204	92.6567	92.6433	91.3796	92.6004	88.3867	92.277	91.5344	94.3385	92.2242	92.5414
PEG-317_lib15492	98.2139	98.2494	88.2992	93.2061	92.569	88.2241	92.0023	91.8697	94.0918	92.4202	92.5201	92.4661	92.5554	97.9784	93.1181	91.2857	92.5583	93.3404	98.003	91.8457	93.4193	97.7455	92.3331	91.8891	97.7101	98.0889	91.5583	88.1781	92.6433	92.3829	91.2912	92.0178	91.3644	91.3091	91.214	91.9816	97.9737	98.0004	98.1986	98.0128	98.1624	91.7125	97.9311	88.3913	92.6013	91.8172	92.9387	92.4869	91.511
PEG-318_lib15493	93.2654	93.1271	88.0984	98.3116	92.7416	88.1188	91.7075	91.66	92.1253	92.2084	92.6795	92.2251	92.1534	93.06	93.461	91.3537	92.1929	91.9782	93.173	91.8045	92.0568	93.1347	92.2255	91.736	93.0514	93.1187	91.74	88.1271	92.2616	92.2317	91.2877	91.7235	91.259	91.3086	91.1651	91.7477	93.1176	93.1866	93.1405	93.1791	93.1701	91.5215	93.0944	88.4265	92.2485	91.4544	92.7816	92.1968	91.5833
PEG-319_lib15620	93.3216	93.2148	88.1684	98.3526	92.7404	88.0852	91.7839	91.7509	92.1571	92.281	92.7989	92.2957	92.3048	93.1055	93.5281	91.4567	92.2636	92.0123	93.2284	91.8259	92.0918	93.1892	92.2741	91.7857	93.1459	93.2257	91.7619	88.2895	92.3201	92.2723	91.3247	91.8713	91.3228	91.3126	91.2664	91.8504	93.2036	93.2438	93.194	93.2394	93.2651	91.5727	93.1981	88.5096	92.3011	91.4805	92.7987	92.2979	91.6403
PEG-31_lib14794	92.531	92.5136	88.176	93.3596	93.6834	88.0943	91.6591	91.6778	91.8471	91.9871	93.5095	92.0039	92.2173	92.5489	93.0344	91.5587	92.1883	91.6526	92.5284	92.995	91.6248	92.5051	91.9366	92.9012	92.397	92.4943	92.6889	88.0886	92.255	92.0312	91.4562	91.6342	91.4539	91.3939	91.3715	91.6972	92.4593	92.4908	92.5811	92.5175	92.5465	91.3183	92.5092	88.3754	92.0504	91.4185	94.4579	92.172	92.4849
PEG-320_lib15621	93.179	93.2076	88.1916	98.4465	92.8006	88.1398	91.6938	91.7386	92.2788	92.2214	92.7158	92.2077	92.2346	93.0845	93.5537	91.5111	92.2454	92.1505	93.2868	91.7547	92.1473	93.1921	92.2313	91.7153	93.0675	93.1579	91.6743	88.1933	92.2503	92.224	91.3381	91.6968	91.321	91.351	91.3093	91.7352	93.0667	93.3325	93.1767	93.2812	93.1915	91.5529	93.1666	88.441	92.2375	91.4994	92.8042	92.2557	91.6323
PEG-321_lib15622	92.1906	92.1708	88.3376	91.8283	91.8522	88.2693	95.9483	95.9168	91.6993	93.5988	91.7644	93.5884	93.5346	92.1724	92.0059	91.0896	93.5009	91.5377	92.1271	92.4905	91.5528	92.0584	93.5541	92.4874	92.1506	92.1215	91.0283	88.2424	93.5981	93.5655	90.9775	96.1174	91.017	90.9798	90.9658	96.1527	92.0666	92.1108	92.0855	92.1153	92.0739	93.1729	91.9946	88.2354	93.5249	93.2059	91.7507	93.5844	90.9135
PEG-322_lib15623	92.4694	92.4204	88.4803	92.2183	92.2954	88.3773	93.2373	93.2332	91.7282	98.8073	92.3257	99.1075	98.6465	92.3245	92.0345	91.3114	98.6436	91.681	92.4985	93.4626	91.6285	92.3751	98.8047	93.4202	92.3756	92.3991	91.3908	88.3118	98.6495	99.1139	91.4803	93.112	91.455	91.4372	91.4214	93.0995	92.3669	92.4332	92.3481	92.4264	92.3715	93.7247	92.3939	88.4346	98.4813	93.6533	92.2303	98.6044	91.2493
PEG-323_lib15624	91.9781	91.9977	88.2957	91.5528	91.6574	88.2141	96.9823	96.9109	91.7479	93.0435	91.6152	93.2399	93.43	92.0478	92.0269	91.0252	93.4242	91.458	92.0475	92.5095	91.4157	91.8447	92.9435	92.4608	91.9874	91.9257	90.878	88.4565	93.2541	93.2051	90.9889	97.6004	90.9705	90.9353	90.9868	97.6767	91.9344	92.0373	91.9332	92.0262	92.0151	92.6616	91.9269	88.1479	93.3001	92.7766	91.649	93.3588	90.9326
PEG-324_lib15625	92.2276	92.0968	88.3054	91.8018	91.8044	88.271	95.9148	95.9714	91.6272	93.5584	91.8085	93.6109	93.5404	92.1447	92.0757	91.0923	93.5452	91.4987	92.1131	92.4985	91.5407	92.0815	93.5039	92.4512	92.1008	92.1405	91.0192	88.2522	93.5438	93.602	91.0263	96.1555	90.9663	91.0157	90.9743	96.1684	92.0592	92.1079	92.0665	92.1284	92.1322	93.1814	92.0423	88.263	93.5399	93.2406	91.756	93.5509	90.9689
PEG-325_lib15626	93.1993	93.0755	88.3044	93.6027	92.7226	88.2982	92.0417	92.0594	92.8564	92.0502	92.6404	92.1306	92.1541	93.1137	98.1679	91.3794	92.1255	92.7399	93.0455	91.9743	92.8277	93.1179	92.0211	91.9443	93.1186	92.9639	91.7876	88.2562	92.1156	92.1366	91.4462	92.052	91.4196	91.3984	91.3752	92.0244	92.995	93.0035	93.1483	93.017	93.1405	91.5455	93.143	88.4626	92.147	91.5793	93.516	92.1177	91.7157
PEG-326_lib15627	91.8718	91.886	88.4908	91.5839	91.5477	88.7293	92.7887	92.6508	91.546	93.7381	91.5783	93.7779	93.966	91.8387	91.5293	91.1436	93.9719	91.2273	91.964	92.3575	91.2679	91.776	93.6709	92.3359	91.8587	91.8449	90.8913	88.7079	93.93	93.7977	91.1049	92.9212	91.0851	91.1068	91.0154	92.9452	91.9375	91.9798	91.8322	91.9989	91.8497	98.4486	91.9596	88.3496	93.9329	98.5127	91.5631	93.9958	90.9509
PEG-327_lib15628	98.2373	98.32	88.3472	93.1683	92.4566	88.2809	91.9925	91.8816	93.9474	92.2887	92.4283	92.4965	92.466	99.5278	93.2726	91.33	92.53	93.1843	97.664	91.7944	93.3063	97.6339	92.289	91.8352	97.9191	97.7104	91.5605	88.3172	92.4704	92.4847	91.5083	92.0529	91.4719	91.4233	91.4054	92.0072	97.6962	97.7404	97.862	97.6258	97.8903	91.757	97.5081	88.3529	92.5353	91.7391	92.9701	92.4588	91.5705
PEG-328_lib15629	93.4238	93.3725	88.3458	92.0541	91.8505	88.2712	91.6124	91.5549	95.2691	91.5741	91.7647	91.62	91.7828	93.2805	92.709	91.3012	91.8037	99.2638	93.4554	91.4052	99.3717	93.3463	91.5398	91.3585	93.4223	93.3335	91.3208	88.434	91.7086	91.6626	91.3469	91.6078	91.3689	91.3012	91.2752	91.6376	93.4467	93.4642	93.3892	93.3366	93.3921	91.1423	93.3176	88.4258	91.6885	91.3373	91.9547	91.8561	91.2477
PEG-329_lib15630	93.4208	93.3807	88.3874	92.0721	91.8482	88.2557	91.6332	91.569	95.2819	91.5492	91.765	91.6031	91.7027	93.2661	92.6868	91.3085	91.7596	99.2536	93.4475	91.4169	99.3785	93.3133	91.5155	91.3373	93.4091	93.3547	91.3747	88.4129	91.6894	91.6432	91.3596	91.5902	91.3576	91.3013	91.2727	91.6256	93.4609	93.4637	93.3719	93.3305	93.3872	91.1644	93.2898	88.4237	91.6597	91.3027	91.9308	91.8025	91.2255
PEG-32_lib14795	93.111	93.0223	88.2489	93.4989	92.6651	88.2297	91.8732	91.9517	92.7333	92.0449	92.4963	92.1421	92.0936	92.9847	98.0595	91.3308	92.0788	92.6078	92.8642	91.812	92.7249	92.9535	92.0257	91.8033	92.9838	92.9001	91.7683	88.1484	92.0088	92.0673	91.3235	91.9383	91.3321	91.3149	91.306	91.9184	92.7995	92.8848	92.9569	92.8282	92.9836	91.4599	92.9369	88.3882	92.0284	91.488	93.3723	92.0594	91.6984
PEG-330_lib15631	92.0719	92.075	88.5257	92.1408	93.3813	88.5221	93.1072	93.0921	91.8212	94.321	93.3694	94.3367	94.3035	92.157	92.1467	91.9893	94.2783	91.6919	92.201	94.3212	91.6971	92.0888	94.2428	94.2886	92.2028	92.1237	91.9916	88.4385	94.3502	94.3342	91.8723	92.849	91.8585	91.8672	91.8321	92.8313	92.1189	92.1739	92.1981	92.1391	92.1972	92.7742	92.0511	88.6714	94.3027	92.6951	92.8534	94.2987	91.8913
PEG-331_lib15632	93.4343	93.3709	88.3376	92.047	91.8348	88.2675	91.6593	91.5468	95.2454	91.587	91.7155	91.6466	91.7687	93.2746	92.742	91.3053	91.7736	99.2249	93.4621	91.41	99.3454	93.3754	91.5633	91.4032	93.4516	93.3687	91.3565	88.3541	91.7018	91.6515	91.33	91.6408	91.3731	91.3304	91.3072	91.629	93.5241	93.4367	93.3927	93.3373	93.417	91.2204	93.3484	88.4169	91.7513	91.3165	91.9502	91.8934	91.2207
PEG-332_lib15633	98.7077	98.7272	88.2884	93.2268	92.6228	88.2358	91.9813	91.8682	94.0756	92.3875	92.4943	92.5742	92.5748	98.5724	93.0829	91.3177	92.5699	93.3261	97.9951	91.9013	93.392	97.8171	92.3536	91.9327	97.8096	98.0826	91.5373	88.2995	92.5148	92.5463	91.504	92.1425	91.5266	91.4206	91.4193	92.0819	97.9828	98.0012	98.1216	97.9695	98.1407	91.7383	97.9768	88.386	92.6334	91.7637	92.9291	92.5526	91.5367
PEG-333_lib15634	93.0303	92.9468	88.2593	92.4723	91.9658	88.1607	92.8837	92.8312	92.1439	92.5346	91.8919	92.5419	92.508	92.9933	93.612	91.0124	92.4549	91.8636	92.8717	91.8234	91.9675	92.8695	92.5006	91.7251	93.1126	92.9095	91.189	88.1664	92.4919	92.5331	91.0283	92.9319	90.9836	91.0349	90.942	92.85	92.8266	92.9176	92.9899	92.8345	93.0095	92.1772	92.8869	88.2702	92.5271	92.2047	92.3603	92.4988	91.1337
PEG-334_lib15635	98.7109	98.6756	88.3277	93.2065	92.53	88.2031	91.9072	91.8302	94.0116	92.4267	92.4988	92.4522	92.5308	98.4338	93.0939	91.3524	92.5185	93.3018	98.1541	91.8232	93.3593	97.9108	92.3989	91.8244	97.8719	98.1891	91.6394	88.2132	92.551	92.3865	91.4147	91.9396	91.3827	91.4031	91.2935	91.9179	98.1468	98.1534	98.174	98.1344	98.2126	91.6832	97.9644	88.4414	92.6426	91.6756	92.8186	92.5472	91.5398
PEG-335_lib15636	93.2775	93.2125	88.0999	98.5846	92.7878	88.3337	91.7264	91.7219	92.3378	92.2561	92.7181	92.3671	92.5771	93.3051	93.5419	91.392	92.5652	92.0006	93.3179	92.0043	92.1181	93.1297	92.1626	91.9231	93.1441	93.2391	91.7899	88.2355	92.5347	92.3221	91.3634	91.9082	91.3148	91.314	91.2895	91.9031	93.2931	93.3279	93.3219	93.2896	93.3611	91.5263	93.2666	88.3984	92.5468	91.7268	92.9814	92.5104	91.7334
PEG-336_lib15637	98.3863	98.249	88.3043	93.1306	92.4975	88.2642	91.9745	91.8513	94.1009	92.4014	92.5169	92.4131	92.5419	98.1035	93.0912	91.2533	92.5062	93.3101	98.0622	91.8341	93.4531	97.8	92.3662	91.8727	97.7616	98.0683	91.599	88.1519	92.5911	92.4264	91.2745	91.9834	91.2405	91.2092	91.2046	91.9542	98.0491	98.0769	98.2664	98.0448	98.2639	91.7305	97.9211	88.3288	92.5428	91.7275	92.9323	92.4779	91.5482
PEG-337_lib15693	98.3339	98.3111	88.2366	93.105	92.4847	88.212	91.9492	91.7519	94.187	92.3482	92.4083	92.516	92.3982	98.1832	92.9314	91.2657	92.4527	93.3163	98.0969	91.8111	93.4365	97.814	92.2961	91.7526	97.8357	98.079	91.4758	88.2393	92.3762	92.5321	91.3037	91.9663	91.3169	91.237	91.2274	91.9896	98.1132	98.1357	98.2327	98.0994	98.1904	91.6723	97.8591	88.267	92.5737	91.6451	92.8162	92.4684	91.5051
PEG-338_lib15694	92.32	92.3566	88.3998	92.2289	92.2817	88.3345	93.2241	93.2391	91.6281	99.7351	92.3134	98.7747	98.45	92.2708	91.8966	91.2356	98.4258	91.6805	92.2651	93.1983	91.8827	92.3053	99.7299	93.1588	92.2034	92.3231	91.1681	88.2532	98.2502	98.763	91.3653	93.0687	91.3199	91.3118	91.2587	93.072	92.2235	92.2877	92.2506	92.3343	92.2746	93.6634	92.2568	88.4199	98.2752	93.4669	92.2175	98.3319	91.1575
PEG-339_lib15695	98.6153	98.7205	88.2379	93.2122	92.3891	88.1607	91.9916	91.8082	94.0965	92.3649	92.5486	92.3909	92.5799	98.5244	93.0327	91.3413	92.6087	93.2595	98.0337	91.9062	93.2563	97.7114	92.2931	91.9046	97.8343	98.1458	91.6315	88.2978	92.5643	92.3733	91.3402	92.0918	91.3497	91.3032	91.312	92.0528	98.0446	98.0755	98.1401	98.0612	98.2043	91.6497	98.0292	88.3217	92.681	91.817	92.9592	92.5189	91.5808
PEG-33_lib14796	98.4219	98.3872	88.2777	93.0856	92.4669	88.1804	91.9131	91.827	94.0506	92.3079	92.4431	92.5133	92.4913	99.3536	93.0176	91.2947	92.5241	93.2908	97.9139	91.8203	93.2835	97.7383	92.2401	91.8313	98.2138	97.8854	91.5668	88.2188	92.4798	92.4865	91.3918	92.1187	91.3984	91.3907	91.3619	92.077	97.8509	97.9176	97.9179	97.9616	97.9548	91.7068	97.7195	88.3506	92.5553	91.7489	92.9017	92.539	91.4556
PEG-340_lib15696	91.1936	91.2461	88.2617	91.4364	91.7223	88.152	90.8651	90.8901	91.0923	91.5768	91.6586	91.3497	91.3383	91.1626	91.1937	96.172	91.3113	91.2773	91.271	91.2738	91.5624	91.2318	91.5775	91.1832	91.0784	91.1066	91.0539	88.2644	91.3428	91.3689	96.2297	90.9553	96.2093	96.1486	96.1373	90.9472	90.9864	91.1117	91.1858	91.1021	91.22	90.8371	91.3614	88.4285	91.3248	90.8806	91.6788	91.3758	91.0085
PEG-341_lib15697	98.3919	98.4756	88.2803	93.1674	92.6006	88.1392	92.0342	91.892	94.0986	92.509	92.5203	92.4502	92.496	98.3292	93.1411	91.3979	92.5119	93.3665	98.0736	91.8109	93.4268	97.797	92.4722	91.8024	97.8133	98.1541	91.5778	88.1736	92.5499	92.4089	91.3849	91.9707	91.4005	91.3806	91.3085	91.961	98.1024	98.13	98.2422	98.1009	98.2349	91.7416	97.7915	88.3822	92.5716	91.7233	92.8155	92.5143	91.5246
PEG-342_lib15698	91.7257	91.6592	88.3958	91.4267	91.5792	88.3299	92.6143	92.6389	91.2876	93.7313	91.5066	93.707	93.6684	91.639	91.4627	91.0022	93.6874	91.2054	91.7164	92.1572	91.1663	91.7471	93.695	92.0913	91.6613	91.6687	90.8731	88.2985	93.7373	93.6864	90.9967	92.5885	90.9192	90.8908	90.9282	92.6222	91.6863	91.7373	91.7047	91.7036	91.7469	98.4461	91.6186	88.1872	93.6681	98.4721	91.3151	93.7189	90.7477
PEG-343_lib15699	91.7652	91.8329	88.4993	91.5409	91.5971	88.6416	92.777	92.6589	91.3946	93.7914	91.6101	93.7042	93.9106	91.799	91.5121	91.1426	93.9578	91.3999	91.7958	92.2728	91.3278	91.6099	93.7189	92.2428	91.7123	91.8018	90.9071	88.4998	93.9855	93.7143	91.0567	92.8663	91.0709	91.0288	91.0025	92.8865	91.7532	91.7526	91.759	91.7602	91.765	98.3937	91.9317	88.3521	93.8521	98.451	91.4272	93.879	90.8834
PEG-344_lib15700	91.2415	91.2468	88.2605	91.4606	91.7721	88.0779	90.9046	90.8773	91.1326	91.6904	91.7167	91.3353	91.3626	91.1509	91.1794	96.1856	91.3311	91.2889	91.2591	91.2721	91.5218	91.2191	91.6201	91.2432	91.1142	91.1732	91.0879	88.1415	91.3609	91.2642	96.1297	90.9336	96.1786	96.1142	96.1057	90.9547	91.0496	91.1193	91.2388	91.1185	91.2731	90.8616	91.2527	88.4231	91.3417	90.8973	91.7495	91.5756	91.0032
PEG-345_lib15701	93.1171	93.1082	88.2796	93.4816	92.5993	88.2879	92.0403	92.0978	92.7991	92.073	92.5451	92.1387	92.1365	92.9888	98.2215	91.3286	92.1302	92.592	92.9937	91.9351	92.7063	92.9809	92.0617	91.9332	92.9991	92.8938	91.7957	88.2236	92.1097	92.1231	91.3288	92.0509	91.3688	91.348	91.3033	92.0345	92.9001	92.9994	93.0208	92.984	93.0636	91.5241	92.9951	88.4395	92.1507	91.5846	93.4647	92.1	91.6925
PEG-346_lib15702	98.2485	98.2612	88.1684	92.9848	92.4837	88.175	91.9171	91.7729	93.8732	92.228	92.3572	92.4241	92.5162	99.7219	92.9596	91.3065	92.4971	93.1657	97.8731	91.8153	93.162	97.6512	92.2172	91.7719	98.1169	97.8103	91.4561	88.1864	92.4614	92.4115	91.2504	91.9816	91.2989	91.2964	91.207	91.994	97.7272	97.9002	97.9398	97.8036	97.9109	91.5927	97.6502	88.2886	92.5511	91.7774	92.7964	92.4867	91.4741
PEG-347_lib15703	98.1225	98.034	88.2304	92.9532	92.3523	88.1782	91.716	91.6663	94.1229	92.1018	92.4219	92.2927	92.3389	97.8619	92.8745	91.2385	92.3122	93.2133	97.9018	91.6968	93.1771	97.6603	92.1204	91.6253	97.487	97.9395	91.4048	88.1325	92.3541	92.2807	91.2078	91.7793	91.2212	91.1847	91.1127	91.8019	97.7438	97.9287	98.1571	97.9252	98.1141	91.5623	97.7628	88.2744	92.3668	91.6718	92.6862	92.328	91.3842
PEG-348_lib15704	92.7626	92.8028	88.2438	92.7632	94.5457	88.3849	91.5144	91.5978	91.8351	92.0132	94.4638	92.0704	92.0362	92.699	93.4657	91.4976	92.045	91.7269	92.7583	92.3649	91.7546	92.7104	91.9725	92.2323	92.6371	92.6935	93.633	88.1798	92.1543	92.1408	91.5139	91.5427	91.5646	91.5682	91.4915	91.515	92.768	92.7928	92.6832	92.707	92.7203	91.2969	92.7243	88.4358	92.0311	91.3443	96.8196	92.0815	93.2521
PEG-349_lib15705	90.7613	90.7999	88.3011	90.5641	90.9015	88.477	90.7516	90.7215	91.1176	90.8784	90.6913	91.075	90.9585	90.6702	90.8011	90.8337	91.0096	91.2826	90.9633	90.9975	91.2047	90.7873	90.8505	90.9171	90.7424	90.7338	90.2516	88.5472	90.9287	91.064	90.9998	90.8413	91.0933	91.0506	90.9377	90.8464	90.8779	90.9964	90.7148	91.0075	90.7129	90.621	90.7552	88.4279	91.1579	90.7841	90.6261	91.0793	90.5034
PEG-34_lib14797	91.3681	91.2756	88.0488	91.6037	91.9517	87.9326	90.7928	90.7535	90.979	91.045	91.9057	91.1887	91.1127	91.1836	91.4045	90.901	91.1667	90.8454	91.2846	91.355	90.8514	91.1345	90.9839	91.3013	91.1277	91.118	94.8878	88.1165	91.08	91.126	91.0213	90.726	91.0007	91.0194	91.0009	90.7415	91.2457	91.2542	91.1671	91.2547	91.2066	90.5512	91.2434	88.5578	91.1317	90.5428	92.3108	91.1456	94.9099
PEG-350_lib15706	90.7634	90.7771	88.3342	90.5734	90.8341	88.4721	90.8036	90.6721	91.125	90.817	90.72	91.0167	91.0062	90.651	90.8014	90.8629	90.9734	91.271	90.9987	91.0111	91.169	90.7992	90.8218	90.8586	90.7224	90.6705	90.2227	88.4717	90.8771	91.0527	91.0377	90.8157	91.0091	91.0118	90.9438	90.7569	90.8633	91.0083	90.6742	90.9728	90.6821	90.6422	90.728	88.3978	91.1225	90.814	90.5976	91.0334	90.419
PEG-351_lib15707	90.7602	90.8257	88.3267	90.5162	90.8335	88.487	90.7497	90.6304	91.1131	90.8211	90.739	91.0483	90.9915	90.6999	90.775	90.8474	90.9377	91.2812	91.0206	90.9638	91.237	90.7285	90.8781	90.8191	90.6762	90.6944	90.2532	88.5117	90.8752	91.1006	91.0321	90.8064	91.0033	91.0009	90.9476	90.7721	90.8364	91.0164	90.685	91.0069	90.7065	90.6073	90.7294	88.4382	91.0982	90.8069	90.5413	91.0272	90.4004
PEG-352_lib15708	98.0368	98.152	88.3236	93.1218	92.5427	88.2065	91.9013	91.811	94.0262	92.3324	92.48	92.3529	92.409	98.0044	92.941	91.3201	92.4593	93.2708	98.1598	91.752	93.3825	97.7691	92.2906	91.7451	97.6657	98.2665	91.4559	88.1791	92.4981	92.3628	91.2573	91.9703	91.2798	91.2995	91.2103	91.9564	98.1761	98.1463	99.6563	98.1593	99.6517	91.6762	97.8757	88.3215	92.4968	91.8103	92.8483	92.4845	91.4411
PEG-353_lib15709	90.7597	90.7738	88.2734	90.5972	90.8347	88.4653	90.7204	90.674	91.1427	90.8745	90.7019	91.0169	90.9861	90.6186	90.8185	90.7893	90.9594	91.2735	91.0945	90.9371	91.2233	90.7538	90.8142	90.8564	90.7225	90.7736	90.2377	88.5044	90.9017	91.0483	91.0544	90.8375	91.0324	91.0274	90.9427	90.8034	90.8108	91.0175	90.6823	91.0537	90.6965	90.6505	90.7221	88.3951	91.0877	90.8256	90.605	91.064	90.4471
PEG-354_lib15710	91.478	91.4382	88.0251	91.6095	92.4829	88.0351	90.7741	90.8168	91.1221	91.2292	92.4463	91.1707	91.1967	91.4187	91.683	90.986	91.1776	91.1151	91.5611	91.2978	91.0714	91.3878	91.1733	91.3132	91.3764	91.4489	98.0825	87.9532	91.2728	91.1804	91.0714	90.7109	91.0437	91.0724	90.9579	90.6787	91.5411	91.5591	91.501	91.585	91.4878	90.6523	91.491	88.5237	91.1748	90.6927	93.1752	91.1592	97.7001
PEG-355_lib15711	98.4517	98.3913	88.1906	93.1135	92.4958	88.192	91.9492	91.7931	93.9653	92.3621	92.4102	92.5121	92.463	99.5085	93.004	91.312	92.5307	93.2756	97.8911	91.8371	93.3145	97.7418	92.3201	91.911	98.1725	97.8196	91.441	88.2687	92.4563	92.538	91.493	92.0345	91.4819	91.493	91.4417	92.0383	97.8876	97.8999	97.967	97.8883	97.9666	91.6384	97.6944	88.2675	92.5125	91.7315	92.8984	92.4881	91.4599
PEG-356_lib15714	93.232	93.1503	88.0976	98.2995	92.7743	88.1078	91.6821	91.6821	92.2622	92.3221	92.6888	92.1921	92.2408	93.1074	93.498	91.454	92.2386	92.2972	93.2657	91.6166	92.2835	93.2101	92.2747	91.6148	93.065	93.0848	91.6258	88.1935	92.2508	92.2175	91.3476	91.7602	91.3527	91.3684	91.3202	91.7314	93.1104	93.3343	93.0875	93.2708	93.1388	91.5237	93.1704	88.4702	92.2467	91.4984	92.8164	92.2319	91.6622
PEG-357_lib15715	93.4027	93.3829	88.331	92.2538	91.8007	88.235	91.5047	91.5277	95.2448	91.8317	91.7626	91.5993	91.6382	93.322	92.725	91.3211	91.6837	99.267	93.3088	91.1732	99.8699	93.3139	91.7948	91.1784	93.3956	93.3973	91.1571	88.2043	91.6729	91.5915	91.252	91.4664	91.2787	91.2311	91.182	91.4592	93.2293	93.373	93.4075	93.3553	93.3982	91.1599	93.3078	88.4239	91.6743	91.2933	92.0133	91.613	91.1124
PEG-358_lib15716	92.8505	92.897	88.2664	92.9563	94.5516	88.2181	91.5566	91.6083	91.9241	92.2403	94.4521	92.143	92.1338	92.9544	93.4792	91.5707	92.1296	91.74	92.7806	92.3929	92.052	92.7995	92.2591	92.3111	92.6824	92.7776	93.2459	88.3145	92.1163	92.1454	91.5238	91.6999	91.5334	91.5008	91.4536	91.6997	92.7103	92.7491	92.8766	92.7577	92.8771	91.3222	92.8688	88.4674	92.0139	91.4225	97.2604	92.081	93.1757
PEG-359_lib15717	98.1398	98.0814	88.2852	93.064	92.4386	88.2803	92.0598	91.8658	93.9684	92.373	92.3952	92.3912	92.5508	97.7609	93.0209	91.2823	92.584	93.288	97.8677	91.7959	93.3226	97.6833	92.3439	91.8219	98.7522	97.7727	91.6067	88.4121	92.5268	92.4014	91.3455	92.1858	91.4081	91.3548	91.3019	92.1606	97.7763	97.8777	97.8755	97.782	97.8744	91.6568	97.5791	88.3487	92.8384	91.8241	92.7859	92.6185	91.6629
PEG-35_lib14798	91.6576	91.6654	88.375	91.4195	91.498	88.3656	92.5877	92.5985	91.3152	93.5828	91.521	93.551	93.728	91.7484	91.4396	91.0952	93.758	91.1519	91.7802	92.2026	91.1073	91.5943	93.4911	92.169	91.6489	91.8027	90.7406	88.395	93.7112	93.5273	90.9298	92.6415	90.9567	90.9195	90.8418	92.6722	91.7321	91.8061	91.6913	91.7657	91.7356	98.5419	91.6503	88.1756	93.5937	99.7353	91.5406	93.6887	90.7965
PEG-360_lib15718	98.1254	98.2189	88.348	93.1947	92.62	88.2714	91.915	91.8807	94.0746	92.4109	92.5272	92.4146	92.5447	98.0566	93.053	91.3998	92.5898	93.3568	98.1999	91.8543	93.4111	97.8161	92.3602	91.8405	97.7352	98.3026	91.5772	88.2064	92.5961	92.4303	91.3587	91.9912	91.3522	91.3851	91.2952	92.0166	98.2457	98.2424	99.696	98.205	99.7249	91.7275	97.8903	88.2753	92.6125	91.8637	92.9343	92.6082	91.5592
PEG-361_lib15719	97.5961	97.6339	88.3115	93.2923	92.4119	88.282	91.9905	91.9319	94.1046	92.4978	92.4344	92.2899	92.4391	97.4765	92.9243	91.3736	92.4753	93.4772	97.6689	91.6137	93.6565	97.6153	92.429	91.6381	98.2316	97.7387	91.514	88.2434	92.4465	92.3288	91.2495	92.0422	91.2271	91.251	91.1785	92.0134	97.4942	97.7359	97.6351	97.7125	97.6471	91.7264	97.5101	88.4062	92.462	91.781	92.8759	92.4116	91.4966
PEG-362_lib15720	98.2525	98.1903	88.3048	93.1473	92.4139	88.2757	91.8992	91.7715	94.1306	92.3037	92.4643	92.3867	92.3707	98.0626	92.9834	91.3157	92.4292	93.3797	98.0471	91.7928	93.3903	97.8261	92.2694	91.7787	97.6965	98.1233	91.6005	88.2485	92.4569	92.3767	91.376	91.8588	91.3949	91.3508	91.2721	91.8744	98.0902	98.1312	98.385	98.0621	98.3969	91.6905	97.9397	88.3129	92.4386	91.6958	92.7936	92.3956	91.4783
PEG-363_lib15721	98.142	98.1631	88.2999	93.2989	92.4031	88.2745	91.8834	91.7954	94.2001	92.4564	92.4711	92.2906	92.4358	97.9686	93.0241	91.3875	92.3682	93.3204	98.038	91.6351	93.5463	97.755	92.3803	91.6364	97.5629	98.0636	91.7335	88.1843	92.4719	92.2669	91.2382	91.8515	91.2557	91.2177	91.1674	91.858	97.8317	98.0336	98.2284	98.0249	98.2013	91.6129	97.8935	88.336	92.5256	91.7484	93.0232	92.4752	91.5646
PEG-364_lib15722	91.8051	91.7775	88.4881	91.498	91.4974	88.662	92.6914	92.6149	91.3859	93.6863	91.5192	93.7553	93.9352	91.733	91.4298	91.0181	93.9458	91.1592	91.88	92.362	91.2028	91.7047	93.5824	92.2759	91.7874	91.7324	90.8716	88.6538	93.8809	93.744	91.0134	92.9225	91.0246	90.9816	91.0189	92.9205	91.8115	91.9279	91.715	91.8928	91.7229	98.414	91.894	88.2965	93.8917	98.4297	91.3867	93.946	90.869
PEG-365_lib15723	98.3603	98.2548	88.2451	93.1943	92.4908	88.3323	92.1033	91.8707	93.962	92.3615	92.5455	92.4507	92.6128	98.3581	92.9957	91.2562	92.6067	93.1647	97.9423	92.0062	93.2424	97.7105	92.3195	91.9249	97.661	97.9179	91.4333	88.5022	92.4985	92.4369	91.3584	92.4432	91.341	91.2992	91.269	92.3966	97.9367	97.913	98.0253	97.9292	98.02	91.7082	97.7282	88.2769	92.7467	91.8025	92.8782	92.5977	91.5108
PEG-366_lib15724	98.344	98.3303	88.3302	93.1866	92.5694	88.2379	91.9827	91.9292	94.0866	92.4303	92.5466	92.4422	92.4915	97.9788	93.1118	91.3374	92.4633	93.3283	98.0701	91.7927	93.3861	97.8466	92.3523	91.7416	97.755	98.0856	91.5804	88.198	92.5721	92.4571	91.3973	91.9358	91.4112	91.3896	91.3196	91.9433	97.9806	98.0685	98.2277	98.0139	98.2279	91.6752	97.9227	88.3185	92.5796	91.7895	92.8519	92.5423	91.4959
PEG-367_lib15725	93.1346	93.0938	88.2992	93.585	92.605	88.2659	91.9567	92.0076	92.7933	92.0534	92.5615	92.0779	92.13	93.0559	98.0753	91.315	92.11	92.7066	92.9939	91.9187	92.7677	93.0635	92.0114	91.8584	93.1186	92.986	91.7659	88.1908	92.1094	92.1318	91.4254	92.003	91.4076	91.3886	91.3299	91.9777	92.9822	92.9666	93.0723	92.9698	93.1143	91.5363	93.0519	88.4146	92.164	91.482	93.4074	92.0964	91.6511
PEG-368_lib15726	91.9117	91.89	88.2778	91.6772	91.716	88.115	98.8543	97.8927	91.5727	93.1921	91.7204	93.2302	93.1614	91.8764	91.9519	90.9594	93.2153	91.5185	91.8096	92.4703	91.5481	91.8148	93.1832	92.4785	91.9474	91.8047	90.8935	88.2383	93.1969	93.2234	90.987	96.9784	90.9746	90.9993	90.9482	97.0451	91.765	91.8307	91.8584	91.8139	91.8777	92.5811	91.8146	88.1789	93.2207	92.6332	91.6155	93.1944	90.8348
PEG-369_lib15727	98.5816	98.5501	88.2763	93.1858	92.4958	88.2311	92.0334	91.8742	94.0368	92.3703	92.5348	92.5274	92.5957	98.3521	93.0823	91.2914	92.5849	93.2438	97.9958	92.0077	93.3135	97.7402	92.3842	91.8959	97.8107	97.9509	91.5137	88.2947	92.5739	92.5236	91.4717	92.1586	91.3992	91.3945	91.3491	92.1046	97.9372	98.026	98.0264	98.0335	98.0175	91.7457	97.9038	88.3477	92.6556	91.782	92.8556	92.565	91.5501
PEG-36_lib14799	98.104	98.0057	88.2215	93.0051	92.3438	88.3147	91.909	91.7604	94.2052	92.0884	92.4415	92.3481	92.5237	97.8915	92.9586	91.302	92.5445	93.1558	97.9378	91.9839	93.1474	97.6387	92.0916	92.0472	97.5732	97.8955	91.414	88.4013	92.4457	92.291	91.3384	91.9353	91.287	91.3031	91.2365	91.9994	97.8982	97.9701	98.1936	98.0148	98.1275	91.5343	97.6977	88.2692	92.5125	91.7821	92.7085	92.462	91.4652
PEG-370_lib15728	92.3661	92.4666	88.4586	92.1998	92.3042	88.3293	93.183	93.2996	91.7774	98.5168	92.2665	98.4696	98.9013	92.4158	91.983	91.4399	98.8819	91.629	92.568	93.3412	91.5717	92.4172	98.4756	93.2373	92.3243	92.3674	91.2763	88.3602	98.8679	98.487	91.3444	92.9944	91.3078	91.298	91.2391	93.0001	92.4619	92.539	92.413	92.5274	92.4578	93.662	92.3165	88.417	98.6243	93.5937	92.1882	98.8381	91.3342
PEG-371_lib15729	93.2608	93.2147	88.1262	98.2764	92.8068	88.0869	91.7075	91.7645	92.2594	92.2236	92.6765	92.1929	92.2342	93.0869	93.5657	91.42	92.2107	92.1824	93.0973	91.6588	92.1423	93.2299	92.196	91.6072	93.1062	93.1076	91.6283	88.146	92.1831	92.1841	91.3325	91.704	91.3041	91.3579	91.2569	91.6995	92.9416	93.146	93.1119	93.0789	93.1667	91.4995	93.2588	88.4332	92.2031	91.4863	92.7157	92.1895	91.6331
PEG-372_lib15730	92.4573	92.523	88.495	92.2382	92.3205	88.368	93.2306	93.2926	91.7856	98.5343	92.2248	98.4958	98.9382	92.511	92.074	91.4222	98.9098	91.6207	92.4567	93.3397	91.6377	92.4476	98.4795	93.2925	92.5075	92.4252	91.3348	88.3612	98.8675	98.5087	91.331	93.0642	91.3231	91.32	91.2874	93.0607	92.4556	92.5047	92.4511	92.4493	92.4867	93.769	92.3989	88.3943	98.6306	93.6179	92.1344	98.9359	91.3128
PEG-373_lib15731	98.2596	98.1956	88.2976	93.0705	92.4393	88.3455	91.94	91.7555	94.2009	92.204	92.5402	92.401	92.5394	97.9647	93.0318	91.3608	92.6245	93.2913	98.0161	92.0589	93.2688	97.7179	92.1793	92.1043	97.6039	98.0195	91.5048	88.405	92.5379	92.3561	91.3369	92.1102	91.3094	91.3396	91.2889	92.0671	97.9068	98.0311	98.1866	98.0317	98.185	91.6205	97.8827	88.3154	92.5887	91.8811	92.8019	92.5646	91.5012
PEG-374_lib15732	93.2514	93.2278	88.1681	98.4234	92.7923	88.0932	91.7346	91.753	92.2829	92.273	92.7666	92.2536	92.3145	93.1577	93.5209	91.4811	92.2612	92.2087	93.305	91.7489	92.1832	93.2175	92.2698	91.7011	93.1331	93.1581	91.7124	88.1851	92.2595	92.2505	91.3567	91.6883	91.3537	91.3593	91.3215	91.712	93.1511	93.3195	93.2014	93.3521	93.2115	91.5828	93.1728	88.4849	92.2515	91.5168	92.9	92.2577	91.6564
PEG-375_lib15733	98.2515	98.1835	88.2358	93.2296	92.4665	88.3319	91.9674	91.8057	94.2116	92.3232	92.5185	92.3887	92.5913	98.0176	93.0072	91.4077	92.6217	93.2928	97.9987	91.9257	93.4517	97.7008	92.3197	91.8754	97.6499	98.0227	91.457	88.4161	92.4989	92.4233	91.3642	92.1428	91.3804	91.3819	91.3104	92.1319	97.8639	98.0168	98.2437	98.0029	98.1862	91.6046	97.9131	88.3309	92.6212	91.8737	92.944	92.5358	91.5164
PEG-376_lib15734	88.3631	88.3697	98.9481	88.124	88.4278	97.7339	88.3089	88.2693	88.2673	88.4747	88.3664	88.4646	88.4565	88.2796	88.333	88.3088	88.4345	88.2702	88.272	88.4421	88.2309	88.2899	88.3755	88.3218	88.2395	88.2676	88.1069	98.818	88.508	88.4651	88.3304	88.2743	88.3514	88.3009	88.3219	88.3145	88.2632	88.3048	88.2943	88.3501	88.3271	88.4765	88.2984	87.1419	88.3475	88.4586	88.2172	88.4547	88.1623
PEG-377_lib15735	92.7315	92.7332	88.2586	92.7651	94.4902	88.157	91.4586	91.6151	91.8345	92.1015	94.3311	92.2299	92.1271	92.6747	93.3601	91.5179	92.0166	91.7044	92.7431	92.5462	91.7906	92.7774	92.0062	92.4592	92.669	92.7625	93.1734	88.1229	92.0697	92.2486	91.5943	91.4704	91.6616	91.6446	91.5735	91.4911	92.5394	92.7408	92.7037	92.6778	92.7439	91.3226	92.7547	88.4387	92.0218	91.3579	99.3555	92.0897	93.0954
PEG-378_lib15736	98.1213	98.0538	88.2309	93.1115	92.4176	88.1928	91.813	91.7524	93.9562	92.4114	92.4852	92.4392	92.492	97.796	92.9466	91.2528	92.5393	93.1754	98.0689	91.815	93.2763	97.8682	92.4154	91.7421	97.7092	98.0494	91.5362	88.1519	92.5764	92.4091	91.209	91.9141	91.2444	91.2383	91.1426	91.9228	97.9453	98.0796	97.9611	98.0166	97.9994	91.6882	97.9302	88.2969	92.5002	91.7266	92.7819	92.4903	91.4368
PEG-379_lib15737	88.3452	88.3382	98.9414	88.1417	88.4775	97.7227	88.3269	88.333	88.2719	88.5229	88.395	88.5349	88.4734	88.2653	88.3814	88.3635	88.493	88.3445	88.3362	88.4504	88.3132	88.3331	88.4943	88.3738	88.2901	88.3231	88.123	98.8265	88.6116	88.5367	88.3833	88.3214	88.3745	88.3229	88.3522	88.3645	88.2876	88.3505	88.3222	88.4001	88.4312	88.4739	88.3315	87.2378	88.4028	88.4547	88.2359	88.4749	88.1754
PEG-37_lib14800	98.0911	98.2423	88.2032	93.1064	92.4612	88.1565	91.9186	91.8189	93.8579	92.2746	92.4138	92.4203	92.3911	99.3694	93.2609	91.2917	92.3842	93.2542	97.563	91.72	93.2498	97.435	92.2927	91.7947	97.843	97.5347	91.4711	88.2553	92.3847	92.391	91.454	92.0111	91.3688	91.4105	91.3636	91.9741	97.6031	97.6128	97.7368	97.5621	97.7345	91.6679	97.4114	88.3177	92.4744	91.6097	92.8222	92.4256	91.4244
PEG-380_lib15738	92.6016	92.5618	88.1675	93.3711	93.5577	88.1401	91.7192	91.7144	91.8251	91.9655	93.6279	92.0655	92.1489	92.5417	93.0565	91.5599	92.1949	91.6749	92.5084	92.8798	91.6519	92.517	91.903	92.9242	92.4634	92.4736	92.4647	88.0939	92.1853	92.1003	91.473	91.8814	91.451	91.4185	91.3938	91.8682	92.4191	92.5452	92.5814	92.5094	92.6051	91.3831	92.4991	88.3719	92.112	91.5024	94.2674	92.1027	92.4546
PEG-381_lib15739	98.4615	98.409	88.2117	93.2532	92.5322	88.2432	91.9424	91.8699	94.0686	92.4487	92.5126	92.3735	92.5843	98.2389	93.0992	91.3307	92.5899	93.2968	98.0147	91.8018	93.3513	97.8289	92.354	91.7788	97.723	98.012	91.7688	88.1223	92.5921	92.3727	91.3062	92.0519	91.2904	91.274	91.2274	92.0144	97.8887	97.9663	98.2483	97.9716	98.2344	91.6747	97.957	88.3318	92.6723	91.8059	92.9674	92.6358	91.6322
PEG-382_lib15740	92.4914	92.522	88.4822	92.1472	92.3007	88.4811	93.2993	93.2317	91.9413	98.7165	92.294	98.8617	98.5518	92.4575	92.1005	91.3764	98.5922	91.5713	92.5051	93.5337	91.5683	92.2856	98.6515	93.5009	92.4548	92.3778	91.4503	88.6451	98.472	98.9132	91.408	93.2598	91.3829	91.3805	91.3572	93.2556	92.5409	92.5648	92.4117	92.5881	92.4591	93.7156	92.4144	88.4251	98.3944	93.7072	92.1274	98.5614	91.3986
PEG-383_lib15741	98.5529	98.6165	88.1815	93.1142	92.5927	88.1307	91.9429	91.8858	93.9951	92.2916	92.5307	92.5623	92.5075	98.4273	93.042	91.2665	92.5588	93.231	97.9477	91.8894	93.3015	97.7372	92.3059	91.8126	97.703	97.9907	91.5045	88.1685	92.5647	92.5078	91.5532	92.1125	91.5344	91.5096	91.4435	92.0189	97.9305	98.0041	97.92	97.9565	97.9479	91.6448	97.8814	88.3251	92.554	91.7123	92.775	92.5182	91.5066
PEG-384_lib15742	98.4435	98.4125	88.2861	93.1043	92.4372	88.1211	91.9709	91.8494	94.0998	92.4314	92.4398	92.4967	92.406	99.2964	93.0226	91.355	92.449	93.3494	97.859	91.7597	93.3925	97.7642	92.3918	91.7496	98.2148	97.8674	91.5755	88.2552	92.3655	92.4803	91.4406	92.0187	91.4186	91.4081	91.3619	92.0094	97.8555	97.9281	97.9316	97.8666	97.9609	91.6689	97.6351	88.3806	92.5072	91.6589	92.8468	92.4658	91.4782
PEG-385_lib15743	92.2789	92.3986	88.4548	92.2376	92.3012	88.316	93.2507	93.2358	91.6812	99.8799	92.3803	98.8377	98.5099	92.2833	92.0246	91.3624	98.5113	91.6504	92.3185	93.1861	91.9028	92.2674	99.8491	93.1893	92.2805	92.3531	91.2266	88.3366	98.2911	98.8329	91.4047	93.0936	91.3896	91.384	91.3073	93.1171	92.2179	92.314	92.2526	92.338	92.2194	93.716	92.2807	88.4918	98.4069	93.5504	92.2519	98.4664	91.2129
PEG-386_lib15744	93.9407	93.87	88.3013	92.5378	92.1294	88.1469	91.6407	91.5812	94.2567	91.9338	92.2059	91.9103	91.9567	93.8283	92.8602	91.3477	91.9619	93.9255	93.8372	91.6857	93.9475	93.8274	91.8765	91.6312	93.7868	93.7986	91.5813	88.1499	92.0172	91.9763	91.3781	91.5206	91.4147	91.407	91.3904	91.5113	93.8725	93.869	93.8922	93.827	93.9553	91.3376	93.8544	88.5252	91.9837	91.3148	92.4372	91.9627	91.6327
PEG-387_lib15745	98.2088	98.1707	88.3051	93.1122	92.4572	88.1885	91.8401	91.8004	94.1828	92.2796	92.4557	92.317	92.3941	97.9684	92.9701	91.3649	92.42	93.2423	98.0185	91.7456	93.3729	97.7384	92.2608	91.781	97.6075	97.9882	91.4819	88.2073	92.502	92.3331	91.3214	91.9597	91.2475	91.2816	91.2109	91.9104	97.9817	98.0254	98.2184	98.0114	98.1727	91.6072	97.779	88.3059	92.4895	91.7417	92.912	92.4067	91.4404
PEG-388_lib15746	92.3259	92.4014	88.4509	92.1767	92.3207	88.382	93.2646	93.2368	91.6811	99.8589	92.4027	98.79	98.5109	92.332	92.0142	91.3233	98.5091	91.6377	92.3473	93.1903	91.9463	92.2903	99.8495	93.1443	92.283	92.3697	91.2138	88.3096	98.2783	98.7909	91.3114	93.0988	91.3119	91.3395	91.2846	93.1201	92.2189	92.3264	92.2039	92.3268	92.2413	93.6627	92.3126	88.4457	98.3408	93.5798	92.1523	98.451	91.1948
PEG-389_lib15747	92.4741	92.5939	88.487	92.3537	92.3858	88.8486	93.235	93.2541	91.9452	98.5381	92.2146	98.6319	99.8136	92.508	92.0225	91.3626	99.8008	91.6298	92.8112	93.4535	91.6058	92.3826	98.5005	93.3716	92.5094	92.4987	91.3332	88.5719	99.75	98.6037	91.3298	93.2721	91.335	91.2891	91.2883	93.3096	92.6216	92.8177	92.4557	92.8222	92.5241	93.7322	92.5915	88.4441	99.7445	93.7591	92.1182	99.921	91.458
PEG-38_lib14801	92.5722	92.4923	88.4865	92.1633	92.4125	88.3485	93.2824	93.2423	91.8859	98.8809	92.361	99.8383	98.5442	92.3957	92.0532	91.3202	98.5671	91.7803	92.4686	93.4833	91.7194	92.2858	98.8153	93.4146	92.3654	92.3358	91.2327	88.4477	98.4963	99.8394	91.5514	93.2038	91.5086	91.5024	91.4666	93.1957	92.4185	92.4253	92.366	92.4897	92.353	93.6784	92.4309	88.5329	98.3809	93.639	92.1327	98.5697	91.2836
PEG-390_lib15748	93.016	92.893	88.2037	92.3297	91.8013	88.0627	92.9463	92.8095	92.2437	92.4146	91.8392	92.5038	92.5424	93.0298	93.5374	90.8725	92.5571	91.7784	92.8777	91.7571	91.8744	92.7909	92.4132	91.8082	92.95	92.7873	91.0707	88.2039	92.3793	92.5139	90.9835	93.0666	91.0417	91.0255	90.896	92.9825	92.8607	92.7951	92.8897	92.8639	92.9768	92.0765	92.7763	88.1368	92.5229	92.1167	92.4097	92.4533	91.1259
PEG-391_lib15749	92.1759	92.1441	88.6181	92.2742	93.3746	88.6018	93.1526	93.1383	91.9041	94.446	93.3517	94.515	94.4997	92.2098	92.1024	91.977	94.4924	91.6991	92.242	94.3215	91.8092	92.0027	94.3941	94.3484	92.2253	92.1927	91.9855	88.6392	94.4089	94.4856	91.9489	92.9895	91.98	91.9575	91.9364	92.9935	92.1097	92.2061	92.0808	92.1862	92.1246	92.6775	92.2033	88.7157	94.5169	92.7627	92.9918	94.5442	91.9681
PEG-392_lib15750	92.1228	92.1373	88.3396	91.8232	91.8267	88.2583	95.949	95.8967	91.7213	93.5883	91.8139	93.5895	93.4972	92.0643	92.0492	90.9865	93.5059	91.5116	92.0715	92.5476	91.5447	92.0542	93.5164	92.488	92.1101	92.0858	91.0244	88.2149	93.5586	93.5909	90.9777	96.0788	90.9756	90.9652	90.9432	96.1015	92.0667	92.0742	92.103	92.0933	92.1148	93.1887	92.0234	88.3132	93.5331	93.1909	91.6875	93.5353	90.9189
PEG-393_lib15751	97.8351	98.0381	88.2326	93.0688	92.5592	88.2684	92.1326	91.8132	93.9996	92.4236	92.5678	92.5374	92.5404	97.8586	92.9732	91.3516	92.569	93.2913	99.7857	91.9591	93.2073	97.9386	92.3699	91.9492	97.627	99.7796	91.6143	88.368	92.6226	92.5058	91.2953	91.9347	91.3343	91.3013	91.2497	91.9731	99.8402	99.8212	98.2177	99.812	98.2104	91.769	97.8306	88.2946	92.7406	91.8292	92.7043	92.6641	91.6097
PEG-394_lib15752	97.8631	98.0475	88.2408	93.0703	92.5331	88.2297	92.0735	91.7948	93.9474	92.4334	92.5499	92.5179	92.5438	97.8818	92.9408	91.2951	92.5977	93.3175	99.678	91.9532	93.188	97.89	92.3673	91.9061	97.6047	99.7541	91.5584	88.3924	92.5874	92.5239	91.3554	91.9297	91.3155	91.2808	91.2117	91.8985	99.8066	99.7042	98.2106	99.7069	98.2025	91.6848	97.8155	88.2799	92.7286	91.8065	92.6781	92.6255	91.576
PEG-395_lib15753	92.1944	92.1391	88.3096	91.7977	91.792	88.2604	95.985	95.8813	91.64	93.4998	91.7879	93.5441	93.495	92.0974	92.0985	91.0448	93.4886	91.4893	91.992	92.46	91.5884	92.0339	93.4633	92.5231	92.0779	92.0266	91	88.1826	93.5176	93.5762	91.0279	96.1062	90.9984	91.0532	90.9981	96.0764	91.9671	92.0132	92.0486	92.0015	92.0735	93.1669	92.0069	88.2747	93.4663	93.106	91.6947	93.4854	90.9447
PEG-396_lib15754	88.326	88.2909	98.6699	88.1333	88.4645	97.7533	88.2894	88.3722	88.2806	88.4984	88.3896	88.4697	88.4879	88.2156	88.3996	88.367	88.5085	88.3143	88.2861	88.3969	88.335	88.2897	88.4701	88.3756	88.1904	88.3077	88.2001	98.6507	88.544	88.5375	88.3984	88.2666	88.375	88.3497	88.3444	88.2986	88.2605	88.2905	88.3423	88.3403	88.3622	88.4615	88.2306	87.252	88.4996	88.5238	88.2955	88.5374	88.166
PEG-397_lib15755	93.1949	93.1413	88.2298	93.5583	92.6255	88.279	92.0922	92.0236	92.7959	92.0903	92.5502	92.1899	92.0919	93.1505	98.1643	91.3929	92.0787	92.6587	93.046	91.9027	92.7995	93.0771	92.0908	91.9258	93.1506	93.0103	91.8012	88.2865	92.124	92.1364	91.371	92.0795	91.3936	91.3748	91.3825	92.047	93.023	93.0843	93.1149	93.0498	93.0827	91.4974	93.1257	88.453	92.1867	91.5353	93.3937	92.1488	91.7342
PEG-398_lib15756	92.4346	92.3008	88.4249	92.6807	99.8993	88.3497	91.6965	91.7077	91.8519	92.2981	98.5576	92.4088	92.1914	92.2499	92.5114	91.7467	92.1313	91.8394	92.4211	92.3915	91.8054	92.3964	92.1932	92.3879	92.3618	92.3444	92.5057	88.3084	92.2112	92.5108	91.8372	91.5397	91.897	91.8843	91.8037	91.5559	92.3674	92.4517	92.279	92.3541	92.3259	91.504	92.3807	88.518	92.345	91.3355	94.2616	92.3645	92.3559
PEG-399_lib15757	92.4472	92.4947	88.4734	92.1884	92.3349	88.5105	93.2346	93.241	91.9212	98.6902	92.3059	98.8643	98.5728	92.4851	92.052	91.3943	98.5607	91.6907	92.6464	93.536	91.582	92.3662	98.6535	93.5761	92.3933	92.3807	91.4709	88.7363	98.4807	98.8679	91.3849	93.3655	91.3979	91.3991	91.3881	93.3448	92.5572	92.6144	92.4628	92.6284	92.5042	93.6963	92.4638	88.5319	98.4377	93.8083	92.3428	98.5923	91.3774
PEG-39_lib14802	97.8105	97.7677	88.2383	93.0583	92.4424	88.1331	92.0062	91.8574	93.8251	92.2987	92.4166	92.3696	92.4733	97.8934	92.9721	91.2736	92.4786	93.1889	97.755	91.6826	93.1081	97.5592	92.3326	91.7364	97.5628	97.8101	91.4904	88.1389	92.5117	92.3377	91.3079	92.0965	91.3491	91.2993	91.2359	92.1138	97.6772	97.8526	97.7944	97.8091	97.8012	91.6291	97.5497	88.2816	92.5441	91.7914	92.8134	92.4297	91.4303
PEG-3_lib14759	92.1269	92.0095	88.3968	91.8264	91.8515	88.3411	96.5413	96.425	91.6747	93.1556	91.9251	93.2809	93.2886	92.0925	92.2119	90.9817	93.3474	91.5594	92.0613	92.6574	91.6143	91.8901	93.1654	92.6005	92.0038	91.8881	90.9836	88.5537	93.274	93.2368	91.0236	97.4028	91.0135	91.0285	90.9479	97.4557	92.0464	92.0506	92.0048	92.0587	92.0241	92.6924	92.0447	88.3203	93.2995	92.8359	91.8603	93.2754	91.0314
PEG-400_lib15758	97.9077	98.0673	88.2697	93.0513	92.5385	88.2538	92.1578	91.7994	94.0393	92.4503	92.5333	92.5053	92.57	97.9573	92.9138	91.3647	92.594	93.307	99.8191	91.9982	93.259	97.9471	92.356	91.9754	97.6434	99.7906	91.5627	88.3876	92.5752	92.5451	91.2896	92.0313	91.3143	91.3233	91.2397	92.0121	99.7633	99.8369	98.2177	99.8182	98.2327	91.7261	97.9224	88.2909	92.7182	91.7992	92.7485	92.6273	91.6717
PEG-401_lib15759	92.8366	92.8243	88.31	92.7739	94.5085	88.4484	91.5635	91.6383	91.9232	92.127	94.3655	92.2218	92.1952	92.789	93.4205	91.6295	92.1933	91.7811	92.8024	93.0018	91.7298	92.7995	92.0885	92.8433	92.7487	92.721	93.2935	88.3123	92.2662	92.291	91.5451	91.6645	91.5962	91.5924	91.5606	91.6458	92.874	92.8177	92.8546	92.8233	92.8794	91.353	92.8206	88.4364	92.1029	91.4428	99.6465	92.1059	93.1639
PEG-402_lib15760	98.4213	98.3978	88.2646	93.087	92.4604	88.2443	91.897	91.8091	94.0334	92.2974	92.501	92.4737	92.4475	99.358	93.0091	91.3365	92.4687	93.2387	97.8801	91.7824	93.2708	97.7953	92.2282	91.8349	98.1873	97.9453	91.5441	88.2819	92.4404	92.4516	91.3256	92.0392	91.3425	91.3105	91.2743	92.0633	97.8612	97.9546	97.9554	97.8955	97.944	91.6254	97.6813	88.3497	92.532	91.7374	92.9025	92.4996	91.5261
PEG-403_lib15761	92.1718	92.1201	88.3251	91.8018	91.8206	88.2462	95.941	95.9216	91.6177	93.5387	91.7895	93.6104	93.5225	92.0916	92.0058	91.0587	93.5537	91.5753	92.1193	92.5304	91.5938	92.0826	93.484	92.4745	92.0744	92.023	90.9638	88.2488	93.5779	93.6069	91.0827	96.1123	91.0347	91.0463	91.0513	96.0845	92.0495	92.1115	92.0921	92.0883	92.1487	93.2176	92.0014	88.2157	93.5772	93.2541	91.6749	93.5261	90.8984
PEG-404_lib16549	90.8158	90.8212	88.3114	90.6338	90.8991	88.5003	90.788	90.6674	91.0968	90.894	90.7217	91.0819	91.0571	90.713	90.8486	90.826	91.0374	91.2927	90.8827	90.9809	91.2225	90.7875	90.8928	90.8412	90.6746	90.6838	90.2775	88.5394	90.8887	91.1365	91.0246	90.8063	91.0312	91.0416	90.9648	90.8107	90.7865	90.8947	90.7235	90.8932	90.7178	90.6023	90.7521	88.4785	91.1217	90.8023	90.6638	91.0678	90.497
PEG-405_lib15763	92.5614	92.5769	88.2225	92.8667	93.7225	88.2144	91.4769	91.6108	91.765	92.0977	93.6057	92.0706	92.0528	92.4904	93.2945	91.2905	92.0039	91.6566	92.5399	92.6657	91.835	92.539	92.0667	92.5068	92.4971	92.5256	92.7152	88.1219	92.0452	92.0794	91.3615	91.5096	91.3474	91.2926	91.2443	91.582	92.4137	92.5488	92.5905	92.4536	92.6274	91.2921	92.634	88.4288	92.0158	91.2612	95.4706	92.0842	92.6745
PEG-406_lib15764	91.2057	91.2152	88.3512	91.2977	91.8025	88.2949	91.0564	90.9328	91.2286	91.3815	91.7149	91.453	91.4237	91.2055	91.2071	96.344	91.4117	91.2308	91.2005	91.3257	91.2009	91.2256	91.3368	91.3186	91.1855	91.2706	91.0239	88.296	91.439	91.3645	96.2598	90.8737	96.235	96.262	96.1863	90.9377	91.1722	91.2322	91.3555	91.2412	91.352	90.9847	91.247	88.5176	91.3622	91.1093	91.5088	91.4619	91.0399
PEG-407_lib15765	91.8878	91.8701	88.4805	91.4859	91.5288	88.7421	92.7499	92.6351	91.4472	93.6754	91.5585	93.7739	93.9887	91.8462	91.4324	91.1131	93.9651	91.1862	91.8657	92.4305	91.1812	91.7419	93.5877	92.387	91.8161	91.7922	90.8232	88.6926	93.8602	93.7341	91.0641	92.919	91.0398	91.0095	91.0119	92.9383	91.9669	91.9023	91.7762	91.9369	91.7864	98.4118	91.9579	88.3006	93.9142	98.4619	91.4325	93.928	90.9221
PEG-409_lib15767	91.8688	91.8982	88.4977	91.5654	91.615	88.7098	92.7691	92.6391	91.4751	93.8209	91.57	93.6897	93.9551	91.8233	91.5341	91.1725	93.9566	91.3898	91.9794	92.3517	91.3457	91.6964	93.7393	92.2802	91.8197	91.7875	90.9062	88.7166	93.909	93.7074	91.1343	92.933	91.1247	91.0849	91.0655	92.8938	91.8918	91.8821	91.7548	91.9741	91.7984	98.4478	92.03	88.3169	93.9084	98.5253	91.5088	93.9447	90.8935
PEG-410_lib15768	92.2002	92.0421	88.3949	91.7701	91.8311	88.3458	97.1028	96.8308	91.6875	93.1911	91.7791	93.2548	93.3057	91.9856	92.0197	91.0413	93.2767	91.5889	92.1345	92.5994	91.5449	91.8784	93.1653	92.5601	92.0461	91.9682	91.0259	88.5349	93.2321	93.2785	91.1646	98.728	91.1295	91.1826	91.0768	98.7434	92.053	92.0689	91.9845	92.0382	91.9895	92.7344	92.0899	88.2667	93.3166	92.7655	91.7242	93.3955	90.9431
PEG-411_lib15769	97.6284	97.5659	88.2859	93.1241	92.832	88.229	91.9698	91.9803	93.9047	92.3675	92.7446	92.3671	92.3802	97.4638	93.0193	91.4325	92.4233	93.2991	97.6235	91.8946	93.3249	97.4546	92.3561	91.8541	97.3072	97.6386	91.7639	88.2666	92.5264	92.3775	91.3964	92.0163	91.3624	91.3767	91.3447	91.9944	97.6003	97.6603	97.609	97.6065	97.6005	91.686	97.518	88.4286	92.5326	91.791	93.2739	92.424	91.7106
PEG-412_lib15770	98.1246	98.2859	88.318	93.1485	92.444	88.4397	91.9865	91.8054	94.022	92.3056	92.4359	92.3492	92.6801	98.3959	93.0993	91.4107	92.6938	93.2421	97.8783	91.9727	93.2154	97.6955	92.3184	91.9286	97.7132	97.9148	91.5085	88.5519	92.5326	92.3895	91.4168	92.2185	91.3966	91.3762	91.2865	92.1909	97.6907	97.8423	97.8879	97.9228	97.9215	91.7381	97.6608	88.355	92.6363	91.8987	92.9732	92.6147	91.5939
PEG-413_lib15771	97.5385	97.6087	88.3014	93.0808	92.3865	88.5628	92.0147	91.9152	94.1142	92.2978	92.3266	92.3459	92.6854	97.4428	93.0123	91.3081	92.6871	93.468	97.7147	91.837	93.5117	97.6685	92.2726	91.7693	98.4699	97.6695	91.4498	88.4797	92.6419	92.3459	91.2387	92.3812	91.2525	91.2828	91.2041	92.351	97.6269	97.7765	97.6057	97.7449	97.6098	91.6873	97.5429	88.3895	92.6966	91.7756	92.7894	92.6221	91.5706
PEG-414_lib15772	93.2648	93.2707	88.3051	92.2612	91.8077	88.2207	91.462	91.5797	95.2226	91.7988	91.676	91.6422	91.6813	93.2957	92.6694	91.3104	91.7311	98.9964	93.3516	91.2027	99.0757	93.2628	91.7736	91.185	93.315	93.4212	91.1048	88.1814	91.7288	91.6191	91.2346	91.4834	91.237	91.2479	91.2176	91.486	93.2984	93.4293	93.2968	93.3391	93.3121	91.2308	93.2452	88.4153	91.6873	91.2124	92.0322	91.7504	91.1203
PEG-415_lib15773	92.7464	92.7847	88.2417	92.8104	94.2818	88.3061	91.5808	91.5707	91.901	92.2408	94.2994	92.0644	92.1861	92.9584	93.354	91.5333	92.209	91.7226	92.7455	92.8705	91.9669	92.8102	92.1731	92.83	92.8886	92.706	93.2329	88.2275	92.2144	92.0256	91.4703	91.8165	91.4583	91.4354	91.3461	91.8205	92.6576	92.7506	92.8506	92.7709	92.9211	91.3019	92.8653	88.4757	92.1926	91.5062	98.1121	92.1513	93.152
PEG-416_lib15774	98.1964	98.208	88.2665	93.1394	92.4677	88.2997	91.9619	91.8283	94.2536	92.2651	92.5171	92.4128	92.629	97.9982	93.0592	91.2687	92.6171	93.3514	98.0029	91.9288	93.3969	97.7629	92.2599	91.9213	97.5892	98.0267	91.5725	88.4077	92.5641	92.4155	91.4049	92.1355	91.4281	91.4458	91.3299	92.0908	97.9547	98.0611	98.167	98.0717	98.1512	91.6339	97.8949	88.3487	92.5989	91.8253	93.0743	92.6786	91.5083
PEG-417_lib15775	98.0767	98.0991	88.256	93.103	92.5391	88.2711	91.9797	91.8119	94.1759	92.257	92.5256	92.4471	92.5735	97.9666	93.0827	91.3846	92.5932	93.3937	97.9773	91.9421	93.3464	97.6584	92.2675	91.906	97.6281	98.0826	91.5144	88.4815	92.547	92.4517	91.3729	92.0783	91.3304	91.3405	91.2813	92.0823	97.9489	97.9848	98.0917	97.968	98.1295	91.6649	97.8732	88.388	92.6747	91.893	92.8266	92.6199	91.5608
PEG-418_lib15776	98.0856	98.098	88.2557	93.1401	92.4848	88.2972	91.91	91.7958	94.1504	92.2928	92.5196	92.4361	92.5807	97.9155	93.0193	91.3948	92.6359	93.2742	97.9438	91.934	93.3396	97.6073	92.2353	91.9328	97.6487	98.0756	91.4776	88.4418	92.5062	92.4075	91.3737	92.0423	91.3268	91.3201	91.2906	92.0983	97.9439	97.969	98.1169	97.9469	98.1089	91.6335	97.8869	88.2848	92.6773	91.8543	92.8668	92.5855	91.4908
PEG-419_lib15777	93.1869	93.2118	88.1266	98.283	92.7745	88.0919	91.6498	91.7919	92.2977	92.1521	92.7065	92.1873	92.3269	93.2252	93.5535	91.536	92.2948	92.1437	93.355	91.7501	92.1392	93.2275	92.1675	91.6563	93.148	93.1995	91.7307	88.1591	92.3148	92.2495	91.3434	91.7715	91.3148	91.3535	91.2666	91.7822	93.1303	93.4099	93.224	93.3837	93.2504	91.5628	93.1671	88.4885	92.3412	91.563	92.7982	92.3659	91.7616
PEG-41_lib14804	98.0022	98.0884	88.2113	93.1045	92.458	88.2171	91.908	91.8517	93.955	92.336	92.444	92.4076	92.5405	97.8298	93.0121	91.292	92.5709	93.2792	98.2038	91.8622	93.2756	97.902	92.3357	91.8598	97.6139	98.2326	91.6285	88.3427	92.5954	92.4474	91.3642	92.0462	91.3858	91.3444	91.3176	92.0485	98.0677	98.2709	98.0296	98.1946	98.0785	91.7516	97.9364	88.3717	92.5183	91.8536	92.7242	92.5609	91.5289
PEG-420_lib15778	93.894	93.8772	88.2594	92.5679	92.2136	88.1461	91.5884	91.6345	94.2727	91.9179	92.1425	91.9564	91.9243	93.7493	92.8525	91.346	91.9744	93.9187	93.8194	91.5756	94.0078	93.9228	91.8759	91.4821	93.7753	93.8079	91.5094	88.0994	91.9335	91.9358	91.3758	91.4634	91.4445	91.3671	91.3767	91.5337	93.6698	93.8694	93.837	93.8179	93.8623	91.295	93.8156	88.4914	91.9342	91.2783	92.4291	91.9442	91.5608
PEG-421_lib15779	97.5603	97.5271	88.2854	93.1301	92.5014	88.2181	92.0175	91.9882	94.0999	92.2746	92.4278	92.3616	92.432	97.3877	93.0971	91.3645	92.4665	93.5138	97.5677	91.7533	93.5064	97.5755	92.2858	91.6802	98.1802	97.5996	91.501	88.2677	92.5109	92.4219	91.3658	92.0079	91.3719	91.3556	91.2902	92.0155	97.4988	97.616	97.5344	97.6477	97.5499	91.7555	97.4175	88.4266	92.4693	91.7677	92.7833	92.4272	91.5039
PEG-422_lib15780	92.695	92.6651	88.2446	92.7343	93.6829	88.3269	91.7008	91.6009	91.9244	91.9109	93.6543	92.0713	92.3121	92.5782	93.3201	91.4119	92.2528	91.7096	92.6946	92.7135	91.7096	92.4973	91.8772	92.5929	92.6096	92.598	92.772	88.4146	92.1164	92.0936	91.4408	91.7216	91.4215	91.3474	91.3508	91.7374	92.5637	92.711	92.6	92.6696	92.5913	91.2696	92.7581	88.462	92.2126	91.434	95.4937	92.284	92.7971
PEG-423_lib15781	98.4639	98.3942	88.2551	93.2676	92.5275	88.237	91.9768	91.8502	94.0916	92.3858	92.5631	92.3976	92.5389	98.2533	93.0994	91.3532	92.5803	93.2818	97.9546	91.8078	93.3736	97.8099	92.3572	91.7459	97.7374	97.9709	91.7552	88.1651	92.5861	92.3942	91.2886	91.9805	91.2325	91.265	91.1875	92.023	97.8628	97.9478	98.2603	97.9449	98.2521	91.7058	97.931	88.3408	92.6254	91.8162	92.9995	92.6396	91.6505
PEG-424_lib15782	98.038	98.0793	88.2056	93.1548	92.524	88.1931	91.9268	91.8458	94.0085	92.4681	92.4527	92.5211	92.5374	97.9147	92.9219	91.3338	92.5785	93.2767	99.8085	91.8701	93.3317	97.7937	92.4021	91.845	97.8025	99.7774	91.618	88.3748	92.5442	92.4492	91.2936	92.0165	91.3264	91.2957	91.2137	91.9456	99.8387	99.7908	98.297	99.8804	98.2879	91.7225	97.9356	88.3684	92.7836	91.7535	92.7585	92.7042	91.5525
PEG-425_lib15783	97.8923	98.0539	88.213	93.0769	92.528	88.2026	92.1112	91.7986	93.9937	92.4134	92.5738	92.5567	92.5396	97.9011	92.9457	91.3275	92.5731	93.3056	99.7986	91.9116	93.2294	97.9201	92.3582	91.9368	97.6619	99.7732	91.5866	88.374	92.5723	92.5057	91.2621	91.993	91.312	91.3413	91.23	92.0047	99.849	99.8316	98.2264	99.8103	98.2334	91.6734	97.8795	88.3295	92.7047	91.7927	92.6955	92.6765	91.6258
PEG-426_lib15784	97.9633	98.0475	88.2373	93.1579	92.4939	88.1781	91.8963	91.81	94.0042	92.402	92.4243	92.4938	92.5269	97.8733	92.9854	91.2953	92.5437	93.2572	99.8548	91.7605	93.3087	97.836	92.3118	91.7252	97.7363	99.7779	91.5957	88.3373	92.4846	92.4928	91.2788	91.9286	91.3085	91.3032	91.2196	91.9279	99.7653	99.8517	98.2215	99.8368	98.2747	91.7122	97.7833	88.2839	92.7921	91.7587	92.7558	92.6505	91.5477
PEG-427_lib15785	93.2573	93.1972	88.092	98.5299	92.7846	88.2732	91.7099	91.7546	92.0989	92.2597	92.738	92.2513	92.4786	93.1619	93.5849	91.2428	92.4388	91.9343	93.1851	91.9959	92.0323	93.1449	92.1953	91.9478	93.0264	93.127	91.7228	88.2164	92.4377	92.242	91.2983	91.8992	91.3356	91.3399	91.3061	91.9036	93.199	93.1877	93.2671	93.2133	93.3384	91.5303	93.2541	88.504	92.4003	91.6209	92.9202	92.3439	91.6113
PEG-428_lib15786	93.0031	92.9569	88.3031	92.8533	94.334	88.386	91.6954	91.6503	91.9995	92.1147	94.3009	92.1986	92.2298	92.905	93.449	91.4981	92.2022	91.7609	92.9632	92.8503	91.7475	92.849	92.0054	92.7346	92.905	92.8805	93.2584	88.3428	92.1803	92.2435	91.6314	91.6356	91.6567	91.6727	91.5939	91.6299	92.8604	93.013	92.8667	92.9181	92.8616	91.2809	92.9049	88.4844	92.3207	91.6385	98.23	92.2839	93.3674
PEG-429_lib15787	92.86	92.9088	88.3183	92.8029	94.4171	88.325	91.5344	91.6637	91.8735	92.1354	94.2823	92.1637	92.1869	92.8004	93.4279	91.497	92.1655	91.7277	92.8048	92.4437	91.9369	92.8598	92.0827	92.2672	92.8129	92.8759	93.3213	88.2157	92.154	92.1831	91.4643	91.7007	91.4458	91.4066	91.3913	91.6931	92.6651	92.8507	92.8327	92.829	92.836	91.4158	92.8302	88.4592	92.1483	91.4177	97.1608	92.1612	93.1612
PEG-42_lib14805	93.277	93.1497	88.1005	98.1438	92.749	88.1525	91.6866	91.675	92.199	92.0701	92.717	92.2041	92.2318	93.0513	93.4967	91.3334	92.1915	91.9406	93.1856	91.7084	91.9595	93.1625	92.0653	91.7418	93.071	93.1964	91.7704	88.1653	92.1736	92.1768	91.2487	91.8532	91.2641	91.2576	91.1504	91.8676	93.0342	93.1647	93.099	93.1823	93.1683	91.5567	93.1565	88.4997	92.2583	91.4653	92.673	92.2482	91.5425
PEG-430_lib15788	98.1389	98.1419	88.2727	93.2019	92.4813	88.2281	91.8705	91.7861	94.1869	92.3878	92.4609	92.3176	92.3048	97.9222	92.9814	91.324	92.3381	93.4126	97.8796	91.5791	93.4964	97.7338	92.3102	91.5418	97.4339	98.0064	91.486	88.2578	92.2916	92.3016	91.3084	91.854	91.2746	91.2778	91.1943	91.8702	97.7231	97.9423	98.1296	97.9512	98.1131	91.5834	97.7224	88.2665	92.3349	91.6598	92.9782	92.4105	91.4397
PEG-431_lib15789	98.0428	98.0663	88.199	93.1432	92.5319	88.1738	91.9926	91.774	94.0225	92.4105	92.4716	92.4506	92.519	97.9553	92.9382	91.3967	92.5825	93.3383	99.7933	91.8466	93.3372	97.8589	92.3306	91.8042	97.7319	99.7712	91.604	88.3384	92.5642	92.4371	91.3595	92.0071	91.3674	91.3327	91.2526	91.9915	99.7659	99.8794	98.3084	99.7931	98.3043	91.7467	97.8877	88.3739	92.7715	91.756	92.8262	92.7074	91.6333
PEG-432_lib15790	97.9754	98.0188	88.2946	93.1646	92.4642	88.1552	91.9611	91.8333	94.0166	92.4911	92.4642	92.4595	92.5629	97.9587	92.9006	91.3266	92.5795	93.4005	99.7723	91.7903	93.3709	97.8692	92.438	91.8212	97.7081	99.7561	91.5431	88.3327	92.5668	92.4149	91.3009	92.0063	91.2623	91.2836	91.2067	91.9696	99.7925	99.8714	98.2799	99.7849	98.2957	91.7352	97.8589	88.3113	92.7527	91.781	92.7963	92.6788	91.5845
PEG-433_lib15791	92.8589	92.8218	88.2572	92.8273	94.5169	88.3245	91.6178	91.6375	91.9795	92.1268	94.4405	92.0995	92.0954	92.7711	93.4421	91.6281	92.1013	91.8283	92.7787	92.4276	91.8751	92.7514	92.0471	92.4554	92.7611	92.8229	93.6375	88.2746	92.2193	92.1581	91.5801	91.5823	91.6121	91.5941	91.5641	91.6059	92.782	92.8439	92.7984	92.82	92.8032	91.351	92.8629	88.5075	92.1391	91.4152	97.1917	92.104	93.4154
PEG-434_lib15792	98.6907	98.5863	88.3111	93.1893	92.442	88.2289	91.9919	91.8357	94.0631	92.4147	92.5068	92.4452	92.4811	98.3601	92.9986	91.2971	92.5144	93.3261	98.0479	91.8677	93.3602	97.8652	92.4524	91.8195	97.7562	98.0476	91.5005	88.3364	92.4715	92.465	91.4068	92.0345	91.3803	91.3901	91.3205	92.0052	98.1008	98.1292	98.2515	98.1448	98.2325	91.6885	97.9567	88.3336	92.5525	91.7164	92.861	92.4581	91.6114
PEG-435_lib15793	91.2688	91.2972	88.0051	91.5851	91.925	88.0479	90.6852	90.7193	90.9248	91.1526	91.9119	91.0862	91.1265	91.1347	91.4071	90.8821	91.1811	90.8527	91.1686	91.2757	91.0039	91.1565	91.1235	91.3113	91.1136	91.1411	94.9007	87.9968	91.2041	91.1006	90.9036	90.7004	90.8925	90.8629	90.8587	90.7174	91.1034	91.1846	91.1242	91.1464	91.1623	90.5981	91.2143	88.5784	91.1887	90.6263	92.2354	91.1803	94.8368
PEG-436_lib15794	97.9947	98.0476	88.2688	93.1908	92.4277	88.2809	91.8966	91.829	93.8478	92.4709	92.4717	92.3587	92.4949	97.8703	92.9225	91.3656	92.5418	93.2428	99.7307	91.7835	93.3271	97.8394	92.3739	91.7379	97.7131	99.678	91.685	88.2127	92.527	92.3398	91.259	91.9004	91.2978	91.2671	91.1252	91.9561	99.7809	99.7153	98.2793	99.774	98.2926	91.7195	97.8037	88.3353	92.6514	91.7553	92.7871	92.5468	91.5144
PEG-437_lib15795	98.0108	98.1883	88.279	93.0628	92.4181	88.2832	91.9443	91.8246	94.0589	92.3195	92.4926	92.3139	92.5405	97.9968	93.016	91.382	92.5635	93.3317	98.2787	91.7785	93.3511	97.7953	92.2961	91.7566	97.619	98.2123	91.5935	88.1512	92.6707	92.2897	91.2991	92.0189	91.2838	91.3035	91.2426	92.0098	98.1561	98.3067	99.8813	98.2576	99.9047	91.6709	97.919	88.3347	92.592	91.7377	92.9201	92.5083	91.4261
PEG-438_lib15796	98.1727	98.22	88.2239	93.218	92.5353	88.2279	91.9423	91.8217	94.1011	92.4236	92.485	92.4171	92.5137	97.9395	93.0147	91.3054	92.5313	93.3358	97.9687	91.8103	93.4051	97.7184	92.3002	91.8482	97.6932	98.0781	91.5567	88.1579	92.6245	92.3942	91.34	91.9291	91.3534	91.2794	91.1947	91.9416	97.928	97.9754	98.1635	97.9492	98.1158	91.6799	97.9276	88.3219	92.6269	91.7915	92.8993	92.5215	91.4711
PEG-439_lib15797	91.7366	91.7296	88.4937	91.4412	91.5798	88.3822	92.6355	92.6009	91.2306	93.6478	91.5651	93.67	93.6731	91.7191	91.4065	90.9573	93.6886	91.1664	91.7397	92.1526	91.2144	91.7396	93.6166	92.1524	91.7528	91.7378	90.8494	88.3439	93.747	93.6745	90.9909	92.5565	91.0018	90.9703	90.9191	92.5672	91.715	91.764	91.7408	91.7086	91.7346	98.4133	91.6788	88.2506	93.6111	98.549	91.4052	93.6801	90.7526
PEG-43_lib14806	97.8957	98.0921	88.1935	93.0641	92.4755	88.1721	91.9243	91.8276	94.0404	92.3781	92.4148	92.4044	92.4867	97.8679	92.9506	91.3526	92.5251	93.2515	98.2048	91.901	93.2615	97.8497	92.3061	91.8036	97.7178	98.2926	91.6215	88.3315	92.5075	92.419	91.3075	91.9026	91.3442	91.3334	91.2422	91.8918	98.0434	98.2684	98.024	98.1458	98.0084	91.7366	97.954	88.3789	92.6431	91.7919	92.674	92.6203	91.6195
PEG-440_lib15798	98.1	98.0661	88.2994	93.0889	92.6013	88.2204	91.9287	91.8363	93.9535	92.349	92.4206	92.4125	92.4494	97.9683	93.0296	91.3653	92.5198	93.3458	99.7277	91.6812	93.2596	97.9769	92.3395	91.7156	97.6581	99.811	91.6532	88.2223	92.5411	92.4293	91.3827	91.9779	91.4037	91.3631	91.3537	91.8952	99.5662	99.8301	98.2455	99.7984	98.2421	91.7644	98.0145	88.3563	92.501	91.7659	92.8153	92.6227	91.5084
PEG-441_lib15799	97.9723	98.0087	88.2545	93.149	92.3887	88.2134	91.8583	91.8264	93.8847	92.4298	92.4168	92.3855	92.5543	97.7886	92.9381	91.3323	92.5885	93.227	99.7165	91.7887	93.3451	97.8225	92.3975	91.7358	97.6849	99.6788	91.5865	88.1314	92.5279	92.417	91.2378	91.929	91.2147	91.2245	91.1576	91.8988	99.7662	99.7149	98.2655	99.7587	98.2575	91.7535	97.7888	88.3288	92.6993	91.7581	92.8264	92.6249	91.5189
PEG-442_lib15800	97.9336	98.0281	88.2371	93.0074	92.4338	88.1636	91.8465	91.7651	94.0064	92.2906	92.3838	92.4553	92.5572	97.8706	92.9438	91.3074	92.5869	93.3036	99.7322	91.9328	93.208	97.8428	92.2485	91.8402	97.6767	99.7732	91.5035	88.2896	92.5629	92.4507	91.2402	91.9702	91.272	91.2501	91.2243	91.9192	99.8674	99.7874	98.1663	99.7898	98.1503	91.7333	97.7884	88.2081	92.7282	91.6795	92.7005	92.6434	91.5834
PEG-443_lib15801	97.9219	98.0134	88.2486	93.0627	92.5085	88.207	91.8739	91.8173	93.9622	92.2894	92.3563	92.4619	92.5416	97.8816	92.9562	91.3294	92.5559	93.2831	99.7542	91.9365	93.2062	97.8013	92.2251	91.8231	97.6732	99.7641	91.4875	88.3021	92.576	92.4269	91.3491	91.9392	91.3753	91.2641	91.2286	91.9338	99.8607	99.7697	98.1847	99.7647	98.154	91.7659	97.7895	88.2502	92.6883	91.7744	92.6623	92.6654	91.5775
PEG-444_lib15802	92.7177	92.6199	88.2572	92.8525	93.7071	88.3184	91.73	91.6088	91.9328	91.9901	93.6472	92.1305	92.2862	92.6091	93.3037	91.4652	92.2742	91.7004	92.6994	92.8296	91.7781	92.4906	91.9294	92.7236	92.5771	92.6239	92.8217	88.4204	92.1805	92.0521	91.44	91.73	91.4376	91.3997	91.3487	91.7474	92.688	92.7538	92.631	92.712	92.6235	91.25	92.732	88.5049	92.2776	91.4398	95.5348	92.283	92.8298
PEG-445_lib15803	92.5135	92.4672	88.5532	92.1564	92.5333	88.3902	93.2701	93.2162	91.917	98.8746	92.3373	99.9094	98.5067	92.4961	92.0704	91.3571	98.4946	91.656	92.4983	93.4618	91.6501	92.3782	98.8395	93.3976	92.4872	92.4141	91.2899	88.4717	98.4888	99.9107	91.5314	93.1304	91.4648	91.5242	91.5121	93.1739	92.472	92.5027	92.4147	92.4821	92.4145	93.6582	92.3771	88.4469	98.4398	93.6298	92.2068	98.633	91.3328
PEG-446_lib15804	98.1687	98.1478	88.2067	92.9904	92.4799	88.27	91.894	91.7223	94.1738	92.218	92.466	92.3895	92.5065	97.9039	92.9599	91.2701	92.528	93.207	97.874	91.9055	93.3135	97.5882	92.1904	91.8226	97.487	97.9637	91.4646	88.4307	92.4769	92.3677	91.3419	92.0265	91.3022	91.2762	91.2195	92.0717	97.8525	97.8666	98.0679	97.8261	98.0311	91.5877	97.7199	88.2911	92.6031	91.7832	92.8584	92.5643	91.5108
PEG-447_lib15805	97.9641	98.03	88.205	93.174	92.521	88.2244	91.9194	91.8409	93.9946	92.4205	92.4693	92.4719	92.56	97.8666	92.9144	91.3893	92.5684	93.2953	99.8373	91.8453	93.3235	97.8327	92.3301	91.8367	97.8129	99.7677	91.6234	88.3254	92.5325	92.4373	91.2979	91.997	91.3112	91.3028	91.2354	91.9482	99.7771	99.8327	98.2735	99.8562	98.3084	91.7728	97.8188	88.2863	92.8041	91.7791	92.7579	92.7076	91.5896
PEG-448_lib15806	88.3007	88.2852	87.2227	88.4264	88.5643	87.157	88.1514	88.1707	88.4432	88.4282	88.5656	88.4834	88.4124	88.3083	88.3988	88.5231	88.3913	88.2818	88.2947	88.3655	88.3522	88.2218	88.3886	88.3329	88.3445	88.2704	88.5828	87.1772	88.5136	88.4382	88.5362	88.1122	88.5309	88.4963	88.4932	88.0959	88.239	88.2481	88.3391	88.306	88.312	88.3111	88.2101	94.1751	88.4181	88.2584	88.4914	88.4668	88.6655
PEG-449_lib15807	98.0904	98.094	88.3087	93.1708	92.5211	88.2444	91.8946	91.784	93.9402	92.3551	92.4489	92.3937	92.6027	97.9314	93.0421	91.3401	92.6181	93.2272	98.3557	91.8107	93.3823	97.9157	92.3233	91.806	97.7066	98.3837	91.5177	88.2386	92.6404	92.366	91.2613	91.9647	91.3014	91.2747	91.1562	91.963	98.2821	98.3824	98.2064	98.3574	98.2152	91.6915	98.0126	88.3288	92.5303	91.8004	93.0006	92.5312	91.5428
PEG-44_lib14807	98.6451	98.6556	88.2361	93.176	92.5712	88.2136	91.9123	91.8089	94.0359	92.3453	92.4484	92.5611	92.3855	98.4486	93.0538	91.274	92.3868	93.1879	97.9798	91.7496	93.2545	97.6788	92.3152	91.7012	97.7147	98.0729	91.4128	88.2946	92.4332	92.5179	91.4761	91.9772	91.4926	91.4942	91.4093	91.955	97.9669	98.031	98.0095	98.0081	98.0416	91.6189	97.8747	88.2533	92.599	91.634	92.8101	92.5066	91.3891
PEG-450_lib15810	91.2872	91.3878	88.3537	91.4809	91.7613	88.1651	90.9471	91.0044	91.2346	91.5548	91.6662	91.3511	91.3499	91.4085	91.367	98.2237	91.3579	91.298	91.3968	91.2878	91.6165	91.2962	91.5026	91.1905	91.3607	91.3398	91.156	88.2849	91.4093	91.3521	98.1431	90.9878	98.1042	98.1212	98.0884	90.9886	91.2335	91.3618	91.3848	91.3833	91.3988	91.0254	91.3165	88.4815	91.4114	90.9748	91.7269	91.408	91.2721
PEG-451_lib15811	98.2134	98.0576	88.2648	93.0727	92.3787	88.3413	91.981	91.8319	94.2438	92.071	92.5548	92.3595	92.5861	97.9953	93.0124	91.3442	92.6134	93.2049	97.9916	92.0238	93.2131	97.7259	92.1083	92.0735	97.6382	97.9951	91.5046	88.3918	92.54	92.352	91.3802	92.0256	91.3696	91.3474	91.2568	92.04	97.9742	98.0508	98.2366	97.9894	98.2221	91.6165	97.7729	88.3489	92.571	91.8788	92.7907	92.5301	91.5269
PEG-452_lib15812	98.2545	98.1982	88.3233	93.1607	92.5105	88.3127	91.9941	91.8521	94.145	92.377	92.6001	92.3827	92.498	98.0539	93.0346	91.3354	92.5442	93.3181	98.124	91.8892	93.4295	97.8646	92.338	91.8667	97.692	98.1122	91.5511	88.261	92.5709	92.3811	91.3269	92.0287	91.3304	91.3193	91.2896	92.0457	98.0997	98.1348	98.3526	98.0774	98.3283	91.7054	97.8672	88.3801	92.5516	91.8078	92.9827	92.4721	91.526
PEG-453_lib15813	98.7039	98.7058	88.3074	93.2392	92.5395	88.2381	92.1207	91.9654	94.0995	92.4253	92.5722	92.5325	92.6901	98.4316	93.1016	91.3921	92.6465	93.314	98.1762	91.9579	93.3598	97.8865	92.4032	92.0406	97.8828	98.1702	91.7068	88.3089	92.5967	92.5342	91.4792	92.1559	91.4931	91.4632	91.4114	92.1263	98.1872	98.1788	98.309	98.2083	98.3144	91.7672	98.0091	88.422	92.7678	91.8875	93.0883	92.6851	91.6928
PEG-454_lib15814	91.7261	91.67	88.4665	91.4446	91.5373	88.3597	92.6188	92.6445	91.231	93.7151	91.5277	93.7266	93.7148	91.6602	91.4319	90.964	93.7286	91.1485	91.7431	92.1429	91.2189	91.6837	93.6635	92.1132	91.7432	91.7231	90.8688	88.3122	93.8161	93.7144	90.9864	92.5676	90.9762	90.974	90.9747	92.5964	91.7152	91.7575	91.7081	91.7386	91.7133	98.4457	91.6575	88.2653	93.6562	98.5536	91.3907	93.7193	90.7463
PEG-455_lib15815	93.0916	93.0661	88.2381	93.4895	92.5426	88.1924	91.9566	91.9873	92.7998	92.0068	92.5154	92.0987	92.0658	93.0453	99.6304	91.3636	92.0662	92.641	92.9498	91.865	92.7271	93.0399	92.0546	91.8773	93.0055	92.9296	91.6889	88.2252	92.1043	92.1585	91.3121	92.0181	91.3281	91.3479	91.2679	92.0177	92.8886	92.9965	92.9965	92.981	93.0164	91.5181	93.0141	88.4227	92.076	91.5593	93.4264	92.0933	91.6683
PEG-456_lib15816	97.9877	98.0338	88.2589	93.1789	92.4898	88.2554	91.8647	91.8348	93.9058	92.4509	92.4828	92.3894	92.5263	97.8404	92.9688	91.3928	92.5681	93.3447	99.8571	91.7381	93.3787	97.8611	92.4543	91.6821	97.7004	99.7159	91.6492	88.1809	92.635	92.3879	91.2756	91.9354	91.2755	91.2393	91.1742	91.9034	99.7626	99.8101	98.3153	99.8407	98.3555	91.7634	97.8198	88.3463	92.67	91.7782	92.8069	92.6187	91.5402
PEG-457_lib15817	98.1572	98.1945	88.2847	93.1997	92.4996	88.1957	91.8652	91.788	94.1861	92.3268	92.5002	92.3447	92.4539	97.9632	93.1268	91.4053	92.4178	93.3396	98.015	91.7646	93.4055	97.6622	92.2996	91.7695	97.5859	98.0476	91.5893	88.1938	92.561	92.3325	91.3236	91.9911	91.2842	91.2751	91.2036	91.9585	97.9459	97.9648	98.1063	97.9427	98.1119	91.6805	97.8419	88.3676	92.5032	91.7542	92.8327	92.4446	91.4476
PEG-458_lib15818	92.4824	92.416	88.4684	92.7833	98.7524	88.4077	91.7042	91.7408	91.8771	92.3295	98.6886	92.3169	92.2993	92.414	92.5494	91.7945	92.3309	91.7456	92.3995	92.4538	91.8922	92.4937	92.2933	92.4215	92.4167	92.472	92.593	88.2943	92.3091	92.4132	91.7904	91.6834	91.8211	91.7677	91.7371	91.6139	92.2856	92.4167	92.5819	92.3878	92.5989	91.5052	92.3933	88.5555	92.3824	91.5073	94.3562	92.2964	92.3997
PEG-459_lib15819	93.1368	92.9963	88.3307	93.5744	92.7398	88.2176	91.9072	91.9133	92.7061	92.1386	92.6666	92.1078	92.2316	93.0386	96.3793	91.491	92.2312	92.7671	93.0556	92.0441	92.805	93.0393	92.087	92.0231	93.0287	93.0772	91.827	88.2311	92.1892	92.1406	91.4282	91.9428	91.3633	91.4315	91.3741	92.0056	92.9408	93.036	93.1598	93.0895	93.1507	91.5104	93.1152	88.5554	92.1778	91.5908	93.7546	92.1574	91.8304
PEG-45_lib14808	93.8408	93.8613	88.1988	92.6041	92.1102	88.1408	91.5528	91.5831	94.258	91.8842	92.0986	91.8398	91.9213	93.8118	92.7632	91.3311	91.984	93.8945	93.8915	91.4876	93.9435	93.839	91.8915	91.5791	93.8484	93.8277	91.5412	88.0188	91.95	91.8037	91.2832	91.4407	91.3219	91.2965	91.2358	91.437	93.7367	93.8661	93.8633	93.8219	93.878	91.2497	93.821	88.4298	91.9803	91.2978	92.4934	92.0363	91.6188
PEG-460_lib16550	98.0179	98.0465	88.2511	93.1823	92.4773	88.1585	91.9013	91.8061	93.9737	92.4143	92.4589	92.4988	92.5125	97.862	92.8792	91.3186	92.5563	93.2986	99.8004	91.8791	93.3156	97.8385	92.3427	91.8333	97.7423	99.7484	91.549	88.3404	92.5355	92.442	91.2556	91.9836	91.2842	91.3251	91.2133	91.9603	99.8011	99.7613	98.2888	99.8176	98.2902	91.7027	97.8536	88.2801	92.7249	91.7354	92.7056	92.6778	91.5527
PEG-461_lib15821	92.409	92.371	88.4248	92.6302	99.9453	88.4323	91.6911	91.734	91.9175	92.3761	98.6618	92.5478	92.3436	92.397	92.5555	91.7885	92.3084	91.8207	92.481	92.6116	91.8522	92.4721	92.2984	92.5308	92.3513	92.4563	92.5329	88.2612	92.363	92.5561	91.9067	91.7325	91.9195	91.9116	91.8359	91.7073	92.4454	92.5369	92.3504	92.4971	92.3987	91.5904	92.4379	88.6175	92.3674	91.5068	94.4325	92.388	92.4729
PEG-462_lib15822	98.2488	98.1612	88.2825	93.294	92.5042	88.2309	91.8279	91.7837	94.1936	92.3892	92.4977	92.3579	92.2873	97.9329	92.9711	91.3289	92.3446	93.3284	97.949	91.6208	93.5273	97.7659	92.4534	91.6605	97.5183	98.0854	91.4953	88.1874	92.3253	92.3546	91.2687	91.9214	91.2895	91.2528	91.1564	91.8744	97.84	97.9216	98.1778	97.906	98.1129	91.635	97.8376	88.3162	92.4387	91.6732	93.0025	92.3633	91.373
PEG-463_lib15823	98.4926	98.4054	88.3106	93.2177	92.5742	88.3294	92.0476	91.8852	94.0871	92.3851	92.5345	92.4617	92.4676	98.2013	93.1756	91.3645	92.4775	93.3415	98.0929	91.8521	93.4005	97.914	92.379	91.8474	97.824	98.1373	91.6567	88.2616	92.5385	92.4223	91.4098	92.0176	91.3813	91.3509	91.3384	91.9652	98.1305	98.1284	98.3078	98.0731	98.3396	91.6887	98.0425	88.4141	92.5653	91.7804	92.9099	92.5072	91.5743
PEG-464_lib15824	91.8113	91.8353	88.5381	91.5985	91.6183	88.6598	92.7214	92.673	91.3683	93.7831	91.6366	93.7362	93.8748	91.7978	91.5152	91.131	93.8875	91.2238	91.8277	92.2343	91.2546	91.7955	93.6999	92.239	91.8087	91.8846	90.9021	88.4439	93.9215	93.724	91.0549	92.8573	91.0443	91.0237	90.9424	92.8162	91.8156	91.8059	91.8503	91.8297	91.8803	98.3909	91.873	88.3802	93.786	98.5493	91.505	93.8255	90.8087
PEG-465_lib15825	98.418	98.4338	88.2194	93.0447	92.366	88.1562	92.038	91.841	94.0585	92.3045	92.4868	92.4916	92.6474	99.8111	93.0619	91.3379	92.6803	93.2631	97.8342	91.8554	93.2565	97.6765	92.3127	91.8829	98.1045	97.9301	91.6003	88.2423	92.6747	92.4885	91.4485	92.018	91.4758	91.472	91.397	92.0492	97.8584	97.9159	98.0443	97.9051	98.0361	91.6689	97.6123	88.3196	92.6785	91.8232	92.8802	92.6205	91.5683
PEG-466_lib15826	93.2232	93.1368	88.1202	98.3583	92.7684	88.118	91.6428	91.6782	92.2259	92.2963	92.6679	92.2184	92.2334	93.0976	93.533	91.3996	92.2073	92.245	93.3024	91.6027	92.2899	93.2446	92.2401	91.6288	93.0828	93.0682	91.6769	88.1998	92.2462	92.223	91.3321	91.7374	91.2981	91.2366	91.2431	91.7547	93.0533	93.3106	93.1477	93.2856	93.1616	91.5529	93.2462	88.4938	92.2578	91.4949	92.6992	92.192	91.6645
PEG-467_lib15827	92.2897	92.1839	88.7338	92.2116	93.5056	88.6751	93.0741	93.2	91.8918	94.5029	93.5099	94.5697	94.4563	92.1419	92.1791	92.0988	94.4516	91.7892	92.2546	94.5316	91.8225	92.1688	94.4468	94.5061	92.1918	92.2076	91.9526	88.7481	94.4761	94.5017	92.0504	92.9579	92.0753	92.0713	92.0062	92.9638	92.2063	92.2493	92.182	92.217	92.2334	92.7933	92.1793	88.7482	94.4586	92.8156	93.0075	94.4995	91.9253
PEG-468_lib15828	98.204	98.1787	88.3176	93.1117	92.5087	88.2443	91.977	91.8829	94.1633	92.4023	92.5504	92.4122	92.5286	98.0242	93.036	91.3125	92.5309	93.3054	98.1431	91.8772	93.4091	97.8555	92.3278	91.8361	97.7249	98.1272	91.6042	88.2387	92.6086	92.3897	91.3269	92.0315	91.3051	91.3032	91.2645	92.0158	98.0903	98.145	98.3313	98.0962	98.304	91.6921	97.8614	88.322	92.5352	91.7887	93.0342	92.4864	91.5637
PEG-469_lib15829	93.0666	92.9913	88.2592	93.4429	92.6821	88.2181	91.9324	91.827	92.6034	92.0649	92.5974	92.1501	92.1592	92.8954	96.3146	91.4751	92.1	92.6568	92.8982	91.8543	92.7995	93.0313	92.0439	91.8122	92.8413	92.9447	91.7694	88.2062	92.0797	92.1488	91.4246	91.8745	91.4753	91.413	91.353	91.9007	92.8528	92.9127	93.0453	92.9388	93.0672	91.5513	92.9935	88.5023	92.1223	91.4083	93.5519	92.149	91.7052
PEG-46_lib14809	98.2785	98.2408	88.1897	93.0105	92.4309	88.2098	92.0356	91.8608	93.8717	92.4001	92.4485	92.3245	92.5605	98.2604	92.9754	91.2383	92.5289	93.22	97.8526	91.8927	93.2871	97.6668	92.337	91.886	97.5546	97.8483	91.3342	88.4728	92.4729	92.3253	91.2617	92.2692	91.2412	91.2551	91.2076	92.2456	97.7488	97.8525	97.9045	97.8946	97.9019	91.6473	97.6938	88.227	92.6814	91.748	92.7969	92.4656	91.5276
PEG-471_lib15831	93.1618	93.1831	88.1704	98.247	92.773	88.0649	91.6525	91.6708	92.3322	92.1285	92.7353	92.2046	92.3095	93.1887	93.5793	91.4594	92.2527	92.0446	93.1682	91.8045	92.1243	93.2047	92.1012	91.7697	93.145	93.1221	91.8103	88.1641	92.2653	92.2245	91.3197	91.7428	91.323	91.3402	91.2706	91.7263	93.2258	93.2405	93.1565	93.2418	93.1777	91.5336	93.1323	88.4844	92.3059	91.488	92.8071	92.3539	91.7401
PEG-472_lib15832	92.9503	92.9219	88.2942	92.9852	94.5008	88.2702	91.7089	91.643	91.9119	92.3451	94.5423	92.2008	92.1631	92.9793	93.5312	91.5614	92.1664	91.8264	92.6906	92.4736	92.1434	92.7904	92.2639	92.4585	92.8387	92.8418	93.2566	88.3051	92.2219	92.1586	91.5252	91.7469	91.513	91.5524	91.5001	91.7286	92.6908	92.7574	92.8993	92.7806	92.9142	91.3662	92.8873	88.5127	92.1665	91.4633	97.084	92.1395	93.1842
PEG-474_lib15834	92.4575	92.513	88.4794	92.1201	92.5216	88.3812	93.3086	93.2765	91.9642	98.8026	92.3447	99.9094	98.5594	92.4785	92.0891	91.3799	98.5486	91.6418	92.4861	93.5396	91.6521	92.2762	98.8003	93.4524	92.4451	92.4142	91.2808	88.4483	98.4939	99.8912	91.498	93.309	91.5191	91.4963	91.5094	93.3035	92.45	92.4797	92.3422	92.4621	92.3313	93.7117	92.3577	88.4742	98.4509	93.6499	92.0918	98.6235	91.3168
PEG-477_lib15837	92.2067	92.1618	88.3467	91.8148	91.853	88.287	96.6908	96.4775	91.7857	93.2631	91.8997	93.3094	93.3287	92.1041	92.243	90.9896	93.383	91.6118	92.1807	92.6862	91.6302	91.9556	93.2418	92.6134	92.0486	92.0025	90.9218	88.5627	93.297	93.315	91.0734	97.36	91.0834	91.0888	91.0721	97.3719	92.1597	92.1513	92.0425	92.2137	92.0327	92.7704	92.0896	88.2646	93.4053	92.8116	91.7627	93.3945	91.0533
PEG-479_lib15839	93.1867	93.1804	88.1622	98.2435	92.7772	88.1251	91.7012	91.7124	92.2945	92.1221	92.7205	92.2086	92.3037	93.1656	93.6164	91.517	92.2863	92.0393	93.1667	91.8014	92.1015	93.2578	92.0778	91.7675	93.0509	93.1234	91.7623	88.2136	92.2899	92.174	91.3676	91.6929	91.3591	91.3586	91.2526	91.7196	93.1971	93.2353	93.1632	93.1872	93.1968	91.5545	93.1484	88.5048	92.2981	91.5399	92.8228	92.3494	91.7176
PEG-47_lib14810	98.2246	98.1894	88.23	93.1912	92.4094	88.3099	91.9131	91.795	94.1983	92.3253	92.5631	92.3817	92.5747	98.0268	92.955	91.3301	92.5743	93.3008	97.9997	91.967	93.4164	97.7032	92.3104	91.8685	97.595	98.0081	91.4695	88.4155	92.4448	92.362	91.3758	92.1151	91.3591	91.3274	91.2968	92.0773	97.851	98.019	98.1831	98.0094	98.1829	91.5841	97.8909	88.3335	92.5854	91.8392	92.9571	92.5601	91.5246
PEG-481_lib15841	98.311	98.2994	88.2562	93.2128	92.5086	88.2829	92.1255	91.8929	93.9671	92.4631	92.5039	92.4603	92.6115	98.3849	93.0226	91.3137	92.6346	93.3632	98.0198	91.9946	93.3268	97.7878	92.3964	91.9856	97.686	97.9158	91.4572	88.5757	92.5655	92.4425	91.3666	92.3451	91.312	91.3163	91.2776	92.2812	97.9374	98.0077	97.9973	98.0218	98.0087	91.7083	97.855	88.3037	92.719	91.8431	92.8876	92.5979	91.529
PEG-482_lib15842	91.8012	91.7433	88.5169	91.4529	91.656	88.3775	92.7138	92.7091	91.3149	93.7258	91.5668	93.7757	93.6743	91.756	91.5305	91.2476	93.718	91.1932	91.8228	92.2204	91.2156	91.8035	93.6652	92.152	91.7613	91.7718	90.866	88.4158	93.6879	93.7856	91.083	92.6619	91.1108	91.0759	91.072	92.6496	91.7807	91.7757	91.7962	91.7904	91.8621	98.5759	91.7026	88.311	93.6555	99.2708	91.3884	93.6832	90.8022
PEG-484_lib15844	91.8332	91.7825	88.5403	91.5655	91.6143	88.4406	92.7747	92.7398	91.3325	93.7053	91.5835	93.7199	93.6878	91.7215	91.6014	91.15	93.6963	91.2131	91.7449	92.2214	91.279	91.7935	93.6501	92.203	91.7399	91.7293	90.8921	88.3917	93.7417	93.7347	91.0582	92.6273	91.0502	91.017	91.0666	92.6758	91.7077	91.7736	91.7676	91.7957	91.7919	98.5918	91.7477	88.373	93.6604	99.232	91.423	93.7023	90.8254
PEG-486_lib15846	93.3707	93.3281	88.3161	92.204	91.8213	88.2828	91.5317	91.5113	95.2758	91.8371	91.763	91.6478	91.7009	93.2595	92.725	91.3435	91.7105	99.3227	93.3146	91.2726	99.8974	93.3285	91.8082	91.2255	93.3938	93.3522	91.2088	88.2258	91.7146	91.6599	91.2678	91.5072	91.3126	91.2437	91.2466	91.5313	93.2687	93.3731	93.4067	93.3636	93.385	91.2032	93.2802	88.4841	91.684	91.2766	91.9799	91.6737	91.1202
PEG-487_lib15847	98.5412	98.4636	88.3356	93.2827	92.5597	88.2426	92.043	91.8825	94.1046	92.3835	92.5335	92.4304	92.5572	98.3692	93.1307	91.3911	92.5599	93.3168	98.202	91.9056	93.3469	97.9659	92.2987	91.9386	97.8236	98.2081	91.7022	88.393	92.5251	92.3755	91.3919	91.994	91.3896	91.3771	91.3343	91.9701	98.1259	98.234	98.2611	98.1726	98.2836	91.7169	97.9414	88.334	92.6739	91.9171	92.8738	92.5863	91.6964
PEG-488_lib15848	98.2117	98.15	88.3093	93.2269	92.5445	88.2811	91.8607	91.8451	94.2245	92.485	92.5655	92.4414	92.3655	97.9245	92.9715	91.3157	92.3476	93.3454	98.0067	91.6462	93.5596	97.7338	92.455	91.6431	97.5999	98.0411	91.4919	88.2088	92.3561	92.4438	91.2709	91.8649	91.2568	91.271	91.1889	91.8833	97.8065	98.0204	98.1775	98.0146	98.1567	91.6021	97.9136	88.3298	92.4862	91.6604	92.9585	92.4443	91.4167
PEG-48_lib14811	91.9471	91.8939	88.2062	91.6163	91.772	88.1026	98.2732	97.9856	91.624	93.2637	91.6781	93.25	93.1766	91.8742	92.0524	90.8885	93.201	91.4544	91.8151	92.4165	91.5181	91.7307	93.1565	92.4337	91.9867	91.8269	90.8659	88.1008	93.2866	93.2361	90.9199	96.8577	90.9077	90.9176	90.8783	96.8671	91.7972	91.8362	91.8301	91.8386	91.8183	92.5515	91.7748	88.2329	93.2444	92.5735	91.5908	93.2419	90.8804
PEG-490_lib15850	98.6457	98.5959	88.2681	93.1956	92.5688	88.2151	92.1214	91.9205	94.0362	92.4376	92.4963	92.5446	92.511	98.4776	93.079	91.3269	92.5092	93.3276	98.0246	91.8795	93.3054	97.7933	92.4616	91.8003	97.6438	98.0864	91.5258	88.3138	92.5461	92.5383	91.3553	92.1949	91.3806	91.3734	91.3701	92.2071	98.033	98.0462	98.1271	98.0491	98.0787	91.7079	97.8627	88.3793	92.7446	91.6844	92.8803	92.6079	91.5768
PEG-491_lib15851	93.2877	93.2633	88.1678	98.6064	92.7555	88.2749	91.7388	91.7344	92.2208	92.2476	92.7259	92.2911	92.4832	93.2489	93.5374	91.294	92.4079	91.9717	93.2268	91.9387	92.0987	93.1471	92.1831	92.0247	93.0939	93.158	91.6708	88.2508	92.469	92.3201	91.3227	91.902	91.369	91.3249	91.3045	91.9033	93.212	93.2681	93.2396	93.2284	93.3247	91.4769	93.3036	88.4402	92.4315	91.6639	92.888	92.352	91.6706
PEG-492_lib15852	92.5691	92.6403	88.5172	92.202	92.477	88.4422	93.2589	93.304	91.8488	98.5962	92.3441	98.5743	98.6781	92.5413	92.139	91.4007	98.6492	91.5735	92.5803	93.3344	91.6773	92.4658	98.5797	93.3846	92.5602	92.5585	91.3079	88.4697	98.6077	98.5354	91.4655	93.1502	91.4185	91.402	91.4086	93.1828	92.5641	92.5423	92.4663	92.6177	92.5075	93.7321	92.555	88.4232	98.4712	93.6683	92.1781	98.738	91.3142
PEG-493_lib15853	98.3913	98.3765	88.2062	93.2147	92.5673	88.1856	91.8563	91.795	94.013	92.4232	92.5109	92.4344	92.4784	98.1087	93.0901	91.3428	92.5066	93.3807	97.9819	91.7588	93.319	97.7727	92.354	91.6965	97.753	98.0419	91.6339	88.1383	92.5699	92.3592	91.4158	91.8741	91.3759	91.3544	91.2778	91.8985	97.9346	98.0029	98.1652	97.9768	98.2029	91.7403	97.8862	88.3095	92.5984	91.7211	92.7892	92.4924	91.4942
PEG-494_lib15854	91.3295	91.3264	88.4156	91.5418	91.8841	88.266	90.96	90.9766	91.2358	91.5788	91.7141	91.554	91.3195	91.263	91.362	98.807	91.3424	91.2401	91.2326	91.3082	91.5256	91.3018	91.5376	91.2639	91.2365	91.2562	91.1057	88.3285	91.3507	91.5482	98.8089	91.054	98.8017	98.8077	98.7263	91.0082	91.1463	91.2762	91.3455	91.188	91.3148	91.095	91.3117	88.5645	91.3511	90.9689	91.7141	91.3825	91.1098
PEG-495_lib15855	98.2687	98.2761	88.3055	93.0782	92.506	88.3008	92.1404	91.8654	94.151	92.3406	92.5317	92.4814	92.6827	98.1514	93.062	91.3177	92.6743	93.3335	98.1635	91.9003	93.3102	97.851	92.3231	91.9303	97.7496	98.1079	91.5905	88.5247	92.5225	92.4561	91.438	92.2411	91.4283	91.3969	91.3368	92.1841	97.9515	98.1991	98.2243	98.1557	98.2516	91.7615	97.9113	88.3185	92.667	91.8418	92.8897	92.5787	91.6379
PEG-496_lib15856	98.2982	98.2608	88.269	93.1326	92.5467	88.1758	92.0147	91.8686	93.9582	92.4713	92.4951	92.4972	92.4593	99.3669	93.3109	91.303	92.4618	93.3264	97.5661	91.8255	93.3329	97.5313	92.4173	91.8826	97.9983	97.5924	91.517	88.3046	92.4935	92.5114	91.5851	92.0459	91.567	91.4955	91.4852	92.076	97.5881	97.6462	97.7174	97.6105	97.791	91.6835	97.4771	88.3785	92.5515	91.6646	92.8293	92.5168	91.5917
PEG-497_lib15857	92.6529	92.5891	88.477	92.2519	92.5318	88.3598	93.3173	93.3094	91.9836	98.5357	92.3796	98.5881	98.6377	92.7242	92.1681	91.4008	98.6492	91.6435	92.5769	93.5558	91.6233	92.4428	98.4935	93.5535	92.5945	92.5097	91.3008	88.4549	98.6289	98.5887	91.5793	93.2049	91.5784	91.5355	91.5174	93.2702	92.5811	92.5727	92.4779	92.5638	92.5891	93.7391	92.524	88.4856	98.4881	93.6897	92.2694	98.7164	91.3274
PEG-498_lib15858	98.1905	98.1483	88.3063	93.2154	92.5051	88.2116	91.8349	91.798	94.1809	92.4104	92.4996	92.4001	92.3	97.8976	93.0407	91.32	92.278	93.3384	97.9715	91.5657	93.5559	97.749	92.3962	91.6212	97.5683	98.0006	91.5252	88.12	92.3057	92.4073	91.2509	91.8312	91.2916	91.2495	91.1898	91.8312	97.8385	98.0507	98.1447	97.9895	98.1348	91.62	97.8815	88.2859	92.4386	91.6492	92.9334	92.3927	91.419
PEG-499_lib15859	91.2404	91.2268	88.4514	91.2817	91.8834	88.3407	91.0243	90.9695	91.2642	91.4426	91.8038	91.4523	91.4715	91.2427	91.3413	96.5866	91.4466	91.2685	91.2194	91.395	91.3306	91.2419	91.4385	91.3716	91.2565	91.2117	91.0926	88.4019	91.5619	91.4414	96.5388	91.0591	96.5273	96.5638	96.4995	91.0239	91.1977	91.2359	91.3242	91.2294	91.3356	91.055	91.2356	88.4948	91.4574	91.0522	91.5819	91.4438	91.1347
PEG-49_lib14812	97.9828	98.099	88.2676	93.0953	92.3744	88.2502	91.917	91.8848	93.9593	92.3882	92.4478	92.4549	92.5939	97.8639	93.0102	91.3265	92.5885	93.2929	98.2351	91.9248	93.2619	97.934	92.3442	91.8308	97.6097	98.2466	91.6464	88.3347	92.6344	92.4653	91.3804	92.1014	91.4198	91.3917	91.344	92.0947	98.1128	98.3103	98.0529	98.1977	98.0704	91.8026	97.9152	88.3863	92.5556	91.8347	92.7127	92.5584	91.5456
PEG-500_lib15860	93.2189	93.1471	88.3084	93.6082	92.6357	88.3117	92.0486	92.0343	92.8352	92.1436	92.6111	92.1934	92.2056	93.0706	98.2235	91.4229	92.1381	92.7344	93.0344	91.9722	92.8218	93.0873	92.1386	91.9415	93.1632	93.036	91.8306	88.2647	92.2114	92.2292	91.4046	92.0371	91.3631	91.4129	91.3469	92.0151	93.0219	93.1067	93.128	93.066	93.1427	91.5327	93.1301	88.5049	92.2227	91.5747	93.5689	92.1839	91.743
PEG-501_lib15861	93.2134	93.2019	88.1244	98.2996	92.759	88.1208	91.7127	91.7525	92.293	92.203	92.6692	92.1846	92.2603	93.1165	93.4687	91.4272	92.2359	92.2335	93.2031	91.6698	92.2037	93.2626	92.215	91.5865	93.0334	93.1229	91.6633	88.2504	92.1506	92.1835	91.3075	91.6816	91.3023	91.2728	91.2715	91.723	92.9487	93.2819	93.1716	93.2048	93.2071	91.4805	93.1805	88.4552	92.2007	91.497	92.7347	92.2288	91.5865
PEG-502_lib15862	92.1171	92.0808	88.4692	92.0242	93.0725	88.4897	92.923	92.9591	91.7121	94.0623	93.0127	94.1395	94.0448	92.0421	91.9677	91.6919	94.0677	91.645	92.0009	94.7947	91.6831	92.0087	94.0294	94.8121	92.0583	91.9906	91.8683	88.3778	94.0995	94.0844	91.7432	92.7982	91.7355	91.7298	91.7004	92.8073	91.999	92.0179	92.0114	92.0137	92.0651	92.473	91.9543	88.5882	94.0007	92.5117	92.7678	94.0866	91.7854
PEG-503_lib15863	92.1417	92.1065	88.5552	92.1951	93.4411	88.4805	93.0094	93.1078	91.8428	94.3931	93.411	94.3957	94.3594	92.096	92.1567	91.9191	94.3553	91.6724	92.0896	94.3101	91.7123	92.1183	94.3594	94.3021	92.1457	92.0889	91.9603	88.4745	94.4185	94.4188	91.961	92.8716	91.9072	91.9058	91.9013	92.898	92.066	92.0669	92.1351	92.0779	92.1327	92.7289	91.9996	88.678	94.3147	92.7435	92.8774	94.3333	91.9159
PEG-505_lib15865	98.2746	98.2293	88.2447	93.1698	92.458	88.3334	92.0369	91.8414	94.1342	92.3627	92.4781	92.4719	92.57	98.149	93.1154	91.3422	92.6009	93.3617	98.2046	91.9359	93.4412	97.8949	92.3546	91.8941	97.7824	98.2065	91.574	88.4765	92.5046	92.4818	91.4689	92.1065	91.4005	91.403	91.3325	92.089	98.1216	98.194	98.3383	98.1449	98.3363	91.6481	97.9858	88.3553	92.6957	91.8266	92.8649	92.5916	91.6051
PEG-506_lib15866	93.1967	93.141	88.141	98.2814	92.6944	88.1182	91.586	91.6938	92.2402	92.3029	92.8148	92.1796	92.4031	93.143	93.4998	91.2727	92.3379	92.0485	93.1422	91.7871	92.1303	93.1093	92.2619	91.8002	93.0821	93.1516	91.7864	88.1132	92.4075	92.1605	91.2768	91.7179	91.2442	91.253	91.2181	91.7575	93.0888	93.1781	93.2206	93.1491	93.2387	91.4826	93.1019	88.4142	92.2617	91.6029	93.0266	92.2622	91.7284
PEG-507_lib15867	92.9878	92.9683	88.2619	93.472	92.685	88.1843	91.9112	91.8469	92.5998	92.0299	92.6046	92.1234	92.083	92.8949	96.3052	91.4565	92.0443	92.6417	92.8699	91.83	92.7706	93.0158	92.0131	91.8062	92.8276	92.913	91.7796	88.266	92.022	92.1084	91.4394	91.8738	91.4678	91.4445	91.3799	91.8821	92.8516	92.891	93.0057	92.9418	93.0171	91.4766	92.9406	88.4811	92.0596	91.4151	93.4947	92.0845	91.6607
PEG-508_lib15868	92.463	92.3971	88.4826	92.2698	92.3193	88.4259	93.2866	93.2762	91.7046	99.8985	92.4033	98.8565	98.5201	92.3162	92.0556	91.3281	98.527	91.6829	92.4414	93.2193	91.9793	92.4057	99.8538	93.1912	92.3019	92.3613	91.2828	88.3879	98.3823	98.8609	91.3935	93.1322	91.3426	91.3519	91.3063	93.157	92.3031	92.428	92.3107	92.4555	92.3611	93.7171	92.3739	88.4504	98.3529	93.5148	92.3045	98.4368	91.2359
PEG-509_lib15869	92.3899	92.4573	88.5236	92.1944	92.3455	88.3905	93.1497	93.3065	91.7948	98.5479	92.3042	98.4774	98.9233	92.482	92.039	91.4356	98.9178	91.7087	92.5616	93.3479	91.5933	92.4693	98.497	93.3064	92.3881	92.4042	91.3496	88.419	98.8836	98.4738	91.3123	93.0441	91.3348	91.3381	91.3124	93.053	92.5071	92.6027	92.4031	92.5635	92.5056	93.7091	92.3326	88.4134	98.6319	93.5809	92.192	98.8692	91.3367
PEG-50_lib14813	92.6265	92.6434	88.2597	92.7662	93.624	88.4288	91.6088	91.5869	91.9034	91.989	93.6584	92.0063	92.2519	92.5853	93.3138	91.4362	92.2401	91.7256	92.6203	92.8286	91.7936	92.4732	91.9225	92.6935	92.5953	92.5648	92.6914	88.4438	92.1676	91.9897	91.4109	91.7484	91.3986	91.3861	91.3399	91.7563	92.6319	92.6219	92.4918	92.6062	92.5859	91.2355	92.6775	88.5134	92.2071	91.4049	95.4588	92.1821	92.7533
PEG-510_lib15870	93.175	93.227	88.2291	98.3622	92.8357	88.1485	91.7339	91.7645	92.3463	92.1559	92.757	92.2224	92.2905	93.135	93.5384	91.4646	92.2813	92.1554	93.3005	91.6029	92.0854	93.26	92.1601	91.6072	93.1169	93.2231	91.6254	88.2223	92.187	92.2277	91.3676	91.7212	91.3732	91.378	91.3198	91.7253	93.0927	93.3511	93.2108	93.35	93.2207	91.5278	93.2069	88.4359	92.291	91.5508	92.7891	92.2313	91.648
PEG-511_lib15871	93.1702	93.0699	88.2844	93.343	92.619	88.3254	92.0522	91.9596	92.7802	92.0005	92.5062	92.1125	92.0573	93.0143	98.0514	91.3459	92.0657	92.7477	93.0041	92.0519	92.7312	93.06	92.0341	92.062	93.0553	93.0235	91.7002	88.1765	92.17	92.063	91.365	91.9967	91.3728	91.4068	91.2661	92.0009	93.0582	93.0007	93.0567	93.0139	93.1004	91.5408	93.1153	88.4578	92.0879	91.5081	93.3729	92.1224	91.6919
PEG-512_lib15872	92.4422	92.4254	88.3934	92.6776	99.9344	88.421	91.7059	91.7919	91.9477	92.336	98.7023	92.5026	92.2722	92.3452	92.594	91.7843	92.2717	91.7785	92.4521	92.5404	91.8145	92.4742	92.2497	92.5559	92.3852	92.3798	92.5209	88.3301	92.3062	92.5508	91.8951	91.6649	91.9153	91.864	91.84	91.6379	92.4184	92.4786	92.391	92.4133	92.4709	91.5664	92.4273	88.6048	92.3813	91.4551	94.4299	92.3782	92.3971
PEG-513_lib15873	98.7957	98.7342	88.3139	93.231	92.5916	88.2095	92.0323	91.8946	94.0513	92.3558	92.5468	92.5774	92.4543	98.5227	93.0864	91.2793	92.5057	93.3289	98.1387	91.8895	93.3689	97.8679	92.3458	91.8918	97.832	98.1142	91.5666	88.235	92.5001	92.6471	91.5112	92.1178	91.4751	91.495	91.4371	92.036	98.0369	98.1507	98.198	98.1007	98.1553	91.6552	98.0033	88.3227	92.5755	91.7326	92.8684	92.4666	91.5423
PEG-514_lib15874	91.8637	91.8949	88.4726	91.5388	91.5498	88.6568	92.7492	92.6012	91.4552	93.851	91.5353	93.7112	93.9312	91.8572	91.5021	91.0043	93.8953	91.3827	91.9306	92.3345	91.44	91.7591	93.718	92.3259	91.8043	91.754	90.7771	88.6511	93.8694	93.7415	91.044	92.8459	91.0332	91.0347	91.0033	92.8943	91.913	91.9185	91.8412	91.9297	91.8873	98.4107	91.9048	88.2861	93.8179	98.4524	91.5167	93.8984	90.8539
PEG-515_lib15875	98.3451	98.4196	88.2241	93.032	92.5069	88.125	91.9855	91.8417	94.1114	92.4159	92.5015	92.537	92.5106	99.3324	93.0661	91.3397	92.4533	93.3618	97.8258	91.761	93.3897	97.7211	92.3933	91.8162	98.2605	97.9814	91.5356	88.3084	92.4228	92.5175	91.4834	91.9951	91.4615	91.4531	91.3959	92.0035	97.8562	97.9448	97.9127	97.9129	97.8922	91.72	97.6047	88.3786	92.6261	91.6498	92.8207	92.533	91.4877
PEG-516_lib16552	98.102	98.1921	88.4263	93.3534	92.5478	88.2801	91.8933	91.9411	94.268	92.5653	92.6396	92.3312	92.4561	97.9012	93.0945	91.5396	92.4644	93.5541	98.0544	91.6825	93.696	97.7585	92.5309	91.7324	97.4902	98.0544	91.6248	88.3331	92.3733	92.3608	91.5034	92.0544	91.4733	91.4597	91.4283	92.0097	97.8327	98.0907	98.2075	98.0376	98.1816	91.7372	97.7559	88.4759	92.5285	91.7028	93.0582	92.4686	91.4317
PEG-517_lib15877	92.606	92.6271	88.3998	92.2344	92.4872	88.6322	93.2989	93.263	91.953	98.5333	92.2979	98.6148	99.8554	92.5821	92.0588	91.411	99.8428	91.7005	92.7636	93.553	91.6377	92.4819	98.5078	93.5059	92.5881	92.5748	91.5628	88.5506	99.7788	98.593	91.4628	93.3082	91.4463	91.4128	91.367	93.3682	92.7222	92.6717	92.6021	92.741	92.592	93.7424	92.7001	88.5139	99.6902	93.7213	92.2742	99.9354	91.4628
PEG-518_lib15878	99.6838	99.5726	88.2668	93.1577	92.4919	88.187	92.0531	91.9202	94.0292	92.4094	92.508	92.5409	92.5506	98.7386	93.1384	91.3196	92.5752	93.3214	97.9694	91.8464	93.3354	97.8577	92.4388	91.8688	97.9483	97.9898	91.517	88.3101	92.56	92.5182	91.5021	92.1536	91.4486	91.4671	91.4308	92.1071	97.8928	97.9814	98.0018	98.0061	97.9929	91.7245	97.9223	88.3943	92.5953	91.739	92.8571	92.6149	91.6929
PEG-519_lib15879	97.7824	97.7659	88.2611	93.0471	92.4539	88.2089	92.0261	91.9406	94.0645	92.3555	92.3736	92.4976	92.4401	98.2485	93.0721	91.3332	92.4317	93.3992	97.7626	91.8311	93.4221	97.6733	92.3098	91.7161	99.5439	97.7156	91.4818	88.3029	92.4187	92.5346	91.3198	92.1028	91.3599	91.3052	91.2908	92.0498	97.6721	97.8351	97.6269	97.7623	97.5988	91.6691	97.5004	88.4077	92.5439	91.7085	92.781	92.5223	91.5057
PEG-51_lib14814	92.8286	92.7847	88.2063	92.6936	94.2439	88.2253	91.4354	91.5392	91.8771	92.0881	94.1598	92.0646	92.0675	92.6803	93.2995	91.3751	92.0069	91.6528	92.6537	92.6275	91.7977	92.7037	92.0224	92.5279	92.617	92.6693	93.238	88.1511	92.055	92.0547	91.4208	91.6907	91.4004	91.4427	91.4079	91.6715	92.5993	92.6327	92.7495	92.6881	92.7211	91.2844	92.7449	88.2836	92.0101	91.2798	98.0599	92.0117	93.0784
PEG-520_lib16553	92.4248	92.4052	88.4081	92.6513	99.8727	88.409	91.6998	91.7148	91.9089	92.312	98.7057	92.4674	92.3055	92.3786	92.5168	91.8075	92.2868	91.7957	92.4902	92.5386	91.8107	92.4132	92.2442	92.4492	92.3724	92.3382	92.5206	88.3083	92.2736	92.5082	91.8464	91.7029	91.8354	91.8522	91.7345	91.6101	92.4254	92.4489	92.3607	92.448	92.408	91.5825	92.4276	88.5568	92.3533	91.4607	94.4208	92.3103	92.454
PEG-523_lib15883	93.3948	93.3503	88.3159	92.2258	91.7972	88.1591	91.5228	91.5235	95.2576	91.8572	91.7239	91.6134	91.6552	93.3065	92.6673	91.3071	91.6723	99.2278	93.3678	91.269	99.8785	93.3048	91.7707	91.1971	93.494	93.4048	91.1495	88.2168	91.6884	91.6263	91.2044	91.48	91.2476	91.2602	91.2425	91.484	93.2175	93.4284	93.3983	93.3714	93.402	91.2127	93.3674	88.4144	91.6688	91.2523	91.9771	91.5879	91.1772
PEG-524_lib15884	92.5458	92.4908	88.4788	92.1781	92.5599	88.4038	93.3396	93.2902	91.9852	98.8904	92.3441	99.9328	98.5926	92.4675	92.0779	91.3385	98.5499	91.6371	92.5891	93.5227	91.658	92.3499	98.8497	93.4559	92.5405	92.4287	91.28	88.4845	98.5148	99.9424	91.5072	93.1613	91.5254	91.4736	91.458	93.1928	92.5745	92.534	92.4472	92.5768	92.4085	93.7353	92.422	88.4833	98.4367	93.6916	92.2136	98.6434	91.3299
PEG-527_lib15887	93.3765	93.4091	88.376	91.9708	91.8711	88.3559	91.5854	91.4568	95.3883	91.6166	91.6798	91.7597	91.8032	93.3538	92.7945	91.341	91.8057	98.7055	93.4976	91.4752	98.7994	93.2973	91.6118	91.4051	93.3912	93.3325	91.2308	88.5966	91.7292	91.7638	91.333	91.7421	91.3639	91.3777	91.3272	91.7893	93.4238	93.5102	93.3386	93.4997	93.3808	91.1783	93.4064	88.5228	91.8353	91.3088	92.0121	92.0665	91.2585
PEG-528_lib15888	88.4067	88.4106	87.3091	88.4939	88.6218	87.1843	88.2366	88.2229	88.5053	88.5038	88.6206	88.5497	88.4832	88.3983	88.4848	88.64	88.5204	88.4689	88.4136	88.4313	88.4658	88.3718	88.4412	88.4486	88.4477	88.4061	88.6386	87.2095	88.5974	88.566	88.6836	88.2559	88.6317	88.7054	88.6321	88.2094	88.3759	88.4088	88.3829	88.3943	88.4669	88.3609	88.3081	95.5356	88.4885	88.3329	88.512	88.5713	88.6101
PEG-52_lib14815	92.0476	92.0409	88.2797	91.7183	91.778	88.2445	95.8726	95.7996	91.6655	93.4549	91.7374	93.3985	93.3854	91.9536	91.9632	91.019	93.3903	91.4724	91.9796	92.4438	91.497	91.9512	93.4048	92.4628	92.0713	91.9822	90.9787	88.3119	93.4846	93.4404	91.0644	96.0354	90.9711	90.9719	90.9574	96.057	91.9262	91.9055	91.9675	91.9521	91.9884	93.0751	91.9555	88.2415	93.4101	93.0521	91.6316	93.4188	90.8774
PEG-530_lib15890	92.3472	92.4566	88.462	92.2593	92.3172	88.3921	93.2832	93.2496	91.7319	99.8902	92.414	98.7902	98.5433	92.284	92.0784	91.3463	98.5267	91.7539	92.343	93.1932	91.9288	92.3015	99.861	93.1667	92.2936	92.3639	91.2649	88.3298	98.3489	98.7937	91.4096	93.103	91.4124	91.371	91.3467	93.0751	92.243	92.3421	92.2566	92.3622	92.2892	93.7516	92.3019	88.445	98.3407	93.573	92.2316	98.4039	91.2176
PEG-531_lib15891	92.3514	92.3472	88.472	92.3153	92.2879	88.3894	93.3145	93.2625	91.7546	99.7752	92.4572	98.811	98.5397	92.2391	92.0699	91.3553	98.5312	91.6625	92.3852	93.329	91.9271	92.334	99.7379	93.1813	92.2824	92.3526	91.2658	88.3297	98.3973	98.8129	91.4015	93.0805	91.3968	91.3842	91.305	93.1176	92.1971	92.3137	92.2618	92.3697	92.2826	93.7245	92.3504	88.5063	98.3628	93.5883	92.2621	98.4439	91.204
PEG-534_lib15894	88.4153	88.3526	87.3366	88.4424	88.6071	87.202	88.2281	88.1118	88.3989	88.4669	88.5829	88.5065	88.4557	88.2771	88.5088	88.5518	88.4708	88.4838	88.3413	88.479	88.4879	88.3477	88.4596	88.4243	88.4341	88.2743	88.5923	87.2686	88.5027	88.5319	88.6283	88.2445	88.5968	88.572	88.5855	88.2203	88.3459	88.2894	88.349	88.3795	88.357	88.3209	88.3175	95.4905	88.4203	88.3655	88.5541	88.4793	88.601
PEG-535_lib15895	93.1406	93.2156	88.1369	98.3895	92.7973	88.0986	91.7075	91.7673	92.2726	92.3684	92.722	92.2042	92.254	93.1241	93.522	91.4175	92.2296	92.239	93.2391	91.6475	92.2791	93.1896	92.2916	91.6309	93.06	93.1316	91.6772	88.1617	92.2425	92.1772	91.3143	91.7452	91.3001	91.2806	91.2592	91.7386	93.0309	93.2509	93.1124	93.1918	93.1766	91.5433	93.155	88.4783	92.2366	91.415	92.7515	92.2	91.6336
PEG-537_lib15897	92.5671	92.6014	88.4441	92.2139	92.4633	88.6419	93.2701	93.2932	91.975	98.5463	92.3107	98.6294	99.8331	92.5617	92.058	91.3905	99.838	91.6966	92.7957	93.5249	91.6185	92.4399	98.5003	93.4995	92.5767	92.5392	91.4984	88.5599	99.7698	98.6339	91.4357	93.2949	91.4443	91.3896	91.3674	93.3339	92.6738	92.7455	92.5734	92.7493	92.5464	93.7155	92.7083	88.4696	99.7366	93.7357	92.2894	99.9445	91.4398
PEG-53_lib14816	91.4465	91.3954	88.247	91.1997	91.739	88.3304	91.0483	90.9304	91.3255	91.229	91.7345	91.3519	91.501	91.385	91.2525	97.612	91.5025	91.1658	91.4225	91.443	91.2204	91.2635	91.2497	91.3705	91.3422	91.2476	91.0325	88.4873	91.4045	91.4275	97.5693	91.1353	97.5399	97.556	97.5349	91.0963	91.3926	91.4362	91.2644	91.3749	91.3564	90.9667	91.4158	88.5541	91.4332	91.1253	91.5587	91.5353	91.1861
PEG-543_lib15903	98.033	98.0276	88.2751	93.1057	92.5317	88.1722	91.9214	91.8116	93.9814	92.4	92.4322	92.4934	92.5265	97.9316	92.9025	91.3735	92.5807	93.3082	99.8608	91.8129	93.3007	97.8708	92.3274	91.8099	97.7667	99.7478	91.5401	88.368	92.5691	92.4842	91.3137	92.0029	91.3641	91.3496	91.2735	91.9232	99.785	99.8317	98.2857	99.8558	98.3257	91.716	97.8604	88.3204	92.7731	91.7813	92.7515	92.6894	91.5475
PEG-547_lib16188	92.4567	92.4977	88.5193	92.2262	92.3279	88.3802	93.1717	93.2569	91.7846	98.5044	92.3103	98.4696	98.903	92.51	92.0975	91.4791	98.8996	91.6352	92.5806	93.3328	91.5833	92.4544	98.4576	93.2697	92.378	92.4282	91.3615	88.3843	98.8829	98.4984	91.3866	92.9979	91.3935	91.3068	91.2828	93.0395	92.4701	92.571	92.4885	92.5319	92.516	93.6981	92.3377	88.5077	98.6328	93.5915	92.1863	98.8545	91.3516
PEG-548_lib16189	92.131	92.0295	88.3835	91.7195	91.7759	88.2732	96.9428	96.7727	91.6134	93.2697	91.6874	93.2183	93.1912	91.9543	91.9818	91.071	93.2251	91.4951	91.9973	92.4375	91.6087	91.9147	93.2381	92.4512	92.0271	92.0332	90.9444	88.2882	93.2829	93.2473	91.0189	98.9584	91.0116	90.9922	90.938	98.9714	92.0487	92.0638	92.0337	92.0492	92.0513	92.7563	91.9639	88.2757	93.2163	92.7528	91.7098	93.2502	90.8538
PEG-552_lib16194	93.1124	93.0466	88.2512	93.4174	92.6001	88.2229	91.9242	91.9072	92.7443	91.9855	92.4549	92.1124	92.1561	92.9767	98.0914	91.2783	92.0663	92.5444	92.855	91.8733	92.7443	92.9348	91.9957	91.9137	92.9908	92.8636	91.6109	88.2532	92.0056	92.1273	91.3725	91.9538	91.3673	91.3459	91.3554	91.948	92.9078	92.8975	93.0337	92.9064	93.0426	91.4454	92.942	88.3698	92.1568	91.4807	93.3706	92.0402	91.6344
PEG-553_lib16195	93.0973	93.1006	88.1252	98.1901	92.6544	88.0463	91.5779	91.61	92.2103	92.0189	92.6754	92.1404	92.1569	92.9786	93.4254	91.3745	92.1015	92.0671	93.1703	91.5291	91.9943	93.157	91.9829	91.5533	93.0361	92.9879	91.5431	88.1714	92.0828	92.1444	91.2573	91.6488	91.2985	91.2994	91.2392	91.6302	92.9497	93.1861	93.0809	93.1892	93.0738	91.5059	93.0424	88.3746	92.2038	91.4597	92.6419	92.1355	91.5481
PEG-554_lib16196	91.996	91.9494	88.1992	91.6023	91.7109	88.1992	96.9533	96.6915	91.509	93.1704	91.6713	93.1049	93.1066	91.9474	91.9462	90.9181	93.1091	91.4047	91.8666	92.3801	91.4864	91.8143	93.1266	92.3954	91.9038	91.9086	90.8453	88.2016	93.1898	93.1003	90.8833	98.8812	90.8263	90.872	90.8444	98.8793	91.8504	91.8408	91.911	91.8736	91.8373	92.6381	91.7372	88.1717	93.1393	92.6202	91.5748	93.1259	90.7426
PEG-555_lib16197	92.3618	92.3169	88.3624	92.0425	92.3534	88.2632	93.1548	93.1911	91.6776	98.6377	92.1997	98.8478	98.3997	92.2963	91.8779	91.3417	98.4096	91.59	92.2991	93.2607	91.5564	92.3453	98.6287	93.2766	92.2029	92.3066	91.2901	88.2143	98.3195	98.8817	91.3489	93.0046	91.2814	91.2859	91.2338	93.007	92.2384	92.2572	92.3471	92.2851	92.4189	93.6553	92.2472	88.3448	98.3665	93.5767	92.1205	98.44	91.0953
PEG-557_lib16199	93.0508	93.1957	88.0359	98.3413	92.7347	88.1745	91.5773	91.6498	92.2031	92.081	92.6262	92.2006	92.4834	93.1886	93.5046	91.2878	92.4402	91.9581	93.3492	91.7993	91.9611	93.0863	92.0435	91.7877	93.0699	93.1796	91.6442	88.1229	92.4412	92.1889	91.2121	91.7797	91.2511	91.231	91.1804	91.8313	93.0904	93.2826	93.2212	93.2645	93.2576	91.4463	93.1096	88.3444	92.3743	91.5366	92.7292	92.4504	91.6073
PEG-559_lib16493	92.4713	92.5139	88.4557	92.1648	92.2393	88.5446	93.2609	93.2302	91.8416	98.6895	92.2774	98.906	98.5807	92.3962	92.0508	91.3366	98.5669	91.553	92.5074	93.4917	91.6153	92.3008	98.6305	93.4954	92.4759	92.3833	91.4247	88.633	98.4813	98.9091	91.3838	93.2571	91.3484	91.3674	91.3528	93.2821	92.5315	92.5747	92.3703	92.5417	92.4197	93.7418	92.4858	88.432	98.4142	93.704	92.1172	98.5579	91.3992
PEG-55_lib14818	98.1679	98.1189	88.2047	93.1031	92.3706	88.2907	91.8018	91.7356	94.1227	92.2503	92.4079	92.2926	92.4387	97.8824	92.8635	91.223	92.4602	93.2392	97.8449	91.8666	93.3577	97.6406	92.19	91.8282	97.4726	97.9209	91.3975	88.396	92.3296	92.2708	91.3004	92.0102	91.309	91.3303	91.2419	91.9719	97.7531	97.8474	98.1257	97.8925	98.1097	91.4657	97.7622	88.2781	92.4633	91.7272	92.8823	92.4218	91.4482
PEG-561_lib16495	92.4432	92.4903	88.5347	92.118	92.5567	88.3973	93.2905	93.3088	91.9829	98.8354	92.3525	99.9181	98.5959	92.5082	92.0781	91.3501	98.5722	91.5872	92.5455	93.4946	91.6547	92.4031	98.8215	93.371	92.4566	92.4639	91.2623	88.4354	98.5423	99.929	91.5299	93.1874	91.5222	91.519	91.4911	93.1784	92.5322	92.5852	92.404	92.5252	92.4075	93.7192	92.3817	88.4708	98.3943	93.5743	92.1921	98.6624	91.3887
PEG-562_lib16496	98.4223	98.384	88.2418	93.0345	92.3969	88.198	92.0076	91.8524	94.0932	92.3826	92.407	92.5182	92.4644	99.3346	93.003	91.3447	92.5466	93.3544	97.9001	91.841	93.3658	97.7761	92.3525	91.8311	98.2279	97.9077	91.5703	88.2528	92.4547	92.5215	91.4096	91.9824	91.3753	91.3995	91.3309	92.0157	97.8868	97.9393	97.9258	97.9083	97.9294	91.7319	97.6191	88.3592	92.582	91.72	92.8382	92.5367	91.5043
PEG-563_lib16497	93.1493	92.9973	88.2976	93.5772	92.7709	88.2785	91.9458	91.8603	92.584	92.0898	92.6315	92.103	92.0457	92.9218	96.349	91.367	92.0517	92.7656	92.9678	92.0007	92.7253	93.0622	92.0404	91.9879	92.996	92.9476	91.945	88.258	92.1159	92.1381	91.4966	91.8248	91.4372	91.5042	91.3974	91.8729	92.9827	92.9617	93.0535	92.9527	93.1047	91.4852	93.0324	88.4695	92.0487	91.4805	93.6092	92.1819	91.7358
PEG-564_lib16498	93.2041	93.1897	88.0797	98.4061	92.7935	88.1088	91.6902	91.7494	92.2723	92.2851	92.6839	92.1951	92.2825	93.079	93.5139	91.348	92.2288	92.193	93.2355	91.6752	92.2068	93.1815	92.3364	91.6346	93.0693	93.1131	91.6457	88.1851	92.2445	92.2081	91.2515	91.6903	91.2503	91.2485	91.2297	91.7372	92.9852	93.2742	93.1276	93.2289	93.1498	91.5281	93.2168	88.4602	92.2464	91.4948	92.7393	92.2315	91.6141
PEG-565_lib15906	93.1922	93.1767	88.1435	98.2657	92.7753	88.0586	91.6437	91.7453	92.2098	92.1037	92.7169	92.1917	92.2654	93.031	93.5412	91.4701	92.2566	92.1236	93.1891	91.6275	92.0458	93.2646	92.0305	91.6331	93.1056	93.0977	91.6726	88.1644	92.1417	92.1808	91.3364	91.732	91.3466	91.3088	91.2906	91.7136	92.947	93.2009	93.1535	93.1783	93.171	91.5129	93.2355	88.4799	92.1796	91.4799	92.7197	92.2239	91.664
PEG-566_lib15907	92.5022	92.589	88.4533	92.3639	92.4133	88.8028	93.2165	93.291	91.9666	98.5663	92.2646	98.6149	99.8056	92.5926	92.0361	91.3728	99.8135	91.6213	92.6545	93.5005	91.6332	92.3914	98.4926	93.4135	92.4996	92.4905	91.4034	88.5445	99.7636	98.603	91.3903	93.2519	91.3646	91.3302	91.3151	93.2831	92.5593	92.7059	92.443	92.7004	92.493	93.7026	92.6444	88.4183	99.7291	93.7618	92.1679	99.9082	91.4541
PEG-567_lib15908	91.7285	91.69	88.4582	91.4301	91.5611	88.3569	92.632	92.6591	91.3027	93.8065	91.5085	93.8055	93.7685	91.7149	91.5203	90.9484	93.7443	91.2541	91.7497	92.1409	91.2591	91.754	93.7953	92.117	91.7491	91.7321	90.8431	88.3758	93.7453	93.744	91.0132	92.6045	91.0222	91.0057	90.9326	92.6262	91.7227	91.7437	91.7337	91.7567	91.7213	98.5674	91.703	88.3188	93.6645	98.5706	91.3789	93.6931	90.8475
PEG-568_lib15909	92.1391	92.0955	88.2986	91.7725	91.8796	88.2697	96.6664	96.4126	91.7203	93.2585	91.8519	93.2772	93.2773	91.9909	92.1977	90.9692	93.3001	91.5695	92.1043	92.6521	91.5807	91.8936	93.2455	92.6092	92.0388	91.9254	90.9704	88.6247	93.2868	93.3087	91.0363	97.35	91.0332	91.0285	91.0098	97.3226	92.0935	92.1204	91.9458	92.1223	91.9974	92.7342	92.1355	88.3018	93.3564	92.7599	91.6815	93.3594	90.9841
PEG-569_lib15910	92.5183	92.5667	88.5057	92.2017	92.3053	88.4825	93.321	93.2103	91.9133	98.7699	92.2967	98.8302	98.5247	92.4618	92.0719	91.3898	98.5276	91.7149	92.6124	93.5234	91.5448	92.3164	98.7272	93.4299	92.449	92.3982	91.5744	88.6604	98.459	98.8446	91.5285	93.2289	91.479	91.4764	91.4329	93.2369	92.536	92.5639	92.3946	92.5732	92.429	93.6781	92.5804	88.4546	98.4339	93.7213	92.2746	98.5231	91.4235
PEG-56_lib14819	92.5134	92.5136	88.3903	92.1444	92.3726	88.6172	93.2299	93.1925	91.9004	98.4678	92.2574	98.5494	99.7878	92.5264	92.037	91.2984	99.766	91.6322	92.6836	93.4642	91.5732	92.4216	98.4189	93.3982	92.472	92.5219	91.4074	88.4989	99.6802	98.5498	91.362	93.2398	91.3526	91.3692	91.3256	93.2784	92.6555	92.6061	92.4703	92.6679	92.513	93.674	92.6108	88.3997	99.6159	93.7158	92.2577	99.8704	91.3641
PEG-570_lib15911	92.4765	92.4541	88.4967	92.2367	92.4095	88.3916	93.2825	93.2728	91.7874	98.8	92.3839	98.9054	98.7023	92.4629	92.0774	91.4335	98.6987	91.6133	92.436	93.4661	91.5663	92.4093	98.7796	93.4073	92.397	92.413	91.3398	88.4327	98.6593	98.9141	91.4377	93.1559	91.3855	91.3377	91.3573	93.1403	92.4347	92.4312	92.4549	92.4469	92.4769	93.7168	92.4221	88.3979	98.6031	93.7106	92.2085	98.7505	91.2474
PEG-571_lib15912	93.3308	93.2257	88.1171	98.6022	92.8488	88.2697	91.7959	91.7527	92.3047	92.2758	92.7786	92.3093	92.4465	93.2539	93.5303	91.283	92.4653	91.9791	93.2899	91.9537	92.0371	93.1416	92.2051	91.9013	93.1053	93.169	91.7309	88.2197	92.4514	92.3074	91.3436	91.9395	91.4015	91.3134	91.2831	91.9731	93.245	93.288	93.2562	93.2654	93.3237	91.5282	93.283	88.489	92.488	91.6355	92.9064	92.4528	91.7129
PEG-572_lib15913	98.4839	98.4568	88.2124	93.103	92.5537	88.2076	92.0095	91.892	94.0436	92.4176	92.4907	92.5988	92.501	99.5666	93.0395	91.3633	92.5626	93.3266	97.8779	91.8795	93.3826	97.748	92.3611	91.9723	98.1761	97.8799	91.5121	88.3028	92.5113	92.5348	91.5535	92.1448	91.5495	91.5442	91.5141	92.1508	97.8869	97.8934	97.9998	97.8499	97.9505	91.697	97.7286	88.2999	92.5796	91.8151	92.991	92.5588	91.5372
PEG-573_lib15914	92.5318	92.4443	88.4646	92.0352	92.491	88.4054	93.2793	93.2165	91.9502	98.7173	92.3226	99.8776	98.5161	92.473	92.0158	91.3452	98.5099	91.6035	92.4908	93.3553	91.5171	92.3723	98.6765	93.2897	92.4975	92.4486	91.2629	88.474	98.321	99.8786	91.493	93.1257	91.4624	91.4516	91.4306	93.1832	92.3899	92.4706	92.3962	92.4974	92.4089	93.662	92.3586	88.4816	98.4144	93.6248	92.0787	98.6038	91.2761
PEG-576_lib15917	90.8515	90.7476	88.3367	90.4816	90.925	88.357	90.8018	90.712	91.0419	90.8329	90.7357	91.0355	91.063	90.6974	90.8688	90.8438	91.0907	91.1508	90.9171	91.0331	91.2208	90.7444	90.8185	90.9175	90.7294	90.6816	90.2929	88.5656	90.9716	91.0443	91.1006	90.8178	91.0427	91.0095	90.9758	90.7836	90.8468	90.8853	90.7582	90.9057	90.7871	90.6682	90.7136	88.4528	91.0315	90.6777	90.6028	91.055	90.4529
PEG-577_lib15918	91.9752	91.8629	88.4916	91.8233	92.0419	88.4102	93.0286	92.9413	91.5767	93.2403	92.0797	93.2961	93.3086	91.8247	91.8649	91.3107	93.3735	91.495	91.9186	93.0737	91.4564	91.7679	93.2499	92.9943	91.8475	91.7671	91.1662	88.6677	93.2523	93.281	91.4952	92.9216	91.4065	91.4292	91.3672	92.8949	91.8867	91.9455	91.7859	91.9233	91.8194	92.5529	91.8526	88.4448	93.31	92.6028	91.8298	93.343	91.2147
PEG-578_lib15919	98.3387	98.4143	88.3207	93.2323	92.5654	88.2073	91.9123	91.8656	94.0221	92.3943	92.4979	92.381	92.4284	98.2138	93.1913	91.3534	92.4341	93.3064	97.9434	91.79	93.3573	97.6477	92.3579	91.7865	97.655	98.0463	91.5077	88.22	92.5687	92.41	91.3891	91.9861	91.3654	91.3543	91.2989	91.9339	97.9689	98.03	98.1534	98.0322	98.1482	91.6627	97.6285	88.3728	92.5288	91.7774	92.8933	92.514	91.4603
PEG-579_lib15920	92.7617	92.805	88.2463	92.8047	94.53	88.2189	91.5081	91.6138	91.8654	92.1166	94.3556	92.29	92.1084	92.8472	93.3246	91.52	92.1342	91.7293	92.7876	92.9262	91.7655	92.7569	92.0286	92.7642	92.7392	92.7832	93.2079	88.1653	92.2031	92.3152	91.5895	91.6414	91.5885	91.5417	91.5154	91.6648	92.6821	92.8038	92.7929	92.778	92.8927	91.3387	92.8061	88.4564	92.0782	91.4749	99.5439	92.0954	93.1435
PEG-57_lib14820	92.0688	92.0443	88.5129	92.0705	93.2902	88.4795	93.0756	93.1254	91.7767	94.3141	93.2136	94.3521	94.3139	92.1404	92.1167	91.9086	94.3035	91.6237	92.1676	94.3024	91.6665	92.055	94.2367	94.2996	92.1689	92.1032	91.8828	88.4563	94.3625	94.3257	91.8539	92.8006	91.7952	91.8049	91.7565	92.842	92.1709	92.1652	92.117	92.1002	92.2019	92.7458	92.0276	88.6108	94.3069	92.7006	92.8017	94.2562	91.9273
PEG-580_lib15921	91.3696	91.4322	88.1024	91.8248	92.4373	88.023	90.7437	90.8356	91.1169	91.4022	92.2915	91.2245	91.2435	91.425	91.6493	91.106	91.2156	91.0349	91.576	91.339	91.3325	91.3675	91.3452	91.2948	91.4615	91.4784	97.6416	87.9758	91.2487	91.17	91.043	90.7547	91.0527	91.0692	91.0079	90.7492	91.4518	91.5903	91.4422	91.5558	91.5319	90.6674	91.4048	88.5736	91.2855	90.6552	93.2536	91.3297	98.2241
PEG-581_lib15922	98.2749	98.2004	88.2727	93.1405	92.4529	88.3185	91.9503	91.751	94.2493	92.2529	92.5001	92.4588	92.5674	97.98	92.986	91.2525	92.5741	93.3518	98.0339	91.9397	93.3778	97.6792	92.193	91.8828	97.6346	98.0325	91.5122	88.5315	92.5172	92.4662	91.318	92.0479	91.3714	91.3027	91.2961	92.099	98.0182	98.0434	98.2082	98.0689	98.1717	91.6197	97.8453	88.2868	92.649	91.8141	92.9086	92.5908	91.5398
PEG-582_lib15923	97.9756	97.9027	88.2909	93.1797	92.6347	88.2459	91.9599	91.8294	94.0045	92.4171	92.5041	92.4848	92.5763	97.7171	93.0393	91.2934	92.5712	93.327	98.0242	91.847	93.391	98.6698	92.3746	91.845	97.6225	98.0079	91.5117	88.1897	92.655	92.4685	91.3752	92.0061	91.3039	91.3267	91.2815	91.989	97.9632	98.053	97.9457	98	97.9666	91.7994	97.7368	88.4075	92.6632	91.9087	92.9732	92.5151	91.4885
PEG-583_lib15924	91.9418	91.9265	88.4045	91.6118	91.7103	88.3322	96.8521	96.8758	91.8029	93.0808	91.6713	93.343	93.4191	92.0293	92.0679	91.0385	93.3734	91.484	92.0823	92.5135	91.3605	91.8407	93.0104	92.5335	92.1057	91.9351	90.9739	88.5772	93.2021	93.3558	91.1653	97.3635	91.1668	91.1629	91.152	97.3542	91.9837	92.1263	92.0247	92.0682	92.0288	92.7544	91.8987	88.3789	93.4402	92.8449	91.6898	93.5352	90.9895
PEG-584_lib15925	93.176	93.1719	88.1526	98.5293	92.8543	88.1153	91.7116	91.7376	92.27	92.2809	92.7337	92.3107	92.4415	93.2509	93.5716	91.5232	92.4122	92.0494	93.3245	91.899	92.0755	93.1717	92.2177	91.9006	93.0723	93.2799	91.7881	88.2087	92.4614	92.3463	91.2753	91.8147	91.2819	91.2942	91.2276	91.8246	93.2034	93.3351	93.2584	93.2956	93.2983	91.5558	93.1415	88.4687	92.4	91.7211	92.9663	92.4106	91.6702
PEG-585_lib15926	90.9518	90.8312	88.3918	90.7743	90.9283	88.2777	90.7354	90.7246	91.158	91.0951	90.9665	91.0113	90.9017	90.7599	90.9953	90.8382	90.8802	91.2886	90.8522	90.8158	91.4099	90.7865	91.136	90.7694	90.7669	90.8436	90.4598	88.363	90.9238	91.0061	90.9438	90.8179	90.9397	90.9119	90.8619	90.7938	90.7564	90.8571	90.8932	90.825	90.9696	90.7168	90.7843	88.4737	90.9327	90.6968	90.8681	90.9593	90.4866
PEG-586_lib15927	93.1637	93.2165	88.172	98.1806	92.8094	88.0271	91.6698	91.7043	92.3069	92.0989	92.7151	92.2226	92.2431	93.109	93.4834	91.4146	92.239	92.182	93.2484	91.6248	92.0959	93.2479	92.1013	91.5757	93.0156	93.1569	91.6315	88.1873	92.1442	92.2249	91.2599	91.6469	91.2581	91.255	91.2388	91.6954	92.9482	93.3075	93.1442	93.2798	93.1951	91.5558	93.0958	88.4516	92.2218	91.4966	92.7355	92.3057	91.6379
PEG-587_lib15928	97.9955	98.0282	88.2106	93.1487	92.5498	88.1847	91.9337	91.828	93.9621	92.3549	92.4659	92.4401	92.519	97.8996	92.9496	91.3428	92.5303	93.348	99.7789	91.8649	93.2562	97.812	92.2842	91.8238	97.7652	99.7553	91.6264	88.3659	92.512	92.4419	91.3711	92.042	91.3588	91.3538	91.3031	92.0073	99.8256	99.7785	98.2556	99.8456	98.304	91.7344	97.8364	88.3246	92.725	91.7719	92.8182	92.7089	91.6377
PEG-588_lib15929	91.8244	91.7558	88.4487	91.4812	91.5936	88.4071	92.6788	92.7067	91.2891	93.733	91.552	93.7436	93.6763	91.709	91.5613	91.0153	93.7096	91.1557	91.7247	92.1987	91.1919	91.7982	93.6839	92.2096	91.7197	91.7158	90.8581	88.3872	93.7594	93.7443	91.064	92.6981	91.0037	91.0089	90.9809	92.6864	91.7313	91.7983	91.7699	91.7566	91.7875	98.3916	91.6557	88.2762	93.6569	98.4353	91.3935	93.6995	90.7628
PEG-58_lib14821	93.2059	93.2827	88.1593	98.4477	92.7715	88.3386	91.8632	91.6931	92.2771	92.2906	92.825	92.3047	92.574	93.3255	93.5278	91.4111	92.5552	92.0426	93.3584	92.0642	92.0707	93.156	92.1731	92.0851	93.17	93.1844	91.824	88.4154	92.5267	92.337	91.4406	91.9658	91.4371	91.4033	91.3416	92.0403	93.3552	93.3747	93.3096	93.4007	93.3482	91.5029	93.2382	88.4552	92.5538	91.7308	92.956	92.61	91.8273
PEG-591_lib15932	92.6392	92.628	88.2501	92.9626	94.67	88.3392	91.5331	91.5781	91.833	92.1322	94.5345	92.2395	92.0021	92.5195	93.4067	91.459	92.0187	91.7172	92.5665	92.2595	91.8293	92.6725	92.0425	92.2209	92.4975	92.5395	93.3787	88.1709	92.012	92.196	91.5822	91.4599	91.5711	91.5686	91.5461	91.4525	92.4522	92.6134	92.533	92.5364	92.5677	91.3257	92.6395	88.4679	92.0728	91.3577	97.1548	92.0182	93.2091
PEG-592_lib15933	93.1445	93.0671	88.2443	93.5261	92.6366	88.2003	91.9413	91.9692	92.6927	92.0758	92.5559	92.072	92.0715	93.0015	98.1862	91.3829	92.0725	92.692	92.9376	91.8714	92.7939	93.0164	91.9672	91.9162	93.0488	92.944	91.7836	88.1915	92.0883	92.0782	91.3695	91.9366	91.3829	91.3612	91.3204	91.9688	92.9122	92.9732	93.0001	92.9638	93.0618	91.4877	93.0301	88.4995	92.0847	91.4828	93.4573	92.0478	91.6914
PEG-593_lib15934	92.6674	92.6874	88.2821	93.66	94.0956	88.1378	91.6508	91.7398	91.939	92.1241	93.9746	92.1972	92.463	92.6321	93.0032	91.6595	92.4617	91.7053	92.5009	92.5052	91.8097	92.5343	92.1381	92.501	92.4862	92.5233	92.4532	88.382	92.3954	92.2555	91.7009	91.8248	91.7627	91.731	91.5941	91.8813	92.5096	92.5922	92.6314	92.5685	92.685	91.3605	92.5882	88.425	92.2709	91.4896	93.8427	92.3381	92.52
PEG-594_lib15935	91.7621	91.6893	88.447	91.5035	91.4992	88.3591	92.6429	92.6531	91.2006	93.7874	91.5141	93.7629	93.7449	91.6772	91.4923	90.9543	93.7473	91.1894	91.7452	92.1523	91.2596	91.724	93.7141	92.1536	91.7058	91.7485	90.8454	88.3749	93.7897	93.7643	90.9721	92.6455	90.9971	90.9679	90.9547	92.6224	91.7491	91.798	91.7305	91.7736	91.7537	98.454	91.598	88.2646	93.6486	98.4149	91.3302	93.7319	90.7806
PEG-595_lib15936	92.7969	92.8159	88.3312	92.8492	94.4753	88.2664	91.6172	91.6194	91.917	92.0675	94.3703	92.1205	92.0825	92.7619	93.4607	91.5723	92.0064	91.8316	92.7591	92.4098	91.8064	92.7205	92.0692	92.2582	92.6787	92.7775	93.6229	88.1801	92.1943	92.0759	91.529	91.5901	91.5505	91.548	91.5234	91.5721	92.7193	92.7371	92.779	92.6988	92.7378	91.3586	92.8162	88.5093	92.062	91.3169	97.0344	92.1186	93.4521
PEG-596_lib15937	91.969	91.9561	88.2331	91.4519	91.6453	88.2493	96.9038	96.7949	91.6629	92.9543	91.5972	93.2103	93.3823	91.9937	91.9527	91.0355	93.3812	91.4716	91.9766	92.4501	91.3923	91.8162	92.8572	92.4007	91.9918	91.8395	90.8017	88.4936	93.1796	93.1712	90.9411	97.572	90.9423	90.9032	90.9307	97.6281	91.8095	91.9697	91.8821	91.939	91.9226	92.5867	91.8888	88.1252	93.2544	92.7688	91.5596	93.3147	90.8657
PEG-597_lib15938	98.4302	98.4762	88.1955	93.1072	92.5553	88.1433	91.9342	91.8372	94.1476	92.3256	92.4393	92.6104	92.4633	99.3418	93.059	91.3284	92.461	93.2955	97.9266	91.7748	93.3741	97.7765	92.3554	91.8291	98.3081	97.9669	91.5924	88.2467	92.4595	92.5651	91.4169	91.9365	91.414	91.4158	91.3707	91.9515	97.8919	98.0016	97.9438	97.9655	97.9265	91.6806	97.7741	88.3232	92.627	91.6836	92.8452	92.5836	91.5622
PEG-599_lib15940	92.561	92.6833	88.4489	92.181	92.3664	88.7083	93.2625	93.268	92.0202	98.4987	92.351	98.59	99.7666	92.5815	92.0938	91.4304	99.7666	91.6616	92.7984	93.5406	91.6333	92.3539	98.4254	93.537	92.5271	92.5186	91.349	88.571	99.7079	98.578	91.4073	93.3324	91.4027	91.3564	91.3465	93.3487	92.7066	92.8174	92.5851	92.8034	92.6024	93.7444	92.6371	88.4301	99.7052	93.7843	92.2111	99.8771	91.4421
PEG-59_lib14822	92.047	91.999	88.407	91.7621	91.7965	88.2686	96.5029	96.4402	91.691	93.2361	91.7907	93.2783	93.1625	91.9942	92.2461	90.9688	93.2284	91.59	92.0216	92.4444	91.6166	91.9335	93.1778	92.4424	92.0938	92.056	91.0116	88.3134	93.2629	93.2368	90.9324	97.2815	90.9496	90.9797	90.9046	97.2984	92.0551	92.0201	92.0287	92.0491	92.0214	92.7452	91.9731	88.1887	93.2098	92.7196	91.7969	93.1899	90.9129
PEG-5_lib14761	93.0361	93.0608	88.1951	93.4826	92.5908	88.1517	91.9095	92.0008	92.6944	92.0091	92.487	92.094	92.0618	92.9548	98.7937	91.2793	92.0612	92.6102	92.9648	91.865	92.6089	93.0224	91.9783	91.791	92.9637	92.9423	91.6946	88.1821	92.0451	92.1098	91.3911	92.0308	91.3029	91.3574	91.2509	92.0049	92.91	92.9896	93.0017	92.9766	93.0128	91.4028	92.9846	88.4497	92.0005	91.4803	93.3017	92.0501	91.6772
PEG-600_lib15941	90.8777	90.8321	88.3723	90.494	90.9468	88.3525	90.8671	90.7061	91.1836	90.8587	90.7897	91.1051	90.9841	90.7126	90.8363	90.817	91.0065	91.2842	90.899	91.0853	91.2421	90.7896	90.9203	90.9127	90.8076	90.6931	90.2961	88.6384	90.9146	91.0725	91.025	90.902	91.0509	91.0162	90.9804	90.8687	90.821	90.8913	90.7414	90.8945	90.7512	90.6706	90.7987	88.4586	91.01	90.7163	90.6536	91.0595	90.492
PEG-602_lib15943	93.3845	93.3883	88.2949	92.2219	91.7659	88.1897	91.4981	91.5347	95.2173	91.9514	91.7617	91.6274	91.646	93.3032	92.6194	91.3002	91.6702	99.2355	93.2784	91.2102	99.8504	93.3118	91.8867	91.1803	93.3846	93.3469	91.1271	88.2397	91.6118	91.6371	91.195	91.4854	91.2062	91.228	91.136	91.4968	93.2396	93.3419	93.3803	93.3004	93.3773	91.2052	93.2583	88.3849	91.6473	91.2561	91.9971	91.6226	91.1269
PEG-604_lib15945	92.7935	92.8025	88.3531	92.9981	94.4238	88.2849	91.5408	91.6054	91.9752	92.2274	94.3671	92.0703	92.1836	92.7482	93.4665	91.6201	92.1089	91.7696	92.7633	92.377	92.0278	92.7696	92.213	92.2555	92.6794	92.7927	93.5962	88.194	92.184	92.0971	91.544	91.6167	91.5591	91.5864	91.5179	91.6044	92.7308	92.8321	92.7577	92.7823	92.7603	91.3564	92.8445	88.5131	92.083	91.4385	97.2846	92.0834	93.4524
PEG-605_lib15946	93.323	93.234	88.1269	98.6121	92.8431	88.2987	91.768	91.7702	92.2527	92.3087	92.7715	92.3493	92.4945	93.2581	93.5305	91.2756	92.4885	92.0026	93.2163	91.9286	92.0534	93.1076	92.1923	91.9256	93.0482	93.1329	91.7168	88.3222	92.4177	92.3428	91.3436	91.9001	91.4181	91.35	91.2748	91.929	93.2236	93.2632	93.2298	93.2336	93.3005	91.4627	93.1443	88.4799	92.4351	91.667	92.8804	92.5285	91.6306
PEG-606_lib15947	93.3949	93.3792	88.2774	92.24	91.8456	88.1655	91.4809	91.5323	95.2122	91.9529	91.8206	91.6183	91.664	93.2622	92.6261	91.3092	91.7381	99.2025	93.2546	91.1802	99.8704	93.3293	91.8843	91.1883	93.4177	93.3486	91.136	88.2087	91.6556	91.6313	91.2057	91.4723	91.2101	91.1767	91.1528	91.5076	93.1947	93.3584	93.3919	93.3174	93.3733	91.1429	93.3082	88.3607	91.6725	91.2274	91.9582	91.633	91.1106
PEG-607_lib15948	92.8279	92.7771	88.3249	92.7609	94.6092	88.2711	91.5439	91.5283	91.9852	92.1024	94.4978	92.1298	92.2019	92.707	93.4219	91.6085	92.2127	91.8369	92.6981	92.4754	91.8422	92.6522	92.0568	92.3893	92.6072	92.6886	93.3352	88.298	92.2237	92.1726	91.6187	91.6191	91.6664	91.617	91.5762	91.6425	92.6579	92.7401	92.568	92.7273	92.6164	91.3567	92.7966	88.515	92.1302	91.4195	97.0257	92.1907	93.4522
PEG-608_lib15949	92.0345	92.0266	88.4952	92.1379	93.3456	88.3579	92.991	93.0727	91.7898	94.2555	93.2902	94.3081	94.2556	92.1232	92.0507	91.8541	94.2717	91.689	92.1296	94.279	91.7212	91.9983	94.1991	94.2639	92.1192	92.0197	91.9256	88.4104	94.2906	94.2993	91.8148	92.7506	91.8143	91.8202	91.766	92.7945	92.0735	92.1357	92.1044	92.1053	92.1627	92.7322	91.9711	88.6903	94.2719	92.6611	92.8407	94.3028	91.8925
PEG-609_lib15950	92.056	92.0178	88.3676	91.7034	91.7657	88.2672	97.0451	96.7879	91.601	93.2306	91.7178	93.2249	93.1524	91.9594	92.0319	91.0161	93.1642	91.533	91.8977	92.4353	91.545	91.9096	93.2034	92.4571	92.0048	91.9126	90.969	88.2706	93.2638	93.1763	91.0373	98.9518	90.9925	90.984	90.9202	98.9501	91.9627	91.9211	91.9728	91.9791	91.9857	92.7165	91.8765	88.3102	93.2108	92.6889	91.6662	93.2192	90.8764
PEG-60_lib14823	92.3317	92.3657	88.4129	92.6241	98.4209	88.3368	91.6638	91.7415	91.8369	92.1611	98.3156	92.309	92.314	92.4126	92.4722	91.7656	92.3361	91.707	92.3931	92.4707	91.7101	92.3782	92.1546	92.445	92.3214	92.34	92.4839	88.1789	92.414	92.2653	91.7821	91.7207	91.8004	91.8097	91.7298	91.6411	92.2782	92.3103	92.4034	92.3057	92.4273	91.5036	92.2928	88.5219	92.267	91.5773	94.2713	92.2327	92.4721
PEG-610_lib15951	93.2817	93.2048	88.1079	98.2948	92.7431	88.1299	91.6035	91.7064	92.2324	92.293	92.6549	92.1759	92.2339	93.0457	93.4794	91.4214	92.1966	92.2084	93.2143	91.5851	92.284	93.2392	92.2312	91.6492	93.0657	93.1206	91.6082	88.1557	92.2237	92.1582	91.3506	91.6922	91.3392	91.3271	91.3355	91.7291	93.0862	93.2284	93.15	93.2274	93.168	91.4914	93.1938	88.4734	92.1099	91.5429	92.815	92.1867	91.6598
PEG-612_lib15953	97.5735	97.5829	88.2789	93.1319	92.3948	88.3551	92.0637	91.9105	94.1041	92.3166	92.4614	92.3459	92.5005	97.4612	92.9228	91.3798	92.5476	93.4411	97.7357	91.8559	93.474	97.5771	92.2246	91.8295	98.2617	97.6872	91.5858	88.5287	92.4235	92.3676	91.3193	92.177	91.3272	91.3181	91.275	92.1485	97.7141	97.8058	97.6337	97.7686	97.6795	91.7262	97.4608	88.3995	92.6108	91.8308	92.7034	92.5385	91.6483
PEG-613_lib15954	88.3778	88.3627	98.9332	88.0962	88.5172	97.7128	88.3013	88.247	88.4757	88.4571	88.3673	88.5369	88.5972	88.5769	88.2921	88.4293	88.6085	88.2487	88.5923	88.7331	88.2938	88.2461	88.3118	88.563	88.5939	88.3588	88.28	98.7911	88.4032	88.5294	88.4085	88.4692	88.4007	88.4588	88.3971	88.5366	88.594	88.6251	88.4026	88.601	88.4414	88.3849	88.3504	87.2294	88.7571	88.6273	88.2834	88.7917	88.4153
PEG-614_lib15955	91.2968	91.287	88.3715	91.2996	91.8639	88.2432	90.9724	90.9724	91.1591	91.3578	91.7416	91.42	91.3338	91.1898	91.2011	96.2711	91.3756	91.2133	91.2296	91.4017	91.2856	91.192	91.3605	91.3675	91.2392	91.2267	90.9936	88.3297	91.4938	91.4968	96.3327	91.013	96.3434	96.3281	96.2894	90.9886	91.1774	91.256	91.2783	91.1993	91.3221	90.9913	91.2298	88.4641	91.3796	91.0446	91.4288	91.4217	91.0396
PEG-616_lib15957	92.3579	92.393	88.49	92.249	92.3173	88.3661	93.289	93.2831	91.7203	99.8578	92.4276	98.7736	98.5152	92.2859	92.0863	91.3416	98.5135	91.7138	92.3257	93.2062	91.8484	92.3442	99.8243	93.2107	92.2949	92.3731	91.2537	88.3385	98.3742	98.7876	91.4339	93.0727	91.4074	91.3883	91.3228	93.0684	92.2441	92.3539	92.2462	92.3179	92.269	93.7132	92.3301	88.4718	98.3738	93.5779	92.2981	98.4253	91.2452
PEG-617_lib15958	88.5988	88.5572	98.8692	88.1313	88.4718	97.7738	88.3871	88.2404	88.3353	88.4487	88.4637	88.5163	88.5133	88.3278	88.3551	88.3704	88.5193	88.2299	88.4092	88.5531	88.3025	88.2663	88.4552	88.4974	88.325	88.3471	88.3506	99.1901	88.4517	88.6442	88.467	88.4819	88.4747	88.429	88.4572	88.5109	88.3777	88.3875	88.2605	88.4081	88.3611	88.4352	88.3233	87.1786	88.6136	88.4973	88.2489	88.5961	88.2667
PEG-618_lib15959	98.4304	98.3931	88.2462	93.0901	92.4111	88.1588	92.0339	91.8482	94.1404	92.3616	92.4502	92.5143	92.4712	99.3475	93.0096	91.3471	92.4373	93.3367	97.9112	91.7931	93.4164	97.7911	92.3891	91.8205	98.2966	97.9287	91.5638	88.1916	92.4242	92.5125	91.4202	92.0009	91.4762	91.4265	91.4029	92.0098	97.9113	98.0132	97.9716	97.9587	97.982	91.7086	97.7204	88.3251	92.5552	91.6796	92.8429	92.5004	91.538
PEG-619_lib15960	92.834	92.879	88.2581	92.7887	94.3925	88.1664	91.5668	91.6752	91.9084	92.1137	94.3318	92.122	92.1882	92.8721	93.3998	91.4628	92.1607	91.6633	92.8388	92.4558	91.8496	92.8625	92.066	92.3165	92.8031	92.8649	93.2863	88.1718	92.0944	92.1318	91.4662	91.6784	91.4065	91.423	91.3888	91.6338	92.76	92.8735	92.8419	92.8492	92.8304	91.3842	92.792	88.4534	92.1672	91.3029	97.1401	92.1426	93.1571
PEG-61_lib14824	98.9064	99.0088	88.2682	93.1078	92.4211	88.1904	92.059	91.8695	93.9523	92.3541	92.4874	92.4092	92.4638	98.6966	93.0156	91.2939	92.5338	93.2407	97.8192	91.8184	93.2893	97.6685	92.4001	91.8233	97.7212	97.9634	91.5249	88.4015	92.4774	92.3715	91.4929	92.1728	91.5039	91.4446	91.4082	92.1979	97.7883	97.8881	97.8818	97.9033	97.888	91.6706	97.7693	88.2739	92.6594	91.6377	92.7975	92.5685	91.5967
PEG-620_lib15961	91.7276	91.7104	88.4694	91.4185	91.525	88.3683	92.6212	92.636	91.272	93.7141	91.5683	93.7648	93.6632	91.7082	91.5632	91.0262	93.7572	91.1848	91.732	92.1821	91.1764	91.7634	93.6252	92.1593	91.6741	91.7315	90.8005	88.3812	93.6987	93.7442	91.0209	92.6742	91.041	90.9838	90.9485	92.6627	91.6404	91.6917	91.6995	91.6991	91.7338	98.487	91.6645	88.3977	93.6828	98.4306	91.3725	93.6291	90.7547
PEG-621_lib15962	93.1836	93.2319	88.1174	98.3399	92.7974	88.2857	91.8018	91.6944	92.2851	92.1174	92.7593	92.315	92.5674	93.2814	93.5283	91.3422	92.5293	91.9941	93.284	91.8401	91.9569	93.1293	92.054	91.8903	93.1066	93.2321	91.7285	88.2123	92.5288	92.3066	91.2824	91.8583	91.3877	91.2591	91.2489	91.8638	93.1466	93.3032	93.3562	93.253	93.3747	91.4986	93.1855	88.4582	92.5146	91.6755	92.8464	92.4932	91.7086
PEG-622_lib15963	92.4183	92.5144	88.5081	92.22	92.3428	88.3509	93.2253	93.2589	91.7743	98.511	92.2629	98.4808	98.904	92.449	92.1099	91.4453	98.9029	91.7065	92.4762	93.379	91.6686	92.3282	98.4726	93.3159	92.4348	92.4018	91.4483	88.3742	98.911	98.4649	91.3546	93.0678	91.3787	91.3826	91.3328	93.0952	92.4162	92.4485	92.4228	92.3694	92.4744	93.6707	92.3626	88.4816	98.7146	93.6288	92.202	98.805	91.3645
PEG-623_lib15964	97.7406	97.6775	88.2415	93.1501	92.5373	88.2216	92.0003	91.8742	93.9749	92.3633	92.4367	92.3823	92.4964	97.5551	93.0327	91.3517	92.5517	93.4301	97.7096	91.8178	93.4279	97.6853	92.3252	91.8111	98.6351	97.7143	91.5634	88.2453	92.591	92.291	91.3392	92.0597	91.3345	91.3357	91.2363	92.0031	97.7057	97.7239	97.8103	97.7246	97.7794	91.7046	97.5371	88.3801	92.4766	91.7785	92.8792	92.4504	91.4966
PEG-624_lib15965	92.6856	92.753	88.3063	92.7941	94.5086	88.1454	91.5409	91.6794	91.8396	92.0192	94.4028	92.0667	92.1054	92.7361	93.4054	91.4366	92.1383	91.7919	92.633	92.3798	91.733	92.6784	92.0099	92.4735	92.5974	92.7215	93.7365	88.0701	92.2403	92.027	91.4581	91.6221	91.5033	91.5266	91.4653	91.6301	92.5966	92.6792	92.7024	92.6658	92.7037	91.361	92.6142	88.5347	92.0233	91.2753	97.052	92.0469	93.2475
PEG-625_lib15966	92.0343	91.9243	88.2039	91.6451	91.8593	88.1911	98.1231	98.0117	91.6868	93.2771	91.8548	93.3081	93.248	91.9824	91.9544	90.9828	93.241	91.5958	91.9473	92.563	91.5599	91.797	93.2759	92.4891	91.9437	91.9424	90.9223	88.1682	93.2298	93.3283	90.9558	96.9882	90.9311	90.9778	90.912	97.0195	91.9029	91.9669	91.9876	91.9772	92.0385	92.6258	91.8496	88.1901	93.2112	92.6319	91.5934	93.2647	90.8871
PEG-626_lib15967	98.2042	98.1163	88.2759	93.0912	92.5087	88.2431	91.8454	91.7519	94.2025	92.241	92.4787	92.4122	92.2949	97.9304	92.9654	91.3582	92.3941	93.3736	97.9402	91.6967	93.3693	97.7005	92.2294	91.6772	97.5914	98.0639	91.4877	88.1736	92.4275	92.3724	91.2559	91.84	91.206	91.2208	91.1406	91.8484	97.9627	98.0697	98.2179	98.0411	98.2005	91.6466	97.7954	88.2864	92.5166	91.7202	92.7795	92.4128	91.3811
PEG-627_lib15968	97.5416	97.4311	88.2766	93.2203	92.5219	88.2771	91.9749	91.9363	94.0544	92.4236	92.4552	92.3285	92.4154	97.4428	93.0862	91.3572	92.417	93.4105	97.5909	91.7125	93.6011	97.4972	92.4057	91.6719	98.25	97.5838	91.575	88.2362	92.4618	92.3411	91.3713	92.0749	91.342	91.3109	91.27	92.061	97.5075	97.6551	97.589	97.6514	97.6209	91.6545	97.3711	88.3761	92.4543	91.7905	93.0316	92.3529	91.4963
PEG-628_lib15969	94.073	94.071	88.2094	92.202	91.8977	88.1712	91.6901	91.6023	99.7959	91.7375	91.9012	91.8638	91.8919	94.023	92.7989	91.2827	91.8951	95.2401	93.9952	91.4425	95.2646	93.8745	91.6858	91.4402	94.0471	93.9416	91.2995	88.1764	91.8039	91.874	91.3471	91.6068	91.3252	91.3109	91.2862	91.6461	93.9537	94.0055	94.1056	93.9484	94.0897	91.2484	93.9464	88.431	91.8451	91.3699	92.0112	92.0266	91.2592
PEG-629_lib15970	92.8767	92.7493	88.2801	92.7123	94.664	88.2445	91.5811	91.5672	91.9545	92.0326	94.6354	92.1794	92.2202	92.7095	93.4316	91.5348	92.1703	91.7527	92.6624	92.5526	91.8104	92.6782	92.1068	92.4684	92.5657	92.6106	93.3312	88.3921	92.2399	92.1568	91.6753	91.6814	91.7266	91.7044	91.6541	91.748	92.6375	92.7033	92.7022	92.6763	92.7167	91.3493	92.7274	88.5054	92.1119	91.5081	97.076	92.19	93.3383
PEG-630_lib15971	93.2655	93.1931	88.1912	98.2716	92.7945	88.1264	91.7051	91.6986	92.1858	92.3019	92.7831	92.2356	92.3503	93.1508	93.4948	91.4155	92.3431	92.0257	93.2149	91.8058	92.053	93.1498	92.2825	91.7533	93.0349	93.1771	91.6707	88.1916	92.3636	92.2536	91.3022	91.8164	91.3194	91.364	91.227	91.8566	93.1024	93.1981	93.1481	93.1843	93.2292	91.5662	93.1892	88.4807	92.2834	91.6697	92.8679	92.2841	91.6091
PEG-631_lib15972	92.5015	92.4832	88.4732	92.1411	92.4332	88.325	93.2674	93.2581	91.9159	98.8656	92.3538	99.8107	98.5335	92.4733	92.0863	91.3152	98.5454	91.7467	92.4591	93.4909	91.778	92.2596	98.8504	93.4126	92.4206	92.4236	91.2607	88.4875	98.53	99.8248	91.527	93.1598	91.4746	91.4815	91.4537	93.1404	92.4641	92.4379	92.316	92.5079	92.3285	93.6973	92.3573	88.4802	98.3969	93.6189	92.1055	98.5891	91.2791
PEG-632_lib15973	92.405	92.3379	88.331	92.6402	99.8719	88.3403	91.6804	91.7054	91.8708	92.2635	98.6244	92.3526	92.2267	92.2976	92.4995	91.7255	92.1734	91.8044	92.3894	92.4932	91.7861	92.404	92.2049	92.4325	92.3508	92.3453	92.5433	88.2369	92.2019	92.4346	91.8007	91.6111	91.8371	91.803	91.7593	91.5771	92.3327	92.4245	92.3788	92.3528	92.4096	91.4775	92.4008	88.479	92.3019	91.4355	94.3499	92.2935	92.4338
PEG-633_lib15974	91.2844	91.225	88.4059	91.3835	91.8825	88.3224	90.9446	90.9408	91.2195	91.373	91.8041	91.469	91.3398	91.1961	91.2431	96.3567	91.3621	91.1963	91.2275	91.4624	91.2244	91.2337	91.349	91.3656	91.1765	91.2186	91.0046	88.3434	91.4806	91.4555	96.3693	90.9213	96.3861	96.3463	96.3197	90.9483	91.1427	91.2432	91.2347	91.2505	91.2804	91.0084	91.2118	88.5301	91.3078	90.9909	91.4965	91.3858	91.0544
PEG-634_lib15975	98.4639	98.3508	88.3041	93.2317	92.4725	88.2404	91.9698	91.8657	94.0803	92.3769	92.4831	92.3778	92.5128	98.2205	93.0905	91.3609	92.4841	93.3328	98.1313	91.8086	93.387	97.8737	92.3424	91.7917	97.7766	98.1292	91.5894	88.2167	92.529	92.4011	91.3988	91.9541	91.3616	91.3956	91.2671	91.9131	98.0825	98.1165	98.2906	98.1014	98.2804	91.714	98.0331	88.4099	92.5295	91.7466	92.8842	92.429	91.4845
PEG-635_lib15976	92.4933	92.467	88.5038	92.1524	92.4671	88.4161	93.2624	93.239	91.9267	98.8441	92.3157	99.8093	98.5422	92.4573	92.1021	91.2955	98.5452	91.7046	92.455	93.4805	91.7854	92.244	98.839	93.3759	92.43	92.4251	91.2505	88.4559	98.549	99.818	91.4547	93.1462	91.4678	91.4406	91.4234	93.1108	92.4804	92.4441	92.2973	92.4962	92.3417	93.6737	92.325	88.486	98.4227	93.599	92.0879	98.6093	91.3152
PEG-636_lib15977	93.0906	93.0737	88.2993	93.4598	92.6437	88.2608	92.0073	92.013	92.7757	92.0659	92.4888	92.1014	92.1547	93.01	98.8504	91.4078	92.1245	92.6563	92.9594	91.9152	92.7063	93.0185	92.0682	91.8628	92.9852	93.0078	91.6973	88.2437	92.1547	92.1444	91.4242	92.0002	91.3734	91.4167	91.3559	92.0544	92.9188	92.9648	93.0293	92.983	93.0541	91.4917	93.1018	88.5219	92.0759	91.5312	93.4846	92.118	91.6799
PEG-637_lib15978	92.4348	92.5431	88.5024	92.2745	92.3591	88.8196	93.2812	93.2785	91.9053	98.5929	92.2722	98.7834	98.659	92.5088	92.0672	91.3885	98.6692	91.6435	92.6293	93.5285	91.5794	92.3491	98.5641	93.5472	92.5699	92.3993	91.4135	88.7009	98.5939	98.799	91.4774	93.3614	91.4609	91.468	91.3832	93.3725	92.5643	92.598	92.4541	92.6536	92.4612	93.7293	92.5902	88.474	98.5233	93.8288	92.2152	98.6161	91.4484
PEG-638_lib15979	97.5085	97.4555	88.2465	93.2336	92.4481	88.1894	91.9689	91.8414	94.0269	92.4033	92.4174	92.2529	92.4599	97.4291	93.0447	91.3887	92.4894	93.4453	97.6046	91.7245	93.6086	97.5333	92.3479	91.6532	98.2412	97.6232	91.5179	88.1471	92.4592	92.2832	91.2972	92.0089	91.3002	91.3035	91.2227	92.0228	97.4186	97.6628	97.6291	97.5991	97.6662	91.6218	97.3374	88.3499	92.4856	91.8362	92.9752	92.392	91.5164
PEG-63_lib14826	97.9715	98.0173	88.1953	93.123	92.4187	88.1715	91.8276	91.7969	93.8887	92.3661	92.4476	92.2583	92.374	97.8587	92.8778	91.3765	92.4616	93.2302	99.7481	91.646	93.3212	97.8478	92.331	91.6207	97.7386	99.7004	91.5855	88.0661	92.4901	92.3073	91.2557	91.801	91.2425	91.2339	91.1334	91.8152	99.791	99.7361	98.2379	99.7822	98.2681	91.6616	97.8371	88.2838	92.5399	91.6493	92.7367	92.5	91.5101
PEG-641_lib15982	93.9103	93.8491	88.2644	92.6558	92.2361	88.1522	91.6285	91.6132	94.2336	91.8941	92.2505	91.8895	91.8981	93.7684	92.8185	91.3038	91.9216	93.9031	93.8408	91.5559	93.9986	93.8833	91.9259	91.581	93.8103	93.879	91.5459	88.1276	91.8895	91.9099	91.3515	91.451	91.3696	91.3444	91.3353	91.4751	93.7216	93.8726	93.8742	93.7999	93.8949	91.2603	93.831	88.4707	91.9331	91.3136	92.4848	91.9229	91.5903
PEG-642_lib15983	91.9406	91.83	88.4245	91.737	92.5764	88.44	92.6079	92.5428	91.4221	93.3729	92.6155	93.52	93.5902	91.8776	91.8599	91.4519	93.6044	91.2591	91.9372	99.8906	91.2691	91.803	93.3463	98.8213	91.8431	91.7559	91.605	88.6574	93.5206	93.5076	91.5215	92.6216	91.5372	91.5376	91.424	92.6785	91.8582	91.8838	91.8513	91.8704	91.9137	92.1414	91.9145	88.4564	93.4539	92.323	92.9251	93.5888	91.5053
PEG-643_lib15984	92.8778	92.8403	88.1989	92.8033	94.4399	88.271	91.5555	91.6511	91.8798	92.1088	94.4442	92.2257	92.1551	92.9168	93.3846	91.5002	92.1402	91.8095	92.8636	92.7788	91.8101	92.8377	92.0566	92.7396	92.8079	92.8448	93.3639	88.2249	92.2749	92.1344	91.5684	91.6864	91.6	91.5469	91.5472	91.6431	92.7759	92.8608	92.9673	92.8307	92.9573	91.349	92.8481	88.5176	92.0674	91.4985	98.2041	92.1689	93.2146
PEG-644_lib15985	98.2418	98.208	88.2747	93.1425	92.3802	88.2772	91.9055	91.7922	94.2119	92.251	92.4313	92.3593	92.4763	97.9723	93.0264	91.3735	92.4944	93.2792	98.0405	91.8414	93.3411	97.6964	92.241	91.8229	97.6257	98.0283	91.4606	88.4619	92.4426	92.381	91.3182	92.0211	91.2934	91.3932	91.3074	91.9716	97.9858	98.0389	98.176	98.0668	98.1594	91.5971	97.9182	88.3003	92.6045	91.7911	92.7727	92.5621	91.5416
PEG-647_lib15988	92.5453	92.4775	88.4554	92.2057	92.5261	88.379	93.2976	93.2266	91.963	98.8491	92.3684	99.9068	98.517	92.535	92.0702	91.3309	98.5441	91.6568	92.5453	93.4523	91.6588	92.3552	98.8374	93.4451	92.4482	92.4497	91.3163	88.4591	98.5057	99.9121	91.5211	93.1166	91.4962	91.4955	91.4719	93.1539	92.5251	92.5335	92.355	92.5582	92.4043	93.6897	92.3865	88.5108	98.4808	93.6219	92.2302	98.6196	91.3504
PEG-649_lib15990	93.2117	93.0875	88.3344	93.5605	92.7358	88.2201	91.9104	91.8935	92.7523	92.112	92.7454	92.1947	92.3266	93.1331	96.3831	91.4598	92.32	92.7787	93.0484	92.1274	92.7611	93.033	92.041	92.1182	93.1215	93.001	91.901	88.3756	92.2592	92.1925	91.5654	91.9605	91.5068	91.5488	91.5284	91.9574	93.0863	93.073	93.1623	93.1181	93.2332	91.5068	93.1061	88.5637	92.2728	91.6091	93.6385	92.272	92.031
PEG-64_lib14827	98.1784	98.1326	88.2099	93.018	92.405	88.1551	91.7895	91.7429	94.1068	92.2727	92.4419	92.2384	92.3192	97.8371	92.9264	91.2657	92.3511	93.314	97.9426	91.6732	93.3145	97.7023	92.2425	91.6014	97.547	97.9739	91.5991	88.1138	92.4005	92.2567	91.2037	91.7517	91.2115	91.1722	91.1096	91.8011	97.8755	97.958	98.1891	97.9061	98.1562	91.5401	97.8095	88.2289	92.3827	91.5932	92.7427	92.303	91.3647
PEG-653_lib15994	92.4787	92.5854	88.4638	92.1739	92.2241	88.5716	93.324	93.233	91.9134	98.7296	92.2492	98.8594	98.5769	92.5432	92.0399	91.3821	98.5584	91.5876	92.5658	93.5521	91.6466	92.3318	98.6761	93.5478	92.4818	92.4252	91.4805	88.6254	98.5022	98.8718	91.3969	93.3273	91.4184	91.3709	91.3393	93.3204	92.6081	92.5452	92.5284	92.5906	92.5316	93.7429	92.4924	88.4685	98.44	93.8235	92.2747	98.5763	91.4078
PEG-654_lib15995	92.4227	92.4836	88.4944	92.1605	92.3356	88.764	93.2425	93.2154	91.8325	98.4315	92.1878	98.7547	98.6463	92.5034	92.0452	91.3828	98.6121	91.6684	92.6539	93.3917	91.4974	92.3334	98.4355	93.3583	92.4634	92.3878	91.3269	88.6071	98.3991	98.7594	91.4016	93.2946	91.4145	91.4502	91.3433	93.2884	92.442	92.5942	92.4453	92.6067	92.4711	93.6874	92.5773	88.3857	98.4976	93.8028	92.1072	98.5438	91.3357
PEG-655_lib15996	90.9319	90.859	88.3432	90.475	90.948	88.2936	90.8436	90.7132	91.1458	90.8915	90.8014	91.0948	90.9968	90.7811	90.8372	90.8648	90.9967	91.2732	90.8963	91.042	91.2438	90.8152	90.9017	90.9716	90.7594	90.7045	90.4012	88.6187	90.828	91.1077	91.0729	90.8648	91.0806	91.0485	90.9898	90.858	90.8452	90.8962	90.753	90.874	90.7824	90.6666	90.8397	88.4612	91.0482	90.7018	90.6657	91.0623	90.4611
PEG-657_lib15998	92.2837	92.372	88.4247	92.2757	92.2968	88.3593	93.2791	93.2239	91.6704	99.7743	92.4248	98.859	98.5404	92.2328	92.0396	91.3175	98.531	91.609	92.3615	93.3278	91.8183	92.2849	99.72	93.2243	92.2803	92.3233	91.2768	88.2964	98.424	98.8356	91.3818	93.0897	91.3721	91.3825	91.3164	93.0927	92.215	92.3166	92.2236	92.3318	92.2639	93.7076	92.2516	88.5015	98.3647	93.537	92.2216	98.4435	91.1841
PEG-658_lib15999	93.1286	93.1612	88.1422	98.2215	92.8049	88.0966	91.6699	91.6847	92.2421	92.0894	92.7428	92.1847	92.2021	93.0541	93.4968	91.4548	92.183	92.0941	93.2705	91.5523	92.0088	93.2506	92.0112	91.5816	93.063	93.1012	91.6329	88.1816	92.1329	92.2172	91.3262	91.6897	91.3119	91.2978	91.27	91.7259	93.0457	93.28	93.1284	93.2906	93.1695	91.5473	93.1529	88.4309	92.2734	91.4698	92.7228	92.2251	91.6457
PEG-659_lib16002	93.2818	93.1459	88.3353	93.586	92.6219	88.2657	91.9942	91.988	92.8074	92.1068	92.6272	92.1556	92.125	93.1228	98.3145	91.3527	92.1389	92.7485	93.0899	91.9753	92.7618	93.1053	92.0316	91.9077	93.2005	93.0417	91.8289	88.2744	92.1496	92.1477	91.3576	91.9469	91.3906	91.3756	91.3289	92.0046	93.0354	93.0735	93.1635	93.0886	93.1575	91.5193	93.0886	88.5072	92.1544	91.5135	93.4879	92.1709	91.7292
PEG-65_lib14828	98.4776	98.4966	88.2162	93.0972	92.5095	88.178	91.9622	91.8738	94.0073	92.3287	92.502	92.5354	92.4149	99.5612	92.9825	91.3335	92.4685	93.2251	97.8712	91.8768	93.3258	97.7346	92.2625	91.8285	98.228	97.8398	91.484	88.2147	92.4401	92.5301	91.486	92.0334	91.4862	91.4417	91.4456	92.0309	97.8641	97.9058	97.9807	97.8642	98.0204	91.6812	97.8267	88.3131	92.4601	91.7604	92.8806	92.4329	91.4416
PEG-660_lib16003	91.2877	91.2208	88.3916	91.2249	91.8269	88.2909	91.0221	90.9922	91.2618	91.3747	91.8163	91.3907	91.3447	91.2224	91.293	96.3847	91.3603	91.207	91.2598	91.336	91.2512	91.2304	91.2672	91.3045	91.239	91.2603	91.0261	88.3418	91.4165	91.3698	96.3973	90.9068	96.3773	96.3903	96.3518	90.8992	91.2198	91.2561	91.2781	91.2864	91.2651	91.0042	91.251	88.4556	91.358	91.0182	91.5606	91.3582	91.0948
PEG-662_lib16269	92.806	92.791	88.2943	92.8068	94.5337	88.2077	91.5923	91.6041	91.8735	92.1052	94.5282	92.135	92.0304	92.6257	93.4061	91.4607	92.0559	91.7386	92.7002	92.3769	91.747	92.6991	92.0403	92.2873	92.5696	92.7232	93.4875	88.2229	92.1372	92.1305	91.5314	91.4996	91.5533	91.5417	91.5282	91.5255	92.6815	92.7388	92.7525	92.6711	92.7631	91.3126	92.7328	88.4455	92.024	91.4783	97.0867	92.0997	93.3215
PEG-663_lib16270	88.2899	88.2884	87.176	88.4505	88.4973	87.1647	88.2383	88.1985	88.4442	88.425	88.5517	88.4408	88.3327	88.3092	88.3413	88.5338	88.3769	88.3958	88.2959	88.3552	88.4161	88.2376	88.3842	88.3174	88.3143	88.2974	88.5023	87.1479	88.5255	88.4101	88.5192	88.1853	88.4749	88.4551	88.4267	88.1463	88.2617	88.3247	88.3689	88.3165	88.3979	88.3225	88.229	93.6805	88.325	88.2577	88.4266	88.3278	88.6853
PEG-664_lib16271	92.7702	92.6554	88.2956	92.8575	94.6787	88.1978	91.5854	91.596	91.8659	92.1106	94.6595	92.1498	92.0782	92.6252	93.4238	91.4514	92.0701	91.6956	92.6799	92.3786	91.7856	92.692	92.0408	92.3201	92.6279	92.6441	93.5105	88.1692	92.1618	92.1156	91.5934	91.5196	91.5686	91.5303	91.4973	91.5107	92.6249	92.709	92.7182	92.6256	92.7308	91.3298	92.6932	88.4985	92.1074	91.4133	97.306	92.0856	93.4312
PEG-665_lib16272	93.3405	93.3505	88.2788	92.2659	91.7455	88.1726	91.452	91.5116	95.2294	91.9074	91.7029	91.618	91.6953	93.2758	92.6376	91.3364	91.7287	99.2451	93.3473	91.1735	99.8494	93.3216	91.8986	91.1882	93.3704	93.343	91.0864	88.197	91.6334	91.5502	91.2036	91.4515	91.1931	91.1991	91.1856	91.4695	93.2488	93.3221	93.363	93.3733	93.3616	91.2214	93.2895	88.3787	91.6294	91.2158	92.006	91.6231	91.1546
PEG-666_lib16273	90.8249	90.8046	88.3217	90.4654	90.9389	88.3015	90.7865	90.7064	91.1113	90.9306	90.748	91.0708	90.9908	90.8041	90.8153	90.8039	90.9737	91.2195	90.8497	91.0416	91.2597	90.7848	90.8724	90.9083	90.8112	90.71	90.3426	88.5565	90.8621	91.0596	91.0078	90.8524	91.0175	91.0362	90.9226	90.8125	90.7797	90.8766	90.7389	90.8535	90.7436	90.6701	90.7741	88.4668	91.0305	90.7266	90.6371	91.0356	90.4371
PEG-667_lib16274	91.1841	91.2176	88.038	91.5145	91.9886	87.9002	90.6757	90.7173	90.8538	90.9979	92.0104	91.0459	90.9508	91.0743	91.381	90.8317	91.0026	90.7912	90.9619	91.2226	90.7639	91.0903	90.977	91.2207	91.115	91.1168	95.0385	87.8163	91.0744	91.0448	90.9302	90.5454	90.9618	90.9179	90.8814	90.5693	91.0573	91.0996	91.0891	91.022	91.1369	90.4788	91.1234	88.5215	90.9954	90.4329	92.3259	90.9688	94.9651
PEG-669_lib16276	92.1141	92.1285	88.6229	92.0789	93.5215	88.5482	92.9098	92.9923	91.7779	94.354	93.2471	94.4723	94.3038	92.0444	92.0805	91.9467	94.3174	91.66	91.9991	94.3709	91.7079	92.0318	94.3233	94.1735	91.9377	91.9644	91.8115	88.5502	94.3962	94.4223	92.0857	92.7723	92.0856	92.1573	92.0394	92.7589	91.941	92.005	91.9715	91.9849	92.0413	92.6768	92.0473	88.7197	94.2344	92.5162	92.8387	94.3572	91.8313
PEG-66_lib14829	91.2971	91.2111	88.317	91.2205	91.7421	88.2545	91.0417	90.9544	91.1623	91.3064	91.7645	91.4272	91.4336	91.3312	91.3384	98.2746	91.46	91.1212	91.2774	91.4477	91.2357	91.2618	91.2732	91.4699	91.2455	91.2717	91.0763	88.2586	91.5093	91.4045	98.2936	91.058	98.292	98.2656	98.2319	91.053	91.2729	91.2693	91.3676	91.2654	91.4125	91.0228	91.255	88.5402	91.3211	91.0755	91.6303	91.3146	91.0332
PEG-671_lib16278	92.4232	92.4583	88.4442	92.1748	92.481	88.3866	93.2462	93.1992	91.8443	98.8241	92.3523	99.8745	98.478	92.4941	92.0739	91.3237	98.4911	91.6391	92.5314	93.4843	91.6272	92.3215	98.8263	93.3979	92.4899	92.4511	91.2733	88.4287	98.4077	99.8818	91.5317	93.1435	91.4758	91.4683	91.4473	93.1458	92.4731	92.5335	92.3527	92.5048	92.3346	93.6495	92.3295	88.4978	98.4319	93.5782	92.1833	98.5774	91.3089
PEG-674_lib16281	93.0715	93.0473	88.2493	93.4774	92.5851	88.2641	91.9714	91.994	92.7086	92.005	92.4839	92.0718	92.1164	93.0101	98.8208	91.3728	92.0903	92.6746	92.9796	91.9243	92.7284	92.9925	92.0122	91.8844	92.9497	92.9625	91.7228	88.1998	92.1357	92.0443	91.4291	91.9984	91.3859	91.3497	91.3283	92.0133	92.944	92.9696	92.9608	92.9587	93.0027	91.4694	93.0373	88.5239	92.0733	91.4756	93.4526	92.0623	91.6932
PEG-675_lib16282	91.3109	91.2489	88.3022	91.2303	91.925	88.203	90.9967	90.952	91.3353	91.3405	91.7176	91.7153	91.3118	91.3105	91.1981	96.1972	91.3073	91.1568	91.28	91.3971	91.2274	91.2423	91.2599	91.4263	91.3343	91.2199	90.9849	88.3293	91.3334	91.7154	96.3316	90.9253	96.3371	96.2923	96.2373	90.8934	91.2674	91.3404	91.2237	91.3005	91.2324	90.9593	91.2768	88.4813	91.4162	90.9807	91.3705	91.4134	91.0111
PEG-676_lib16283	93.1932	93.0302	88.2094	93.5543	92.6024	88.2306	91.8545	91.8023	92.6574	92.0329	92.6385	92.0987	92.1342	92.9994	96.3735	91.4302	92.118	92.6926	93.0998	92.0018	92.7631	92.9585	91.9566	91.9989	93.0692	92.8788	91.8835	88.3632	92.1266	92.1056	91.5107	91.9489	91.5246	91.5243	91.4775	91.9279	93.0523	93.0866	93.0469	93.0743	93.0695	91.4666	93.0189	88.4355	92.2135	91.4615	93.5758	92.2517	92.011
PEG-677_lib16284	93.1481	93.0882	88.1434	98.1696	92.735	88.0989	91.6372	91.6709	92.1652	92.1702	92.6701	92.2089	92.2446	93.0461	93.4416	91.3507	92.2206	92.0894	93.1184	91.6387	92.1093	93.1518	92.1779	91.5586	93.0905	93.0199	91.5806	88.2479	92.223	92.1871	91.3027	91.6647	91.2318	91.2539	91.2337	91.648	92.9523	93.1052	93.0499	93.0824	93.0709	91.4081	93.1732	88.4422	92.2104	91.477	92.6304	92.1869	91.6064
PEG-678_lib16285	93.2739	93.2004	88.1082	98.5479	92.8106	88.2674	91.7466	91.7115	92.1757	92.2489	92.6933	92.3282	92.4653	93.2424	93.5373	91.2944	92.4711	92.0521	93.3248	91.9122	92.0376	93.1341	92.189	91.8821	93.059	93.1419	91.7997	88.2007	92.4456	92.3271	91.3938	91.8853	91.3899	91.371	91.3653	91.8549	93.2281	93.2865	93.2015	93.2468	93.2771	91.508	93.277	88.4182	92.489	91.6226	93.0151	92.5293	91.636
PEG-679_lib16286	92.6819	92.6827	88.298	92.8168	94.6038	88.2955	91.6197	91.6599	91.9237	92.1483	94.599	92.0975	92.1956	92.7566	93.4109	91.5211	92.2446	91.7456	92.75	92.4962	91.7462	92.6079	92.0393	92.4349	92.6705	92.6517	93.5059	88.2264	92.3028	92.1336	91.4897	91.6684	91.492	91.551	91.444	91.6865	92.7161	92.7448	92.7718	92.7237	92.7351	91.3734	92.6992	88.4897	92.2042	91.5528	97.2895	92.1897	93.4039
PEG-67_lib14830	92.4649	92.4519	88.3438	92.605	99.8736	88.3963	91.6423	91.6927	91.9171	92.3585	98.5857	92.4378	92.233	92.3108	92.4695	91.7584	92.2228	91.817	92.3988	92.4264	91.899	92.3872	92.2858	92.4455	92.3474	92.3477	92.4753	88.3052	92.2539	92.4844	91.8417	91.7268	91.8583	91.8296	91.7823	91.6433	92.4019	92.4025	92.3412	92.3902	92.3565	91.4988	92.4217	88.5035	92.3854	91.3975	94.3701	92.3876	92.4353
PEG-680_lib16287	92.8551	92.8834	88.1795	92.8043	94.394	88.3067	91.5146	91.575	91.8762	92.104	94.3293	92.137	92.0872	92.7233	93.3946	91.5246	92.0448	91.7886	92.8215	92.2874	91.8328	92.816	92.0921	92.2894	92.7226	92.8213	93.1698	88.2134	92.1219	92.1316	91.4767	91.5424	91.4521	91.487	91.4289	91.5951	92.7276	92.8291	92.7756	92.8086	92.7794	91.3089	92.8713	88.4452	92.2519	91.4752	96.9491	92.0715	93.0641
PEG-682_lib16289	92.2867	92.3407	88.3811	92.2861	92.2558	88.3291	93.3084	93.2231	91.6131	99.7563	92.4061	98.8421	98.5074	92.2612	92.014	91.204	98.5014	91.545	92.3002	93.3074	91.7695	92.2351	99.7074	93.1883	92.2881	92.2876	91.2179	88.2755	98.36	98.8406	91.3823	93.0625	91.3388	91.3368	91.2639	93.0785	92.1568	92.2611	92.1819	92.3219	92.2178	93.6662	92.24	88.4376	98.3618	93.5515	92.2097	98.4203	91.1591
PEG-683_lib16290	92.8811	92.7859	88.2094	92.6708	94.365	88.2173	91.5404	91.5193	91.83	91.9837	94.2344	92.2458	92.088	92.6825	93.3813	91.3651	92.0974	91.7153	92.7153	92.8725	91.6796	92.7298	91.9251	92.9085	92.6535	92.66	93.0884	88.3137	92.1407	92.2597	91.6973	91.6396	91.6699	91.683	91.6173	91.5815	92.6678	92.7217	92.6477	92.7614	92.7002	91.2084	92.7749	88.3904	92.0755	91.3423	98.0615	92.1196	93.1765
PEG-684_lib16291	98.4441	98.4063	88.2426	93.092	92.4651	88.1693	91.9547	91.8174	93.9746	92.3005	92.4376	92.4734	92.5208	99.8016	93.0286	91.3406	92.5402	93.1673	97.8763	91.905	93.2468	97.5905	92.2953	91.8576	98.156	97.8528	91.5817	88.1886	92.5131	92.4621	91.3872	92.0142	91.4087	91.3976	91.3015	92.021	97.8338	97.901	97.9737	97.8666	98.0021	91.661	97.66	88.2335	92.6145	91.7486	92.8748	92.5946	91.4971
PEG-688_lib16295	88.2767	88.3043	98.8522	88.2506	88.4156	97.7801	88.2615	88.1798	88.3498	88.3516	88.2895	88.4158	88.6297	88.4352	88.2165	88.293	88.601	88.2097	88.5144	88.94	88.1715	88.1749	88.2155	88.5734	88.6007	88.3067	88.2344	98.7681	88.5635	88.4737	88.2579	88.4336	88.2797	88.2631	88.2471	88.4806	88.7927	88.5424	88.3677	88.5223	88.4343	88.325	88.3719	87.0923	89.0319	88.6801	88.1867	88.834	88.2753
PEG-689_lib16296	92.493	92.4517	88.4353	92.1292	92.5083	88.3764	93.3035	93.2391	91.9094	98.8587	92.3479	99.8853	98.5436	92.4846	92.0558	91.3396	98.5373	91.6159	92.4694	93.506	91.6581	92.323	98.8347	93.376	92.4885	92.3908	91.2982	88.3876	98.4906	99.8991	91.4731	93.1434	91.4495	91.4916	91.4595	93.1801	92.5141	92.5052	92.3292	92.5261	92.3569	93.6537	92.371	88.5134	98.4131	93.5683	92.1832	98.5686	91.2999
PEG-68_lib14831	92.4349	92.4974	88.5237	92.1445	92.2964	88.5564	93.2763	93.2261	91.8963	98.7213	92.2313	98.8555	98.5284	92.4794	92.0747	91.4153	98.5309	91.5524	92.5256	93.5225	91.5009	92.3353	98.6902	93.3947	92.3654	92.3809	91.3373	88.688	98.4598	98.8624	91.4068	93.2607	91.3957	91.3751	91.3979	93.2767	92.4884	92.5346	92.3331	92.5491	92.4043	93.7469	92.463	88.4522	98.3515	93.6764	92.1465	98.5692	91.4056
PEG-690_lib16297	91.2231	91.2254	88.2857	91.2934	91.8958	88.1607	90.9072	90.9748	91.0993	91.3305	91.7225	91.4082	91.2659	91.1248	91.3163	99.5992	91.2121	91.1858	91.1882	91.2747	91.2892	91.183	91.2968	91.2561	91.145	91.1507	90.9732	88.2427	91.2569	91.4162	99.4528	90.8831	99.452	99.4331	99.4291	90.8207	91.0654	91.1466	91.2798	91.1077	91.2723	90.9237	91.1714	88.5006	91.2581	90.8969	91.466	91.2575	91.0415
PEG-691_lib16298	88.2621	88.251	98.816	88.1355	88.4008	97.8601	88.2401	88.2205	88.2345	88.479	88.3682	88.4436	88.3809	88.2082	88.3137	88.3855	88.3839	88.2169	88.2276	88.3818	88.1972	88.2338	88.3456	88.3866	88.2352	88.2657	88.0715	99.0181	88.5155	88.4834	88.3761	88.2417	88.3436	88.3001	88.3336	88.2834	88.3016	88.2466	88.3234	88.3156	88.2864	88.471	88.2245	87.1313	88.4056	88.4955	88.2824	88.4445	88.1783
PEG-692_lib16299	92.7781	92.804	88.2431	92.8636	94.3076	88.1297	91.5334	91.5947	91.8754	92.2199	94.2697	92.0565	92.1931	92.9555	93.4041	91.493	92.1755	91.6618	92.8249	92.8857	91.9466	92.7429	92.1189	92.805	92.8754	92.7533	93.2522	88.1129	92.182	91.9951	91.4436	91.6952	91.4219	91.4372	91.3474	91.6689	92.7267	92.8682	92.8965	92.8146	92.9308	91.2916	92.8282	88.4097	92.0955	91.3881	98.162	92.1598	93.1876
PEG-693_lib16300	93.2987	93.1941	88.0804	98.3311	92.7636	88.1255	91.7554	91.7402	92.2206	92.2864	92.7508	92.2361	92.2982	93.1301	93.4991	91.4	92.2669	91.9664	93.1815	91.8808	92.0918	93.2193	92.2234	91.8077	93.0726	93.2011	91.6983	88.2199	92.2897	92.2182	91.2423	91.8354	91.2493	91.3043	91.1933	91.8235	93.1638	93.2039	93.1801	93.1783	93.215	91.5318	93.134	88.5099	92.2235	91.5776	92.8381	92.2285	91.6252
PEG-694_lib16301	92.3616	92.4868	88.3862	92.2042	92.3477	88.7774	93.233	93.1828	91.8594	98.5799	92.1859	98.7672	98.6022	92.4964	92.1242	91.3881	98.6211	91.5866	92.6199	93.4416	91.5305	92.3246	98.556	93.4112	92.4509	92.3466	91.3962	88.6396	98.5312	98.7684	91.3888	93.2447	91.3775	91.3683	91.3382	93.3246	92.4844	92.5761	92.4206	92.6024	92.4226	93.7077	92.5473	88.4015	98.5084	93.7796	92.1652	98.5567	91.3342
PEG-695_lib16302	91.1846	91.2032	88.3054	91.3183	91.8521	88.1654	90.942	91.0165	91.0611	91.349	91.7248	91.4479	91.3042	91.1833	91.3539	99.5859	91.2228	91.1473	91.1688	91.2422	91.2887	91.2122	91.2929	91.2822	91.1495	91.1311	91.0388	88.2248	91.2416	91.4206	99.4859	90.8517	99.4729	99.4529	99.4339	90.8663	91.0452	91.1475	91.3262	91.1255	91.299	90.9869	91.1862	88.4031	91.2484	90.8729	91.4928	91.2614	91.0628
PEG-696_lib16303	92.5292	92.4904	88.1754	93.4155	93.7221	88.0666	91.6799	91.5854	91.7864	92.0245	93.503	92.0369	92.1004	92.4155	93.0108	91.5121	92.0238	91.6416	92.5267	92.8087	91.7381	92.5265	91.9759	92.7197	92.3625	92.4034	92.5696	88.0895	92.0499	92.0686	91.4324	91.604	91.4321	91.4506	91.3637	91.579	92.278	92.5217	92.4509	92.4859	92.4898	91.3005	92.481	88.3923	92.0431	91.3245	94.3761	92.1495	92.4249
PEG-697_lib16304	93.2993	93.2999	88.2769	92.1484	91.7895	88.1965	91.4526	91.4929	95.2463	91.833	91.7044	91.6179	91.6422	93.2564	92.6718	91.3097	91.6416	99.2781	93.3111	91.1482	99.8361	93.3017	91.7414	91.1574	93.4152	93.3113	91.1187	88.1163	91.6954	91.6106	91.1423	91.4337	91.219	91.2039	91.15	91.4381	93.2507	93.373	93.3456	93.287	93.3604	91.1845	93.2312	88.3635	91.6572	91.2212	91.9755	91.6881	91.1025
PEG-698_lib16305	92.9014	92.9092	88.2266	92.8073	94.4414	88.2933	91.5685	91.5918	91.908	92.1636	94.2959	92.0603	92.0537	92.736	93.4672	91.5351	92.015	91.7571	92.9365	92.3222	91.7594	92.8595	92.0672	92.2632	92.7302	92.8057	93.1743	88.1929	92.1323	92.1112	91.4662	91.5855	91.5024	91.4589	91.433	91.5977	92.835	92.9765	92.7875	92.9776	92.8011	91.3283	92.8746	88.4691	92.2717	91.4674	97.0237	92.0135	93.0928
PEG-699_lib16306	92.8368	92.916	88.1741	92.7942	94.4154	88.3322	91.5835	91.6632	91.9165	92.1622	94.3246	92.1108	92.0672	92.7661	93.4694	91.5022	92.0575	91.7524	92.9826	92.324	91.8008	92.8773	92.1241	92.3253	92.727	92.8621	93.1607	88.183	92.1487	92.1607	91.4708	91.5646	91.414	91.4777	91.4072	91.6283	92.8813	93.0135	92.7704	92.9551	92.8365	91.3847	92.84	88.4294	92.249	91.4525	96.9769	92.056	93.0562
PEG-69_lib14832	92.7841	92.7744	88.2475	92.7243	94.4325	88.2371	91.5647	91.5698	91.9024	92.0646	94.3111	92.0645	92.0107	92.7733	93.4526	91.5098	91.9733	91.7305	92.7669	92.3458	91.7443	92.7616	92.0169	92.3193	92.7694	92.7248	93.2418	88.26	92.0897	92.0766	91.4808	91.4496	91.4756	91.4677	91.4153	91.4868	92.7484	92.7934	92.7328	92.7411	92.7484	91.2917	92.7673	88.4196	92.0438	91.2958	97.0104	92.0561	93.0804
PEG-6_lib14762	98.3338	98.3799	88.2592	93.1319	92.4471	88.2286	91.9026	91.8353	94.1333	92.3071	92.4164	92.2745	92.3761	98.1637	93.061	91.3119	92.3977	93.332	97.98	91.7657	93.3836	97.8223	92.2643	91.6648	97.5878	97.98	91.507	88.2047	92.4808	92.2888	91.373	91.9062	91.3516	91.3646	91.2762	91.8776	97.8811	97.9931	98.1804	97.9813	98.1759	91.7126	97.8742	88.386	92.3864	91.6564	92.8395	92.3629	91.5012
PEG-700_lib16307	90.7667	90.8055	88.251	90.6072	90.9193	88.4633	90.7934	90.6551	91.0789	90.9362	90.6633	91.0202	90.9607	90.7278	90.7975	90.879	90.9105	91.2782	90.8259	90.9534	91.2005	90.757	90.9236	90.7789	90.6949	90.6342	90.3097	88.5864	90.8747	91.0485	91.0448	90.8472	91.0293	91.0512	91.0084	90.7546	90.7954	90.7604	90.6581	90.8271	90.6849	90.539	90.7874	88.458	91.1035	90.8066	90.6121	91.0449	90.4053
PEG-701_lib16308	92.5256	92.4598	88.4384	92.0344	92.3102	88.2968	93.2066	93.2213	91.7623	98.836	92.2999	98.9099	98.5625	92.4213	91.9729	91.3308	98.587	91.5219	92.3078	93.4523	91.5574	92.2946	98.8257	93.4496	92.3229	92.3319	91.2587	88.4603	98.4168	98.9235	91.5526	93.1434	91.5063	91.5025	91.4963	93.1819	92.3809	92.3459	92.3988	92.3461	92.4453	93.6608	92.2548	88.4304	98.3492	93.7152	92.1786	98.5795	91.3244
PEG-704_lib16501	98.5115	98.4296	88.2151	93.0808	92.4667	88.2073	91.9853	91.8658	94.0313	92.3653	92.4511	92.4866	92.5809	99.8532	93.0322	91.3145	92.595	93.2448	97.9101	91.8648	93.2526	97.6761	92.3212	91.8459	98.262	97.8964	91.5873	88.176	92.5807	92.5034	91.3851	92.0619	91.3775	91.3469	91.3153	92.0819	97.8852	97.9446	98.047	97.9232	98.0455	91.6774	97.7167	88.2932	92.6424	91.8435	93.0012	92.6694	91.5061
PEG-705_lib16502	92.7179	92.6347	88.3156	93.8292	94.0675	88.1762	91.8066	91.7748	91.9668	92.2281	94.0116	92.2699	92.2707	92.5223	93.0269	91.7039	92.2547	91.809	92.6109	92.5181	91.8229	92.6015	92.1643	92.4416	92.583	92.5626	92.6662	88.2277	92.4024	92.2965	91.7376	91.7235	91.7292	91.7465	91.6412	91.7482	92.5772	92.585	92.6549	92.5706	92.7163	91.42	92.6045	88.5039	92.2892	91.5154	93.833	92.2709	92.5824
PEG-706_lib16503	88.4736	88.5022	98.6586	88.3445	88.3992	97.6427	88.4432	88.2942	88.3057	88.496	88.4351	88.573	88.6348	88.3359	88.3456	88.3345	88.6707	88.2581	88.4015	88.7276	88.2984	88.2363	88.4623	88.5924	88.3199	88.2979	88.3428	98.5216	88.4038	88.5646	88.457	88.5683	88.3894	88.44	88.3995	88.6254	88.3481	88.4074	88.2535	88.4423	88.3029	88.4185	88.4467	87.1727	88.8001	88.6958	88.204	88.6877	88.2233
PEG-707_lib16504	92.1244	92.0543	88.4885	92.1133	93.376	88.4597	93.0484	93.085	91.8432	94.3097	93.3403	94.3332	94.2877	92.1462	92.1151	91.9532	94.2871	91.7005	92.2058	94.2999	91.7256	92.0427	94.2396	94.2809	92.1876	92.1214	91.9211	88.3642	94.3166	94.3552	91.865	92.839	91.8474	91.8445	91.8141	92.8404	92.1569	92.1901	92.1663	92.1671	92.1459	92.746	92.017	88.6982	94.2903	92.6758	92.8249	94.3172	91.9174
PEG-709_lib16004	98.4609	98.4198	88.2132	93.0108	92.4837	88.2158	91.9711	91.8439	94.0181	92.3485	92.4319	92.4875	92.5777	99.7875	92.9764	91.3001	92.5621	93.179	97.8873	91.84	93.2417	97.718	92.3049	91.8573	98.1859	97.9261	91.5996	88.1094	92.5355	92.4968	91.4094	92.0615	91.3943	91.3984	91.3218	92.0479	97.893	97.9388	98.039	97.8728	98.0426	91.6763	97.612	88.2913	92.641	91.8295	92.9893	92.6459	91.4649
PEG-70_lib14833	98.1458	98.1309	88.2625	93.0246	92.4589	88.205	91.7731	91.7504	94.0583	92.3951	92.4811	92.4081	92.3667	97.9593	92.9177	91.4086	92.3811	93.318	98.2233	91.6639	93.3615	97.812	92.2756	91.6936	97.6513	98.1796	91.4928	88.1802	92.4929	92.4056	91.2822	91.8641	91.3012	91.2347	91.2306	91.8932	98.1993	98.2044	99.6615	98.2322	99.6649	91.6792	97.9967	88.2608	92.5296	91.7453	92.7932	92.4312	91.4097
PEG-710_lib16005	98.7038	98.6015	88.2906	93.2057	92.4461	88.2425	92.0185	91.8879	94.0821	92.4331	92.5958	92.4842	92.5643	98.3831	93.0197	91.3546	92.5789	93.3483	98.0402	91.8904	93.3758	97.799	92.4279	91.9025	97.7601	98.0727	91.5058	88.3383	92.5764	92.4957	91.4593	92.1015	91.434	91.3566	91.3743	92.1195	98.0486	98.1137	98.2491	98.1234	98.2628	91.7126	97.9715	88.3804	92.544	91.7891	92.9538	92.5082	91.5311
PEG-712_lib16007	98.0486	98.0677	88.2453	93.038	92.5258	88.2222	91.8742	91.799	93.9666	92.3667	92.3144	92.5507	92.551	97.9582	92.9454	91.3241	92.5894	93.3077	99.7552	92.0253	93.2525	97.9342	92.235	91.8939	97.6672	99.7412	91.5312	88.3779	92.5799	92.5283	91.3519	91.9694	91.3535	91.3312	91.2361	92.0014	99.8595	99.7883	98.1586	99.7909	98.1425	91.6982	97.9547	88.3378	92.7178	91.7056	92.688	92.6539	91.5536
PEG-713_lib16008	92.4368	92.3745	88.4605	92.2975	92.2904	88.3761	93.311	93.2335	91.7012	99.7532	92.4237	98.8353	98.4956	92.2716	92.0467	91.3343	98.5123	91.708	92.4195	93.3008	91.8168	92.3786	99.7312	93.1582	92.2787	92.3393	91.2479	88.3584	98.3806	98.8574	91.3974	93.0741	91.3599	91.4015	91.3619	93.1227	92.2655	92.4304	92.2769	92.4029	92.3821	93.7063	92.3774	88.4835	98.3522	93.5427	92.2671	98.3856	91.2455
PEG-714_lib16009	92.8836	92.9092	88.2055	92.919	94.3939	88.3128	91.6626	91.6211	91.962	92.2843	94.3773	92.1315	92.1567	92.9427	93.4427	91.4363	92.0968	91.7927	92.9132	92.4275	92.0141	92.8136	92.2323	92.3081	92.8586	92.8085	93.3567	88.218	92.1572	92.1236	91.4424	91.8112	91.4502	91.4179	91.3909	91.7408	92.7678	92.941	92.8408	92.9118	92.7974	91.3466	92.9101	88.5024	92.3067	91.4553	97.1545	92.1837	93.2717
PEG-715_lib16010	93.2654	93.3361	88.2336	92.1707	91.8736	88.2006	91.4627	91.5532	95.1075	91.8037	91.7555	91.669	91.6034	93.2889	92.7482	91.2462	91.6415	99.0309	93.2256	91.3001	99.1306	93.2626	91.8084	91.2293	93.3437	93.3098	91.0906	88.1645	91.6401	91.6899	91.4123	91.4926	91.3875	91.4109	91.3753	91.5599	93.058	93.2651	93.2416	93.1986	93.2824	91.1855	93.2223	88.3926	91.5341	91.1507	91.8942	91.628	91.071
PEG-716_lib16011	93.3065	93.3188	88.3163	92.2745	91.7883	88.2264	91.4931	91.5659	95.1671	91.8729	91.7296	91.563	91.6237	93.2316	92.6889	91.2856	91.726	99.2445	93.208	91.1558	99.8736	93.3032	91.8642	91.1767	93.3244	93.3303	91.0913	88.1401	91.6553	91.5823	91.2039	91.4461	91.2088	91.2197	91.1574	91.4555	93.1754	93.2776	93.388	93.3009	93.3764	91.1669	93.2461	88.427	91.6192	91.1814	91.9862	91.571	91.0971
PEG-717_lib16012	93.2113	93.2292	88.0532	99.585	92.7201	88.1003	91.6405	91.6804	92.2877	92.2437	92.6802	92.2034	92.2267	93.1699	93.5203	91.428	92.2694	92.1081	93.2617	91.688	92.2469	93.1725	92.1379	91.6019	93.1303	93.209	91.7966	88.1231	92.2432	92.1871	91.3203	91.7145	91.2791	91.2888	91.2155	91.7384	93.101	93.2979	93.2038	93.2786	93.2497	91.447	93.21	88.3892	92.275	91.4673	92.9525	92.2972	91.7428
PEG-718_lib16013	92.0685	92.0459	88.2666	91.6154	91.7045	88.4337	97.2326	96.9015	91.7201	93.1098	91.6555	93.2625	93.4481	91.9931	91.9499	90.9618	93.4668	91.5163	92.0317	92.6607	91.5726	91.812	93.0856	92.5694	92.0868	91.9034	90.9156	88.4981	93.4299	93.2965	90.9895	98.214	90.9134	90.9617	90.8996	98.2392	92.0112	92.0737	91.9906	92.0139	92.0098	92.6807	92.0877	88.1811	93.4314	92.7866	91.6174	93.4266	90.9259
PEG-719_lib16014	91.9869	91.9603	88.304	91.7011	91.8078	88.2205	98.989	97.9671	91.6466	93.2567	91.7174	93.2729	93.2094	91.9715	91.9667	90.9675	93.2426	91.5079	91.8774	92.5263	91.5685	91.8315	93.1712	92.505	91.9322	91.8952	90.9036	88.25	93.2954	93.2585	90.9397	97.0935	90.931	91.0211	90.9368	97.1097	91.8693	91.9195	91.8854	91.8723	91.9558	92.6689	91.8562	88.1802	93.2837	92.6927	91.7137	93.231	90.9586
PEG-71_lib14834	98.3435	98.3631	88.1428	92.993	92.2809	88.0574	91.7984	91.7187	93.8872	92.2166	92.3647	92.3685	92.4171	99.7009	92.8658	91.2556	92.4689	93.1131	97.7497	91.7563	93.2229	97.6744	92.1664	91.7329	98.097	97.7787	91.5182	88.1205	92.4389	92.3546	91.324	91.9052	91.3058	91.2812	91.2373	91.9237	97.7197	97.7749	97.9528	97.7026	97.9727	91.5781	97.5685	88.2447	92.5453	91.7572	92.816	92.4629	91.4053
PEG-720_lib16015	92.0929	92.0716	88.4707	92.0992	93.3396	88.4758	93.0708	93.1099	91.7782	94.339	93.3131	94.3208	94.2925	92.1742	92.1271	91.9413	94.2811	91.6549	92.2108	94.3411	91.678	92.0215	94.2499	94.3117	92.1541	92.077	91.9565	88.4698	94.3065	94.2996	91.8658	92.8427	91.8181	91.8124	91.7723	92.8701	92.1755	92.2014	92.184	92.1817	92.178	92.7182	92.0449	88.7373	94.3187	92.7083	92.8753	94.3172	91.9131
PEG-722_lib16017	98.2684	98.2054	88.2055	93.13	92.5413	88.3277	91.9594	91.8055	94.2287	92.2936	92.5237	92.4484	92.5565	97.991	93.0139	91.3511	92.591	93.3152	98.0424	91.9453	93.3316	97.6843	92.2623	91.9147	97.6181	98.0722	91.4594	88.485	92.5539	92.4614	91.3314	92.0652	91.342	91.3551	91.2488	92.0511	97.9844	98.0571	98.2239	98.063	98.1868	91.6145	97.9091	88.2986	92.6712	91.8759	92.9443	92.6531	91.5861
PEG-723_lib16018	98.2788	98.1885	88.2635	93.0971	92.5179	88.2984	91.9642	91.7667	94.2229	92.2838	92.558	92.4541	92.5822	97.9597	93.0329	91.3778	92.6054	93.3144	98.0409	91.945	93.3739	97.713	92.2543	91.8729	97.6398	98.0628	91.4547	88.5007	92.5489	92.5009	91.3749	92.057	91.3529	91.3589	91.3007	92.0932	97.9959	98.0358	98.204	98.0343	98.2044	91.6496	97.9088	88.3166	92.6731	91.8827	92.894	92.6438	91.5557
PEG-724_lib16019	99.5444	99.4346	88.2755	93.0941	92.508	88.1151	91.9548	91.855	93.9983	92.3896	92.4866	92.4696	92.5142	98.7137	93.0867	91.2745	92.5012	93.3085	97.8198	91.835	93.3482	97.7159	92.4411	91.7749	97.9457	97.9217	91.4496	88.2602	92.4961	92.4067	91.4721	92.0795	91.455	91.4757	91.3691	92.0804	97.7344	97.8643	97.8551	97.8404	97.9082	91.7131	97.8132	88.3345	92.5691	91.6895	92.7222	92.5852	91.618
PEG-725_lib16020	92.07	92.0685	88.4987	92.0827	93.384	88.5149	93.0678	93.0981	91.858	94.3518	93.3476	94.3487	94.2849	92.1677	92.0991	91.9881	94.2802	91.6772	92.1855	94.2871	91.699	92.0255	94.2784	94.3363	92.2005	92.0871	91.9537	88.4435	94.3273	94.3335	91.8589	92.8361	91.8602	91.8548	91.8092	92.8133	92.1839	92.1996	92.2163	92.1645	92.1539	92.7361	92.0545	88.709	94.2656	92.6918	92.8341	94.2899	91.9261
PEG-726_lib16021	93.0341	92.9309	88.2257	92.3759	91.9859	88.1416	92.9398	92.9276	92.1661	92.5435	91.894	92.5759	92.5744	92.9616	93.6201	90.9726	92.5706	91.9008	92.9787	91.825	91.9159	92.8425	92.5174	91.8264	93.0804	92.8984	91.2191	88.2376	92.486	92.594	91.1674	92.9896	91.1265	91.1015	91.0342	93.0177	92.9253	92.9501	92.9053	92.9407	92.939	92.1274	92.9027	88.2368	92.5195	92.1434	92.3443	92.5411	91.2131
PEG-727_lib16022	93.2022	93.1872	88.1586	98.3714	92.8594	88.0656	91.6618	91.7124	92.2588	92.269	92.65	92.183	92.1879	93.082	93.5308	91.407	92.214	92.2824	93.2565	91.6549	92.3123	93.1767	92.2245	91.6704	93.1157	93.1056	91.6878	88.126	92.2651	92.1904	91.3341	91.7427	91.3385	91.3597	91.3245	91.7685	93.0345	93.2365	93.0881	93.1843	93.1499	91.5217	93.1382	88.4823	92.1987	91.3903	92.7903	92.3076	91.6357
PEG-72_lib14835	98.0427	98.2447	88.2251	93.0673	92.2801	88.3201	91.896	91.7355	93.9261	92.2603	92.3422	92.2426	92.6423	98.2961	93.0006	91.2663	92.5944	93.1147	97.7991	91.9692	93.1776	97.6068	92.1788	91.8493	97.5707	97.7846	91.4753	88.4214	92.4836	92.2248	91.2934	92.002	91.2773	91.2953	91.2358	91.9682	97.6084	97.7305	97.7849	97.8383	97.8083	91.6642	97.6443	88.2168	92.5461	91.8406	92.9558	92.5585	91.5233
PEG-732_lib16027	92.4947	92.4879	88.4812	92.1669	92.5504	88.3436	93.3108	93.2532	91.9552	98.8778	92.3387	99.8605	98.5502	92.4705	92.0478	91.3624	98.5432	91.6331	92.5712	93.529	91.6446	92.3042	98.8313	93.4603	92.5107	92.4253	91.3031	88.4548	98.5092	99.8727	91.5529	93.1589	91.5469	91.4775	91.4801	93.2225	92.5147	92.4976	92.3709	92.5707	92.4302	93.716	92.3971	88.5109	98.4487	93.6115	92.1776	98.6151	91.3341
PEG-735_lib16030	90.8889	90.8333	88.3521	90.4787	90.9436	88.2793	90.8415	90.7174	91.0955	90.8684	90.7294	91.0457	91.0998	90.7166	90.829	90.8651	91.0621	91.2545	90.9137	91.0773	91.2719	90.756	90.8269	90.8867	90.7868	90.7269	90.3395	88.6232	91.0151	91.0604	91.0435	90.8607	91.0347	91.0441	90.9858	90.852	90.8592	90.9561	90.7633	90.9156	90.7526	90.6235	90.8221	88.47	91.023	90.7061	90.6397	91.0965	90.4136
PEG-736_lib16031	92.1172	92.1461	88.4069	91.9968	93.394	88.5868	93.0424	93.1329	91.8146	94.1764	93.1983	94.4173	94.3383	92.0846	92.1877	91.8276	94.3335	91.7087	92.183	94.4138	91.6145	92.0619	94.1534	94.3266	92.0698	92.1269	91.7034	88.7519	94.29	94.4613	92.0715	93.0015	92.0256	92.043	91.9953	93.0654	92.1635	92.1696	91.997	92.0919	92.0366	92.6845	92.1303	88.6765	94.2317	92.6481	92.6643	94.3166	91.825
PEG-737_lib16032	92.8874	92.8844	88.2257	92.8024	94.472	88.2255	91.6235	91.624	91.929	92.1838	94.4398	92.1812	92.0833	92.7903	93.4771	91.5712	92.033	91.7397	92.8246	92.4021	91.8593	92.8384	92.0874	92.4141	92.8562	92.8336	93.3173	88.2825	92.1634	92.1712	91.5205	91.5209	91.5149	91.4675	91.483	91.5096	92.7343	92.8406	92.8302	92.757	92.8297	91.4115	92.8846	88.4702	92.112	91.44	97.1432	92.0829	93.1107
PEG-738_lib16033	92.4236	92.4591	88.4436	92.2129	92.3454	88.3818	93.2128	93.2765	91.7529	98.5454	92.3112	98.5308	98.9116	92.4492	92.0446	91.4557	98.9178	91.6614	92.5288	93.3612	91.6436	92.4148	98.4794	93.3324	92.4881	92.4092	91.3608	88.2753	98.8961	98.4963	91.3347	93.0459	91.3246	91.2877	91.2796	93.0492	92.5221	92.5423	92.4841	92.5285	92.5641	93.731	92.3913	88.4171	98.7398	93.6695	92.1982	98.8054	91.3467
PEG-73_lib14836	97.9219	97.8677	88.3093	93.161	92.5196	88.2322	91.8707	91.7699	93.8529	92.3545	92.3992	92.3526	92.3308	97.6744	92.9443	91.2427	92.358	93.3122	97.7831	91.6527	93.2825	99.7506	92.2764	91.634	97.6354	97.9449	91.4671	88.1703	92.4689	92.3391	91.3246	91.8483	91.3034	91.2571	91.1828	91.8185	97.8602	97.9066	97.872	97.8535	97.9034	91.6921	97.6511	88.2711	92.4629	91.6948	92.7044	92.4185	91.4124
PEG-740_lib16035	90.9191	90.8324	88.3409	90.4917	90.9179	88.3992	90.796	90.7336	91.1106	90.8806	90.7709	91.0904	91.0953	90.7215	90.8457	90.8188	91.0923	91.2739	90.9073	91.0636	91.2818	90.8495	90.8777	90.926	90.7564	90.7218	90.3037	88.5686	91.0223	91.0789	91.0659	90.835	91.089	91.0832	91.0005	90.8854	90.901	90.9499	90.767	90.8718	90.7574	90.6737	90.832	88.5212	91.0133	90.6845	90.6632	91.0617	90.465
PEG-742_lib16037	88.5497	88.4599	87.2865	88.4916	88.7163	87.2777	88.2797	88.328	88.5885	88.578	88.7366	88.5646	88.5525	88.4537	88.6008	88.6635	88.5667	88.5622	88.4377	88.5861	88.5231	88.4343	88.5379	88.435	88.5733	88.4539	88.7052	87.2372	88.6666	88.581	88.6858	88.3651	88.6853	88.6784	88.6713	88.3524	88.5043	88.4636	88.5418	88.4623	88.5403	88.4133	88.4297	96.0403	88.5024	88.3535	88.5329	88.6026	88.6837
PEG-744_lib16039	93.0951	92.9945	88.2972	93.4895	92.5145	88.2118	91.9507	91.9625	92.6941	92.0116	92.5706	92.1214	92.1473	93.0893	98.7004	91.3249	92.1428	92.6152	92.9135	91.948	92.6556	93.0426	91.999	91.975	93.0378	92.8612	91.7202	88.2552	92.1691	92.0831	91.3543	92.0842	91.3086	91.3264	91.268	92.078	92.9358	92.9588	93.0923	92.9441	93.0697	91.473	93.0015	88.3678	92.0682	91.6018	93.4923	92.0484	91.6263
PEG-747_lib16042	92.6966	92.6902	88.3244	92.8985	94.7112	88.3695	91.5613	91.6175	91.7714	92.0985	94.58	92.2212	92.0802	92.4861	93.3972	91.479	92.0607	91.741	92.6296	92.2291	91.8575	92.6266	92.021	92.2078	92.5568	92.6007	93.3911	88.2245	92.0104	92.1843	91.5978	91.5306	91.6223	91.6282	91.5498	91.5369	92.4794	92.6545	92.571	92.554	92.5828	91.3668	92.6724	88.4633	92.1084	91.4021	97.1709	92.0663	93.246
PEG-74_lib14837	98.415	98.3574	88.2338	93.1346	92.4695	88.1568	92.0011	91.7738	94.1593	92.3441	92.4497	92.4642	92.5673	98.2573	93.0383	91.3688	92.6179	93.3359	97.9802	91.8838	93.36	97.7609	92.3596	91.904	97.7378	98.0188	91.4963	88.2524	92.6019	92.4362	91.3	92.0743	91.3176	91.349	91.2889	92.0632	98.0448	98.0858	98.1261	98.0566	98.1604	91.6837	97.748	88.2379	92.5805	91.7962	92.8783	92.5678	91.52
PEG-750_lib16045	98.3209	98.4063	88.2311	93.0608	92.4806	88.2546	91.9579	91.7841	94.0984	92.3249	92.4613	92.5124	92.3885	99.3389	93.0436	91.3008	92.4702	93.2317	97.8041	91.7659	93.3269	97.6996	92.3177	91.7944	98.2211	97.9629	91.5357	88.2226	92.3375	92.5172	91.3806	92.022	91.401	91.3671	91.3674	91.9662	97.8543	97.894	97.8755	97.8726	97.9177	91.7051	97.4919	88.3095	92.5692	91.638	92.775	92.5263	91.4574
PEG-751_lib16046	92.1275	92.0244	88.387	91.6514	91.8167	88.3653	97.0424	96.7536	91.6293	93.1639	91.6778	93.308	93.2427	91.9649	91.9476	90.9585	93.2337	91.6006	92.0478	92.5559	91.5238	91.8819	93.139	92.5198	91.9646	91.9124	90.8668	88.6102	93.1475	93.3107	91.1719	98.9172	91.1663	91.1248	91.1421	98.9126	92.0631	92.0347	91.8833	92.0879	91.914	92.6535	92.0488	88.2565	93.3728	92.7235	91.6798	93.2491	90.8786
PEG-752_lib16047	92.8467	92.9221	88.2749	92.9438	94.4718	88.2722	91.6708	91.6497	92.0455	92.2859	94.3922	92.094	92.1423	92.9085	93.5185	91.6466	92.1287	91.8343	92.8459	92.3072	92.0947	92.797	92.2009	92.2935	92.8038	92.8781	93.2414	88.1774	92.1409	92.0763	91.4181	91.5955	91.4345	91.4701	91.42	91.597	92.7894	92.8147	92.8538	92.8553	92.8843	91.3421	92.9625	88.5164	92.0958	91.3816	97.1714	92.1403	93.2148
PEG-755_lib16050	93.2301	93.1648	88.123	98.4887	92.7125	88.1435	91.6433	91.7096	92.2775	92.3382	92.6651	92.2235	92.1975	93.0314	93.5917	91.2664	92.181	92.1369	93.0844	91.7446	92.2529	93.1957	92.2702	91.6979	93.012	93.1163	91.6833	88.1467	92.282	92.2146	91.1737	91.6816	91.1485	91.1539	91.149	91.7099	93.1244	93.1094	93.1475	93.1005	93.1736	91.4948	93.1251	88.5383	92.1952	91.4849	92.7419	92.1765	91.5582
PEG-756_lib16051	98.4882	98.4398	88.2247	93.1075	92.5316	88.1751	92.0058	91.8189	93.9997	92.3842	92.4581	92.6059	92.4772	99.5468	93.0149	91.3382	92.4841	93.2844	97.7792	91.878	93.3404	97.7559	92.3248	91.956	98.1641	97.8443	91.4307	88.2928	92.4634	92.5625	91.5332	92.0362	91.5352	91.5139	91.4264	92.0433	97.8766	97.8737	97.9887	97.8335	97.9524	91.6424	97.7157	88.3477	92.5017	91.7849	92.9396	92.4117	91.466
PEG-75_lib14838	88.3665	88.4761	98.7758	88.3063	88.506	97.8167	88.3035	88.2948	88.3725	88.4883	88.4706	88.5173	88.7	88.3442	88.3902	88.4188	88.6225	88.3995	88.4354	88.4883	88.2888	88.3395	88.4154	88.4431	88.2963	88.3698	88.2554	98.6045	88.5573	88.6152	88.389	88.473	88.3684	88.3568	88.395	88.5168	88.3896	88.4384	88.3249	88.3916	88.4143	88.5192	88.4438	87.2275	88.8513	88.7819	88.2571	88.7032	88.2428
PEG-760_lib16055	98.6987	98.708	88.2928	93.1786	92.5511	88.1792	92.0423	91.8462	94.0451	92.3409	92.5591	92.5446	92.5308	98.5774	93.0903	91.2674	92.557	93.3213	98.1372	91.9835	93.3179	97.8048	92.3704	91.9009	97.6643	98.1095	91.5709	88.2649	92.5828	92.4887	91.4806	92.1136	91.4503	91.4395	91.3771	92.0777	97.9622	98.1488	98.1529	98.0906	98.162	91.7231	97.9306	88.3961	92.6124	91.808	92.8977	92.5518	91.5405
PEG-761_lib16056	92.7427	92.7969	88.2388	92.833	94.423	88.2252	91.5823	91.5893	91.9114	92.0781	94.365	92.0647	92.0481	92.7077	93.3557	91.4825	91.9849	91.7828	92.7287	92.2651	91.8876	92.7585	92.0128	92.3243	92.6824	92.722	93.5823	88.1652	92.0814	92.1222	91.5391	91.5146	91.5386	91.5434	91.5079	91.5023	92.683	92.7756	92.7245	92.7415	92.7072	91.3172	92.8361	88.4809	92.0876	91.399	97.1191	91.9891	93.3086
PEG-763_lib16058	93.2204	93.2233	88.1664	98.4096	92.8522	88.1125	91.6972	91.7599	92.2684	92.4076	92.6963	92.2408	92.2466	93.2021	93.4751	91.5041	92.2523	92.2678	93.2044	91.7574	92.263	93.2324	92.3851	91.6873	93.0623	93.1085	91.684	88.2473	92.2686	92.2664	91.4444	91.7754	91.4424	91.4723	91.3796	91.8296	93.0358	93.1819	93.1762	93.1206	93.1764	91.5235	93.2959	88.4734	92.1992	91.5033	92.8097	92.3272	91.6836
PEG-764_lib16059	93.1785	93.1506	88.1445	98.2571	92.828	88.1202	91.6805	91.7485	92.2929	92.0796	92.7503	92.2528	92.26	93.0881	93.4936	91.4949	92.2375	92.0703	93.2929	91.6148	92.0514	93.2253	92.0569	91.6226	93.0836	93.071	91.6883	88.2261	92.1249	92.2643	91.3592	91.7286	91.3652	91.3347	91.2995	91.742	93.0332	93.2865	93.1175	93.3063	93.1668	91.5105	93.1634	88.4865	92.251	91.5097	92.7455	92.2339	91.6533
PEG-765_lib16060	98.3779	98.2513	88.2613	93.0875	92.5237	88.2661	92.0381	91.8826	93.9424	92.401	92.4267	92.5291	92.4593	99.4349	93.2887	91.3007	92.4303	93.2454	97.64	91.8008	93.319	97.582	92.3375	91.8525	97.9877	97.6156	91.4734	88.2986	92.3924	92.5136	91.5212	92.115	91.5032	91.4491	91.4237	92.0555	97.6828	97.6742	97.7838	97.6573	97.7935	91.6932	97.5316	88.3562	92.5276	91.6784	92.8825	92.4624	91.4946
PEG-766_lib16061	93.152	93.095	88.2384	93.5131	92.6845	88.2748	91.8563	91.8608	92.6445	92.0449	92.6115	92.1385	92.245	93.0209	96.3895	91.4111	92.1762	92.7447	93.1062	92.1052	92.7611	92.9831	91.9474	91.9796	93.0607	92.9704	91.8635	88.3075	92.1547	92.1903	91.5729	91.9776	91.5481	91.4962	91.4917	91.9382	93.0677	93.1293	93.0041	93.0897	93.0564	91.5182	93.0412	88.4667	92.2027	91.5196	93.5697	92.2994	92.0247
PEG-767_lib16062	92.8882	92.7724	88.2452	92.9771	94.3248	88.2724	91.5487	91.5992	91.8243	92.2516	94.3628	92.1875	92.1332	92.6512	93.4202	91.4046	92.125	91.6775	92.8126	92.7414	91.9732	92.7362	92.2021	92.7164	92.7742	92.7921	93.1451	88.2476	92.1357	92.1928	91.4986	91.5782	91.4958	91.4935	91.4355	91.5247	92.7478	92.8152	92.7807	92.8224	92.8139	91.311	92.8317	88.3725	92.1601	91.3643	98.2107	92.0745	93.0946
PEG-768_lib16063	92.726	92.8416	88.2844	92.7562	94.4592	88.2424	91.5569	91.6752	91.9388	92.1344	94.4164	92.1397	92.1517	92.9231	93.4555	91.4815	92.2017	91.7544	92.7781	92.5361	91.8074	92.725	92.0085	92.4162	92.6558	92.7724	93.3442	88.2949	92.2796	92.103	91.4947	91.6831	91.4791	91.4874	91.4276	91.6934	92.6792	92.8184	92.8645	92.8216	92.8921	91.3942	92.6813	88.4781	92.1463	91.4707	97.2195	92.1193	93.2186
PEG-769_lib16064	91.2271	91.2357	88.3395	91.2598	91.8643	88.2377	91.0018	91.0092	91.1811	91.391	91.7225	91.4141	91.3053	91.2249	91.228	96.285	91.3326	91.2829	91.2793	91.3729	91.2467	91.2372	91.3492	91.3591	91.2509	91.2226	91.0654	88.2274	91.4712	91.3757	96.2284	90.9481	96.2353	96.2199	96.2123	90.9693	91.2237	91.2336	91.2988	91.224	91.3845	90.933	91.3154	88.5135	91.3197	90.9778	91.5414	91.4349	91.0308
PEG-76_lib14839	92.8017	92.6521	88.2322	92.7967	94.4382	88.1694	91.5877	91.5506	91.8022	92.0367	94.4315	92.0424	91.9971	92.6505	93.4003	91.5194	91.9789	91.7612	92.7482	92.3215	91.7651	92.7004	92.0427	92.2911	92.6409	92.5899	93.7332	88.1367	92.0647	91.9956	91.5915	91.5906	91.6219	91.5806	91.5203	91.6106	92.6189	92.6519	92.6562	92.6978	92.6737	91.307	92.8847	88.4322	92.0336	91.3062	97.077	92.0663	93.3155
PEG-770_lib16065	91.8321	91.8275	88.4946	91.9335	92.0865	88.6453	92.9229	92.9533	91.7232	93.2117	92.0493	93.3067	93.4037	91.9753	91.8255	91.2755	93.4443	91.4586	92.0392	93.0871	91.4331	91.7538	93.179	92.9442	92.0077	91.8342	91.3069	88.6789	93.3391	93.2908	91.4185	92.8541	91.3892	91.3949	91.3474	92.8453	91.9675	92.0397	91.7912	92.0157	91.8509	92.5375	91.8986	88.4277	93.455	92.6386	91.8142	93.4417	91.3128
PEG-773_lib16068	92.4813	92.3696	88.4238	92.157	92.3854	88.3787	93.2585	93.2797	91.7368	98.7417	92.3151	98.892	98.6089	92.3047	92.0168	91.3721	98.6327	91.639	92.4243	93.3806	91.5985	92.334	98.6961	93.3485	92.3013	92.3594	91.3179	88.3809	98.6433	98.9296	91.4494	93.0823	91.3965	91.3838	91.3867	93.0818	92.3351	92.3958	92.3858	92.4206	92.3714	93.7299	92.322	88.3613	98.5046	93.7038	92.1411	98.5857	91.2204
PEG-774_lib16069	88.4552	88.349	98.5595	88.2133	88.33	97.617	88.3503	88.2563	88.2792	88.4152	88.3808	88.5782	88.6426	88.3523	88.3418	88.3032	88.6772	88.2384	88.4164	88.6601	88.2545	88.1837	88.4683	88.5162	88.3576	88.2627	88.0854	98.4108	88.476	88.5569	88.4021	88.5522	88.4185	88.3731	88.3805	88.5963	88.445	88.4253	88.228	88.4104	88.2843	88.4239	88.4305	87.1598	88.8081	88.7441	88.099	88.6194	88.1627
PEG-775_lib16070	92.4944	92.5176	88.239	93.4221	93.5512	88.1193	91.5792	91.7019	91.8067	92.0337	93.5886	92.0416	92.1846	92.4818	93.0489	91.5191	92.2274	91.643	92.4868	93.0019	91.661	92.5337	92.0027	92.9313	92.3691	92.4388	92.4831	88.1909	92.2427	92.0771	91.457	91.8383	91.41	91.4247	91.3592	91.8423	92.3906	92.4959	92.5283	92.5038	92.5456	91.3526	92.5292	88.3588	92.0337	91.449	94.3651	92.0664	92.4417
PEG-776_lib16071	98.161	98.0699	88.2028	93.2652	92.416	88.2059	91.7612	91.7896	94.157	92.3967	92.4577	92.3768	92.2471	97.8606	92.9551	91.3031	92.2838	93.318	98.0016	91.5389	93.5474	97.6947	92.379	91.5626	97.528	97.981	91.4574	88.145	92.295	92.3708	91.2676	91.8696	91.2888	91.2482	91.1645	91.8825	97.7986	97.9567	98.1461	97.9766	98.0998	91.59	97.8583	88.3141	92.4469	91.5932	92.9934	92.3653	91.3903
PEG-777_lib16072	92.4285	92.4765	88.4491	92.1133	92.2839	88.314	93.2076	93.2531	91.736	98.4235	92.2829	98.4086	98.8582	92.4969	92.0661	91.4455	98.8279	91.5976	92.4706	93.2982	91.5888	92.3985	98.3968	93.2894	92.3416	92.3859	91.282	88.3552	98.7695	98.4137	91.353	93.0948	91.3122	91.2804	91.2742	93.1154	92.394	92.5207	92.3989	92.4944	92.442	93.6629	92.325	88.4322	98.7383	93.5621	92.1657	98.8632	91.2931
PEG-778_lib16073	91.2543	91.2	88.1016	91.585	92.0346	88.0023	90.6694	90.6934	90.881	91.0128	91.9285	91.1017	91.0099	91.0186	91.4151	90.8296	91.0065	90.9015	91.088	91.173	90.8863	91.0862	90.9899	91.1394	90.9983	91.122	94.7965	87.9654	91.0655	91.0696	90.9158	90.6357	91.0117	90.986	90.9094	90.6613	91.0286	91.1044	91.1087	91.0467	91.1624	90.552	91.0937	88.5547	91.0096	90.5376	92.2386	91.0095	94.7438
PEG-779_lib16074	98.6489	98.6905	88.2552	93.167	92.55	88.237	91.928	91.8419	94.0889	92.3846	92.4652	92.5167	92.5522	98.5118	93.0916	91.337	92.5375	93.3184	97.9698	91.8532	93.3246	97.7774	92.2941	91.8342	97.72	97.9825	91.51	88.2952	92.5352	92.5125	91.5201	92.0556	91.4962	91.4889	91.4356	92.0234	97.9583	98.0133	98.1151	97.9518	98.1026	91.6848	98.0014	88.3919	92.6045	91.7118	92.807	92.5006	91.5307
PEG-780_lib16075	98.228	98.3189	88.2404	93.1681	92.4573	88.2233	91.9507	91.8401	93.9253	92.2749	92.4189	92.5066	92.4069	99.412	93.2087	91.3505	92.4032	93.2138	97.8071	91.7848	93.2718	97.6089	92.2201	91.8199	97.9544	97.6685	91.5476	88.316	92.415	92.474	91.4217	91.9673	91.4251	91.4334	91.3412	91.9776	97.6711	97.7372	97.7855	97.6991	97.824	91.7047	97.5563	88.3455	92.5185	91.7101	92.92	92.4275	91.5496
PEG-781_lib16076	98.6962	98.5951	88.2353	93.208	92.5105	88.1852	91.9976	91.847	94.0453	92.4969	92.5827	92.5528	92.6282	98.3908	93.0194	91.3651	92.5979	93.3798	98.0766	92.0137	93.3818	97.8073	92.4478	91.9176	97.7322	98.026	91.4882	88.3221	92.5813	92.5104	91.4237	92.124	91.3806	91.3703	91.3238	92.0936	98.0565	98.1341	98.23	98.12	98.2149	91.6572	97.9783	88.3614	92.6189	91.8227	92.9562	92.5373	91.5161
PEG-782_lib16077	99.0575	99.0363	88.2598	93.0967	92.4881	88.1578	92.0697	91.8707	93.9441	92.3526	92.4699	92.4395	92.4717	98.7303	93.0121	91.1954	92.507	93.2271	97.9142	91.8121	93.2382	97.7838	92.4124	91.772	97.6904	97.9352	91.7075	88.425	92.4353	92.4224	91.4412	92.325	91.4104	91.3666	91.3188	92.298	97.8437	97.9837	98.0286	97.9639	98.0221	91.6949	97.8208	88.292	92.6745	91.7083	92.8611	92.5749	91.5608
PEG-783_lib16078	98.4256	98.3648	88.2649	93.0215	92.4918	88.1776	91.9594	91.8631	94.1	92.3501	92.4698	92.5106	92.3767	99.2942	92.989	91.3203	92.3954	93.3448	97.9038	91.7357	93.3428	97.7353	92.3615	91.7996	98.2848	97.9079	91.5384	88.2074	92.4249	92.5499	91.3994	91.9639	91.3409	91.3633	91.3038	92.0096	97.7969	97.9441	97.9239	97.864	97.9628	91.659	97.6565	88.3374	92.5439	91.7016	92.824	92.4983	91.4771
PEG-784_lib16079	91.2518	91.2144	88.3895	91.2227	91.775	88.2588	91.0415	90.8763	91.2278	91.3673	91.7496	91.3998	91.3589	91.1607	91.2398	96.5694	91.3482	91.1903	91.1273	91.3374	91.2038	91.2113	91.3655	91.3539	91.2059	91.1706	91.0561	88.3174	91.4771	91.4084	96.542	91.0202	96.5215	96.5172	96.4594	90.9618	91.1452	91.1733	91.2365	91.1694	91.2072	90.9614	91.1788	88.5063	91.3916	90.9662	91.4747	91.3611	91.0465
PEG-785_lib16080	92.8705	92.8646	88.2013	92.9436	94.4258	88.3723	91.5914	91.6628	91.9282	92.2979	94.2787	92.0923	92.1207	92.9396	93.3925	91.427	92.1602	91.8205	92.8574	92.3594	92.0439	92.8261	92.202	92.2515	92.8432	92.8051	93.2938	88.2366	92.1308	92.0947	91.4286	91.803	91.4148	91.4427	91.3775	91.7718	92.7555	92.8726	92.8464	92.865	92.8032	91.3178	92.8715	88.5206	92.3105	91.4952	97.1426	92.1733	93.2406
PEG-786_lib16081	92.4437	92.47	88.4507	92.1365	92.3061	88.3329	93.1923	93.2375	91.814	98.4469	92.2847	98.4374	98.824	92.4448	92.0549	91.4273	98.8187	91.6157	92.4032	93.3063	91.5944	92.3311	98.3491	93.2531	92.339	92.3992	91.2836	88.3857	98.7766	98.4475	91.3289	93.093	91.2873	91.2838	91.2832	93.1547	92.4356	92.4768	92.413	92.4855	92.4958	93.6277	92.384	88.433	98.7173	93.5684	92.1625	98.8529	91.2696
PEG-787_lib16082	91.9659	91.9374	88.2662	91.6671	91.7683	88.1997	98.0659	97.8901	91.6567	93.2522	91.7125	93.2805	93.1982	91.9758	92.0704	90.9638	93.2449	91.4252	91.8757	92.4329	91.5062	91.7914	93.2157	92.4892	91.9926	91.7968	90.8791	88.2137	93.2449	93.3105	90.9675	96.8436	91.0307	90.9816	90.909	96.8338	91.8711	91.866	91.9214	91.847	91.9183	92.5714	91.7923	88.2158	93.2854	92.5891	91.6819	93.2343	90.8114
PEG-788_lib16083	98.4296	98.3076	88.3204	93.2036	92.4868	88.2058	91.9237	91.8579	94.0419	92.3854	92.5143	92.359	92.5623	98.1957	93.06	91.3564	92.583	93.343	97.9293	91.7737	93.3558	97.8126	92.3821	91.7605	97.7519	97.9937	91.8693	88.2253	92.5514	92.3564	91.2796	92.0266	91.2818	91.2751	91.1969	92.0458	97.8402	97.9596	98.2132	97.9626	98.1887	91.6407	97.9182	88.3728	92.642	91.7312	93.0232	92.7169	91.6071
PEG-790_lib16085	89.3515	89.1802	87.8989	88.9843	89.2659	87.7379	89.0992	88.9336	89.032	89.2371	89.4925	89.3771	89.5064	89.291	89.1365	89.2501	89.5141	89.0421	89.2288	89.6866	88.9812	89.0761	89.2676	89.6261	89.1776	88.9647	89.1765	88.0694	89.3875	89.3534	89.3054	89.2887	89.3091	89.2912	89.3452	89.3486	89.1781	89.226	89.1105	89.2162	89.177	89.0622	89.1713	89.2197	89.4056	89.3163	89.306	89.453	89.3187
PEG-791_lib16086	92.4534	92.4819	88.4548	92.2104	92.3911	88.4023	93.2638	93.2433	91.7268	98.4634	92.358	98.4895	98.8731	92.4333	92.0473	91.4501	98.8535	91.7166	92.5336	93.3249	91.6056	92.4186	98.3965	93.3221	92.452	92.3982	91.4753	88.3447	98.8356	98.4507	91.4088	93.0487	91.362	91.3751	91.2954	93.0941	92.467	92.5201	92.4749	92.4523	92.555	93.7152	92.422	88.3893	98.6637	93.6486	92.2138	98.7693	91.3811
PEG-792_lib16087	98.4392	98.389	88.2859	93.0085	92.4375	88.2418	91.9445	91.8146	94.0845	92.3771	92.3718	92.4847	92.4002	99.3074	93.0462	91.3401	92.3864	93.3178	97.8253	91.8012	93.373	97.7795	92.3721	91.7663	98.1991	97.8894	91.5624	88.2468	92.3284	92.4871	91.4537	92.003	91.3981	91.3961	91.3799	91.9864	97.8245	97.8912	97.9264	97.7761	97.943	91.6362	97.6306	88.3383	92.4988	91.6502	92.8317	92.4322	91.5055
PEG-793_lib16088	93.1858	93.2766	88.114	98.4387	92.8239	88.2203	91.6764	91.665	92.2682	92.2321	92.7232	92.2755	92.4608	93.248	93.5525	91.2689	92.421	91.9881	93.2528	91.9711	92.0481	93.0824	92.1697	91.8706	93.0374	93.1852	91.6536	88.2163	92.3976	92.2838	91.331	91.8946	91.3692	91.299	91.2895	91.8764	93.235	93.2907	93.2002	93.2039	93.2549	91.5019	93.107	88.4473	92.4395	91.5026	92.8984	92.4526	91.5969
PEG-794_lib16089	90.9397	90.8612	88.4205	90.5349	90.9374	88.3286	90.7042	90.7356	91.1271	91.0412	90.7893	91.0758	90.96	90.7503	90.876	90.8175	90.9288	91.2964	90.8583	90.8819	91.3534	90.8106	90.9922	90.8216	90.7942	90.7678	90.3375	88.3922	90.9566	91.1173	91.0394	90.7692	91.0693	91.0186	90.9917	90.7423	90.8546	90.8811	90.8293	90.8683	90.8572	90.6538	90.7751	88.496	90.972	90.6679	90.7065	90.9576	90.5099
PEG-795_lib16090	92.414	92.3922	88.4244	92.2037	92.338	88.4165	93.2972	93.2496	91.7309	99.8708	92.3994	98.8541	98.5073	92.32	92.0407	91.3572	98.4774	91.7125	92.409	93.2043	91.9445	92.3605	99.8364	93.1365	92.2946	92.3422	91.242	88.3229	98.3733	98.8515	91.44	93.0193	91.4038	91.4252	91.3115	93.0322	92.2814	92.3985	92.2868	92.384	92.3264	93.7449	92.3422	88.4589	98.3562	93.5154	92.2765	98.4224	91.2265
PEG-79_lib14842	93.3456	93.3358	88.2775	92.0774	91.8204	88.1867	91.5773	91.5736	95.2531	91.5753	91.7211	91.6067	91.7348	93.2734	92.7222	91.2757	91.7991	99.2223	93.3749	91.3288	99.3776	93.3171	91.5714	91.2501	93.4313	93.3355	91.3112	88.2852	91.7747	91.6654	91.3038	91.5811	91.3191	91.2679	91.2481	91.5839	93.3541	93.3957	93.3884	93.3304	93.3844	91.1479	93.3337	88.4446	91.7261	91.3311	91.8583	91.9044	91.2069
PEG-800_lib16095	92.3816	92.3579	88.4133	92.2793	92.3415	88.3862	93.2318	93.2059	91.6539	99.7317	92.2856	98.8116	98.4849	92.2552	92.084	91.3044	98.4881	91.7289	92.3711	93.2605	91.923	92.3453	99.707	93.1513	92.3297	92.3286	91.3035	88.3508	98.3726	98.8252	91.3322	93.0861	91.3204	91.3427	91.2617	93.123	92.2493	92.3549	92.316	92.3498	92.3424	93.6874	92.3783	88.4174	98.2717	93.5379	92.3128	98.403	91.2293
PEG-801_lib16112	92.4539	92.5048	88.4917	92.1648	92.3049	88.3559	93.2266	93.2768	91.7877	98.5208	92.264	98.5343	98.9121	92.5002	92.078	91.4886	98.9246	91.6057	92.4888	93.3351	91.6114	92.4394	98.4465	93.2256	92.4339	92.4507	91.2766	88.3839	98.9138	98.481	91.339	93.0227	91.3376	91.3278	91.2766	93.0453	92.4338	92.5629	92.435	92.5059	92.4879	93.7217	92.4159	88.349	98.6193	93.5765	92.1065	98.9124	91.3373
PEG-804_lib16115	92.235	92.1222	88.267	91.835	91.8468	88.2408	95.9312	95.8747	91.6463	93.6042	91.8	93.6382	93.5323	92.1746	92.012	91.0406	93.5095	91.489	92.0642	92.4523	91.5519	92.0516	93.5663	92.4459	92.0924	92.0505	90.9577	88.1924	93.5324	93.6225	91.0049	96.0692	90.9684	90.9981	90.9572	96.0452	91.9741	92.057	92.0852	92.0693	92.0944	93.1425	92.0741	88.2809	93.5154	93.2357	91.715	93.5202	90.9248
PEG-805_lib16116	92.3353	92.4202	88.4624	92.2798	92.2838	88.3228	93.2916	93.1932	91.6759	99.7565	92.4322	98.8188	98.5088	92.2925	92.0171	91.3239	98.496	91.7729	92.2716	93.2701	91.9168	92.2802	99.7251	93.1402	92.2463	92.3128	91.3144	88.4035	98.3095	98.7966	91.3871	93.0493	91.3794	91.3773	91.3603	93.057	92.1973	92.2923	92.2408	92.305	92.2639	93.7254	92.3115	88.4598	98.3139	93.4945	92.1929	98.436	91.2319
PEG-806_lib16117	98.2563	98.2427	88.2504	93.0824	92.4653	88.289	92.1319	91.8754	93.9277	92.3269	92.4576	92.4094	92.5346	98.2945	93.0002	91.2626	92.5728	93.1962	97.8943	91.9282	93.2009	97.7535	92.285	91.9199	97.5367	97.83	91.4443	88.544	92.5048	92.3633	91.3624	92.2888	91.3329	91.2808	91.2916	92.2869	97.8449	97.9275	97.9743	97.9075	97.9601	91.7251	97.7001	88.2463	92.7171	91.8101	92.7529	92.5087	91.511
PEG-807_lib16118	92.7711	92.7726	88.352	92.8349	94.4516	88.2406	91.6219	91.6535	91.9667	92.159	94.3475	92.1271	92.0873	92.7118	93.4581	91.5818	92.0022	91.9141	92.8581	92.4394	91.8167	92.7892	92.1142	92.4098	92.6385	92.6839	93.6508	88.2052	92.2179	92.1253	91.5488	91.7347	91.5424	91.5765	91.4757	91.7208	92.698	92.8932	92.7451	92.9212	92.7402	91.3998	92.7795	88.5153	92.0135	91.3638	97.0768	92.0608	93.3276
PEG-809_lib16120	92.5445	92.5814	88.2271	93.6649	94.1581	88.1329	91.6175	91.6908	91.8636	92.1457	94.0686	92.2561	92.2256	92.4806	93.0419	91.5964	92.2164	91.6661	92.4759	92.3165	91.7579	92.5288	92.1152	92.3277	92.4045	92.4408	92.3362	88.2245	92.3326	92.2495	91.6251	91.6521	91.6368	91.6038	91.5603	91.6566	92.4521	92.5	92.4969	92.43	92.5155	91.3389	92.4819	88.4002	92.2421	91.303	93.7806	92.2683	92.4101
PEG-80_lib14843	93.2898	93.1454	88.1077	98.2872	92.7703	88.1311	91.7185	91.6711	92.1565	92.229	92.8151	92.2199	92.3338	93.1248	93.4982	91.403	92.309	91.9949	93.1551	91.8737	92.0623	93.1549	92.1879	91.7874	93.0709	93.1427	91.7227	88.2022	92.3609	92.2249	91.2774	91.921	91.2604	91.2805	91.1816	91.8996	93.1254	93.1787	93.1912	93.1801	93.2086	91.5314	93.1301	88.4666	92.2503	91.56	92.821	92.2335	91.5757
PEG-810_lib16121	98.2349	98.2614	88.2497	93.095	92.4598	88.2606	92.1388	91.9052	93.9132	92.3104	92.4659	92.3681	92.5911	98.259	92.9812	91.2539	92.5941	93.1911	97.9257	91.9603	93.2383	97.7925	92.2715	91.9442	97.5979	97.9122	91.4509	88.4999	92.4745	92.3525	91.3155	92.299	91.3059	91.2778	91.2492	92.2526	97.8649	97.8845	97.9873	97.9136	97.949	91.6897	97.7313	88.3047	92.7194	91.8486	92.7431	92.5057	91.4955
PEG-811_lib16122	88.2892	88.2153	98.9184	88.2622	88.3897	97.7482	88.1847	88.1668	88.166	88.6227	88.4466	88.413	88.4268	88.2681	88.3204	88.3584	88.409	88.2355	88.3004	88.4349	88.416	88.2307	88.5458	88.3094	88.2077	88.2227	88.0674	98.9422	88.4965	88.4891	88.3129	88.292	88.3262	88.2917	88.2898	88.3006	88.1824	88.3008	88.2713	88.1858	88.2595	88.4315	88.2477	87.2115	88.4358	88.4286	88.3154	88.4254	88.0989
PEG-812_lib16123	88.6043	88.5366	98.9249	88.1376	88.5688	97.706	88.3639	88.2737	88.3859	88.4346	88.4746	88.5686	88.521	88.3373	88.356	88.4014	88.5296	88.3195	88.4571	88.656	88.3377	88.297	88.3656	88.4566	88.3654	88.4235	88.378	99.1685	88.4113	88.637	88.5114	88.4952	88.5169	88.4694	88.459	88.5181	88.4092	88.476	88.2834	88.4579	88.3396	88.4626	88.36	87.2018	88.596	88.473	88.2748	88.6245	88.3639
PEG-813_lib16124	92.1935	92.1284	88.2636	91.8201	91.8632	88.3129	95.9572	95.9212	91.6751	93.6395	91.8303	93.6359	93.5325	92.1966	92.032	91.0994	93.5642	91.5457	92.0812	92.4479	91.574	92.1146	93.5575	92.447	92.1726	92.064	90.9816	88.205	93.5728	93.6217	91.0773	96.0788	91.0349	91.053	91.0119	96.0802	92.0216	92.0787	92.0956	92.0862	92.1387	93.1441	92.0953	88.3406	93.6099	93.2611	91.756	93.5641	90.9659
PEG-815_lib16126	93.2805	93.3092	88.1375	98.4433	92.8118	88.3248	91.8802	91.7406	92.2884	92.2356	92.8586	92.3201	92.5598	93.2779	93.5443	91.3994	92.5229	92.0689	93.3344	92.0715	92.1005	93.2047	92.2309	92.0427	93.1241	93.1609	91.6796	88.4614	92.4853	92.346	91.4562	91.9987	91.4769	91.4879	91.4011	92.0337	93.3079	93.3249	93.2392	93.3403	93.3249	91.5266	93.3549	88.4707	92.4861	91.7047	92.9486	92.4871	91.7711
PEG-816_lib16127	98.3119	98.2803	88.2718	93.1453	92.4295	88.2552	91.9727	91.8447	94.1666	92.3116	92.3838	92.3423	92.5764	98.0639	92.8904	91.3806	92.5727	93.293	98.1895	91.9324	93.3535	97.8214	92.2372	91.9028	97.7467	98.1962	91.5438	88.4475	92.46	92.3534	91.3042	92.0155	91.3158	91.3507	91.2559	92.0291	98.1206	98.211	98.2471	98.1624	98.2237	91.6803	98.1507	88.3051	92.5719	91.7981	92.8431	92.5747	91.5707
PEG-817_lib16128	98.6136	98.7271	88.2637	93.2625	92.4741	88.1742	92.0402	91.8577	94.1182	92.4087	92.5479	92.4564	92.591	98.5999	93.1021	91.4004	92.6468	93.3092	98.0584	91.9599	93.3556	97.7577	92.4033	91.9448	97.8842	98.1563	91.6755	88.2482	92.6477	92.4793	91.4238	92.1767	91.3807	91.3276	91.2714	92.1227	98.0567	98.0714	98.1646	98.0628	98.2122	91.7003	97.9908	88.3982	92.6783	91.8874	92.9404	92.583	91.6732
PEG-818_lib16129	92.1121	91.9852	88.2701	91.6543	91.6316	88.255	97.1129	96.8759	91.6474	93.1592	91.7015	93.25	93.3022	91.9778	92.0248	90.9431	93.2784	91.4647	92.0158	92.5728	91.5105	91.802	93.1545	92.5105	91.9914	91.8549	90.8222	88.5116	93.1963	93.2571	91.0826	97.6924	91.0555	91.0422	90.9795	97.6947	91.9901	92.0215	91.8669	92.0086	91.9072	92.6358	91.9218	88.2271	93.3293	92.6827	91.5931	93.3227	90.9218
PEG-819_lib16130	92.5486	92.5226	88.4874	92.2287	92.4335	88.363	93.2744	93.3042	91.8327	98.7327	92.4627	98.6829	98.853	92.499	92.1189	91.4336	98.8484	91.6463	92.5029	93.5532	91.6751	92.426	98.688	93.4516	92.4679	92.4817	91.3773	88.3901	98.814	98.6687	91.4627	93.1901	91.4472	91.4263	91.3895	93.1984	92.4805	92.4994	92.537	92.4898	92.5519	93.8165	92.4066	88.4346	98.687	93.8133	92.3031	98.8853	91.3228
PEG-81_lib14844	93.0956	93.0232	88.273	93.5198	92.5939	88.3631	92.0006	92.0238	92.7642	92.0621	92.5646	92.1148	92.0929	93.0129	98.8002	91.3556	92.1198	92.6093	93.0062	91.937	92.7288	93.0141	92.046	91.9035	93.0489	92.9184	91.7449	88.229	92.1401	92.1207	91.3423	92.0158	91.3382	91.3472	91.3051	92.0531	92.9124	92.963	93.029	92.9662	93.0357	91.5224	93.03	88.4074	92.1227	91.5005	93.4097	92.1023	91.7276
PEG-820_lib16131	93.117	93.0371	88.2209	93.4798	92.5945	88.2014	92.0379	92.0327	92.7475	92.0283	92.4639	92.1022	92.0809	93.007	98.2374	91.2752	92.0909	92.6358	92.9215	91.9104	92.6737	92.9667	92.0659	91.8863	93.0156	92.9129	91.7866	88.2045	92.102	92.1357	91.3941	91.9977	91.3895	91.3956	91.3274	92.0387	92.9156	92.9741	93.0288	92.9104	93.012	91.4691	93.0664	88.5131	92.0976	91.4749	93.4883	92.1501	91.7163
PEG-822_lib16133	97.9442	98.0251	88.2127	93.2104	92.4853	88.1857	91.8226	91.8127	93.9331	92.4522	92.5158	92.3328	92.4505	97.8646	92.9467	91.3515	92.5088	93.363	99.8312	91.6942	93.3606	97.8867	92.4042	91.7072	97.7272	99.7591	91.6738	88.1062	92.6195	92.2928	91.2622	91.8793	91.2233	91.27	91.1846	91.8566	99.7918	99.8752	98.3155	99.8808	98.3677	91.7363	97.7623	88.2878	92.6417	91.7156	92.8167	92.5444	91.5248
PEG-823_lib16134	98.2255	98.2368	88.3089	93.1381	92.5356	88.2607	91.9767	91.8608	94.2528	92.3767	92.4259	92.4803	92.5189	98.0613	92.9913	91.3592	92.5192	93.3677	98.1701	91.8311	93.3761	97.9077	92.2975	91.7931	97.7864	98.2627	91.6176	88.3711	92.5125	92.4931	91.3468	91.9975	91.3641	91.3556	91.271	91.9952	98.2304	98.2657	99.7522	98.188	99.7827	91.6752	97.9486	88.3138	92.6689	91.7912	92.8841	92.6055	91.5821
PEG-825_lib16136	90.9028	90.9192	88.3541	90.5152	90.92	88.4281	90.8254	90.7004	91.1885	90.9156	90.7985	91.0711	90.9941	90.7462	90.8598	90.8608	90.9982	91.338	91.0442	91.0156	91.2937	90.763	90.9248	90.9197	90.7803	90.7299	90.3345	88.6921	90.9492	91.1138	91.0214	90.9449	91.0417	91.0786	90.9717	90.8797	90.9212	91.0893	90.7802	91.1098	90.7684	90.6525	90.8202	88.4776	91.0413	90.7295	90.575	91.0505	90.5022
PEG-826_lib16137	92.3939	92.3984	88.3918	92.1761	92.3857	88.4001	93.3396	93.2089	91.7403	99.8722	92.4303	98.8351	98.5059	92.3278	92.0679	91.3581	98.5112	91.7333	92.402	93.1827	91.9966	92.3905	99.8483	93.1774	92.3285	92.3453	91.2514	88.3664	98.3772	98.8552	91.437	93.0454	91.3941	91.4109	91.3752	93.0792	92.2344	92.3932	92.3023	92.3996	92.289	93.7027	92.372	88.444	98.3583	93.5059	92.3229	98.4656	91.2195
PEG-827_lib16138	92.4035	92.4656	88.4456	92.2697	92.3607	88.3747	93.1776	93.2679	91.7766	98.4688	92.2553	98.4683	98.9061	92.4847	92.1295	91.481	98.9246	91.7141	92.4887	93.3486	91.6235	92.3644	98.4255	93.3177	92.4576	92.4099	91.4576	88.3295	98.9209	98.434	91.3499	93.0426	91.3438	91.3285	91.2933	93.0924	92.4191	92.443	92.4034	92.4306	92.4424	93.6789	92.3961	88.402	98.7675	93.5999	92.2029	98.8052	91.3456
PEG-828_lib16139	93.3722	93.2544	88.1698	98.3884	92.8537	88.2199	91.8024	91.7653	92.2757	92.3314	92.8499	92.2968	92.282	93.1462	93.5481	91.4983	92.2574	92.0312	93.2894	91.8799	92.0996	93.2313	92.2432	91.87	93.2079	93.2308	91.8392	88.2613	92.3505	92.2976	91.3485	91.9381	91.3504	91.3818	91.2648	91.9037	93.2065	93.2537	93.2354	93.2919	93.2571	91.5758	93.2053	88.5019	92.3049	91.5753	92.8992	92.2784	91.6749
PEG-829_lib16140	92.3661	92.3927	88.4705	92.2225	92.2911	88.4505	93.3073	93.2509	91.6905	99.885	92.3943	98.8686	98.5221	92.3085	92.011	91.344	98.5557	91.6651	92.412	93.1959	91.9222	92.3737	99.8604	93.1938	92.3034	92.3654	91.2365	88.3134	98.3109	98.8746	91.3992	93.0631	91.3646	91.3934	91.3339	93.1093	92.2865	92.3759	92.3432	92.4144	92.3037	93.7177	92.3372	88.4841	98.4016	93.5519	92.3216	98.4744	91.299
PEG-82_lib14845	97.9753	98.0228	88.2069	93.1272	92.4384	88.1841	91.8232	91.7778	93.8645	92.4585	92.4478	92.3191	92.4563	97.8427	92.9002	91.3667	92.4478	93.3314	99.8224	91.7081	93.3383	97.8495	92.3582	91.6545	97.7264	99.7089	91.6044	88.1026	92.5419	92.332	91.2276	91.8652	91.2588	91.2818	91.1711	91.8076	99.7194	99.7841	98.2712	99.818	98.2907	91.707	97.7956	88.234	92.6034	91.7126	92.8157	92.5425	91.4662
PEG-832_lib16143	98.0561	98.0796	88.3016	93.1466	92.5228	88.2081	91.9347	91.8063	94.0903	92.3898	92.3912	92.5541	92.6106	97.959	92.9671	91.4214	92.6702	93.2691	99.6752	91.8506	93.3587	97.9831	92.3408	91.8405	97.7324	99.7479	91.5322	88.3972	92.6124	92.5418	91.3577	91.9638	91.3929	91.3718	91.3252	91.9523	99.7406	99.7267	98.1456	99.683	98.2018	91.7332	98.0302	88.3922	92.6497	91.8359	92.8763	92.7069	91.6181
PEG-833_lib16144	98.4697	98.3026	88.2521	93.0432	92.5591	88.1408	91.9657	91.8268	93.9786	92.3715	92.4485	92.5172	92.3249	99.5335	92.9589	91.2398	92.3412	93.2799	97.6866	91.6894	93.3758	97.771	92.33	91.7557	98.0882	97.7452	91.4841	88.2316	92.3118	92.5162	91.4969	91.9941	91.498	91.4394	91.4611	91.9882	97.8057	97.7293	97.9246	97.6913	97.9393	91.6218	97.609	88.3176	92.3787	91.6034	92.7516	92.3502	91.4053
PEG-834_lib16145	98.0395	97.9771	88.3124	93.2961	92.5136	88.253	91.93	91.804	93.9295	92.6429	92.4937	92.5397	92.4183	97.9304	92.9644	91.3791	92.4569	93.2933	99.6731	91.6202	93.5858	97.9767	92.5269	91.6221	97.6702	99.7433	91.489	88.211	92.4728	92.5215	91.3432	91.8777	91.3077	91.2812	91.2375	91.9102	99.6332	99.7504	98.2604	99.7221	98.273	91.7454	97.9546	88.4078	92.5715	91.7378	92.9697	92.5195	91.4546
PEG-835_lib16146	90.9513	90.9211	88.3139	90.5348	90.9404	88.3072	90.787	90.728	91.1756	90.9537	90.8107	91.1013	91.0832	90.7785	90.8558	90.8751	91.0314	91.2826	90.915	91.0891	91.2956	90.79	90.9517	90.9439	90.818	90.7868	90.4144	88.6725	90.9579	91.1016	91.0621	90.9099	91.0466	91.0478	91.0134	90.8854	90.8734	90.9076	90.7585	90.9357	90.807	90.7152	90.8666	88.4345	91.0638	90.7192	90.704	91.0857	90.5166
PEG-836_lib16147	91.8059	91.7772	88.5688	91.5793	91.6035	88.4275	92.6698	92.6561	91.3412	93.7605	91.6	93.7195	93.7415	91.7559	91.5645	91.0109	93.7707	91.2743	91.7777	92.202	91.2916	91.7801	93.6467	92.2452	91.7517	91.7627	90.8979	88.4072	93.8037	93.7397	91.1017	92.6162	91.081	91.0278	91.0129	92.6621	91.8298	91.8176	91.8066	91.8081	91.8061	98.4091	91.6751	88.3508	93.674	98.5674	91.4411	93.7347	90.8286
PEG-837_lib16148	92.5011	92.4764	88.4682	92.0901	92.4878	88.3859	93.2521	93.2291	91.9471	98.7197	92.3319	99.8918	98.5198	92.4371	92.0372	91.312	98.5072	91.6531	92.4712	93.4309	91.5615	92.3374	98.6936	93.262	92.4948	92.3761	91.2758	88.444	98.3533	99.8999	91.4642	93.115	91.5063	91.4763	91.4105	93.1351	92.369	92.4681	92.3736	92.4583	92.402	93.6434	92.3717	88.47	98.3766	93.6363	92.0578	98.5961	91.3123
PEG-838_lib16149	92.9932	93.0084	88.2318	92.7999	94.4383	88.2052	91.683	91.7056	91.9258	92.1159	94.4668	92.1385	92.0894	92.8949	93.4506	91.4605	92.0783	91.8047	92.9337	92.3599	91.8081	92.9049	92.1161	92.3246	92.9011	92.9054	93.1852	88.2101	92.254	92.1779	91.4401	91.8917	91.3987	91.4088	91.3925	91.8402	92.8662	92.9493	92.9686	92.9454	92.9171	91.3311	92.8815	88.4356	92.3113	91.4892	96.9964	92.1008	93.1143
PEG-839_lib16150	93.1546	93.1678	88.136	98.3154	92.5922	88.0896	91.6045	91.6606	92.2553	92.3372	92.5839	92.1533	92.2528	93.1471	93.5484	91.3882	92.2557	92.1049	93.0707	91.669	92.2211	93.179	92.1984	91.6787	93.0501	93.0923	91.6518	88.1364	92.2664	92.1665	91.1738	91.5664	91.1852	91.1793	91.1174	91.5877	93.1734	93.1702	93.1566	93.1517	93.1674	91.4983	93.0694	88.4246	92.3038	91.4949	92.8069	92.2655	91.7435
PEG-83_lib14846	91.9348	91.9258	88.2462	91.6184	91.8045	88.1065	97.9201	98.5447	91.6451	93.2172	91.751	93.2167	93.1771	91.9156	92.0228	90.9718	93.1936	91.553	91.8204	92.5055	91.5146	91.7888	93.1681	92.4584	91.9413	91.8777	90.9879	88.1893	93.2391	93.2184	91.0334	96.6053	90.984	91.0012	90.984	96.6171	91.7283	91.8388	91.8868	91.8523	91.8984	92.4994	91.7932	88.1734	93.204	92.5548	91.5948	93.2199	90.8764
PEG-841_lib16152	98.3842	98.4174	88.2332	93.124	92.4094	88.2101	91.9553	91.8568	93.9239	92.2955	92.3874	92.4099	92.5328	99.8301	93.0527	91.3462	92.5702	93.1783	97.8907	91.8391	93.19	97.7205	92.196	91.8035	98.1116	97.9039	91.5523	88.209	92.5635	92.4368	91.4538	92.0786	91.4225	91.471	91.3957	92.0559	97.8606	97.953	98.0445	97.8792	98.0345	91.6548	97.5796	88.2741	92.605	91.8385	92.8587	92.5045	91.5526
PEG-843_lib16154	92.5052	92.4736	88.4808	92.0361	92.457	88.415	93.2658	93.1964	91.9424	98.6856	92.3075	99.8711	98.5057	92.4429	92.0807	91.3479	98.5124	91.571	92.4741	93.3877	91.4991	92.3414	98.666	93.2956	92.4575	92.3671	91.2332	88.4826	98.3079	99.8788	91.4858	93.1385	91.4627	91.4851	91.4261	93.1361	92.3382	92.4829	92.3588	92.511	92.3748	93.6792	92.3263	88.4748	98.3763	93.5944	92.069	98.6191	91.2477
PEG-844_lib16155	92.3622	92.4554	88.4711	92.2349	92.2816	88.7699	93.3057	93.2754	91.867	98.6583	92.2623	98.8053	98.672	92.5265	92.0279	91.4129	98.6492	91.6703	92.6459	93.5395	91.614	92.3761	98.5766	93.514	92.5324	92.4478	91.4058	88.6484	98.6314	98.8015	91.4414	93.3761	91.4653	91.4256	91.4494	93.3965	92.5835	92.6063	92.479	92.6507	92.4794	93.7719	92.6193	88.441	98.5633	93.8022	92.1937	98.6423	91.4083
PEG-845_lib16156	98.7454	98.6962	88.2385	93.2039	92.5713	88.2127	92.0555	91.8802	94.1086	92.4424	92.5231	92.5352	92.4959	98.5431	93.1127	91.2822	92.5051	93.3529	98.1037	91.8751	93.3954	97.9217	92.4449	91.781	97.7439	98.1387	91.6211	88.3486	92.5155	92.526	91.4245	92.1115	91.4158	91.4517	91.3182	92.1101	98.0572	98.1296	98.1214	98.1672	98.137	91.6947	97.905	88.4194	92.6259	91.6967	92.8088	92.6392	91.5737
PEG-846_lib16157	92.408	92.5066	88.4797	92.1459	92.2134	88.4886	93.1979	93.2182	91.8693	98.7474	92.3044	98.8733	98.5434	92.4067	92.0809	91.3062	98.5806	91.5469	92.5242	93.4819	91.5785	92.2441	98.6953	93.4832	92.4629	92.3668	91.3624	88.6436	98.4742	98.8487	91.3927	93.2402	91.3799	91.3938	91.3364	93.2702	92.4816	92.571	92.295	92.5057	92.2932	93.7293	92.4657	88.4633	98.4337	93.694	92.0967	98.6059	91.3705
PEG-847_lib16158	92.4331	92.5015	88.4927	92.2689	92.3954	88.783	93.306	93.2745	91.8699	98.593	92.2735	98.7564	98.6595	92.5072	92.122	91.4463	98.6657	91.6727	92.7049	93.5317	91.6315	92.3718	98.5487	93.496	92.4829	92.4527	91.422	88.6499	98.5757	98.7788	91.4823	93.3437	91.4659	91.463	91.4087	93.3622	92.5303	92.6187	92.4622	92.6235	92.467	93.7742	92.649	88.4942	98.5541	93.8351	92.1911	98.5842	91.4312
PEG-849_lib16160	92.9144	92.8789	88.2152	92.3733	91.9764	88.1401	93.0184	92.8349	92.1985	92.6368	91.9662	92.5898	92.6798	93.0787	93.5366	91.0195	92.6559	91.9177	92.9536	91.9442	91.9018	92.8577	92.5672	91.9005	92.9637	92.7818	91.1132	88.2687	92.5848	92.6087	91.18	93.1777	91.0882	91.0773	91.0486	93.1786	92.8129	92.8681	92.9075	92.94	92.9441	92.3247	92.8407	88.226	92.5528	92.3295	92.3661	92.6141	91.1394
PEG-84_lib14847	93.2556	93.143	88.1212	98.2894	92.7799	88.2091	91.6805	91.6899	92.1392	92.1701	92.7351	92.2353	92.2815	93.1087	93.5252	91.3703	92.2586	92.0107	93.1924	91.8706	92.0334	93.1789	92.154	91.8415	93.0845	93.1487	91.745	88.1932	92.3162	92.2194	91.2684	91.9349	91.2312	91.2624	91.2068	91.8833	93.1405	93.1737	93.2088	93.189	93.1884	91.5453	93.1065	88.4602	92.2364	91.5335	92.8278	92.2202	91.5916
PEG-851_lib16162	93.0897	93.0093	88.2777	93.602	92.7093	88.2016	91.8883	91.9075	92.7161	92.1428	92.6627	92.116	92.3603	93.0582	96.4268	91.4742	92.2937	92.7659	92.9941	92.1058	92.7489	93.0414	92.0788	92.0288	93.0072	92.9503	91.9573	88.2361	92.3621	92.1641	91.4333	91.9471	91.4142	91.435	91.3571	91.941	93.012	92.976	93.2279	93.0143	93.2117	91.5134	93.0825	88.5581	92.2081	91.6178	93.7307	92.1901	91.7962
PEG-852_lib16163	93.2506	93.2382	88.252	98.5135	92.741	88.1468	91.6593	91.7355	92.3453	92.4446	92.7343	92.2696	92.3208	93.1315	93.5353	91.4278	92.2852	92.1342	93.1907	91.6244	92.4133	93.2085	92.3803	91.6872	93.1482	93.1646	91.8661	88.1522	92.3237	92.2029	91.3618	91.7336	91.2815	91.3296	91.2732	91.756	93.1055	93.2197	93.1731	93.1732	93.2199	91.5816	93.1911	88.506	92.3065	91.6051	93.0434	92.2492	91.7242
PEG-853_lib16164	98.2737	98.2322	88.2693	93.1169	92.5399	88.2879	91.9903	91.8461	94.2369	92.3224	92.4867	92.4911	92.6107	97.9633	92.9816	91.3609	92.642	93.3145	98.0385	91.9798	93.3471	97.6983	92.2782	91.8939	97.5845	98.0593	91.4986	88.5031	92.5422	92.4948	91.3453	92.0741	91.3773	91.3182	91.2343	92.1405	97.9925	98.0523	98.2386	98.0292	98.1914	91.6161	97.8929	88.3057	92.7306	91.8549	92.9232	92.6841	91.5645
PEG-854_lib16165	91.837	91.8508	88.457	91.4842	91.5182	88.5676	92.6984	92.5856	91.399	93.8195	91.5779	93.6963	93.9028	91.7957	91.4622	91.0167	93.8644	91.3242	91.8654	92.3519	91.4232	91.7273	93.7197	92.2957	91.8054	91.7857	90.797	88.5128	93.8507	93.7115	91.0109	92.8522	91.0274	91.025	90.9964	92.8057	91.8674	91.8991	91.8415	91.9409	91.819	98.358	91.8906	88.3016	93.8061	98.4469	91.4592	93.8135	90.8397
PEG-855_lib16166	98.3934	98.3773	88.244	93.1654	92.5723	88.1296	91.9448	91.8522	94.0633	92.3772	92.4881	92.3597	92.5234	98.181	93.133	91.3853	92.5364	93.2835	98.0502	91.9268	93.3561	97.8046	92.3322	91.8791	97.6601	98.0617	91.6248	88.1831	92.6354	92.3559	91.3978	92.0457	91.3563	91.3811	91.3029	92.0158	97.8786	98.034	98.1893	98.0808	98.1924	91.6973	97.909	88.3734	92.5232	91.7815	92.9601	92.5158	91.5541
PEG-856_lib16167	91.2464	91.2453	88.3084	91.4808	91.6788	88.2825	90.9301	90.968	91.175	91.5742	91.6749	91.3349	91.288	91.2683	91.22	96.1179	91.2798	91.0646	91.16	91.3289	91.3953	91.156	91.4947	91.2234	91.24	91.2043	91.0548	88.3003	91.2863	91.3587	96.0301	90.8517	95.9908	95.9938	95.9779	90.852	91.1284	91.1818	91.2392	91.1618	91.2281	90.9072	91.2417	88.4886	91.3747	90.9516	91.5055	91.3577	91.0355
PEG-857_lib16168	92.3788	92.3112	88.4164	92.3681	92.4594	88.3714	93.5809	93.6295	91.9212	94.0552	92.3788	94.0778	94.0806	92.2997	92.3398	91.5841	94.1155	91.5753	92.2729	93.1199	91.6527	92.2857	94.0458	93.2443	92.2418	92.3409	91.4664	88.26	94.0188	94.1001	91.5434	93.381	91.5073	91.5684	91.5017	93.3624	92.2658	92.2679	92.289	92.2257	92.3632	92.9959	92.2642	88.5658	94.0389	92.9787	92.2702	94.1141	91.5181
PEG-858_lib16169	93.2139	93.1768	88.1315	98.374	92.8012	88.1155	91.6773	91.7597	92.2649	92.3794	92.7337	92.2266	92.3061	93.28	93.4468	91.464	92.2965	92.231	93.2775	91.7351	92.2752	93.2467	92.3424	91.693	93.0721	93.1632	91.6254	88.2136	92.3514	92.2005	91.3906	91.7651	91.3462	91.3631	91.2865	91.7842	93.1119	93.3292	93.2323	93.2847	93.27	91.5163	93.2061	88.4575	92.2505	91.5929	92.861	92.228	91.601
PEG-859_lib16170	92.0734	92.0957	88.2627	91.683	91.7694	88.2938	96.589	96.4559	91.6353	93.1161	91.7979	93.2482	93.1962	92.0414	92.1627	91.0187	93.171	91.4052	92.0237	92.6219	91.5299	91.8562	93.0987	92.6113	92.0742	91.9263	90.9554	88.5023	93.134	93.2847	90.9798	97.4671	90.9444	90.9889	90.9147	97.474	91.9608	92.0127	91.7914	92.0162	91.8315	92.744	92.0609	88.2469	93.3175	92.7719	91.5545	93.2792	90.9105
PEG-85_lib14848	93.1962	93.1803	88.1213	98.194	92.8201	88.0526	91.6428	91.7057	92.2303	92.0486	92.7902	92.1906	92.2051	93.1094	93.4864	91.4174	92.213	92.0923	93.2649	91.5577	92.0206	93.2432	92.003	91.5451	93.0807	93.0869	91.6562	88.1444	92.0869	92.1876	91.2562	91.694	91.3324	91.2904	91.2268	91.7188	93.0408	93.2732	93.14	93.3017	93.1754	91.4871	93.1236	88.4668	92.2467	91.4861	92.7285	92.2312	91.6104
PEG-860_lib16171	92.3982	92.5274	88.4817	92.2213	92.3545	88.3758	93.1651	93.3008	91.8187	98.4537	92.3129	98.5119	98.9149	92.4893	92.096	91.4973	98.9224	91.697	92.579	93.3556	91.6062	92.3645	98.387	93.3078	92.4603	92.4892	91.49	88.3254	98.9412	98.4626	91.4659	93.051	91.4321	91.4012	91.4021	93.0906	92.3802	92.4927	92.4216	92.459	92.463	93.7621	92.4491	88.3903	98.6977	93.645	92.1567	98.9329	91.3654
PEG-861_lib16172	91.8503	91.8773	88.4215	91.5377	91.5951	88.5476	92.7491	92.5954	91.4168	93.794	91.6058	93.6867	93.9446	91.8748	91.5149	91.0602	93.9061	91.3366	91.8909	92.2954	91.3555	91.7282	93.7084	92.3382	91.8	91.8261	90.8811	88.5376	93.9143	93.7132	91.0863	92.8659	91.0617	91.0345	91.0377	92.8711	91.8275	91.8917	91.8283	91.8763	91.8031	98.4009	91.9855	88.3266	93.8222	98.4135	91.5557	93.8799	90.9381
PEG-862_lib16173	92.4536	92.4484	88.4112	92.1467	92.4684	88.3227	93.2636	93.2572	91.9165	98.8409	92.3353	99.8629	98.5372	92.4622	92.0718	91.329	98.5624	91.6235	92.4976	93.4946	91.6573	92.2514	98.8072	93.4233	92.4339	92.3988	91.2642	88.3871	98.5133	99.8673	91.511	93.1983	91.4861	91.4935	91.466	93.1557	92.4623	92.4722	92.3056	92.4587	92.3442	93.7019	92.3211	88.4453	98.4356	93.6541	92.1155	98.631	91.2759
PEG-863_lib16174	91.2294	91.2303	88.3503	91.5099	91.6422	88.2647	90.8834	90.9523	91.2077	91.5545	91.664	91.2973	91.3601	91.2395	91.2222	96.1416	91.3112	91.1488	91.2311	91.2749	91.4374	91.186	91.5128	91.1788	91.1946	91.1872	91.1076	88.3197	91.245	91.3094	96.04	90.8971	96.0068	96.0388	95.9594	90.8901	91.1816	91.2534	91.2587	91.2396	91.2569	90.8988	91.1535	88.501	91.3638	90.9699	91.5719	91.3552	91.0584
PEG-864_lib16175	92.3631	92.4507	88.4553	92.1865	92.3808	88.3359	93.189	93.2746	91.8289	98.4676	92.3327	98.5091	98.9228	92.469	92.106	91.4367	98.9186	91.6827	92.4806	93.358	91.6154	92.3731	98.4224	93.2688	92.4379	92.3898	91.4225	88.3278	98.896	98.4476	91.3978	93.0198	91.3625	91.3496	91.3248	93.0516	92.3017	92.4122	92.4046	92.4023	92.4972	93.7071	92.3714	88.3627	98.6807	93.6234	92.1329	98.9164	91.329
[truncated: 299 more rows]
[truncated: 1,255 more columns]
