# Supplementary material for: The phylogenetic landscape and nosocomial spread of the multidrug-resistant opportunist Stenotrophomonas maltophilia
Source: Nat Commun. 2020 Apr 27;11:2044. doi: 10.1038/s41467-020-15123-0 (PMC7184733; doi:10.1038/s41467-020-15123-0)
Supplement: Supplementary file 10 — Source Data [file 41467_2020_15123_MOESM10_ESM.zip › 2020-02-07-Source-data-File_FigS3b.xlsx]

## Sheet: 2019-12-16-Source-data-File_4_r
Gene	Non-unique Gene name	Annotation	No. isolates	No. sequences	Avg sequences per isolate	Genome Fragment	Order within Fragment	Accessory Fragment	Accessory Order with Fragment	QC	Min group size nuc	Max group size nuc	Avg group size nuc	677	678	682	683	685	686	70759958	70765745	70776747	70777231	70777904	70785961	70791382	70794895	70817558	70820413	70825635	70829216	70832896	70836402	70836614	70843004	70857419	70858755	71022033	71025487	71071387	71188690	943195P	943974Y	944021Y	944632W	944796D	945570W	945681R	CF112
fucP_2		L-fucose-proton symporter	1305	1305	1	1	42236				1049	1292	1289	BOCKHBOL_04084	HGMKNFBB_02953	KPHIGEOK_00593	MCMCAMOC_02186	NNOIFHLG_00252	OIHEKFFC_00454	CHCOCJLE_00099	NPJFODBJ_02077	GJHKBAMN_00568	OPDBNALL_02440	HHBDKIHJ_01956	MNCDFGIJ_02317	LKIDAFMN_00080	MHHFELMO_01511	HBEIMBHA_04108	ELNBDAHI_01911	ICIMLPGD_00713	BGLJHJHL_00545	NAKPPJPN_01492	OMOFDGBJ_03048	DDIODHHN_03512	DGPCEEJJ_03327	OGMBGNCE_02361	MJPLABFK_00648	OKAEBHMK_00823	IIKEIPFD_03949	BICPHCMI_00727	NLMAAOJI_00707	NBPAPEGF_01354	OMPIDLII_01312	HPPPGLDM_02303	GNCAMAHE_04141	GOKJPIDL_04080	FNAAOEFC_04232	DKNDDJEA_00007	CFIJDDEG_00854
otsB		Trehalose-6-phosphate phosphatase	1305	1305	1	1	43618				290	800	758	BOCKHBOL_03421	HGMKNFBB_03492	KPHIGEOK_00924	MCMCAMOC_03628	NNOIFHLG_00005	OIHEKFFC_02086	CHCOCJLE_01898	NPJFODBJ_03074	GJHKBAMN_01264	OPDBNALL_01454	HHBDKIHJ_03560	MNCDFGIJ_00430	LKIDAFMN_02295	MHHFELMO_02374	HBEIMBHA_03170	ELNBDAHI_01523	ICIMLPGD_02054	BGLJHJHL_03283	NAKPPJPN_03188	OMOFDGBJ_00422	DDIODHHN_04110	DGPCEEJJ_02825	OGMBGNCE_03833	MJPLABFK_04318	OKAEBHMK_01091	IIKEIPFD_03810	BICPHCMI_03267	NLMAAOJI_03871	NBPAPEGF_03069	OMPIDLII_03712	HPPPGLDM_01612	GNCAMAHE_03829	GOKJPIDL_02481	FNAAOEFC_01883	DKNDDJEA_00335	CFIJDDEG_03845
prpB		2-methylisocitrate lyase	1305	1305	1	1	44529				476	1028	931	BOCKHBOL_01844	HGMKNFBB_02874	KPHIGEOK_01529	MCMCAMOC_02666	NNOIFHLG_02144	OIHEKFFC_02844	CHCOCJLE_03137	NPJFODBJ_01972	GJHKBAMN_02612	OPDBNALL_01292	HHBDKIHJ_03308	MNCDFGIJ_02838	LKIDAFMN_02108	MHHFELMO_02762	HBEIMBHA_02193	ELNBDAHI_02829	ICIMLPGD_01573	BGLJHJHL_00711	NAKPPJPN_03000	OMOFDGBJ_02479	DDIODHHN_00665	DGPCEEJJ_01050	OGMBGNCE_02855	MJPLABFK_01395	OKAEBHMK_01204	IIKEIPFD_02154	BICPHCMI_00179	NLMAAOJI_02161	NBPAPEGF_03639	OMPIDLII_01037	HPPPGLDM_01736	GNCAMAHE_03725	GOKJPIDL_00983	FNAAOEFC_00187	DKNDDJEA_03150	CFIJDDEG_00676
argC		N-acetyl-gamma-glutamyl-phosphate reductase	1305	1305	1	1	69959				953	956	953	BOCKHBOL_00158	HGMKNFBB_01518	KPHIGEOK_00248	MCMCAMOC_03059	NNOIFHLG_01878	OIHEKFFC_02658	CHCOCJLE_02362	NPJFODBJ_01614	GJHKBAMN_02253	OPDBNALL_01955	HHBDKIHJ_02813	MNCDFGIJ_02185	LKIDAFMN_00772	MHHFELMO_00819	HBEIMBHA_02271	ELNBDAHI_02464	ICIMLPGD_01171	BGLJHJHL_01944	NAKPPJPN_00923	OMOFDGBJ_00905	DDIODHHN_00786	DGPCEEJJ_00223	OGMBGNCE_03560	MJPLABFK_00144	OKAEBHMK_02337	IIKEIPFD_01034	BICPHCMI_02455	NLMAAOJI_01822	NBPAPEGF_02227	OMPIDLII_00725	HPPPGLDM_01908	GNCAMAHE_01817	GOKJPIDL_01149	FNAAOEFC_01272	DKNDDJEA_01364	CFIJDDEG_01925
group_10862		hypothetical protein	1305	1305	1	1	72184				242	545	517	BOCKHBOL_00486	HGMKNFBB_03275	KPHIGEOK_02637	MCMCAMOC_02737	NNOIFHLG_01434	OIHEKFFC_00897	CHCOCJLE_00642	NPJFODBJ_01306	GJHKBAMN_00139	OPDBNALL_04266	HHBDKIHJ_00335	MNCDFGIJ_00220	LKIDAFMN_03196	MHHFELMO_00028	HBEIMBHA_00551	ELNBDAHI_00285	ICIMLPGD_03897	BGLJHJHL_01332	NAKPPJPN_04178	OMOFDGBJ_04181	DDIODHHN_03794	DGPCEEJJ_02469	OGMBGNCE_04366	MJPLABFK_04097	OKAEBHMK_03917	IIKEIPFD_00645	BICPHCMI_03374	NLMAAOJI_01203	NBPAPEGF_00335	OMPIDLII_01829	HPPPGLDM_00532	GNCAMAHE_00978	GOKJPIDL_00831	FNAAOEFC_00234	DKNDDJEA_00565	CFIJDDEG_01302
rsuA		Ribosomal small subunit pseudouridine synthase A	1305	1305	1	1	4657				533	701	700	BOCKHBOL_01572	HGMKNFBB_02618	KPHIGEOK_02397	MCMCAMOC_00795	NNOIFHLG_01672	OIHEKFFC_03050	CHCOCJLE_03206	NPJFODBJ_02448	GJHKBAMN_02898	OPDBNALL_04187	HHBDKIHJ_03670	MNCDFGIJ_03457	LKIDAFMN_00271	MHHFELMO_03448	HBEIMBHA_01876	ELNBDAHI_03756	ICIMLPGD_00392	BGLJHJHL_04096	NAKPPJPN_03100	OMOFDGBJ_00230	DDIODHHN_02983	DGPCEEJJ_02800	OGMBGNCE_03299	MJPLABFK_00875	OKAEBHMK_03609	IIKEIPFD_03464	BICPHCMI_02220	NLMAAOJI_03139	NBPAPEGF_03697	OMPIDLII_03345	HPPPGLDM_00152	GNCAMAHE_03254	GOKJPIDL_02710	FNAAOEFC_03255	DKNDDJEA_01612	CFIJDDEG_04244
group_10959		hypothetical protein	1305	1305	1	1	42214				248	1304	1183	BOCKHBOL_04089	HGMKNFBB_02947	KPHIGEOK_00588	MCMCAMOC_02191	NNOIFHLG_00257	OIHEKFFC_00459	CHCOCJLE_00104	NPJFODBJ_02082	GJHKBAMN_00562	OPDBNALL_04145	HHBDKIHJ_01961	MNCDFGIJ_02312	LKIDAFMN_00075	MHHFELMO_01506	HBEIMBHA_04113	ELNBDAHI_01906	ICIMLPGD_00718	BGLJHJHL_00550	NAKPPJPN_01497	OMOFDGBJ_03053	DDIODHHN_03507	DGPCEEJJ_03333	OGMBGNCE_02356	MJPLABFK_00643	OKAEBHMK_00828	IIKEIPFD_03954	BICPHCMI_00722	NLMAAOJI_00712	NBPAPEGF_01349	OMPIDLII_01317	HPPPGLDM_02298	GNCAMAHE_04146	GOKJPIDL_04085	FNAAOEFC_03930	DKNDDJEA_00012	CFIJDDEG_00859
group_11019		hypothetical protein	1305	1305	1	1	42916			Hypothetical protein with no hits to refseq/uniprot/clusters/cdd/tigrfams/pfam overlapping another protein with hits	1151	2027	1994	BOCKHBOL_03306	HGMKNFBB_03065	KPHIGEOK_02775	MCMCAMOC_02052	NNOIFHLG_00140	OIHEKFFC_02230	CHCOCJLE_02040	NPJFODBJ_03549	GJHKBAMN_00699	OPDBNALL_02288	HHBDKIHJ_01823	MNCDFGIJ_02673	LKIDAFMN_02047	MHHFELMO_03972	HBEIMBHA_03998	ELNBDAHI_02046	ICIMLPGD_03477	BGLJHJHL_03682	NAKPPJPN_01312	OMOFDGBJ_00564	DDIODHHN_03304	DGPCEEJJ_03734	OGMBGNCE_04037	MJPLABFK_03387	OKAEBHMK_03735	IIKEIPFD_03633	BICPHCMI_03297	NLMAAOJI_02661	NBPAPEGF_01487	OMPIDLII_04072	HPPPGLDM_03141	GNCAMAHE_03439	GOKJPIDL_03892	FNAAOEFC_02414	DKNDDJEA_02305	CFIJDDEG_03654
rsmD		Ribosomal RNA small subunit methyltransferase D	1305	1305	1	1	26138				164	821	589	BOCKHBOL_00859	HGMKNFBB_00302	KPHIGEOK_01247	MCMCAMOC_00406	NNOIFHLG_02261	OIHEKFFC_00138	CHCOCJLE_03390	NPJFODBJ_02348	GJHKBAMN_01657	OPDBNALL_04070	HHBDKIHJ_03240	MNCDFGIJ_01993	LKIDAFMN_00714	MHHFELMO_03504	HBEIMBHA_01652	ELNBDAHI_00909	ICIMLPGD_01761	BGLJHJHL_02984	NAKPPJPN_03402	OMOFDGBJ_01483	DDIODHHN_00355	DGPCEEJJ_00747	OGMBGNCE_02975	MJPLABFK_03486	OKAEBHMK_02674	IIKEIPFD_01233	BICPHCMI_00778	NLMAAOJI_03512	NBPAPEGF_00769	OMPIDLII_00099	HPPPGLDM_01579	GNCAMAHE_00457	GOKJPIDL_00480	FNAAOEFC_00528	DKNDDJEA_02754	CFIJDDEG_02541
kbl		2-amino-3-ketobutyrate coenzyme A ligase	1305	1305	1	1	6740				644	1256	1208	BOCKHBOL_01442	HGMKNFBB_03616	KPHIGEOK_01566	MCMCAMOC_03553	NNOIFHLG_01349	OIHEKFFC_03961	CHCOCJLE_00478	NPJFODBJ_03618	GJHKBAMN_01702	OPDBNALL_00113	HHBDKIHJ_00117	MNCDFGIJ_04160	LKIDAFMN_04421	MHHFELMO_04057	HBEIMBHA_01499	ELNBDAHI_04357	ICIMLPGD_04364	BGLJHJHL_02079	NAKPPJPN_01570	OMOFDGBJ_04352	DDIODHHN_03608	DGPCEEJJ_00363	OGMBGNCE_01588	MJPLABFK_03721	OKAEBHMK_01448	IIKEIPFD_01770	BICPHCMI_03866	NLMAAOJI_04174	NBPAPEGF_00116	OMPIDLII_02020	HPPPGLDM_04231	GNCAMAHE_02491	GOKJPIDL_01810	FNAAOEFC_04366	DKNDDJEA_04185	CFIJDDEG_03280
sasA_15		Adaptive-response sensory-kinase SasA	1305	1305	1	1	43446				587	1370	1327	BOCKHBOL_03251	HGMKNFBB_03471	KPHIGEOK_00948	MCMCAMOC_03594	NNOIFHLG_00029	OIHEKFFC_02107	CHCOCJLE_01921	NPJFODBJ_03049	GJHKBAMN_01285	OPDBNALL_01491	HHBDKIHJ_03538	MNCDFGIJ_04026	LKIDAFMN_04183	MHHFELMO_02395	HBEIMBHA_03204	ELNBDAHI_04212	ICIMLPGD_02075	BGLJHJHL_03946	NAKPPJPN_03168	OMOFDGBJ_00443	DDIODHHN_03714	DGPCEEJJ_02846	OGMBGNCE_03805	MJPLABFK_02805	OKAEBHMK_03340	IIKEIPFD_03830	BICPHCMI_03246	NLMAAOJI_03865	NBPAPEGF_03047	OMPIDLII_04010	HPPPGLDM_01591	GNCAMAHE_03933	GOKJPIDL_02518	FNAAOEFC_01846	DKNDDJEA_00356	CFIJDDEG_03748
baiA		3-alpha-hydroxycholanate dehydrogenase (NADP(+))	1305	1305	1	1	26054				737	746	737	BOCKHBOL_00881	HGMKNFBB_00282	KPHIGEOK_01269	MCMCAMOC_00428	NNOIFHLG_02281	OIHEKFFC_00118	CHCOCJLE_03410	NPJFODBJ_02326	GJHKBAMN_01636	OPDBNALL_04047	HHBDKIHJ_03219	MNCDFGIJ_02014	LKIDAFMN_00692	MHHFELMO_03525	HBEIMBHA_01629	ELNBDAHI_00930	ICIMLPGD_01781	BGLJHJHL_02962	NAKPPJPN_03381	OMOFDGBJ_01503	DDIODHHN_00333	DGPCEEJJ_00726	OGMBGNCE_02996	MJPLABFK_03508	OKAEBHMK_02652	IIKEIPFD_01253	BICPHCMI_00758	NLMAAOJI_03491	NBPAPEGF_00748	OMPIDLII_00076	HPPPGLDM_01559	GNCAMAHE_00480	GOKJPIDL_00457	FNAAOEFC_00551	DKNDDJEA_02774	CFIJDDEG_02563
yidC		Membrane protein insertase YidC	1305	1305	1	1	62637				401	1718	1711	BOCKHBOL_03359	HGMKNFBB_01751	KPHIGEOK_02996	MCMCAMOC_04136	NNOIFHLG_03569	OIHEKFFC_03531	CHCOCJLE_01578	NPJFODBJ_03437	GJHKBAMN_03784	OPDBNALL_02808	HHBDKIHJ_02942	MNCDFGIJ_03285	LKIDAFMN_03035	MHHFELMO_03293	HBEIMBHA_03277	ELNBDAHI_03311	ICIMLPGD_03080	BGLJHJHL_03898	NAKPPJPN_03622	OMOFDGBJ_03895	DDIODHHN_00383	DGPCEEJJ_03026	OGMBGNCE_02788	MJPLABFK_04197	OKAEBHMK_04083	IIKEIPFD_02603	BICPHCMI_03754	NLMAAOJI_03451	NBPAPEGF_03982	OMPIDLII_03414	HPPPGLDM_03761	GNCAMAHE_03207	GOKJPIDL_03235	FNAAOEFC_04046	DKNDDJEA_01073	CFIJDDEG_04210
argH		Argininosuccinate lyase	1305	1305	1	1	69957				449	1295	1294	BOCKHBOL_00159	HGMKNFBB_01519	KPHIGEOK_00249	MCMCAMOC_03060	NNOIFHLG_01879	OIHEKFFC_02657	CHCOCJLE_02363	NPJFODBJ_01615	GJHKBAMN_02254	OPDBNALL_01954	HHBDKIHJ_02814	MNCDFGIJ_02186	LKIDAFMN_00773	MHHFELMO_00820	HBEIMBHA_02272	ELNBDAHI_02465	ICIMLPGD_01170	BGLJHJHL_01943	NAKPPJPN_00924	OMOFDGBJ_00906	DDIODHHN_00787	DGPCEEJJ_00224	OGMBGNCE_03561	MJPLABFK_00143	OKAEBHMK_02336	IIKEIPFD_01033	BICPHCMI_02456	NLMAAOJI_01823	NBPAPEGF_02228	OMPIDLII_00724	HPPPGLDM_01907	GNCAMAHE_01816	GOKJPIDL_01148	FNAAOEFC_01273	DKNDDJEA_01363	CFIJDDEG_01924
hvrA		Trans-acting regulatory protein HvrA	1305	1305	1	1	5488				332	419	383	BOCKHBOL_01488	HGMKNFBB_02555	KPHIGEOK_02216	MCMCAMOC_00860	NNOIFHLG_03485	OIHEKFFC_01764	CHCOCJLE_03327	NPJFODBJ_02855	GJHKBAMN_04173	OPDBNALL_00891	HHBDKIHJ_03740	MNCDFGIJ_04086	LKIDAFMN_00201	MHHFELMO_03808	HBEIMBHA_01961	ELNBDAHI_04336	ICIMLPGD_00312	BGLJHJHL_03202	NAKPPJPN_04337	OMOFDGBJ_00150	DDIODHHN_03061	DGPCEEJJ_03885	OGMBGNCE_03870	MJPLABFK_02158	OKAEBHMK_03234	IIKEIPFD_03713	BICPHCMI_02157	NLMAAOJI_04055	NBPAPEGF_03902	OMPIDLII_03260	HPPPGLDM_00228	GNCAMAHE_03339	GOKJPIDL_02795	FNAAOEFC_02909	DKNDDJEA_01536	CFIJDDEG_03385
tmk		Thymidylate kinase	1305	1305	1	1	72740				491	665	664	BOCKHBOL_02531	HGMKNFBB_03695	KPHIGEOK_01005	MCMCAMOC_03446	NNOIFHLG_02739	OIHEKFFC_00813	CHCOCJLE_00562	NPJFODBJ_02782	GJHKBAMN_00054	OPDBNALL_02999	HHBDKIHJ_00238	MNCDFGIJ_00308	LKIDAFMN_03417	MHHFELMO_02613	HBEIMBHA_01416	ELNBDAHI_00197	ICIMLPGD_03503	BGLJHJHL_02903	NAKPPJPN_01728	OMOFDGBJ_02611	DDIODHHN_01508	DGPCEEJJ_01543	OGMBGNCE_01415	MJPLABFK_02910	OKAEBHMK_01346	IIKEIPFD_01640	BICPHCMI_03816	NLMAAOJI_01529	NBPAPEGF_00237	OMPIDLII_01937	HPPPGLDM_00613	GNCAMAHE_02574	GOKJPIDL_01893	FNAAOEFC_02005	DKNDDJEA_00646	CFIJDDEG_02748
tsf		Elongation factor Ts	1305	1305	1	1	28045				392	878	874	BOCKHBOL_03106	HGMKNFBB_00626	KPHIGEOK_02432	MCMCAMOC_00049	NNOIFHLG_00865	OIHEKFFC_03633	CHCOCJLE_03890	NPJFODBJ_01170	GJHKBAMN_01006	OPDBNALL_02593	HHBDKIHJ_00619	MNCDFGIJ_01069	LKIDAFMN_00474	MHHFELMO_01407	HBEIMBHA_00051	ELNBDAHI_00560	ICIMLPGD_00231	BGLJHJHL_00127	NAKPPJPN_00057	OMOFDGBJ_02104	DDIODHHN_01214	DGPCEEJJ_00034	OGMBGNCE_01018	MJPLABFK_02474	OKAEBHMK_00218	IIKEIPFD_02881	BICPHCMI_01047	NLMAAOJI_00926	NBPAPEGF_01048	OMPIDLII_00501	HPPPGLDM_01244	GNCAMAHE_00054	GOKJPIDL_00288	FNAAOEFC_02266	DKNDDJEA_00810	CFIJDDEG_00162
acn		Aconitate hydratase A	1305	1305	1	1	22089				245	2798	2746	BOCKHBOL_01150	HGMKNFBB_00014	KPHIGEOK_00806	MCMCAMOC_01310	NNOIFHLG_02955	OIHEKFFC_01209	CHCOCJLE_03586	NPJFODBJ_03238	GJHKBAMN_04235	OPDBNALL_00962	HHBDKIHJ_02304	MNCDFGIJ_03366	LKIDAFMN_02488	MHHFELMO_03689	HBEIMBHA_00924	ELNBDAHI_03662	ICIMLPGD_03447	BGLJHJHL_03766	NAKPPJPN_02359	OMOFDGBJ_03169	DDIODHHN_02213	DGPCEEJJ_03944	OGMBGNCE_00171	MJPLABFK_03441	OKAEBHMK_03393	IIKEIPFD_00604	BICPHCMI_02857	NLMAAOJI_03306	NBPAPEGF_01945	OMPIDLII_03866	HPPPGLDM_03341	GNCAMAHE_00747	GOKJPIDL_01618	FNAAOEFC_03896	DKNDDJEA_03885	CFIJDDEG_03873
ubiG_2		Ubiquinone biosynthesis O-methyltransferase	1305	1305	1	1	70047				197	887	715	BOCKHBOL_00144	HGMKNFBB_01503	KPHIGEOK_00233	MCMCAMOC_03041	NNOIFHLG_01863	OIHEKFFC_02673	CHCOCJLE_02346	NPJFODBJ_01599	GJHKBAMN_02238	OPDBNALL_01971	HHBDKIHJ_02798	MNCDFGIJ_02170	LKIDAFMN_00757	MHHFELMO_00803	HBEIMBHA_02255	ELNBDAHI_02449	ICIMLPGD_01186	BGLJHJHL_01959	NAKPPJPN_00907	OMOFDGBJ_00890	DDIODHHN_00772	DGPCEEJJ_00208	OGMBGNCE_03544	MJPLABFK_00159	OKAEBHMK_02351	IIKEIPFD_01049	BICPHCMI_02440	NLMAAOJI_01807	NBPAPEGF_02212	OMPIDLII_00741	HPPPGLDM_01924	GNCAMAHE_01833	GOKJPIDL_01165	FNAAOEFC_01256	DKNDDJEA_01380	CFIJDDEG_01940
gcvH		Glycine cleavage system H protein	1305	1305	1	1	44319				395	395	395	BOCKHBOL_01799	HGMKNFBB_02834	KPHIGEOK_03399	MCMCAMOC_03709	NNOIFHLG_02184	OIHEKFFC_03811	CHCOCJLE_03262	NPJFODBJ_03864	GJHKBAMN_03981	OPDBNALL_04311	HHBDKIHJ_03265	MNCDFGIJ_02881	LKIDAFMN_02150	MHHFELMO_04114	HBEIMBHA_02138	ELNBDAHI_02872	ICIMLPGD_03950	BGLJHJHL_00666	NAKPPJPN_02958	OMOFDGBJ_04057	DDIODHHN_00709	DGPCEEJJ_04076	OGMBGNCE_04351	MJPLABFK_02786	OKAEBHMK_01249	IIKEIPFD_04168	BICPHCMI_00263	NLMAAOJI_02118	NBPAPEGF_04173	OMPIDLII_04184	HPPPGLDM_01694	GNCAMAHE_04171	GOKJPIDL_01038	FNAAOEFC_03710	DKNDDJEA_00253	CFIJDDEG_00587
group_11946		hypothetical protein	1305	1305	1	1	42528				734	941	940	BOCKHBOL_02747	HGMKNFBB_02989	KPHIGEOK_00642	MCMCAMOC_02131	NNOIFHLG_00216	OIHEKFFC_04105	CHCOCJLE_00054	NPJFODBJ_02030	GJHKBAMN_00616	OPDBNALL_02495	HHBDKIHJ_01907	MNCDFGIJ_02368	LKIDAFMN_00130	MHHFELMO_01566	HBEIMBHA_02656	ELNBDAHI_01962	ICIMLPGD_00671	BGLJHJHL_00496	NAKPPJPN_01446	OMOFDGBJ_03006	DDIODHHN_02725	DGPCEEJJ_02301	OGMBGNCE_02406	MJPLABFK_00698	OKAEBHMK_00774	IIKEIPFD_03150	BICPHCMI_02970	NLMAAOJI_00656	NBPAPEGF_01403	OMPIDLII_03830	HPPPGLDM_03061	GNCAMAHE_04041	GOKJPIDL_03985	FNAAOEFC_03328	DKNDDJEA_02225	CFIJDDEG_00805
msbA_1		Lipid A export ATP-binding/permease protein MsbA	1305	1305	1	1	27494				899	1748	1746	BOCKHBOL_02964	HGMKNFBB_00487	KPHIGEOK_01400	MCMCAMOC_00186	NNOIFHLG_03790	OIHEKFFC_00330	CHCOCJLE_01731	NPJFODBJ_01071	GJHKBAMN_01140	OPDBNALL_03089	HHBDKIHJ_00752	MNCDFGIJ_00937	LKIDAFMN_02948	MHHFELMO_01267	HBEIMBHA_00190	ELNBDAHI_00692	ICIMLPGD_00093	BGLJHJHL_03488	NAKPPJPN_00191	OMOFDGBJ_01224	DDIODHHN_01629	DGPCEEJJ_00168	OGMBGNCE_00883	MJPLABFK_01668	OKAEBHMK_00082	IIKEIPFD_02347	BICPHCMI_00909	NLMAAOJI_00530	NBPAPEGF_00915	OMPIDLII_00363	HPPPGLDM_01112	GNCAMAHE_00193	GOKJPIDL_00150	FNAAOEFC_01769	DKNDDJEA_00942	CFIJDDEG_00027
group_11973		hypothetical protein	1305	1305	1	1	71032			Hypothetical protein with no hits to refseq/uniprot/clusters/cdd/tigrfams/pfam overlapping another protein with hits	521	737	736	BOCKHBOL_03593	HGMKNFBB_01353	KPHIGEOK_02830	MCMCAMOC_02546	NNOIFHLG_03068	OIHEKFFC_02742	CHCOCJLE_02611	NPJFODBJ_03997	GJHKBAMN_03866	OPDBNALL_01171	HHBDKIHJ_00908	MNCDFGIJ_03136	LKIDAFMN_02614	MHHFELMO_03015	HBEIMBHA_03155	ELNBDAHI_03598	ICIMLPGD_02886	BGLJHJHL_03112	NAKPPJPN_03856	OMOFDGBJ_03729	DDIODHHN_03632	DGPCEEJJ_03373	OGMBGNCE_03314	MJPLABFK_03962	OKAEBHMK_03808	IIKEIPFD_03058	BICPHCMI_00060	NLMAAOJI_01020	NBPAPEGF_03259	OMPIDLII_00914	HPPPGLDM_04067	GNCAMAHE_00888	GOKJPIDL_00861	FNAAOEFC_00064	DKNDDJEA_03986	CFIJDDEG_03930
argE		Acetylornithine deacetylase	1305	1305	1	1	69963				1088	1097	1088	BOCKHBOL_00155	HGMKNFBB_01515	KPHIGEOK_00245	MCMCAMOC_03056	NNOIFHLG_01875	OIHEKFFC_02661	CHCOCJLE_02359	NPJFODBJ_01611	GJHKBAMN_02250	OPDBNALL_01958	HHBDKIHJ_02810	MNCDFGIJ_02182	LKIDAFMN_00769	MHHFELMO_00816	HBEIMBHA_02268	ELNBDAHI_02461	ICIMLPGD_01174	BGLJHJHL_01947	NAKPPJPN_00920	OMOFDGBJ_00902	DDIODHHN_00783	DGPCEEJJ_00220	OGMBGNCE_03557	MJPLABFK_00147	OKAEBHMK_02340	IIKEIPFD_01037	BICPHCMI_02452	NLMAAOJI_01819	NBPAPEGF_02224	OMPIDLII_00728	HPPPGLDM_01911	GNCAMAHE_01820	GOKJPIDL_01152	FNAAOEFC_01269	DKNDDJEA_01367	CFIJDDEG_01928
oxyR		Hydrogen peroxide-inducible genes activator	1305	1305	1	1	6458				458	965	961	BOCKHBOL_01329	HGMKNFBB_02434	KPHIGEOK_03594	MCMCAMOC_03990	NNOIFHLG_01241	OIHEKFFC_03163	CHCOCJLE_02894	NPJFODBJ_03960	GJHKBAMN_01811	OPDBNALL_00003	HHBDKIHJ_00003	MNCDFGIJ_04381	LKIDAFMN_02707	MHHFELMO_03925	HBEIMBHA_04132	ELNBDAHI_03243	ICIMLPGD_02714	BGLJHJHL_02389	NAKPPJPN_03695	OMOFDGBJ_03469	DDIODHHN_02495	DGPCEEJJ_00472	OGMBGNCE_04255	MJPLABFK_02485	OKAEBHMK_02679	IIKEIPFD_04450	BICPHCMI_04082	NLMAAOJI_02628	NBPAPEGF_00002	OMPIDLII_04193	HPPPGLDM_03491	GNCAMAHE_03571	GOKJPIDL_04133	FNAAOEFC_03014	DKNDDJEA_03212	CFIJDDEG_02262
dap_5		D-aminopeptidase	1305	1305	1	1	44384				920	1604	1405	BOCKHBOL_01803	HGMKNFBB_02836	KPHIGEOK_03403	MCMCAMOC_03713	NNOIFHLG_02182	OIHEKFFC_03807	CHCOCJLE_03266	NPJFODBJ_03868	GJHKBAMN_04480	OPDBNALL_04315	HHBDKIHJ_03270	MNCDFGIJ_02876	LKIDAFMN_02146	MHHFELMO_04118	HBEIMBHA_02135	ELNBDAHI_02867	ICIMLPGD_03946	BGLJHJHL_00670	NAKPPJPN_02961	OMOFDGBJ_04325	DDIODHHN_00705	DGPCEEJJ_01089	OGMBGNCE_04354	MJPLABFK_02790	OKAEBHMK_01245	IIKEIPFD_04163	BICPHCMI_00261	NLMAAOJI_02123	NBPAPEGF_04178	OMPIDLII_04187	HPPPGLDM_01698	GNCAMAHE_04168	GOKJPIDL_01041	FNAAOEFC_03707	DKNDDJEA_00249	CFIJDDEG_00635
ftsQ		Cell division protein FtsQ	1305	1305	1	1	6176				311	761	748	BOCKHBOL_02037	HGMKNFBB_02365	KPHIGEOK_01746	MCMCAMOC_00946	NNOIFHLG_02505	OIHEKFFC_01681	CHCOCJLE_03054	NPJFODBJ_01761	GJHKBAMN_03246	OPDBNALL_00804	HHBDKIHJ_03437	MNCDFGIJ_02467	LKIDAFMN_01894	MHHFELMO_02129	HBEIMBHA_00637	ELNBDAHI_03102	ICIMLPGD_00573	BGLJHJHL_02147	NAKPPJPN_03258	OMOFDGBJ_00048	DDIODHHN_00931	DGPCEEJJ_02234	OGMBGNCE_02520	MJPLABFK_00973	OKAEBHMK_02539	IIKEIPFD_02986	BICPHCMI_02765	NLMAAOJI_01884	NBPAPEGF_03516	OMPIDLII_03018	HPPPGLDM_00311	GNCAMAHE_02912	GOKJPIDL_02212	FNAAOEFC_02138	DKNDDJEA_03470	CFIJDDEG_02130
group_12313		hypothetical protein	1305	1305	1	1	41989				344	431	430	BOCKHBOL_02342	HGMKNFBB_01237	KPHIGEOK_01833	MCMCAMOC_04276	NNOIFHLG_03195	OIHEKFFC_00523	CHCOCJLE_00170	NPJFODBJ_03511	GJHKBAMN_00499	OPDBNALL_03581	HHBDKIHJ_01388	MNCDFGIJ_01959	LKIDAFMN_00012	MHHFELMO_03729	HBEIMBHA_03342	ELNBDAHI_01087	ICIMLPGD_02589	BGLJHJHL_00614	NAKPPJPN_01565	OMOFDGBJ_03334	DDIODHHN_03204	DGPCEEJJ_02551	OGMBGNCE_02136	MJPLABFK_00527	OKAEBHMK_00892	IIKEIPFD_03333	BICPHCMI_00654	NLMAAOJI_03265	NBPAPEGF_01286	OMPIDLII_01386	HPPPGLDM_02234	GNCAMAHE_01525	GOKJPIDL_03331	FNAAOEFC_03371	DKNDDJEA_00077	CFIJDDEG_00923
yceD		Large ribosomal RNA subunit accumulation protein YceD	1305	1305	1	1	72758				431	509	485	BOCKHBOL_02520	HGMKNFBB_03685	KPHIGEOK_00994	MCMCAMOC_03456	NNOIFHLG_02729	OIHEKFFC_00803	CHCOCJLE_00552	NPJFODBJ_02793	GJHKBAMN_00044	OPDBNALL_03009	HHBDKIHJ_00228	MNCDFGIJ_00318	LKIDAFMN_03428	MHHFELMO_02603	HBEIMBHA_01426	ELNBDAHI_00187	ICIMLPGD_03513	BGLJHJHL_02914	NAKPPJPN_01718	OMOFDGBJ_02621	DDIODHHN_01519	DGPCEEJJ_01553	OGMBGNCE_01425	MJPLABFK_02899	OKAEBHMK_01357	IIKEIPFD_01650	BICPHCMI_03806	NLMAAOJI_01539	NBPAPEGF_00227	OMPIDLII_01947	HPPPGLDM_00623	GNCAMAHE_02564	GOKJPIDL_01883	FNAAOEFC_02015	DKNDDJEA_00656	CFIJDDEG_02759
bamD_1		Outer membrane protein assembly factor BamD	1305	1305	1	1	43762				353	827	817	BOCKHBOL_03704	HGMKNFBB_02778	KPHIGEOK_04124	MCMCAMOC_03664	NNOIFHLG_03689	OIHEKFFC_03861	CHCOCJLE_03726	NPJFODBJ_03086	GJHKBAMN_01225	OPDBNALL_01418	HHBDKIHJ_03599	MNCDFGIJ_00467	LKIDAFMN_02256	MHHFELMO_02337	HBEIMBHA_03796	ELNBDAHI_01560	ICIMLPGD_02018	BGLJHJHL_03247	NAKPPJPN_04013	OMOFDGBJ_00386	DDIODHHN_03384	DGPCEEJJ_01464	OGMBGNCE_04089	MJPLABFK_02740	OKAEBHMK_02972	IIKEIPFD_04231	BICPHCMI_00369	NLMAAOJI_03199	NBPAPEGF_03108	OMPIDLII_03754	HPPPGLDM_01649	GNCAMAHE_03787	GOKJPIDL_02439	FNAAOEFC_01925	DKNDDJEA_00298	CFIJDDEG_04282
group_13046		hypothetical protein	1305	1305	1	1	40243				185	632	628	BOCKHBOL_01653	HGMKNFBB_01084	KPHIGEOK_00710	MCMCAMOC_01491	NNOIFHLG_01099	OIHEKFFC_03427	CHCOCJLE_00303	NPJFODBJ_00628	GJHKBAMN_00346	OPDBNALL_02880	HHBDKIHJ_01541	MNCDFGIJ_01349	LKIDAFMN_01737	MHHFELMO_01798	HBEIMBHA_03936	ELNBDAHI_01271	ICIMLPGD_02485	BGLJHJHL_01705	NAKPPJPN_02562	OMOFDGBJ_02335	DDIODHHN_00259	DGPCEEJJ_01948	OGMBGNCE_02600	MJPLABFK_03690	OKAEBHMK_02127	IIKEIPFD_03992	BICPHCMI_00428	NLMAAOJI_02447	NBPAPEGF_01133	OMPIDLII_01538	HPPPGLDM_02092	GNCAMAHE_01677	GOKJPIDL_03461	FNAAOEFC_04063	DKNDDJEA_00219	CFIJDDEG_01161
group_13079		hypothetical protein	1305	1305	1	1	42054				674	674	674	BOCKHBOL_02322	HGMKNFBB_01264	KPHIGEOK_01806	MCMCAMOC_04253	NNOIFHLG_03168	OIHEKFFC_00503	CHCOCJLE_00150	NPJFODBJ_03488	GJHKBAMN_00519	OPDBNALL_03604	HHBDKIHJ_01368	MNCDFGIJ_01979	LKIDAFMN_00032	MHHFELMO_03752	HBEIMBHA_03320	ELNBDAHI_01067	ICIMLPGD_02612	BGLJHJHL_00594	NAKPPJPN_01543	OMOFDGBJ_03357	DDIODHHN_03993	DGPCEEJJ_02531	OGMBGNCE_02158	MJPLABFK_00600	OKAEBHMK_00872	IIKEIPFD_03310	BICPHCMI_00681	NLMAAOJI_03285	NBPAPEGF_01306	OMPIDLII_01364	HPPPGLDM_02254	GNCAMAHE_01503	GOKJPIDL_03309	FNAAOEFC_03348	DKNDDJEA_00056	CFIJDDEG_00903
group_13109		hypothetical protein	1305	1305	1	1	27497				155	674	661	BOCKHBOL_02962	HGMKNFBB_00489	KPHIGEOK_01398	MCMCAMOC_00184	NNOIFHLG_03788	OIHEKFFC_00332	CHCOCJLE_01729	NPJFODBJ_01069	GJHKBAMN_01138	OPDBNALL_03087	HHBDKIHJ_00750	MNCDFGIJ_00939	LKIDAFMN_02946	MHHFELMO_01269	HBEIMBHA_00188	ELNBDAHI_00690	ICIMLPGD_00095	BGLJHJHL_03490	NAKPPJPN_00189	OMOFDGBJ_01226	DDIODHHN_01627	DGPCEEJJ_00166	OGMBGNCE_00885	MJPLABFK_01666	OKAEBHMK_00084	IIKEIPFD_02345	BICPHCMI_00911	NLMAAOJI_00528	NBPAPEGF_00917	OMPIDLII_00365	HPPPGLDM_01114	GNCAMAHE_00191	GOKJPIDL_00152	FNAAOEFC_01771	DKNDDJEA_00940	CFIJDDEG_00029
cdsA		Phosphatidate cytidylyltransferase	1305	1305	1	1	28053				179	845	835	BOCKHBOL_03111	HGMKNFBB_00631	KPHIGEOK_02427	MCMCAMOC_00044	NNOIFHLG_00860	OIHEKFFC_03628	CHCOCJLE_03895	NPJFODBJ_01175	GJHKBAMN_01001	OPDBNALL_02598	HHBDKIHJ_00614	MNCDFGIJ_01074	LKIDAFMN_00469	MHHFELMO_01412	HBEIMBHA_00046	ELNBDAHI_00555	ICIMLPGD_00236	BGLJHJHL_00132	NAKPPJPN_00052	OMOFDGBJ_02099	DDIODHHN_01209	DGPCEEJJ_00029	OGMBGNCE_01023	MJPLABFK_02479	OKAEBHMK_00223	IIKEIPFD_02886	BICPHCMI_01052	NLMAAOJI_00921	NBPAPEGF_01053	OMPIDLII_00506	HPPPGLDM_01249	GNCAMAHE_00049	GOKJPIDL_00293	FNAAOEFC_02261	DKNDDJEA_00805	CFIJDDEG_00167
thiC		Phosphomethylpyrimidine synthase	1305	1305	1	1	42821				1796	2048	1843	BOCKHBOL_03331	HGMKNFBB_03042	KPHIGEOK_02799	MCMCAMOC_02077	NNOIFHLG_00163	OIHEKFFC_02253	CHCOCJLE_02063	NPJFODBJ_03524	GJHKBAMN_00671	OPDBNALL_02313	HHBDKIHJ_01851	MNCDFGIJ_02645	LKIDAFMN_02072	MHHFELMO_03947	HBEIMBHA_03972	ELNBDAHI_02018	ICIMLPGD_03452	BGLJHJHL_03657	NAKPPJPN_01338	OMOFDGBJ_00589	DDIODHHN_03279	DGPCEEJJ_03705	OGMBGNCE_04062	MJPLABFK_03362	OKAEBHMK_03710	IIKEIPFD_03660	BICPHCMI_03274	NLMAAOJI_02633	NBPAPEGF_01459	OMPIDLII_04046	HPPPGLDM_03118	GNCAMAHE_03465	GOKJPIDL_03866	FNAAOEFC_02440	DKNDDJEA_02282	CFIJDDEG_03629
tamA		Translocation and assembly module subunit TamA	1305	1305	1	1	37903				1784	1841	1792	BOCKHBOL_00658	HGMKNFBB_00786	KPHIGEOK_00457	MCMCAMOC_03178	NNOIFHLG_01821	OIHEKFFC_02273	CHCOCJLE_02079	NPJFODBJ_00937	GJHKBAMN_02059	OPDBNALL_00301	HHBDKIHJ_03771	MNCDFGIJ_01631	LKIDAFMN_01309	MHHFELMO_00932	HBEIMBHA_01824	ELNBDAHI_04029	ICIMLPGD_03937	BGLJHJHL_02587	NAKPPJPN_00723	OMOFDGBJ_04113	DDIODHHN_01954	DGPCEEJJ_00582	OGMBGNCE_02312	MJPLABFK_00343	OKAEBHMK_01776	IIKEIPFD_00331	BICPHCMI_02129	NLMAAOJI_03572	NBPAPEGF_02337	OMPIDLII_02687	HPPPGLDM_00742	GNCAMAHE_02349	GOKJPIDL_02002	FNAAOEFC_00728	DKNDDJEA_02408	CFIJDDEG_01724
pepO_3		Neutral endopeptidase	1305	1305	1	1	70951				1079	2009	2006	BOCKHBOL_00010	HGMKNFBB_01378	KPHIGEOK_02536	MCMCAMOC_02519	NNOIFHLG_03044	OIHEKFFC_02766	CHCOCJLE_03436	NPJFODBJ_01901	GJHKBAMN_03395	OPDBNALL_03662	HHBDKIHJ_03946	MNCDFGIJ_03507	LKIDAFMN_03635	MHHFELMO_00692	HBEIMBHA_03745	ELNBDAHI_03880	ICIMLPGD_02860	BGLJHJHL_03086	NAKPPJPN_00769	OMOFDGBJ_03703	DDIODHHN_03178	DGPCEEJJ_02337	OGMBGNCE_03583	MJPLABFK_03647	OKAEBHMK_03475	IIKEIPFD_03083	BICPHCMI_00036	NLMAAOJI_01044	NBPAPEGF_03235	OMPIDLII_00889	HPPPGLDM_02059	GNCAMAHE_00863	GOKJPIDL_03809	FNAAOEFC_00039	DKNDDJEA_01515	CFIJDDEG_02172
mtnD		Acireductone dioxygenase	1305	1305	1	1	22355				398	557	556	BOCKHBOL_01097	HGMKNFBB_00072	KPHIGEOK_02585	MCMCAMOC_04095	NNOIFHLG_03558	OIHEKFFC_01162	CHCOCJLE_03833	NPJFODBJ_02604	GJHKBAMN_02650	OPDBNALL_04219	HHBDKIHJ_04181	MNCDFGIJ_02902	LKIDAFMN_02438	MHHFELMO_04270	HBEIMBHA_00865	ELNBDAHI_04317	ICIMLPGD_04209	BGLJHJHL_01191	NAKPPJPN_03555	OMOFDGBJ_03118	DDIODHHN_02268	DGPCEEJJ_01770	OGMBGNCE_00121	MJPLABFK_02986	OKAEBHMK_01649	IIKEIPFD_02461	BICPHCMI_03743	NLMAAOJI_04195	NBPAPEGF_04127	OMPIDLII_02899	HPPPGLDM_01294	GNCAMAHE_00687	GOKJPIDL_01558	FNAAOEFC_00977	DKNDDJEA_03039	CFIJDDEG_02219
cheR_2		Chemotaxis protein methyltransferase	1305	1305	1	1	22015				761	896	868	BOCKHBOL_01159	HGMKNFBB_00002	KPHIGEOK_00813	MCMCAMOC_01303	NNOIFHLG_02943	OIHEKFFC_01218	CHCOCJLE_03595	NPJFODBJ_03230	GJHKBAMN_04227	OPDBNALL_00969	HHBDKIHJ_02312	MNCDFGIJ_03374	LKIDAFMN_02496	MHHFELMO_03695	HBEIMBHA_00932	ELNBDAHI_03670	ICIMLPGD_04284	BGLJHJHL_03757	NAKPPJPN_02350	OMOFDGBJ_03177	DDIODHHN_02203	DGPCEEJJ_03952	OGMBGNCE_00180	MJPLABFK_03433	OKAEBHMK_03384	IIKEIPFD_00595	BICPHCMI_02869	NLMAAOJI_03314	NBPAPEGF_01953	OMPIDLII_03874	HPPPGLDM_03350	GNCAMAHE_00755	GOKJPIDL_01626	FNAAOEFC_03904	DKNDDJEA_03876	CFIJDDEG_03864
dadA1_1		D-amino acid dehydrogenase 1	1305	1305	1	1	4641				149	1346	1301	BOCKHBOL_01579	HGMKNFBB_02625	KPHIGEOK_02404	MCMCAMOC_00788	NNOIFHLG_01665	OIHEKFFC_03057	CHCOCJLE_03213	NPJFODBJ_02455	GJHKBAMN_02891	OPDBNALL_04180	HHBDKIHJ_03663	MNCDFGIJ_03464	LKIDAFMN_00279	MHHFELMO_03455	HBEIMBHA_01869	ELNBDAHI_03763	ICIMLPGD_00399	BGLJHJHL_04103	NAKPPJPN_03093	OMOFDGBJ_00237	DDIODHHN_02990	DGPCEEJJ_02793	OGMBGNCE_03292	MJPLABFK_00868	OKAEBHMK_03602	IIKEIPFD_03471	BICPHCMI_02227	NLMAAOJI_03132	NBPAPEGF_03704	OMPIDLII_03352	HPPPGLDM_00145	GNCAMAHE_03247	GOKJPIDL_02703	FNAAOEFC_03248	DKNDDJEA_01619	CFIJDDEG_04237
secA		Protein translocase subunit SecA	1305	1305	1	1	6186				302	2732	2725	BOCKHBOL_02043	HGMKNFBB_02371	KPHIGEOK_01752	MCMCAMOC_00952	NNOIFHLG_02499	OIHEKFFC_01675	CHCOCJLE_03060	NPJFODBJ_01767	GJHKBAMN_03240	OPDBNALL_00798	HHBDKIHJ_03431	MNCDFGIJ_02473	LKIDAFMN_01888	MHHFELMO_02135	HBEIMBHA_00631	ELNBDAHI_03108	ICIMLPGD_00579	BGLJHJHL_02153	NAKPPJPN_03252	OMOFDGBJ_00042	DDIODHHN_00925	DGPCEEJJ_02228	OGMBGNCE_02526	MJPLABFK_00967	OKAEBHMK_02545	IIKEIPFD_02980	BICPHCMI_02771	NLMAAOJI_01878	NBPAPEGF_03522	OMPIDLII_03024	HPPPGLDM_00317	GNCAMAHE_02918	GOKJPIDL_02218	FNAAOEFC_02132	DKNDDJEA_03464	CFIJDDEG_02136
group_13637		hypothetical protein	1305	1305	1	1	37941				158	1442	1425	BOCKHBOL_00668	HGMKNFBB_00794	KPHIGEOK_00449	MCMCAMOC_03185	NNOIFHLG_01812	OIHEKFFC_02282	CHCOCJLE_02088	NPJFODBJ_00926	GJHKBAMN_02048	OPDBNALL_00308	HHBDKIHJ_03782	MNCDFGIJ_01641	LKIDAFMN_01318	MHHFELMO_00942	HBEIMBHA_01817	ELNBDAHI_04039	ICIMLPGD_04201	BGLJHJHL_02578	NAKPPJPN_00713	OMOFDGBJ_02758	DDIODHHN_01947	DGPCEEJJ_00571	OGMBGNCE_02302	MJPLABFK_00352	OKAEBHMK_01785	IIKEIPFD_00323	BICPHCMI_02121	NLMAAOJI_03582	NBPAPEGF_02348	OMPIDLII_02694	HPPPGLDM_00750	GNCAMAHE_02356	GOKJPIDL_02009	FNAAOEFC_00721	DKNDDJEA_02416	CFIJDDEG_01733
sasA_2		Adaptive-response sensory-kinase SasA	1305	1305	1	1	41850				1259	1400	1352	BOCKHBOL_02350	HGMKNFBB_01229	KPHIGEOK_01840	MCMCAMOC_04284	NNOIFHLG_03203	OIHEKFFC_00531	CHCOCJLE_00178	NPJFODBJ_03519	GJHKBAMN_00491	OPDBNALL_03573	HHBDKIHJ_01396	MNCDFGIJ_01951	LKIDAFMN_00004	MHHFELMO_03721	HBEIMBHA_03357	ELNBDAHI_01095	ICIMLPGD_02581	BGLJHJHL_00622	NAKPPJPN_02424	OMOFDGBJ_03326	DDIODHHN_03212	DGPCEEJJ_02559	OGMBGNCE_02129	MJPLABFK_00519	OKAEBHMK_00900	IIKEIPFD_03341	BICPHCMI_00646	NLMAAOJI_03257	NBPAPEGF_01278	OMPIDLII_01394	HPPPGLDM_02226	GNCAMAHE_01533	GOKJPIDL_03339	FNAAOEFC_03379	DKNDDJEA_00085	CFIJDDEG_00931
group_13950		hypothetical protein	1305	1305	1	1	70872				269	422	421	BOCKHBOL_00018	HGMKNFBB_01385	KPHIGEOK_02546	MCMCAMOC_02510	NNOIFHLG_03037	OIHEKFFC_02775	CHCOCJLE_03445	NPJFODBJ_01891	GJHKBAMN_03387	OPDBNALL_03653	HHBDKIHJ_03954	MNCDFGIJ_03515	LKIDAFMN_03643	MHHFELMO_00683	HBEIMBHA_03735	ELNBDAHI_03888	ICIMLPGD_02852	BGLJHJHL_03078	NAKPPJPN_00777	OMOFDGBJ_03695	DDIODHHN_03169	DGPCEEJJ_02345	OGMBGNCE_03591	MJPLABFK_03640	OKAEBHMK_03483	IIKEIPFD_03091	BICPHCMI_00029	NLMAAOJI_01052	NBPAPEGF_03227	OMPIDLII_00879	HPPPGLDM_02051	GNCAMAHE_00853	GOKJPIDL_03799	FNAAOEFC_00029	DKNDDJEA_01507	CFIJDDEG_02180
ubiB_2		putative protein kinase UbiB	1305	1305	1	1	66717				1253	1661	1654	BOCKHBOL_00359	HGMKNFBB_01923	KPHIGEOK_01677	MCMCAMOC_02344	NNOIFHLG_01053	OIHEKFFC_01967	CHCOCJLE_01409	NPJFODBJ_00134	GJHKBAMN_03484	OPDBNALL_01777	HHBDKIHJ_02672	MNCDFGIJ_00627	LKIDAFMN_01295	MHHFELMO_01752	HBEIMBHA_02804	ELNBDAHI_01720	ICIMLPGD_00864	BGLJHJHL_00966	NAKPPJPN_02652	OMOFDGBJ_01847	DDIODHHN_02308	DGPCEEJJ_03568	OGMBGNCE_01731	MJPLABFK_01349	OKAEBHMK_03840	IIKEIPFD_01512	BICPHCMI_01383	NLMAAOJI_00131	NBPAPEGF_03334	OMPIDLII_02390	HPPPGLDM_02785	GNCAMAHE_02207	GOKJPIDL_02939	FNAAOEFC_03410	DKNDDJEA_02697	CFIJDDEG_00980
pyrD		Dihydroorotate dehydrogenase (quinone)	1305	1305	1	1	23498				1055	1055	1055	BOCKHBOL_01039	HGMKNFBB_00139	KPHIGEOK_03411	MCMCAMOC_04020	NNOIFHLG_02097	OIHEKFFC_01106	CHCOCJLE_02481	NPJFODBJ_03911	GJHKBAMN_02707	OPDBNALL_03916	HHBDKIHJ_04085	MNCDFGIJ_02957	LKIDAFMN_02525	MHHFELMO_03134	HBEIMBHA_00804	ELNBDAHI_03943	ICIMLPGD_03205	BGLJHJHL_01278	NAKPPJPN_03494	OMOFDGBJ_03522	DDIODHHN_03104	DGPCEEJJ_01827	OGMBGNCE_00058	MJPLABFK_03043	OKAEBHMK_01736	IIKEIPFD_02533	BICPHCMI_03998	NLMAAOJI_03381	NBPAPEGF_00590	OMPIDLII_02838	HPPPGLDM_01349	GNCAMAHE_00626	GOKJPIDL_01497	FNAAOEFC_00916	DKNDDJEA_02984	CFIJDDEG_02944
ompW_1		Outer membrane protein W	1305	1305	1	1	41772				257	689	634	BOCKHBOL_02367	HGMKNFBB_01212	KPHIGEOK_01857	MCMCAMOC_04302	NNOIFHLG_03221	OIHEKFFC_00548	CHCOCJLE_00195	NPJFODBJ_00752	GJHKBAMN_00472	OPDBNALL_03555	HHBDKIHJ_01416	MNCDFGIJ_01933	LKIDAFMN_04241	MHHFELMO_03704	HBEIMBHA_03374	ELNBDAHI_01113	ICIMLPGD_02564	BGLJHJHL_00639	NAKPPJPN_02442	OMOFDGBJ_03309	DDIODHHN_03229	DGPCEEJJ_02578	OGMBGNCE_02111	MJPLABFK_03222	OKAEBHMK_00917	IIKEIPFD_03359	BICPHCMI_00628	NLMAAOJI_03239	NBPAPEGF_01258	OMPIDLII_01411	HPPPGLDM_02207	GNCAMAHE_01550	GOKJPIDL_03356	FNAAOEFC_04280	DKNDDJEA_00104	CFIJDDEG_00948
group_14041		hypothetical protein	1305	1305	1	1	42308				434	434	434	BOCKHBOL_04049	HGMKNFBB_02960	KPHIGEOK_00601	MCMCAMOC_02177	NNOIFHLG_00245	OIHEKFFC_04260	CHCOCJLE_00088	NPJFODBJ_02069	GJHKBAMN_00577	OPDBNALL_02449	HHBDKIHJ_01946	MNCDFGIJ_02327	LKIDAFMN_00089	MHHFELMO_01521	HBEIMBHA_04098	ELNBDAHI_01921	ICIMLPGD_00705	BGLJHJHL_00534	NAKPPJPN_01483	OMOFDGBJ_03040	DDIODHHN_03521	DGPCEEJJ_02261	OGMBGNCE_02369	MJPLABFK_00657	OKAEBHMK_00812	IIKEIPFD_03941	BICPHCMI_00734	NLMAAOJI_00697	NBPAPEGF_01364	OMPIDLII_01303	HPPPGLDM_04267	GNCAMAHE_04132	GOKJPIDL_04361	FNAAOEFC_04241	DKNDDJEA_04245	CFIJDDEG_00843
dnaK_1		Chaperone protein DnaK	1305	1305	1	1	24734				374	1931	1913	BOCKHBOL_00992	HGMKNFBB_00261	KPHIGEOK_01295	MCMCAMOC_00550	NNOIFHLG_02364	OIHEKFFC_00092	CHCOCJLE_03949	NPJFODBJ_02224	GJHKBAMN_01532	OPDBNALL_03754	HHBDKIHJ_03184	MNCDFGIJ_02041	LKIDAFMN_00667	MHHFELMO_03557	HBEIMBHA_01534	ELNBDAHI_00957	ICIMLPGD_01808	BGLJHJHL_02616	NAKPPJPN_03354	OMOFDGBJ_01609	DDIODHHN_00307	DGPCEEJJ_00622	OGMBGNCE_03024	MJPLABFK_03533	OKAEBHMK_02621	IIKEIPFD_01281	BICPHCMI_00738	NLMAAOJI_03464	NBPAPEGF_00713	OMPIDLII_00054	HPPPGLDM_01463	GNCAMAHE_00502	GOKJPIDL_00435	FNAAOEFC_00573	DKNDDJEA_02870	CFIJDDEG_04436
rimO		Ribosomal protein S12 methylthiotransferase RimO	1305	1305	1	1	70857				1190	1526	1360	BOCKHBOL_00020	HGMKNFBB_01388	KPHIGEOK_02548	MCMCAMOC_02508	NNOIFHLG_03035	OIHEKFFC_02777	CHCOCJLE_03447	NPJFODBJ_01889	GJHKBAMN_03376	OPDBNALL_03651	HHBDKIHJ_03965	MNCDFGIJ_03517	LKIDAFMN_03645	MHHFELMO_00681	HBEIMBHA_03733	ELNBDAHI_03890	ICIMLPGD_02850	BGLJHJHL_03076	NAKPPJPN_00779	OMOFDGBJ_03693	DDIODHHN_03167	DGPCEEJJ_02356	OGMBGNCE_03593	MJPLABFK_03638	OKAEBHMK_03485	IIKEIPFD_03093	BICPHCMI_00026	NLMAAOJI_01054	NBPAPEGF_03216	OMPIDLII_00877	HPPPGLDM_02049	GNCAMAHE_00851	GOKJPIDL_03797	FNAAOEFC_00027	DKNDDJEA_01505	CFIJDDEG_02182
argB		Acetylglutamate kinase	1305	1305	1	1	69961				884	1385	1331	BOCKHBOL_00156	HGMKNFBB_01516	KPHIGEOK_00246	MCMCAMOC_03057	NNOIFHLG_01876	OIHEKFFC_02660	CHCOCJLE_02360	NPJFODBJ_01612	GJHKBAMN_02251	OPDBNALL_01957	HHBDKIHJ_02811	MNCDFGIJ_02183	LKIDAFMN_00770	MHHFELMO_00817	HBEIMBHA_02269	ELNBDAHI_02462	ICIMLPGD_01173	BGLJHJHL_01946	NAKPPJPN_00921	OMOFDGBJ_00903	DDIODHHN_00784	DGPCEEJJ_00221	OGMBGNCE_03558	MJPLABFK_00146	OKAEBHMK_02339	IIKEIPFD_01036	BICPHCMI_02453	NLMAAOJI_01820	NBPAPEGF_02225	OMPIDLII_00727	HPPPGLDM_01910	GNCAMAHE_01819	GOKJPIDL_01151	FNAAOEFC_01270	DKNDDJEA_01366	CFIJDDEG_01927
group_14528		hypothetical protein	1305	1305	1	1	66700				602	602	602	BOCKHBOL_00368	HGMKNFBB_01928	KPHIGEOK_01682	MCMCAMOC_02349	NNOIFHLG_01058	OIHEKFFC_01972	CHCOCJLE_01400	NPJFODBJ_00125	GJHKBAMN_03493	OPDBNALL_01782	HHBDKIHJ_02663	MNCDFGIJ_00636	LKIDAFMN_01286	MHHFELMO_01747	HBEIMBHA_02799	ELNBDAHI_01729	ICIMLPGD_00873	BGLJHJHL_00957	NAKPPJPN_02643	OMOFDGBJ_01856	DDIODHHN_02299	DGPCEEJJ_03559	OGMBGNCE_01722	MJPLABFK_01354	OKAEBHMK_03831	IIKEIPFD_01507	BICPHCMI_01388	NLMAAOJI_00140	NBPAPEGF_03343	OMPIDLII_02395	HPPPGLDM_02790	GNCAMAHE_02212	GOKJPIDL_02934	FNAAOEFC_03415	DKNDDJEA_02692	CFIJDDEG_00989
ispG		4-hydroxy-3-methylbut-2-en-1-yl diphosphate synthase (flavodoxin)	1305	1305	1	1	26193				1040	1265	1262	BOCKHBOL_00833	HGMKNFBB_00328	KPHIGEOK_01222	MCMCAMOC_00381	NNOIFHLG_02236	OIHEKFFC_00163	CHCOCJLE_03365	NPJFODBJ_03204	GJHKBAMN_04215	OPDBNALL_03525	HHBDKIHJ_00873	MNCDFGIJ_01397	LKIDAFMN_03791	MHHFELMO_01128	HBEIMBHA_01676	ELNBDAHI_00885	ICIMLPGD_03357	BGLJHJHL_03008	NAKPPJPN_03427	OMOFDGBJ_01458	DDIODHHN_02930	DGPCEEJJ_02734	OGMBGNCE_02950	MJPLABFK_01760	OKAEBHMK_03304	IIKEIPFD_01208	BICPHCMI_00803	NLMAAOJI_02495	NBPAPEGF_00794	OMPIDLII_00124	HPPPGLDM_04110	GNCAMAHE_00432	GOKJPIDL_00505	FNAAOEFC_00503	DKNDDJEA_04128	CFIJDDEG_02516
serA		D-3-phosphoglycerate dehydrogenase	1305	1305	1	1	22344				194	1322	1239	BOCKHBOL_01104	HGMKNFBB_00067	KPHIGEOK_02592	MCMCAMOC_01367	NNOIFHLG_03006	OIHEKFFC_01168	CHCOCJLE_03546	NPJFODBJ_02610	GJHKBAMN_03911	OPDBNALL_03834	HHBDKIHJ_02259	MNCDFGIJ_03321	LKIDAFMN_02447	MHHFELMO_03642	HBEIMBHA_00870	ELNBDAHI_03617	ICIMLPGD_03401	BGLJHJHL_01184	NAKPPJPN_03561	OMOFDGBJ_03123	DDIODHHN_02261	DGPCEEJJ_03614	OGMBGNCE_00128	MJPLABFK_03482	OKAEBHMK_01642	IIKEIPFD_02456	BICPHCMI_03931	NLMAAOJI_03723	NBPAPEGF_01900	OMPIDLII_02904	HPPPGLDM_03300	GNCAMAHE_00692	GOKJPIDL_01563	FNAAOEFC_00982	DKNDDJEA_03045	CFIJDDEG_02226
uvrB		UvrABC system protein B	1305	1305	1	1	27524				389	2030	2022	BOCKHBOL_02950	HGMKNFBB_00499	KPHIGEOK_01386	MCMCAMOC_00172	NNOIFHLG_03778	OIHEKFFC_00343	CHCOCJLE_01720	NPJFODBJ_01057	GJHKBAMN_01127	OPDBNALL_03075	HHBDKIHJ_00740	MNCDFGIJ_00949	LKIDAFMN_02934	MHHFELMO_01281	HBEIMBHA_00176	ELNBDAHI_00680	ICIMLPGD_00107	BGLJHJHL_00006	NAKPPJPN_00179	OMOFDGBJ_01238	DDIODHHN_01615	DGPCEEJJ_00155	OGMBGNCE_00895	MJPLABFK_01654	OKAEBHMK_00096	IIKEIPFD_02332	BICPHCMI_00921	NLMAAOJI_00518	NBPAPEGF_00927	OMPIDLII_00377	HPPPGLDM_01123	GNCAMAHE_00179	GOKJPIDL_00164	FNAAOEFC_01783	DKNDDJEA_00931	CFIJDDEG_00041
exbD_5		Biopolymer transport protein ExbD	1305	1305	1	1	43754				329	434	427	BOCKHBOL_03700	HGMKNFBB_02774	KPHIGEOK_04120	MCMCAMOC_03660	NNOIFHLG_03693	OIHEKFFC_03865	CHCOCJLE_03722	NPJFODBJ_03082	GJHKBAMN_01229	OPDBNALL_01422	HHBDKIHJ_03595	MNCDFGIJ_00463	LKIDAFMN_02260	MHHFELMO_02341	HBEIMBHA_03792	ELNBDAHI_01556	ICIMLPGD_02022	BGLJHJHL_03251	NAKPPJPN_04009	OMOFDGBJ_00390	DDIODHHN_03388	DGPCEEJJ_01468	OGMBGNCE_04093	MJPLABFK_02736	OKAEBHMK_02976	IIKEIPFD_04235	BICPHCMI_00373	NLMAAOJI_03203	NBPAPEGF_03104	OMPIDLII_03750	HPPPGLDM_01645	GNCAMAHE_03791	GOKJPIDL_02443	FNAAOEFC_01921	DKNDDJEA_00302	CFIJDDEG_04286
group_14672		hypothetical protein	1305	1305	1	1	40244				608	1685	995	BOCKHBOL_01654	HGMKNFBB_01085	KPHIGEOK_00711	MCMCAMOC_01490	NNOIFHLG_01100	OIHEKFFC_03428	CHCOCJLE_00302	NPJFODBJ_00629	GJHKBAMN_00347	OPDBNALL_02881	HHBDKIHJ_01540	MNCDFGIJ_01350	LKIDAFMN_01738	MHHFELMO_01799	HBEIMBHA_03935	ELNBDAHI_01270	ICIMLPGD_02484	BGLJHJHL_01704	NAKPPJPN_02561	OMOFDGBJ_02336	DDIODHHN_00260	DGPCEEJJ_01949	OGMBGNCE_02599	MJPLABFK_03691	OKAEBHMK_02128	IIKEIPFD_03991	BICPHCMI_00429	NLMAAOJI_02448	NBPAPEGF_01134	OMPIDLII_01537	HPPPGLDM_02093	GNCAMAHE_01676	GOKJPIDL_03462	FNAAOEFC_04062	DKNDDJEA_00218	CFIJDDEG_01162
macA_4		Macrolide export protein MacA	1305	1305	1	1	41877				122	1283	1275	BOCKHBOL_02344	HGMKNFBB_01235	KPHIGEOK_01835	MCMCAMOC_04278	NNOIFHLG_03197	OIHEKFFC_00525	CHCOCJLE_00172	NPJFODBJ_03513	GJHKBAMN_00497	OPDBNALL_03579	HHBDKIHJ_01390	MNCDFGIJ_01957	LKIDAFMN_00010	MHHFELMO_03727	HBEIMBHA_03351	ELNBDAHI_01089	ICIMLPGD_02587	BGLJHJHL_00616	NAKPPJPN_02419	OMOFDGBJ_03332	DDIODHHN_03206	DGPCEEJJ_02553	OGMBGNCE_02134	MJPLABFK_00525	OKAEBHMK_00894	IIKEIPFD_03335	BICPHCMI_00652	NLMAAOJI_03263	NBPAPEGF_01284	OMPIDLII_01388	HPPPGLDM_02232	GNCAMAHE_01527	GOKJPIDL_03333	FNAAOEFC_03373	DKNDDJEA_00079	CFIJDDEG_00925
fumC		Fumarate hydratase class II	1305	1305	1	1	69497				1415	1448	1429	BOCKHBOL_04343	HGMKNFBB_01611	KPHIGEOK_03937	MCMCAMOC_03717	NNOIFHLG_02857	OIHEKFFC_02562	CHCOCJLE_02774	NPJFODBJ_04289	GJHKBAMN_02447	OPDBNALL_03946	HHBDKIHJ_00961	MNCDFGIJ_04353	LKIDAFMN_04391	MHHFELMO_00477	HBEIMBHA_02706	ELNBDAHI_04470	ICIMLPGD_01416	BGLJHJHL_00992	NAKPPJPN_04537	OMOFDGBJ_02874	DDIODHHN_04128	DGPCEEJJ_01293	OGMBGNCE_04503	MJPLABFK_03913	OKAEBHMK_01608	IIKEIPFD_04442	BICPHCMI_03103	NLMAAOJI_04330	NBPAPEGF_02505	OMPIDLII_02104	HPPPGLDM_04136	GNCAMAHE_01944	GOKJPIDL_01468	FNAAOEFC_01479	DKNDDJEA_04152	CFIJDDEG_04559
ahpF		Alkyl hydroperoxide reductase subunit F	1305	1305	1	1	6459				278	1691	1590	BOCKHBOL_01330	HGMKNFBB_02435	KPHIGEOK_03595	MCMCAMOC_03989	NNOIFHLG_01242	OIHEKFFC_03164	CHCOCJLE_02895	NPJFODBJ_03959	GJHKBAMN_01810	OPDBNALL_00004	HHBDKIHJ_00004	MNCDFGIJ_04382	LKIDAFMN_02708	MHHFELMO_03924	HBEIMBHA_04133	ELNBDAHI_03242	ICIMLPGD_02713	BGLJHJHL_02390	NAKPPJPN_03696	OMOFDGBJ_03468	DDIODHHN_02494	DGPCEEJJ_00471	OGMBGNCE_04256	MJPLABFK_02486	OKAEBHMK_02680	IIKEIPFD_04449	BICPHCMI_04083	NLMAAOJI_02627	NBPAPEGF_00003	OMPIDLII_04194	HPPPGLDM_03490	GNCAMAHE_03572	GOKJPIDL_04132	FNAAOEFC_03013	DKNDDJEA_03213	CFIJDDEG_02263
ftsY_2		Signal recognition particle receptor FtsY	1305	1305	1	1	21918				212	1757	1650	BOCKHBOL_03802	HGMKNFBB_03213	KPHIGEOK_00832	MCMCAMOC_01284	NNOIFHLG_00521	OIHEKFFC_01237	CHCOCJLE_02878	NPJFODBJ_03598	GJHKBAMN_03737	OPDBNALL_00988	HHBDKIHJ_02331	MNCDFGIJ_03896	LKIDAFMN_03987	MHHFELMO_02719	HBEIMBHA_00953	ELNBDAHI_03519	ICIMLPGD_01006	BGLJHJHL_03738	NAKPPJPN_02331	OMOFDGBJ_02250	DDIODHHN_03968	DGPCEEJJ_03689	OGMBGNCE_00198	MJPLABFK_03089	OKAEBHMK_03365	IIKEIPFD_00576	BICPHCMI_02889	NLMAAOJI_03328	NBPAPEGF_01972	OMPIDLII_03895	HPPPGLDM_03369	GNCAMAHE_00776	GOKJPIDL_03919	FNAAOEFC_04353	DKNDDJEA_03857	CFIJDDEG_02057
group_15091		hypothetical protein	1305	1305	1	1	69785				302	389	302	BOCKHBOL_00219	HGMKNFBB_01573	KPHIGEOK_00309	MCMCAMOC_03126	NNOIFHLG_01940	OIHEKFFC_02597	CHCOCJLE_02421	NPJFODBJ_01675	GJHKBAMN_02313	OPDBNALL_03362	HHBDKIHJ_02873	MNCDFGIJ_02245	LKIDAFMN_00833	MHHFELMO_00880	HBEIMBHA_02335	ELNBDAHI_02524	ICIMLPGD_03009	BGLJHJHL_01881	NAKPPJPN_00983	OMOFDGBJ_00965	DDIODHHN_00848	DGPCEEJJ_00283	OGMBGNCE_03377	MJPLABFK_00082	OKAEBHMK_02276	IIKEIPFD_00934	BICPHCMI_02509	NLMAAOJI_02907	NBPAPEGF_02287	OMPIDLII_00661	HPPPGLDM_01847	GNCAMAHE_01753	GOKJPIDL_01085	FNAAOEFC_03452	DKNDDJEA_01303	CFIJDDEG_01863
dnaJ		Chaperone protein DnaJ	1305	1305	1	1	24732				194	1148	1123	BOCKHBOL_00993	HGMKNFBB_00260	KPHIGEOK_01296	MCMCAMOC_00551	NNOIFHLG_02365	OIHEKFFC_00091	CHCOCJLE_03950	NPJFODBJ_02223	GJHKBAMN_01531	OPDBNALL_03755	HHBDKIHJ_03183	MNCDFGIJ_02042	LKIDAFMN_00666	MHHFELMO_03558	HBEIMBHA_01533	ELNBDAHI_00958	ICIMLPGD_01809	BGLJHJHL_02617	NAKPPJPN_03353	OMOFDGBJ_01610	DDIODHHN_00306	DGPCEEJJ_00621	OGMBGNCE_03025	MJPLABFK_03534	OKAEBHMK_02620	IIKEIPFD_01282	BICPHCMI_00737	NLMAAOJI_03463	NBPAPEGF_00712	OMPIDLII_00053	HPPPGLDM_01462	GNCAMAHE_00503	GOKJPIDL_00434	FNAAOEFC_00574	DKNDDJEA_02871	CFIJDDEG_04437
pth		Peptidyl-tRNA hydrolase	1305	1305	1	1	6537				578	578	578	BOCKHBOL_01366	HGMKNFBB_02471	KPHIGEOK_02141	MCMCAMOC_03951	NNOIFHLG_01278	OIHEKFFC_03200	CHCOCJLE_02932	NPJFODBJ_02689	GJHKBAMN_01774	OPDBNALL_00041	HHBDKIHJ_00040	MNCDFGIJ_03038	LKIDAFMN_02744	MHHFELMO_02865	HBEIMBHA_03392	ELNBDAHI_03206	ICIMLPGD_02676	BGLJHJHL_02426	NAKPPJPN_03733	OMOFDGBJ_03431	DDIODHHN_02455	DGPCEEJJ_00435	OGMBGNCE_03125	MJPLABFK_02522	OKAEBHMK_02716	IIKEIPFD_03520	BICPHCMI_03459	NLMAAOJI_02591	NBPAPEGF_00039	OMPIDLII_02092	HPPPGLDM_03454	GNCAMAHE_03611	GOKJPIDL_03507	FNAAOEFC_02974	DKNDDJEA_03249	CFIJDDEG_02299
fabH		3-oxoacyl-[acyl-carrier-protein] synthase 3	1305	1305	1	1	72755				503	980	976	BOCKHBOL_02522	HGMKNFBB_03687	KPHIGEOK_00996	MCMCAMOC_03454	NNOIFHLG_02731	OIHEKFFC_00805	CHCOCJLE_00554	NPJFODBJ_02791	GJHKBAMN_00046	OPDBNALL_03007	HHBDKIHJ_00230	MNCDFGIJ_00316	LKIDAFMN_03426	MHHFELMO_02605	HBEIMBHA_01424	ELNBDAHI_00189	ICIMLPGD_03511	BGLJHJHL_02912	NAKPPJPN_01720	OMOFDGBJ_02619	DDIODHHN_01517	DGPCEEJJ_01551	OGMBGNCE_01423	MJPLABFK_02901	OKAEBHMK_01355	IIKEIPFD_01648	BICPHCMI_03808	NLMAAOJI_01537	NBPAPEGF_00229	OMPIDLII_01945	HPPPGLDM_00621	GNCAMAHE_02566	GOKJPIDL_01885	FNAAOEFC_02013	DKNDDJEA_00654	CFIJDDEG_02757
gyrB		DNA gyrase subunit B	1305	1305	1	1	62656				731	2471	2454	BOCKHBOL_03365	HGMKNFBB_01757	KPHIGEOK_03253	MCMCAMOC_04130	NNOIFHLG_03563	OIHEKFFC_03537	CHCOCJLE_01572	NPJFODBJ_03431	GJHKBAMN_03790	OPDBNALL_02802	HHBDKIHJ_02948	MNCDFGIJ_03279	LKIDAFMN_03041	MHHFELMO_03287	HBEIMBHA_03271	ELNBDAHI_03317	ICIMLPGD_03086	BGLJHJHL_03904	NAKPPJPN_03628	OMOFDGBJ_03901	DDIODHHN_00389	DGPCEEJJ_03032	OGMBGNCE_02782	MJPLABFK_04191	OKAEBHMK_04077	IIKEIPFD_02609	BICPHCMI_03748	NLMAAOJI_03457	NBPAPEGF_03988	OMPIDLII_03420	HPPPGLDM_03755	GNCAMAHE_03201	GOKJPIDL_03241	FNAAOEFC_04052	DKNDDJEA_01079	CFIJDDEG_04204
pheS		Phenylalanine--tRNA ligase alpha subunit	1305	1305	1	1	70390				536	1301	995	BOCKHBOL_00086	HGMKNFBB_01452	KPHIGEOK_02724	MCMCAMOC_02970	NNOIFHLG_02604	OIHEKFFC_03354	CHCOCJLE_02285	NPJFODBJ_01820	GJHKBAMN_03828	OPDBNALL_02037	HHBDKIHJ_02731	MNCDFGIJ_03638	LKIDAFMN_03731	MHHFELMO_00737	HBEIMBHA_02957	ELNBDAHI_02382	ICIMLPGD_01248	BGLJHJHL_03532	NAKPPJPN_00846	OMOFDGBJ_00827	DDIODHHN_03441	DGPCEEJJ_03239	OGMBGNCE_03482	MJPLABFK_00294	OKAEBHMK_03094	IIKEIPFD_01114	BICPHCMI_02385	NLMAAOJI_01741	NBPAPEGF_02145	OMPIDLII_00811	HPPPGLDM_01983	GNCAMAHE_01903	GOKJPIDL_01235	FNAAOEFC_01186	DKNDDJEA_01439	CFIJDDEG_03318
group_15715		hypothetical protein	1305	1305	1	1	26124				320	494	490	BOCKHBOL_00861	HGMKNFBB_00300	KPHIGEOK_01249	MCMCAMOC_00408	NNOIFHLG_02263	OIHEKFFC_00136	CHCOCJLE_03392	NPJFODBJ_02346	GJHKBAMN_01655	OPDBNALL_04068	HHBDKIHJ_03238	MNCDFGIJ_01995	LKIDAFMN_00712	MHHFELMO_03506	HBEIMBHA_01650	ELNBDAHI_00911	ICIMLPGD_01763	BGLJHJHL_02982	NAKPPJPN_03400	OMOFDGBJ_01485	DDIODHHN_00353	DGPCEEJJ_00745	OGMBGNCE_02977	MJPLABFK_03488	OKAEBHMK_02672	IIKEIPFD_01235	BICPHCMI_00776	NLMAAOJI_03510	NBPAPEGF_00767	OMPIDLII_00097	HPPPGLDM_01577	GNCAMAHE_00459	GOKJPIDL_00478	FNAAOEFC_00530	DKNDDJEA_02756	CFIJDDEG_02543
hslU		ATP-dependent protease ATPase subunit HslU	1305	1305	1	1	42076				1241	1442	1375	BOCKHBOL_02319	HGMKNFBB_01267	KPHIGEOK_01803	MCMCAMOC_04249	NNOIFHLG_03165	OIHEKFFC_00500	CHCOCJLE_00147	NPJFODBJ_03485	GJHKBAMN_00522	OPDBNALL_03608	HHBDKIHJ_01365	MNCDFGIJ_01982	LKIDAFMN_00035	MHHFELMO_03756	HBEIMBHA_03316	ELNBDAHI_01064	ICIMLPGD_02615	BGLJHJHL_00591	NAKPPJPN_01539	OMOFDGBJ_03360	DDIODHHN_03990	DGPCEEJJ_02528	OGMBGNCE_02162	MJPLABFK_00603	OKAEBHMK_00869	IIKEIPFD_03306	BICPHCMI_00684	NLMAAOJI_03288	NBPAPEGF_01309	OMPIDLII_01360	HPPPGLDM_02257	GNCAMAHE_01499	GOKJPIDL_03305	FNAAOEFC_03344	DKNDDJEA_00053	CFIJDDEG_00900
citN		Citrate transporter	1305	1305	1	1	42602				248	1334	1329	BOCKHBOL_02731	HGMKNFBB_03004	KPHIGEOK_00658	MCMCAMOC_02114	NNOIFHLG_00201	OIHEKFFC_04089	CHCOCJLE_00038	NPJFODBJ_02014	GJHKBAMN_00632	OPDBNALL_02512	HHBDKIHJ_01891	MNCDFGIJ_02384	LKIDAFMN_00146	MHHFELMO_01582	HBEIMBHA_02641	ELNBDAHI_01978	ICIMLPGD_00656	BGLJHJHL_00480	NAKPPJPN_01429	OMOFDGBJ_02991	DDIODHHN_02708	DGPCEEJJ_02317	OGMBGNCE_02423	MJPLABFK_00715	OKAEBHMK_00758	IIKEIPFD_03166	BICPHCMI_02955	NLMAAOJI_00640	NBPAPEGF_01419	OMPIDLII_03815	HPPPGLDM_03077	GNCAMAHE_04056	GOKJPIDL_04000	FNAAOEFC_04319	DKNDDJEA_02241	CFIJDDEG_00789
exbD_3		hypothetical protein	1305	1305	1	1	27495				422	422	422	BOCKHBOL_02963	HGMKNFBB_00488	KPHIGEOK_01399	MCMCAMOC_00185	NNOIFHLG_03789	OIHEKFFC_00331	CHCOCJLE_01730	NPJFODBJ_01070	GJHKBAMN_01139	OPDBNALL_03088	HHBDKIHJ_00751	MNCDFGIJ_00938	LKIDAFMN_02947	MHHFELMO_01268	HBEIMBHA_00189	ELNBDAHI_00691	ICIMLPGD_00094	BGLJHJHL_03489	NAKPPJPN_00190	OMOFDGBJ_01225	DDIODHHN_01628	DGPCEEJJ_00167	OGMBGNCE_00884	MJPLABFK_01667	OKAEBHMK_00083	IIKEIPFD_02346	BICPHCMI_00910	NLMAAOJI_00529	NBPAPEGF_00916	OMPIDLII_00364	HPPPGLDM_01113	GNCAMAHE_00192	GOKJPIDL_00151	FNAAOEFC_01770	DKNDDJEA_00941	CFIJDDEG_00028
adk		Adenylate kinase	1305	1305	1	1	42912				563	563	563	BOCKHBOL_03309	HGMKNFBB_03062	KPHIGEOK_02778	MCMCAMOC_02055	NNOIFHLG_00143	OIHEKFFC_02233	CHCOCJLE_02043	NPJFODBJ_03546	GJHKBAMN_00696	OPDBNALL_02291	HHBDKIHJ_01826	MNCDFGIJ_02670	LKIDAFMN_02050	MHHFELMO_03969	HBEIMBHA_03995	ELNBDAHI_02043	ICIMLPGD_03474	BGLJHJHL_03679	NAKPPJPN_01315	OMOFDGBJ_00567	DDIODHHN_03301	DGPCEEJJ_03730	OGMBGNCE_04040	MJPLABFK_03384	OKAEBHMK_03732	IIKEIPFD_03636	BICPHCMI_03294	NLMAAOJI_02658	NBPAPEGF_01484	OMPIDLII_04069	HPPPGLDM_03138	GNCAMAHE_03442	GOKJPIDL_03889	FNAAOEFC_02417	DKNDDJEA_02302	CFIJDDEG_03651
thiG		Thiazole synthase	1305	1305	1	1	43331				470	908	795	BOCKHBOL_03262	HGMKNFBB_03462	KPHIGEOK_00960	MCMCAMOC_03585	NNOIFHLG_00039	OIHEKFFC_02124	CHCOCJLE_01933	NPJFODBJ_03038	GJHKBAMN_01295	OPDBNALL_01500	HHBDKIHJ_03528	MNCDFGIJ_04016	LKIDAFMN_04195	MHHFELMO_02414	HBEIMBHA_03214	ELNBDAHI_04222	ICIMLPGD_02087	BGLJHJHL_03957	NAKPPJPN_03154	OMOFDGBJ_00455	DDIODHHN_03725	DGPCEEJJ_02856	OGMBGNCE_04130	MJPLABFK_02817	OKAEBHMK_03329	IIKEIPFD_03841	BICPHCMI_03237	NLMAAOJI_03855	NBPAPEGF_03037	OMPIDLII_04000	HPPPGLDM_03519	GNCAMAHE_03943	GOKJPIDL_02528	FNAAOEFC_01836	DKNDDJEA_04222	CFIJDDEG_03759
bolA_2		hypothetical protein	1305	1305	1	1	72251				170	230	229	BOCKHBOL_00462	HGMKNFBB_03254	KPHIGEOK_01091	MCMCAMOC_02713	NNOIFHLG_01413	OIHEKFFC_00873	CHCOCJLE_00618	NPJFODBJ_04183	GJHKBAMN_00115	OPDBNALL_04290	HHBDKIHJ_00311	MNCDFGIJ_00244	LKIDAFMN_03220	MHHFELMO_00004	HBEIMBHA_01331	ELNBDAHI_00261	ICIMLPGD_03921	BGLJHJHL_01308	NAKPPJPN_04527	OMOFDGBJ_04247	DDIODHHN_03770	DGPCEEJJ_04164	OGMBGNCE_04493	MJPLABFK_04121	OKAEBHMK_03893	IIKEIPFD_00621	BICPHCMI_03353	NLMAAOJI_01465	NBPAPEGF_00311	OMPIDLII_01852	HPPPGLDM_00556	GNCAMAHE_02659	GOKJPIDL_01977	FNAAOEFC_03852	DKNDDJEA_00589	CFIJDDEG_01278
group_16388		putative HTH-type transcriptional regulator	1305	1305	1	1	71526				716	905	904	BOCKHBOL_00581	HGMKNFBB_03351	KPHIGEOK_01490	MCMCAMOC_02826	NNOIFHLG_01513	OIHEKFFC_00996	CHCOCJLE_00731	NPJFODBJ_01400	GJHKBAMN_00231	OPDBNALL_00573	HHBDKIHJ_00431	MNCDFGIJ_00133	LKIDAFMN_01100	MHHFELMO_00128	HBEIMBHA_00436	ELNBDAHI_00372	ICIMLPGD_02131	BGLJHJHL_01426	NAKPPJPN_02827	OMOFDGBJ_02905	DDIODHHN_02120	DGPCEEJJ_01095	OGMBGNCE_01211	MJPLABFK_01979	OKAEBHMK_00664	IIKEIPFD_00733	BICPHCMI_03537	NLMAAOJI_01116	NBPAPEGF_00431	OMPIDLII_01735	HPPPGLDM_00442	GNCAMAHE_01072	GOKJPIDL_00737	FNAAOEFC_00328	DKNDDJEA_00475	CFIJDDEG_01396
acsA		Acetyl-coenzyme A synthetase	1305	1305	1	1	37937				659	1943	1940	BOCKHBOL_00667	HGMKNFBB_00793	KPHIGEOK_00450	MCMCAMOC_03184	NNOIFHLG_01813	OIHEKFFC_02281	CHCOCJLE_02087	NPJFODBJ_00927	GJHKBAMN_02049	OPDBNALL_00307	HHBDKIHJ_03781	MNCDFGIJ_01640	LKIDAFMN_01317	MHHFELMO_00941	HBEIMBHA_01818	ELNBDAHI_04038	ICIMLPGD_04200	BGLJHJHL_02579	NAKPPJPN_00714	OMOFDGBJ_02759	DDIODHHN_01948	DGPCEEJJ_00572	OGMBGNCE_02303	MJPLABFK_00351	OKAEBHMK_01784	IIKEIPFD_00324	BICPHCMI_02122	NLMAAOJI_03581	NBPAPEGF_02347	OMPIDLII_02693	HPPPGLDM_00749	GNCAMAHE_02355	GOKJPIDL_02008	FNAAOEFC_00722	DKNDDJEA_02415	CFIJDDEG_01732
fdx		Ferredoxin	1305	1305	1	1	26122				281	281	281	BOCKHBOL_00862	HGMKNFBB_00299	KPHIGEOK_01250	MCMCAMOC_00409	NNOIFHLG_02264	OIHEKFFC_00135	CHCOCJLE_03393	NPJFODBJ_02345	GJHKBAMN_01654	OPDBNALL_04067	HHBDKIHJ_03237	MNCDFGIJ_01996	LKIDAFMN_00711	MHHFELMO_03507	HBEIMBHA_01649	ELNBDAHI_00912	ICIMLPGD_01764	BGLJHJHL_02981	NAKPPJPN_03399	OMOFDGBJ_01486	DDIODHHN_00352	DGPCEEJJ_00744	OGMBGNCE_02978	MJPLABFK_03489	OKAEBHMK_02671	IIKEIPFD_01236	BICPHCMI_00775	NLMAAOJI_03509	NBPAPEGF_00766	OMPIDLII_00096	HPPPGLDM_01576	GNCAMAHE_00460	GOKJPIDL_00477	FNAAOEFC_00531	DKNDDJEA_02757	CFIJDDEG_02544
rhaS_3		HTH-type transcriptional activator RhaS	1305	1305	1	1	44645				479	746	721	BOCKHBOL_01871	HGMKNFBB_02899	KPHIGEOK_01553	MCMCAMOC_02644	NNOIFHLG_02121	OIHEKFFC_02871	CHCOCJLE_03163	NPJFODBJ_01946	GJHKBAMN_02585	OPDBNALL_01269	HHBDKIHJ_03336	MNCDFGIJ_03385	LKIDAFMN_02081	MHHFELMO_02786	HBEIMBHA_02216	ELNBDAHI_02802	ICIMLPGD_01597	BGLJHJHL_00738	NAKPPJPN_03024	OMOFDGBJ_02455	DDIODHHN_00639	DGPCEEJJ_01023	OGMBGNCE_02879	MJPLABFK_01423	OKAEBHMK_01177	IIKEIPFD_02178	BICPHCMI_00155	NLMAAOJI_02187	NBPAPEGF_03611	OMPIDLII_01014	HPPPGLDM_01764	GNCAMAHE_03702	GOKJPIDL_00960	FNAAOEFC_00164	DKNDDJEA_03122	CFIJDDEG_00703
prc		Tail-specific protease	1305	1305	1	1	42165				557	2177	2175	BOCKHBOL_02292	HGMKNFBB_02935	KPHIGEOK_03654	MCMCAMOC_02203	NNOIFHLG_00269	OIHEKFFC_00471	CHCOCJLE_00116	NPJFODBJ_02096	GJHKBAMN_00550	OPDBNALL_04133	HHBDKIHJ_01973	MNCDFGIJ_02299	LKIDAFMN_00063	MHHFELMO_01494	HBEIMBHA_04125	ELNBDAHI_01893	ICIMLPGD_00730	BGLJHJHL_00563	NAKPPJPN_01509	OMOFDGBJ_03065	DDIODHHN_03865	DGPCEEJJ_03345	OGMBGNCE_02344	MJPLABFK_00631	OKAEBHMK_00841	IIKEIPFD_03966	BICPHCMI_00710	NLMAAOJI_00777	NBPAPEGF_01337	OMPIDLII_01330	HPPPGLDM_02286	GNCAMAHE_04159	GOKJPIDL_04098	FNAAOEFC_03943	DKNDDJEA_00024	CFIJDDEG_00872
group_16454		hypothetical protein	1305	1305	1	1	27286				248	1622	1620	BOCKHBOL_02409	HGMKNFBB_00404	KPHIGEOK_03988	MCMCAMOC_00233	NNOIFHLG_03388	OIHEKFFC_00250	CHCOCJLE_01812	NPJFODBJ_01116	GJHKBAMN_01385	OPDBNALL_03134	HHBDKIHJ_00787	MNCDFGIJ_00831	LKIDAFMN_02999	MHHFELMO_01225	HBEIMBHA_00230	ELNBDAHI_00798	ICIMLPGD_00049	BGLJHJHL_03380	NAKPPJPN_00371	OMOFDGBJ_01072	DDIODHHN_01675	DGPCEEJJ_02068	OGMBGNCE_00700	MJPLABFK_01701	OKAEBHMK_00036	IIKEIPFD_02387	BICPHCMI_00881	NLMAAOJI_02297	NBPAPEGF_00880	OMPIDLII_00218	HPPPGLDM_01076	GNCAMAHE_00338	GOKJPIDL_00005	FNAAOEFC_01624	DKNDDJEA_00978	CFIJDDEG_01475
acpP_1		Acyl carrier protein	1305	1305	1	1	72748				107	239	238	BOCKHBOL_02526	HGMKNFBB_03691	KPHIGEOK_01000	MCMCAMOC_03450	NNOIFHLG_02735	OIHEKFFC_00809	CHCOCJLE_00558	NPJFODBJ_02787	GJHKBAMN_00050	OPDBNALL_03003	HHBDKIHJ_00234	MNCDFGIJ_00312	LKIDAFMN_03422	MHHFELMO_02609	HBEIMBHA_01420	ELNBDAHI_00193	ICIMLPGD_03507	BGLJHJHL_02908	NAKPPJPN_01724	OMOFDGBJ_02615	DDIODHHN_01513	DGPCEEJJ_01547	OGMBGNCE_01419	MJPLABFK_02905	OKAEBHMK_01351	IIKEIPFD_01644	BICPHCMI_03812	NLMAAOJI_01533	NBPAPEGF_00233	OMPIDLII_01941	HPPPGLDM_00617	GNCAMAHE_02570	GOKJPIDL_01889	FNAAOEFC_02009	DKNDDJEA_00650	CFIJDDEG_02753
aspS		Aspartate--tRNA(Asp/Asn) ligase	1305	1305	1	1	43734				551	1751	1748	BOCKHBOL_03442	HGMKNFBB_02763	KPHIGEOK_00899	MCMCAMOC_03649	NNOIFHLG_03704	OIHEKFFC_03876	CHCOCJLE_03711	NPJFODBJ_03948	GJHKBAMN_01240	OPDBNALL_01433	HHBDKIHJ_03584	MNCDFGIJ_00452	LKIDAFMN_02271	MHHFELMO_02352	HBEIMBHA_03781	ELNBDAHI_01545	ICIMLPGD_02033	BGLJHJHL_03262	NAKPPJPN_03998	OMOFDGBJ_00401	DDIODHHN_03399	DGPCEEJJ_01479	OGMBGNCE_04104	MJPLABFK_02725	OKAEBHMK_01070	IIKEIPFD_04246	BICPHCMI_00384	NLMAAOJI_03214	NBPAPEGF_03093	OMPIDLII_03739	HPPPGLDM_01634	GNCAMAHE_03802	GOKJPIDL_02454	FNAAOEFC_01910	DKNDDJEA_00313	CFIJDDEG_03824
ahcY		Adenosylhomocysteinase	1305	1305	1	1	6291				368	1460	1442	BOCKHBOL_02054	HGMKNFBB_02378	KPHIGEOK_01764	MCMCAMOC_00964	NNOIFHLG_02492	OIHEKFFC_01665	CHCOCJLE_03072	NPJFODBJ_01779	GJHKBAMN_03227	OPDBNALL_00784	HHBDKIHJ_03418	MNCDFGIJ_02486	LKIDAFMN_01877	MHHFELMO_02147	HBEIMBHA_00618	ELNBDAHI_03121	ICIMLPGD_00590	BGLJHJHL_02164	NAKPPJPN_03236	OMOFDGBJ_00031	DDIODHHN_00914	DGPCEEJJ_02215	OGMBGNCE_02540	MJPLABFK_00956	OKAEBHMK_02556	IIKEIPFD_02965	BICPHCMI_02778	NLMAAOJI_01865	NBPAPEGF_03535	OMPIDLII_03037	HPPPGLDM_00327	GNCAMAHE_02931	GOKJPIDL_02231	FNAAOEFC_02119	DKNDDJEA_03454	CFIJDDEG_02147
nuoM		NADH-quinone oxidoreductase subunit M	1305	1305	1	1	70424				293	1550	1505	BOCKHBOL_00064	HGMKNFBB_01430	KPHIGEOK_02701	MCMCAMOC_02949	NNOIFHLG_02582	OIHEKFFC_03375	CHCOCJLE_02265	NPJFODBJ_01841	GJHKBAMN_03809	OPDBNALL_02060	HHBDKIHJ_02711	MNCDFGIJ_03618	LKIDAFMN_03752	MHHFELMO_00717	HBEIMBHA_02981	ELNBDAHI_02362	ICIMLPGD_01271	BGLJHJHL_03512	NAKPPJPN_00825	OMOFDGBJ_00803	DDIODHHN_03421	DGPCEEJJ_03258	OGMBGNCE_03639	MJPLABFK_00314	OKAEBHMK_03074	IIKEIPFD_01134	BICPHCMI_02364	NLMAAOJI_01722	NBPAPEGF_02125	OMPIDLII_00835	HPPPGLDM_02003	GNCAMAHE_01927	GOKJPIDL_01259	FNAAOEFC_04021	DKNDDJEA_01459	CFIJDDEG_03298
group_17230		hypothetical protein	1305	1305	1	1	70204				194	665	664	BOCKHBOL_00107	HGMKNFBB_01469	KPHIGEOK_02746	MCMCAMOC_02995	NNOIFHLG_02621	OIHEKFFC_03326	CHCOCJLE_02309	NPJFODBJ_01798	GJHKBAMN_03850	OPDBNALL_02012	HHBDKIHJ_02762	MNCDFGIJ_03669	LKIDAFMN_00717	MHHFELMO_00761	HBEIMBHA_02928	ELNBDAHI_02413	ICIMLPGD_01226	BGLJHJHL_03553	NAKPPJPN_00870	OMOFDGBJ_00849	DDIODHHN_00731	DGPCEEJJ_03217	OGMBGNCE_03507	MJPLABFK_00270	OKAEBHMK_03114	IIKEIPFD_01090	BICPHCMI_02402	NLMAAOJI_01772	NBPAPEGF_02176	OMPIDLII_00782	HPPPGLDM_01959	GNCAMAHE_01874	GOKJPIDL_01206	FNAAOEFC_01215	DKNDDJEA_01415	CFIJDDEG_03338
hflC		Modulator of FtsH protease HflC	1305	1305	1	1	44566				854	863	862	BOCKHBOL_01859	HGMKNFBB_02888	KPHIGEOK_01544	MCMCAMOC_02651	NNOIFHLG_02131	OIHEKFFC_02859	CHCOCJLE_03151	NPJFODBJ_01957	GJHKBAMN_02597	OPDBNALL_01277	HHBDKIHJ_03323	MNCDFGIJ_02823	LKIDAFMN_02093	MHHFELMO_02777	HBEIMBHA_02207	ELNBDAHI_02814	ICIMLPGD_01588	BGLJHJHL_00726	NAKPPJPN_03013	OMOFDGBJ_02464	DDIODHHN_00651	DGPCEEJJ_01035	OGMBGNCE_02868	MJPLABFK_01410	OKAEBHMK_01189	IIKEIPFD_02169	BICPHCMI_00166	NLMAAOJI_02176	NBPAPEGF_03624	OMPIDLII_01023	HPPPGLDM_01751	GNCAMAHE_03711	GOKJPIDL_00969	FNAAOEFC_00173	DKNDDJEA_03135	CFIJDDEG_00691
ribH		6,7-dimethyl-8-ribityllumazine synthase	1305	1305	1	1	5845				191	554	468	BOCKHBOL_02010	HGMKNFBB_02346	KPHIGEOK_03144	MCMCAMOC_00923	NNOIFHLG_02524	OIHEKFFC_01707	CHCOCJLE_03029	NPJFODBJ_01734	GJHKBAMN_03649	OPDBNALL_00827	HHBDKIHJ_03463	MNCDFGIJ_02443	LKIDAFMN_01921	MHHFELMO_02098	HBEIMBHA_00674	ELNBDAHI_03078	ICIMLPGD_00533	BGLJHJHL_02124	NAKPPJPN_03285	OMOFDGBJ_00088	DDIODHHN_00963	DGPCEEJJ_03091	OGMBGNCE_02494	MJPLABFK_00997	OKAEBHMK_02516	IIKEIPFD_03008	BICPHCMI_02746	NLMAAOJI_01908	NBPAPEGF_03490	OMPIDLII_02982	HPPPGLDM_00287	GNCAMAHE_02876	GOKJPIDL_02176	FNAAOEFC_02174	DKNDDJEA_03494	CFIJDDEG_02107
yknY_2		putative ABC transporter ATP-binding protein YknY	1305	1305	1	1	41876				722	725	724	BOCKHBOL_02345	HGMKNFBB_01234	KPHIGEOK_01836	MCMCAMOC_04279	NNOIFHLG_03198	OIHEKFFC_00526	CHCOCJLE_00173	NPJFODBJ_03514	GJHKBAMN_00496	OPDBNALL_03578	HHBDKIHJ_01391	MNCDFGIJ_01956	LKIDAFMN_00009	MHHFELMO_03726	HBEIMBHA_03352	ELNBDAHI_01090	ICIMLPGD_02586	BGLJHJHL_00617	NAKPPJPN_02420	OMOFDGBJ_03331	DDIODHHN_03207	DGPCEEJJ_02554	OGMBGNCE_02133	MJPLABFK_00524	OKAEBHMK_00895	IIKEIPFD_03336	BICPHCMI_00651	NLMAAOJI_03262	NBPAPEGF_01283	OMPIDLII_01389	HPPPGLDM_02231	GNCAMAHE_01528	GOKJPIDL_03334	FNAAOEFC_03374	DKNDDJEA_00080	CFIJDDEG_00926
pstB		Phosphate import ATP-binding protein PstB	1305	1305	1	1	27828				398	857	829	BOCKHBOL_03748	HGMKNFBB_00577	KPHIGEOK_01308	MCMCAMOC_00095	NNOIFHLG_03133	OIHEKFFC_00420	CHCOCJLE_01643	NPJFODBJ_00978	GJHKBAMN_01052	OPDBNALL_02547	HHBDKIHJ_00665	MNCDFGIJ_01023	LKIDAFMN_00519	MHHFELMO_01359	HBEIMBHA_00096	ELNBDAHI_00606	ICIMLPGD_00185	BGLJHJHL_00083	NAKPPJPN_00102	OMOFDGBJ_03920	DDIODHHN_01259	DGPCEEJJ_00080	OGMBGNCE_00973	MJPLABFK_02429	OKAEBHMK_00174	IIKEIPFD_02834	BICPHCMI_00998	NLMAAOJI_00444	NBPAPEGF_01002	OMPIDLII_00457	HPPPGLDM_01199	GNCAMAHE_00099	GOKJPIDL_00243	FNAAOEFC_02311	DKNDDJEA_00855	CFIJDDEG_00118
group_17331		hypothetical protein	1305	1305	1	1	21922				605	605	605	BOCKHBOL_03798	HGMKNFBB_03217	KPHIGEOK_00828	MCMCAMOC_01288	NNOIFHLG_00525	OIHEKFFC_01233	CHCOCJLE_02882	NPJFODBJ_03602	GJHKBAMN_03741	OPDBNALL_00984	HHBDKIHJ_02327	MNCDFGIJ_03900	LKIDAFMN_03991	MHHFELMO_02723	HBEIMBHA_00949	ELNBDAHI_03523	ICIMLPGD_01010	BGLJHJHL_03742	NAKPPJPN_02335	OMOFDGBJ_02254	DDIODHHN_03972	DGPCEEJJ_03693	OGMBGNCE_00194	MJPLABFK_03085	OKAEBHMK_03369	IIKEIPFD_00580	BICPHCMI_02885	NLMAAOJI_03324	NBPAPEGF_01968	OMPIDLII_03891	HPPPGLDM_03365	GNCAMAHE_00772	GOKJPIDL_03915	FNAAOEFC_04357	DKNDDJEA_03861	CFIJDDEG_02061
norM		Multidrug resistance protein NorM	1305	1305	1	1	40451				830	1484	1363	BOCKHBOL_01710	HGMKNFBB_01130	KPHIGEOK_00765	MCMCAMOC_01434	NNOIFHLG_01146	OIHEKFFC_00748	CHCOCJLE_00254	NPJFODBJ_00685	GJHKBAMN_00399	OPDBNALL_03241	HHBDKIHJ_01488	MNCDFGIJ_01827	LKIDAFMN_01792	MHHFELMO_01855	HBEIMBHA_02449	ELNBDAHI_01219	ICIMLPGD_02428	BGLJHJHL_01650	NAKPPJPN_02505	OMOFDGBJ_02392	DDIODHHN_02063	DGPCEEJJ_02001	OGMBGNCE_02015	MJPLABFK_04151	OKAEBHMK_02182	IIKEIPFD_03220	BICPHCMI_00475	NLMAAOJI_03540	NBPAPEGF_01186	OMPIDLII_01476	HPPPGLDM_02141	GNCAMAHE_01615	GOKJPIDL_03702	FNAAOEFC_02599	DKNDDJEA_00170	CFIJDDEG_01216
fliA		RNA polymerase sigma factor FliA	1305	1305	1	1	21920				743	746	743	BOCKHBOL_03800	HGMKNFBB_03215	KPHIGEOK_00830	MCMCAMOC_01286	NNOIFHLG_00523	OIHEKFFC_01235	CHCOCJLE_02880	NPJFODBJ_03600	GJHKBAMN_03739	OPDBNALL_00986	HHBDKIHJ_02329	MNCDFGIJ_03898	LKIDAFMN_03989	MHHFELMO_02721	HBEIMBHA_00951	ELNBDAHI_03521	ICIMLPGD_01008	BGLJHJHL_03740	NAKPPJPN_02333	OMOFDGBJ_02252	DDIODHHN_03970	DGPCEEJJ_03691	OGMBGNCE_00196	MJPLABFK_03087	OKAEBHMK_03367	IIKEIPFD_00578	BICPHCMI_02887	NLMAAOJI_03326	NBPAPEGF_01970	OMPIDLII_03893	HPPPGLDM_03367	GNCAMAHE_00774	GOKJPIDL_03917	FNAAOEFC_04355	DKNDDJEA_03859	CFIJDDEG_02059
bacC		Dihydroanticapsin 7-dehydrogenase	1305	1305	1	1	42009				797	806	802	BOCKHBOL_02336	HGMKNFBB_01247	KPHIGEOK_01823	MCMCAMOC_04270	NNOIFHLG_03185	OIHEKFFC_00517	CHCOCJLE_00164	NPJFODBJ_03505	GJHKBAMN_00505	OPDBNALL_03587	HHBDKIHJ_01382	MNCDFGIJ_01965	LKIDAFMN_00018	MHHFELMO_03735	HBEIMBHA_03336	ELNBDAHI_01081	ICIMLPGD_02595	BGLJHJHL_00608	NAKPPJPN_01559	OMOFDGBJ_03340	DDIODHHN_03198	DGPCEEJJ_02545	OGMBGNCE_02142	MJPLABFK_00533	OKAEBHMK_00886	IIKEIPFD_03327	BICPHCMI_00664	NLMAAOJI_03271	NBPAPEGF_01292	OMPIDLII_01380	HPPPGLDM_02240	GNCAMAHE_01519	GOKJPIDL_03325	FNAAOEFC_03365	DKNDDJEA_00070	CFIJDDEG_00917
dadD		5'-deoxyadenosine deaminase	1305	1305	1	1	70049				164	1343	1341	BOCKHBOL_00143	HGMKNFBB_01502	KPHIGEOK_00232	MCMCAMOC_03040	NNOIFHLG_01862	OIHEKFFC_02674	CHCOCJLE_02345	NPJFODBJ_01598	GJHKBAMN_02237	OPDBNALL_01972	HHBDKIHJ_02797	MNCDFGIJ_02169	LKIDAFMN_00756	MHHFELMO_00802	HBEIMBHA_02254	ELNBDAHI_02448	ICIMLPGD_01187	BGLJHJHL_01960	NAKPPJPN_00906	OMOFDGBJ_00889	DDIODHHN_00771	DGPCEEJJ_00207	OGMBGNCE_03543	MJPLABFK_00160	OKAEBHMK_02352	IIKEIPFD_01050	BICPHCMI_02439	NLMAAOJI_01806	NBPAPEGF_02211	OMPIDLII_00742	HPPPGLDM_01925	GNCAMAHE_01834	GOKJPIDL_01166	FNAAOEFC_01255	DKNDDJEA_01381	CFIJDDEG_01941
group_18122		Methylmalonyl-CoA carboxyltransferase 12S subunit	1305	1305	1	1	66611				413	1610	1607	BOCKHBOL_00383	HGMKNFBB_01943	KPHIGEOK_01697	MCMCAMOC_02364	NNOIFHLG_02869	OIHEKFFC_01988	CHCOCJLE_01385	NPJFODBJ_00110	GJHKBAMN_03508	OPDBNALL_02328	HHBDKIHJ_02648	MNCDFGIJ_00651	LKIDAFMN_01271	MHHFELMO_01731	HBEIMBHA_04175	ELNBDAHI_01744	ICIMLPGD_03734	BGLJHJHL_00942	NAKPPJPN_02628	OMOFDGBJ_01871	DDIODHHN_01422	DGPCEEJJ_03544	OGMBGNCE_01707	MJPLABFK_01794	OKAEBHMK_01049	IIKEIPFD_01489	BICPHCMI_01403	NLMAAOJI_00155	NBPAPEGF_03358	OMPIDLII_02410	HPPPGLDM_02805	GNCAMAHE_02227	GOKJPIDL_02919	FNAAOEFC_03430	DKNDDJEA_02677	CFIJDDEG_01004
nupX		Putative nucleoside permease NupX	1305	1305	1	1	6331				572	1298	1297	BOCKHBOL_02070	HGMKNFBB_02391	KPHIGEOK_01780	MCMCAMOC_00979	NNOIFHLG_02479	OIHEKFFC_01653	CHCOCJLE_03084	NPJFODBJ_01792	GJHKBAMN_03215	OPDBNALL_00769	HHBDKIHJ_03406	MNCDFGIJ_02498	LKIDAFMN_01858	MHHFELMO_02160	HBEIMBHA_00603	ELNBDAHI_03133	ICIMLPGD_00604	BGLJHJHL_04485	NAKPPJPN_03224	OMOFDGBJ_00017	DDIODHHN_00900	DGPCEEJJ_02203	OGMBGNCE_02552	MJPLABFK_00944	OKAEBHMK_04148	IIKEIPFD_02950	BICPHCMI_02791	NLMAAOJI_01853	NBPAPEGF_03547	OMPIDLII_03052	HPPPGLDM_04286	GNCAMAHE_02946	GOKJPIDL_02246	FNAAOEFC_02104	DKNDDJEA_04264	CFIJDDEG_04441
purE		N5-carboxyaminoimidazole ribonucleotide mutase	1305	1305	1	1	27617				98	503	502	BOCKHBOL_02934	HGMKNFBB_00515	KPHIGEOK_01370	MCMCAMOC_00156	NNOIFHLG_03762	OIHEKFFC_00359	CHCOCJLE_01704	NPJFODBJ_01041	GJHKBAMN_01111	OPDBNALL_03059	HHBDKIHJ_00724	MNCDFGIJ_00965	LKIDAFMN_02918	MHHFELMO_01298	HBEIMBHA_00160	ELNBDAHI_00664	ICIMLPGD_00123	BGLJHJHL_00022	NAKPPJPN_00163	OMOFDGBJ_03841	DDIODHHN_01599	DGPCEEJJ_00139	OGMBGNCE_00911	MJPLABFK_01638	OKAEBHMK_00112	IIKEIPFD_02314	BICPHCMI_00937	NLMAAOJI_00502	NBPAPEGF_00943	OMPIDLII_00393	HPPPGLDM_01139	GNCAMAHE_00163	GOKJPIDL_00180	FNAAOEFC_01799	DKNDDJEA_00915	CFIJDDEG_00057
astC		Succinylornithine transaminase	1305	1305	1	1	42960				233	1226	1224	BOCKHBOL_03299	HGMKNFBB_03072	KPHIGEOK_02767	MCMCAMOC_02045	NNOIFHLG_00133	OIHEKFFC_02222	CHCOCJLE_02032	NPJFODBJ_03557	GJHKBAMN_00710	OPDBNALL_02279	HHBDKIHJ_01813	MNCDFGIJ_02685	LKIDAFMN_02040	MHHFELMO_03979	HBEIMBHA_04006	ELNBDAHI_02058	ICIMLPGD_03485	BGLJHJHL_03689	NAKPPJPN_01302	OMOFDGBJ_00556	DDIODHHN_03311	DGPCEEJJ_01859	OGMBGNCE_04027	MJPLABFK_03394	OKAEBHMK_03742	IIKEIPFD_03625	BICPHCMI_03304	NLMAAOJI_02673	NBPAPEGF_01497	OMPIDLII_04080	HPPPGLDM_03149	GNCAMAHE_03431	GOKJPIDL_03900	FNAAOEFC_02406	DKNDDJEA_02313	CFIJDDEG_03661
lrp_2		Leucine-responsive regulatory protein	1305	1305	1	1	62823				269	485	483	BOCKHBOL_03816	HGMKNFBB_01807	KPHIGEOK_03223	MCMCAMOC_04102	NNOIFHLG_00938	OIHEKFFC_03563	CHCOCJLE_01546	NPJFODBJ_03877	GJHKBAMN_03959	OPDBNALL_02756	HHBDKIHJ_02976	MNCDFGIJ_03253	LKIDAFMN_03071	MHHFELMO_03247	HBEIMBHA_03245	ELNBDAHI_03343	ICIMLPGD_03112	BGLJHJHL_03931	NAKPPJPN_03691	OMOFDGBJ_04170	DDIODHHN_00415	DGPCEEJJ_04154	OGMBGNCE_02756	MJPLABFK_03809	OKAEBHMK_03984	IIKEIPFD_02635	BICPHCMI_01240	NLMAAOJI_03958	NBPAPEGF_03861	OMPIDLII_03446	HPPPGLDM_03709	GNCAMAHE_03175	GOKJPIDL_03267	FNAAOEFC_02825	DKNDDJEA_01125	CFIJDDEG_04485
bcd_1		Acyl-CoA dehydrogenase, short-chain specific	1305	1305	1	1	66610				419	1178	1162	BOCKHBOL_00384	HGMKNFBB_01944	KPHIGEOK_01698	MCMCAMOC_02365	NNOIFHLG_02870	OIHEKFFC_01989	CHCOCJLE_01384	NPJFODBJ_00109	GJHKBAMN_03509	OPDBNALL_02329	HHBDKIHJ_02647	MNCDFGIJ_00652	LKIDAFMN_01270	MHHFELMO_01730	HBEIMBHA_04174	ELNBDAHI_01745	ICIMLPGD_03735	BGLJHJHL_00941	NAKPPJPN_02627	OMOFDGBJ_01872	DDIODHHN_01421	DGPCEEJJ_03543	OGMBGNCE_01706	MJPLABFK_01795	OKAEBHMK_01048	IIKEIPFD_01488	BICPHCMI_01404	NLMAAOJI_00156	NBPAPEGF_03359	OMPIDLII_02411	HPPPGLDM_02806	GNCAMAHE_02228	GOKJPIDL_02918	FNAAOEFC_03431	DKNDDJEA_02676	CFIJDDEG_01005
hppA		K(+)-insensitive pyrophosphate-energized proton pump	1305	1305	1	1	42894				230	2042	2025	BOCKHBOL_03313	HGMKNFBB_03058	KPHIGEOK_02782	MCMCAMOC_02059	NNOIFHLG_00147	OIHEKFFC_02237	CHCOCJLE_02047	NPJFODBJ_03542	GJHKBAMN_00690	OPDBNALL_02295	HHBDKIHJ_01832	MNCDFGIJ_02664	LKIDAFMN_02054	MHHFELMO_03965	HBEIMBHA_03991	ELNBDAHI_02037	ICIMLPGD_03470	BGLJHJHL_03675	NAKPPJPN_01320	OMOFDGBJ_00571	DDIODHHN_03297	DGPCEEJJ_03724	OGMBGNCE_04044	MJPLABFK_03380	OKAEBHMK_03728	IIKEIPFD_03641	BICPHCMI_03290	NLMAAOJI_02652	NBPAPEGF_01478	OMPIDLII_04065	HPPPGLDM_03134	GNCAMAHE_03446	GOKJPIDL_03885	FNAAOEFC_02421	DKNDDJEA_02298	CFIJDDEG_03647
gltA		Citrate synthase	1305	1305	1	1	43048				311	1295	1275	BOCKHBOL_02695	HGMKNFBB_03405	KPHIGEOK_02041	MCMCAMOC_02006	NNOIFHLG_00094	OIHEKFFC_02183	CHCOCJLE_01993	NPJFODBJ_03317	GJHKBAMN_00749	OPDBNALL_02231	HHBDKIHJ_01774	MNCDFGIJ_02724	LKIDAFMN_01999	MHHFELMO_03602	HBEIMBHA_03681	ELNBDAHI_02097	ICIMLPGD_01898	BGLJHJHL_04030	NAKPPJPN_04259	OMOFDGBJ_00517	DDIODHHN_03360	DGPCEEJJ_01898	OGMBGNCE_03979	MJPLABFK_02874	OKAEBHMK_03790	IIKEIPFD_04027	BICPHCMI_03344	NLMAAOJI_02712	NBPAPEGF_01536	OMPIDLII_03947	HPPPGLDM_03578	GNCAMAHE_03391	GOKJPIDL_03860	FNAAOEFC_02366	DKNDDJEA_02352	CFIJDDEG_03784
nsrR		Putative HTH-type transcriptional regulator	1305	1305	1	1	72037				416	455	454	BOCKHBOL_00502	HGMKNFBB_03288	KPHIGEOK_01411	MCMCAMOC_02750	NNOIFHLG_01450	OIHEKFFC_00912	CHCOCJLE_00656	NPJFODBJ_01319	GJHKBAMN_00154	OPDBNALL_04022	HHBDKIHJ_00350	MNCDFGIJ_00204	LKIDAFMN_03180	MHHFELMO_00045	HBEIMBHA_00535	ELNBDAHI_00301	ICIMLPGD_02206	BGLJHJHL_01348	NAKPPJPN_04193	OMOFDGBJ_02980	DDIODHHN_02195	DGPCEEJJ_02485	OGMBGNCE_01324	MJPLABFK_04215	OKAEBHMK_00742	IIKEIPFD_00658	BICPHCMI_03390	NLMAAOJI_01187	NBPAPEGF_00350	OMPIDLII_01813	HPPPGLDM_00518	GNCAMAHE_00994	GOKJPIDL_00815	FNAAOEFC_00250	DKNDDJEA_00551	CFIJDDEG_01318
eno		Enolase	1305	1305	1	1	27227				578	1292	1291	BOCKHBOL_02390	HGMKNFBB_00386	KPHIGEOK_03635	MCMCAMOC_00253	NNOIFHLG_03407	OIHEKFFC_00230	CHCOCJLE_01832	NPJFODBJ_01136	GJHKBAMN_01365	OPDBNALL_04250	HHBDKIHJ_00807	MNCDFGIJ_00811	LKIDAFMN_03839	MHHFELMO_01205	HBEIMBHA_00250	ELNBDAHI_00818	ICIMLPGD_00029	BGLJHJHL_04249	NAKPPJPN_00391	OMOFDGBJ_01052	DDIODHHN_01695	DGPCEEJJ_02048	OGMBGNCE_04318	MJPLABFK_01721	OKAEBHMK_00016	IIKEIPFD_02407	BICPHCMI_00862	NLMAAOJI_02317	NBPAPEGF_00860	OMPIDLII_00198	HPPPGLDM_01056	GNCAMAHE_00358	GOKJPIDL_00579	FNAAOEFC_00428	DKNDDJEA_00998	CFIJDDEG_01455
pitA		hypothetical protein	1305	1305	1	1	27252				389	1121	1120	BOCKHBOL_02399	HGMKNFBB_00393	KPHIGEOK_03644	MCMCAMOC_00244	NNOIFHLG_03399	OIHEKFFC_00239	CHCOCJLE_01823	NPJFODBJ_01127	GJHKBAMN_01374	OPDBNALL_03146	HHBDKIHJ_00798	MNCDFGIJ_00820	LKIDAFMN_03830	MHHFELMO_01214	HBEIMBHA_00241	ELNBDAHI_00809	ICIMLPGD_00038	BGLJHJHL_04258	NAKPPJPN_00382	OMOFDGBJ_01061	DDIODHHN_01686	DGPCEEJJ_02057	OGMBGNCE_04309	MJPLABFK_01712	OKAEBHMK_00025	IIKEIPFD_02398	BICPHCMI_00870	NLMAAOJI_02308	NBPAPEGF_00869	OMPIDLII_00207	HPPPGLDM_01065	GNCAMAHE_00349	GOKJPIDL_00588	FNAAOEFC_00419	DKNDDJEA_00989	CFIJDDEG_01464
phaB_1		Acetoacetyl-CoA reductase	1305	1305	1	1	42601				452	740	739	BOCKHBOL_02732	HGMKNFBB_03003	KPHIGEOK_00657	MCMCAMOC_02115	NNOIFHLG_00202	OIHEKFFC_04090	CHCOCJLE_00039	NPJFODBJ_02015	GJHKBAMN_00631	OPDBNALL_02511	HHBDKIHJ_01892	MNCDFGIJ_02383	LKIDAFMN_00145	MHHFELMO_01581	HBEIMBHA_02642	ELNBDAHI_01977	ICIMLPGD_00657	BGLJHJHL_00481	NAKPPJPN_01430	OMOFDGBJ_02992	DDIODHHN_02709	DGPCEEJJ_02316	OGMBGNCE_02422	MJPLABFK_00714	OKAEBHMK_00759	IIKEIPFD_03165	BICPHCMI_02956	NLMAAOJI_00641	NBPAPEGF_01418	OMPIDLII_03816	HPPPGLDM_03076	GNCAMAHE_04055	GOKJPIDL_03999	FNAAOEFC_04318	DKNDDJEA_02240	CFIJDDEG_00790
phrA		Deoxyribodipyrimidine photo-lyase	1305	1305	1	1	26090				386	1445	1414	BOCKHBOL_00874	HGMKNFBB_00291	KPHIGEOK_01262	MCMCAMOC_00420	NNOIFHLG_02272	OIHEKFFC_00125	CHCOCJLE_03403	NPJFODBJ_02333	GJHKBAMN_01643	OPDBNALL_04055	HHBDKIHJ_03226	MNCDFGIJ_02007	LKIDAFMN_00699	MHHFELMO_03518	HBEIMBHA_01638	ELNBDAHI_00923	ICIMLPGD_01774	BGLJHJHL_02969	NAKPPJPN_03388	OMOFDGBJ_01496	DDIODHHN_00340	DGPCEEJJ_00733	OGMBGNCE_02989	MJPLABFK_03501	OKAEBHMK_02659	IIKEIPFD_01246	BICPHCMI_00767	NLMAAOJI_03498	NBPAPEGF_00755	OMPIDLII_00085	HPPPGLDM_01566	GNCAMAHE_00471	GOKJPIDL_00466	FNAAOEFC_00542	DKNDDJEA_02767	CFIJDDEG_02556
tdh		L-threonine 3-dehydrogenase	1305	1305	1	1	6743				134	1286	1036	BOCKHBOL_01444	HGMKNFBB_03618	KPHIGEOK_01568	MCMCAMOC_03551	NNOIFHLG_01351	OIHEKFFC_03959	CHCOCJLE_00480	NPJFODBJ_03620	GJHKBAMN_01700	OPDBNALL_00115	HHBDKIHJ_00119	MNCDFGIJ_04158	LKIDAFMN_01558	MHHFELMO_04055	HBEIMBHA_01497	ELNBDAHI_04355	ICIMLPGD_02718	BGLJHJHL_02077	NAKPPJPN_01572	OMOFDGBJ_03945	DDIODHHN_03606	DGPCEEJJ_00361	OGMBGNCE_01586	MJPLABFK_03723	OKAEBHMK_01446	IIKEIPFD_01768	BICPHCMI_03868	NLMAAOJI_04176	NBPAPEGF_00118	OMPIDLII_02018	HPPPGLDM_04229	GNCAMAHE_02493	GOKJPIDL_01812	FNAAOEFC_02086	DKNDDJEA_04187	CFIJDDEG_03278
purA		Adenylosuccinate synthetase	1305	1305	1	1	44575				362	1292	1290	BOCKHBOL_01861	HGMKNFBB_02890	KPHIGEOK_01546	MCMCAMOC_02649	NNOIFHLG_02129	OIHEKFFC_02861	CHCOCJLE_03153	NPJFODBJ_01955	GJHKBAMN_02595	OPDBNALL_01275	HHBDKIHJ_03326	MNCDFGIJ_03376	LKIDAFMN_02091	MHHFELMO_02779	HBEIMBHA_02209	ELNBDAHI_02811	ICIMLPGD_01590	BGLJHJHL_00728	NAKPPJPN_03015	OMOFDGBJ_02462	DDIODHHN_00649	DGPCEEJJ_01033	OGMBGNCE_02870	MJPLABFK_01412	OKAEBHMK_01187	IIKEIPFD_02171	BICPHCMI_00164	NLMAAOJI_02178	NBPAPEGF_03621	OMPIDLII_01021	HPPPGLDM_01753	GNCAMAHE_03709	GOKJPIDL_00967	FNAAOEFC_00171	DKNDDJEA_03133	CFIJDDEG_00693
nusB		Transcription antitermination protein NusB	1305	1305	1	1	5846				479	479	479	BOCKHBOL_02011	HGMKNFBB_02347	KPHIGEOK_03145	MCMCAMOC_00924	NNOIFHLG_02523	OIHEKFFC_01706	CHCOCJLE_03030	NPJFODBJ_01735	GJHKBAMN_03648	OPDBNALL_00826	HHBDKIHJ_03462	MNCDFGIJ_02444	LKIDAFMN_01920	MHHFELMO_02099	HBEIMBHA_00673	ELNBDAHI_03079	ICIMLPGD_00534	BGLJHJHL_02125	NAKPPJPN_03284	OMOFDGBJ_00087	DDIODHHN_00962	DGPCEEJJ_03092	OGMBGNCE_02495	MJPLABFK_00996	OKAEBHMK_02517	IIKEIPFD_03007	BICPHCMI_02747	NLMAAOJI_01907	NBPAPEGF_03491	OMPIDLII_02983	HPPPGLDM_00288	GNCAMAHE_02877	GOKJPIDL_02177	FNAAOEFC_02173	DKNDDJEA_03493	CFIJDDEG_02108
group_20462		hypothetical protein	1305	1305	1	1	42685				197	239	197	BOCKHBOL_03783	HGMKNFBB_03016	KPHIGEOK_00670	MCMCAMOC_02102	NNOIFHLG_00188	OIHEKFFC_04179	CHCOCJLE_00025	NPJFODBJ_03712	GJHKBAMN_00644	OPDBNALL_02523	HHBDKIHJ_01878	MNCDFGIJ_02398	LKIDAFMN_00158	MHHFELMO_01594	HBEIMBHA_02631	ELNBDAHI_01992	ICIMLPGD_00644	BGLJHJHL_04324	NAKPPJPN_01417	OMOFDGBJ_03993	DDIODHHN_02693	DGPCEEJJ_04097	OGMBGNCE_02435	MJPLABFK_03994	OKAEBHMK_03888	IIKEIPFD_03178	BICPHCMI_02942	NLMAAOJI_00626	NBPAPEGF_01432	OMPIDLII_03804	HPPPGLDM_03089	GNCAMAHE_04085	GOKJPIDL_04029	FNAAOEFC_03530	DKNDDJEA_02253	CFIJDDEG_03998
dmlR_7		HTH-type transcriptional regulator DmlR	1305	1305	1	1	26078				284	1052	1029	BOCKHBOL_00876	HGMKNFBB_00287	KPHIGEOK_01264	MCMCAMOC_00423	NNOIFHLG_02276	OIHEKFFC_00123	CHCOCJLE_03405	NPJFODBJ_02331	GJHKBAMN_01641	OPDBNALL_04052	HHBDKIHJ_03224	MNCDFGIJ_02009	LKIDAFMN_00697	MHHFELMO_03520	HBEIMBHA_01634	ELNBDAHI_00925	ICIMLPGD_01776	BGLJHJHL_02967	NAKPPJPN_03386	OMOFDGBJ_01498	DDIODHHN_00338	DGPCEEJJ_00731	OGMBGNCE_02991	MJPLABFK_03503	OKAEBHMK_02657	IIKEIPFD_01248	BICPHCMI_00763	NLMAAOJI_03496	NBPAPEGF_00753	OMPIDLII_00081	HPPPGLDM_01564	GNCAMAHE_00475	GOKJPIDL_00462	FNAAOEFC_00546	DKNDDJEA_02769	CFIJDDEG_02558
group_21931		tRNA-Pro(ggg)	1305	1305	1	1	70384				72	76	75	BOCKHBOL_00090	HGMKNFBB_01456	KPHIGEOK_02728	MCMCAMOC_02974	NNOIFHLG_02608	OIHEKFFC_03350	CHCOCJLE_02289	NPJFODBJ_01816	GJHKBAMN_03832	OPDBNALL_02033	HHBDKIHJ_02735	MNCDFGIJ_03642	LKIDAFMN_03727	MHHFELMO_00741	HBEIMBHA_02953	ELNBDAHI_02386	ICIMLPGD_01244	BGLJHJHL_03536	NAKPPJPN_00850	OMOFDGBJ_00831	DDIODHHN_03445	DGPCEEJJ_03235	OGMBGNCE_03486	MJPLABFK_00290	OKAEBHMK_03098	IIKEIPFD_01110	BICPHCMI_02389	NLMAAOJI_01745	NBPAPEGF_02149	OMPIDLII_00807	HPPPGLDM_01979	GNCAMAHE_01899	GOKJPIDL_01231	FNAAOEFC_01190	DKNDDJEA_01435	CFIJDDEG_03322
yiaD		hypothetical protein	1305	1305	1	1	26085				695	695	695	BOCKHBOL_00875	HGMKNFBB_00290	KPHIGEOK_01263	MCMCAMOC_00421	NNOIFHLG_02273	OIHEKFFC_00124	CHCOCJLE_03404	NPJFODBJ_02332	GJHKBAMN_01642	OPDBNALL_04054	HHBDKIHJ_03225	MNCDFGIJ_02008	LKIDAFMN_00698	MHHFELMO_03519	HBEIMBHA_01637	ELNBDAHI_00924	ICIMLPGD_01775	BGLJHJHL_02968	NAKPPJPN_03387	OMOFDGBJ_01497	DDIODHHN_00339	DGPCEEJJ_00732	OGMBGNCE_02990	MJPLABFK_03502	OKAEBHMK_02658	IIKEIPFD_01247	BICPHCMI_00766	NLMAAOJI_03497	NBPAPEGF_00754	OMPIDLII_00084	HPPPGLDM_01565	GNCAMAHE_00472	GOKJPIDL_00465	FNAAOEFC_00543	DKNDDJEA_02768	CFIJDDEG_02557
pyrG		CTP synthase	1305	1305	1	1	27243				650	1664	1663	BOCKHBOL_02394	HGMKNFBB_00388	KPHIGEOK_03639	MCMCAMOC_00249	NNOIFHLG_03404	OIHEKFFC_00234	CHCOCJLE_01828	NPJFODBJ_01132	GJHKBAMN_01369	OPDBNALL_04254	HHBDKIHJ_00803	MNCDFGIJ_00815	LKIDAFMN_03835	MHHFELMO_01209	HBEIMBHA_00246	ELNBDAHI_00814	ICIMLPGD_00033	BGLJHJHL_04253	NAKPPJPN_00387	OMOFDGBJ_01056	DDIODHHN_01691	DGPCEEJJ_02052	OGMBGNCE_04314	MJPLABFK_01717	OKAEBHMK_00020	IIKEIPFD_02403	BICPHCMI_00865	NLMAAOJI_02313	NBPAPEGF_00864	OMPIDLII_00202	HPPPGLDM_01060	GNCAMAHE_00354	GOKJPIDL_00583	FNAAOEFC_00424	DKNDDJEA_00994	CFIJDDEG_01459
petB		Cytochrome b	1305	1305	1	1	27630				1259	1259	1259	BOCKHBOL_02926	HGMKNFBB_00523	KPHIGEOK_01362	MCMCAMOC_00148	NNOIFHLG_03753	OIHEKFFC_00367	CHCOCJLE_01696	NPJFODBJ_01033	GJHKBAMN_01103	OPDBNALL_03051	HHBDKIHJ_00716	MNCDFGIJ_00973	LKIDAFMN_02910	MHHFELMO_01306	HBEIMBHA_00152	ELNBDAHI_00656	ICIMLPGD_00131	BGLJHJHL_00030	NAKPPJPN_00155	OMOFDGBJ_03833	DDIODHHN_01591	DGPCEEJJ_00131	OGMBGNCE_00919	MJPLABFK_01630	OKAEBHMK_00120	IIKEIPFD_02306	BICPHCMI_00945	NLMAAOJI_00494	NBPAPEGF_00951	OMPIDLII_00401	HPPPGLDM_01147	GNCAMAHE_00155	GOKJPIDL_00188	FNAAOEFC_01807	DKNDDJEA_00907	CFIJDDEG_00065
cytR_2		HTH-type transcriptional repressor CytR	1305	1305	1	1	42237				434	1100	1071	BOCKHBOL_04083	HGMKNFBB_02954	KPHIGEOK_00594	MCMCAMOC_02185	NNOIFHLG_00251	OIHEKFFC_00453	CHCOCJLE_00098	NPJFODBJ_02076	GJHKBAMN_00569	OPDBNALL_02441	HHBDKIHJ_01955	MNCDFGIJ_02318	LKIDAFMN_00081	MHHFELMO_01512	HBEIMBHA_04107	ELNBDAHI_01912	ICIMLPGD_00712	BGLJHJHL_00544	NAKPPJPN_01491	OMOFDGBJ_03047	DDIODHHN_03513	DGPCEEJJ_03326	OGMBGNCE_02362	MJPLABFK_00649	OKAEBHMK_00822	IIKEIPFD_03948	BICPHCMI_00728	NLMAAOJI_00706	NBPAPEGF_01355	OMPIDLII_01311	HPPPGLDM_02304	GNCAMAHE_04140	GOKJPIDL_04079	FNAAOEFC_04233	DKNDDJEA_00006	CFIJDDEG_00853
ves		Protein Ves	1305	1305	1	1	72192				605	653	608	BOCKHBOL_00482	HGMKNFBB_03271	KPHIGEOK_02633	MCMCAMOC_02733	NNOIFHLG_01430	OIHEKFFC_00893	CHCOCJLE_00638	NPJFODBJ_01302	GJHKBAMN_00135	OPDBNALL_04270	HHBDKIHJ_00331	MNCDFGIJ_00224	LKIDAFMN_03200	MHHFELMO_00024	HBEIMBHA_00555	ELNBDAHI_00281	ICIMLPGD_03901	BGLJHJHL_01328	NAKPPJPN_04174	OMOFDGBJ_04185	DDIODHHN_03790	DGPCEEJJ_02465	OGMBGNCE_04370	MJPLABFK_04101	OKAEBHMK_03913	IIKEIPFD_00641	BICPHCMI_03370	NLMAAOJI_01207	NBPAPEGF_00331	OMPIDLII_01833	HPPPGLDM_00536	GNCAMAHE_00974	GOKJPIDL_00835	FNAAOEFC_00230	DKNDDJEA_00569	CFIJDDEG_01298
nuoN		NADH-quinone oxidoreductase subunit N	1305	1305	1	1	70423				1460	1460	1460	BOCKHBOL_00065	HGMKNFBB_01431	KPHIGEOK_02702	MCMCAMOC_02950	NNOIFHLG_02583	OIHEKFFC_03374	CHCOCJLE_02266	NPJFODBJ_01840	GJHKBAMN_03810	OPDBNALL_02059	HHBDKIHJ_02712	MNCDFGIJ_03619	LKIDAFMN_03751	MHHFELMO_00718	HBEIMBHA_02980	ELNBDAHI_02363	ICIMLPGD_01270	BGLJHJHL_03513	NAKPPJPN_00826	OMOFDGBJ_00804	DDIODHHN_03422	DGPCEEJJ_03257	OGMBGNCE_03640	MJPLABFK_00313	OKAEBHMK_03075	IIKEIPFD_01133	BICPHCMI_02365	NLMAAOJI_01723	NBPAPEGF_02126	OMPIDLII_00834	HPPPGLDM_02002	GNCAMAHE_01926	GOKJPIDL_01258	FNAAOEFC_04022	DKNDDJEA_01458	CFIJDDEG_03299
tadA_1		tRNA-specific adenosine deaminase	1305	1305	1	1	42091				224	452	451	BOCKHBOL_02310	HGMKNFBB_01276	KPHIGEOK_04304	MCMCAMOC_04239	NNOIFHLG_03157	OIHEKFFC_00491	CHCOCJLE_00137	NPJFODBJ_03473	GJHKBAMN_00531	OPDBNALL_03618	HHBDKIHJ_01356	MNCDFGIJ_01991	LKIDAFMN_00044	MHHFELMO_03766	HBEIMBHA_03307	ELNBDAHI_01055	ICIMLPGD_00750	BGLJHJHL_00582	NAKPPJPN_01529	OMOFDGBJ_03085	DDIODHHN_03981	DGPCEEJJ_02519	OGMBGNCE_02172	MJPLABFK_00612	OKAEBHMK_00860	IIKEIPFD_03297	BICPHCMI_00692	NLMAAOJI_03297	NBPAPEGF_01318	OMPIDLII_01351	HPPPGLDM_02266	GNCAMAHE_01490	GOKJPIDL_03296	FNAAOEFC_04364	DKNDDJEA_00044	CFIJDDEG_00891
pyrH		Uridylate kinase	1305	1305	1	1	28047				350	728	727	BOCKHBOL_03108	HGMKNFBB_00628	KPHIGEOK_02430	MCMCAMOC_00047	NNOIFHLG_00863	OIHEKFFC_03631	CHCOCJLE_03892	NPJFODBJ_01172	GJHKBAMN_01004	OPDBNALL_02595	HHBDKIHJ_00617	MNCDFGIJ_01071	LKIDAFMN_00472	MHHFELMO_01409	HBEIMBHA_00049	ELNBDAHI_00558	ICIMLPGD_00233	BGLJHJHL_00129	NAKPPJPN_00055	OMOFDGBJ_02102	DDIODHHN_01212	DGPCEEJJ_00032	OGMBGNCE_01020	MJPLABFK_02476	OKAEBHMK_00220	IIKEIPFD_02883	BICPHCMI_01049	NLMAAOJI_00924	NBPAPEGF_01050	OMPIDLII_00503	HPPPGLDM_01246	GNCAMAHE_00052	GOKJPIDL_00290	FNAAOEFC_02264	DKNDDJEA_00808	CFIJDDEG_00164
ybaK		Cys-tRNA(Pro)/Cys-tRNA(Cys) deacylase YbaK	1305	1305	1	1	6274				425	638	502	BOCKHBOL_02053	HGMKNFBB_02377	KPHIGEOK_01763	MCMCAMOC_00963	NNOIFHLG_02493	OIHEKFFC_01668	CHCOCJLE_03069	NPJFODBJ_01778	GJHKBAMN_03230	OPDBNALL_00785	HHBDKIHJ_03421	MNCDFGIJ_02483	LKIDAFMN_01878	MHHFELMO_02146	HBEIMBHA_00620	ELNBDAHI_03118	ICIMLPGD_00589	BGLJHJHL_02163	NAKPPJPN_03239	OMOFDGBJ_00032	DDIODHHN_00915	DGPCEEJJ_02218	OGMBGNCE_02537	MJPLABFK_00957	OKAEBHMK_02555	IIKEIPFD_02966	BICPHCMI_02777	NLMAAOJI_01868	NBPAPEGF_03532	OMPIDLII_03035	HPPPGLDM_00323	GNCAMAHE_02929	GOKJPIDL_02229	FNAAOEFC_02121	DKNDDJEA_03458	CFIJDDEG_02146
group_2477		hypothetical protein	1305	1305	1	1	27845				224	1622	875	BOCKHBOL_03745	HGMKNFBB_00580	KPHIGEOK_02475	MCMCAMOC_00092	NNOIFHLG_03136	OIHEKFFC_00423	CHCOCJLE_01640	NPJFODBJ_00975	GJHKBAMN_01049	OPDBNALL_02550	HHBDKIHJ_00662	MNCDFGIJ_01026	LKIDAFMN_00516	MHHFELMO_01362	HBEIMBHA_00093	ELNBDAHI_00603	ICIMLPGD_00188	BGLJHJHL_00086	NAKPPJPN_00099	OMOFDGBJ_03917	DDIODHHN_01256	DGPCEEJJ_00077	OGMBGNCE_00976	MJPLABFK_02432	OKAEBHMK_00177	IIKEIPFD_02837	BICPHCMI_01001	NLMAAOJI_00441	NBPAPEGF_01005	OMPIDLII_00460	HPPPGLDM_01202	GNCAMAHE_00096	GOKJPIDL_00246	FNAAOEFC_02308	DKNDDJEA_00852	CFIJDDEG_00121
group_26873		hypothetical protein	1305	1305	1	1	66722				155	155	155	BOCKHBOL_00356	HGMKNFBB_01920	KPHIGEOK_01674	MCMCAMOC_02341	NNOIFHLG_01050	OIHEKFFC_01964	CHCOCJLE_01412	NPJFODBJ_00137	GJHKBAMN_03481	OPDBNALL_01774	HHBDKIHJ_02675	MNCDFGIJ_00624	LKIDAFMN_00553	MHHFELMO_01755	HBEIMBHA_02807	ELNBDAHI_01717	ICIMLPGD_00861	BGLJHJHL_00969	NAKPPJPN_02655	OMOFDGBJ_01844	DDIODHHN_02311	DGPCEEJJ_03571	OGMBGNCE_01734	MJPLABFK_01346	OKAEBHMK_03843	IIKEIPFD_01515	BICPHCMI_01380	NLMAAOJI_00128	NBPAPEGF_03331	OMPIDLII_02387	HPPPGLDM_02782	GNCAMAHE_02204	GOKJPIDL_02942	FNAAOEFC_03407	DKNDDJEA_02700	CFIJDDEG_00977
group_26887		tRNA-Tyr(gta)	1305	1305	1	1	6621				85	85	85	BOCKHBOL_01376	HGMKNFBB_02477	KPHIGEOK_02146	MCMCAMOC_03941	NNOIFHLG_01283	OIHEKFFC_03210	CHCOCJLE_02942	NPJFODBJ_02679	GJHKBAMN_01768	OPDBNALL_00047	HHBDKIHJ_00051	MNCDFGIJ_03027	LKIDAFMN_02754	MHHFELMO_02860	HBEIMBHA_03398	ELNBDAHI_03195	ICIMLPGD_02671	BGLJHJHL_02436	NAKPPJPN_03743	OMOFDGBJ_03426	DDIODHHN_02450	DGPCEEJJ_00429	OGMBGNCE_03115	MJPLABFK_02535	OKAEBHMK_02726	IIKEIPFD_03534	BICPHCMI_03464	NLMAAOJI_02580	NBPAPEGF_00050	OMPIDLII_02086	HPPPGLDM_03443	GNCAMAHE_03617	GOKJPIDL_03513	FNAAOEFC_02968	DKNDDJEA_03260	CFIJDDEG_02309
group_26888		tRNA-Thr(ggt)	1305	1305	1	1	6622				75	75	75	BOCKHBOL_01378	HGMKNFBB_02479	KPHIGEOK_02148	MCMCAMOC_03939	NNOIFHLG_01285	OIHEKFFC_03212	CHCOCJLE_02944	NPJFODBJ_02677	GJHKBAMN_01766	OPDBNALL_00049	HHBDKIHJ_00053	MNCDFGIJ_03025	LKIDAFMN_02756	MHHFELMO_02858	HBEIMBHA_03400	ELNBDAHI_03193	ICIMLPGD_02669	BGLJHJHL_02438	NAKPPJPN_03745	OMOFDGBJ_03424	DDIODHHN_02448	DGPCEEJJ_00427	OGMBGNCE_03113	MJPLABFK_02537	OKAEBHMK_02728	IIKEIPFD_03536	BICPHCMI_03466	NLMAAOJI_02578	NBPAPEGF_00052	OMPIDLII_02084	HPPPGLDM_03441	GNCAMAHE_03619	GOKJPIDL_03515	FNAAOEFC_02966	DKNDDJEA_03262	CFIJDDEG_02311
hslV		ATP-dependent protease subunit HslV	1305	1305	1	1	42056				482	551	550	BOCKHBOL_02320	HGMKNFBB_01266	KPHIGEOK_01804	MCMCAMOC_04250	NNOIFHLG_03166	OIHEKFFC_00501	CHCOCJLE_00148	NPJFODBJ_03486	GJHKBAMN_00521	OPDBNALL_03607	HHBDKIHJ_01366	MNCDFGIJ_01981	LKIDAFMN_00034	MHHFELMO_03755	HBEIMBHA_03317	ELNBDAHI_01065	ICIMLPGD_02614	BGLJHJHL_00592	NAKPPJPN_01540	OMOFDGBJ_03359	DDIODHHN_03991	DGPCEEJJ_02529	OGMBGNCE_02161	MJPLABFK_00602	OKAEBHMK_00870	IIKEIPFD_03307	BICPHCMI_00683	NLMAAOJI_03287	NBPAPEGF_01308	OMPIDLII_01361	HPPPGLDM_02256	GNCAMAHE_01500	GOKJPIDL_03306	FNAAOEFC_03345	DKNDDJEA_00054	CFIJDDEG_00901
rpmF		50S ribosomal protein L32	1305	1305	1	1	72757				194	194	194	BOCKHBOL_02521	HGMKNFBB_03686	KPHIGEOK_00995	MCMCAMOC_03455	NNOIFHLG_02730	OIHEKFFC_00804	CHCOCJLE_00553	NPJFODBJ_02792	GJHKBAMN_00045	OPDBNALL_03008	HHBDKIHJ_00229	MNCDFGIJ_00317	LKIDAFMN_03427	MHHFELMO_02604	HBEIMBHA_01425	ELNBDAHI_00188	ICIMLPGD_03512	BGLJHJHL_02913	NAKPPJPN_01719	OMOFDGBJ_02620	DDIODHHN_01518	DGPCEEJJ_01552	OGMBGNCE_01424	MJPLABFK_02900	OKAEBHMK_01356	IIKEIPFD_01649	BICPHCMI_03807	NLMAAOJI_01538	NBPAPEGF_00228	OMPIDLII_01946	HPPPGLDM_00622	GNCAMAHE_02565	GOKJPIDL_01884	FNAAOEFC_02014	DKNDDJEA_00655	CFIJDDEG_02758
rpmH		50S ribosomal protein L34	1305	1305	1	1	62640				140	140	140	BOCKHBOL_03361	HGMKNFBB_01753	KPHIGEOK_02994	MCMCAMOC_04134	NNOIFHLG_03567	OIHEKFFC_03533	CHCOCJLE_01576	NPJFODBJ_03435	GJHKBAMN_03786	OPDBNALL_02806	HHBDKIHJ_02944	MNCDFGIJ_03283	LKIDAFMN_03037	MHHFELMO_03291	HBEIMBHA_03275	ELNBDAHI_03313	ICIMLPGD_03082	BGLJHJHL_03900	NAKPPJPN_03624	OMOFDGBJ_03897	DDIODHHN_00385	DGPCEEJJ_03028	OGMBGNCE_02786	MJPLABFK_04195	OKAEBHMK_04081	IIKEIPFD_02605	BICPHCMI_03752	NLMAAOJI_03453	NBPAPEGF_03984	OMPIDLII_03416	HPPPGLDM_03759	GNCAMAHE_03205	GOKJPIDL_03237	FNAAOEFC_04048	DKNDDJEA_01075	CFIJDDEG_04208
group_2770		hypothetical protein	1305	1305	1	1	38064				260	581	553	BOCKHBOL_00697	HGMKNFBB_00820	KPHIGEOK_00363	MCMCAMOC_03215	NNOIFHLG_01787	OIHEKFFC_02311	CHCOCJLE_02122	NPJFODBJ_00896	GJHKBAMN_02019	OPDBNALL_00337	HHBDKIHJ_03811	MNCDFGIJ_01671	LKIDAFMN_01347	MHHFELMO_00970	HBEIMBHA_01791	ELNBDAHI_03020	ICIMLPGD_01667	BGLJHJHL_02549	NAKPPJPN_00685	OMOFDGBJ_02727	DDIODHHN_01917	DGPCEEJJ_00542	OGMBGNCE_02273	MJPLABFK_00381	OKAEBHMK_01814	IIKEIPFD_00296	BICPHCMI_02095	NLMAAOJI_01232	NBPAPEGF_02377	OMPIDLII_02720	HPPPGLDM_00778	GNCAMAHE_02382	GOKJPIDL_02035	FNAAOEFC_00695	DKNDDJEA_02444	CFIJDDEG_01762
group_2785		hypothetical protein	1305	1305	1	1	6242				287	650	566	BOCKHBOL_02051	HGMKNFBB_02375	KPHIGEOK_01760	MCMCAMOC_00960	NNOIFHLG_02495	OIHEKFFC_01670	CHCOCJLE_03067	NPJFODBJ_01775	GJHKBAMN_03233	OPDBNALL_00788	HHBDKIHJ_03424	MNCDFGIJ_02480	LKIDAFMN_01880	MHHFELMO_02143	HBEIMBHA_00623	ELNBDAHI_03115	ICIMLPGD_00587	BGLJHJHL_02161	NAKPPJPN_03242	OMOFDGBJ_00034	DDIODHHN_00917	DGPCEEJJ_02221	OGMBGNCE_02534	MJPLABFK_00959	OKAEBHMK_02553	IIKEIPFD_02969	BICPHCMI_02775	NLMAAOJI_01871	NBPAPEGF_03529	OMPIDLII_03032	HPPPGLDM_00321	GNCAMAHE_02926	GOKJPIDL_02226	FNAAOEFC_02124	DKNDDJEA_03460	CFIJDDEG_02144
hisA		1-(5-phosphoribosyl)-5-[(5-phosphoribosylamino)methylideneamino] imidazole-4-carboxamide isomerase	1305	1305	1	1	22419				302	734	732	BOCKHBOL_01076	HGMKNFBB_00091	KPHIGEOK_03743	MCMCAMOC_04075	NNOIFHLG_03539	OIHEKFFC_01141	CHCOCJLE_03854	NPJFODBJ_02582	GJHKBAMN_02671	OPDBNALL_04199	HHBDKIHJ_04161	MNCDFGIJ_02922	LKIDAFMN_02417	MHHFELMO_04168	HBEIMBHA_00844	ELNBDAHI_04297	ICIMLPGD_04012	BGLJHJHL_01212	NAKPPJPN_03535	OMOFDGBJ_03098	DDIODHHN_02290	DGPCEEJJ_01791	OGMBGNCE_00100	MJPLABFK_03007	OKAEBHMK_01670	IIKEIPFD_02481	BICPHCMI_03724	NLMAAOJI_03416	NBPAPEGF_04147	OMPIDLII_02878	HPPPGLDM_01316	GNCAMAHE_00666	GOKJPIDL_01537	FNAAOEFC_00956	DKNDDJEA_03017	CFIJDDEG_02878
gcvR		Glycine cleavage system transcriptional repressor	1305	1305	1	1	26227				434	560	559	BOCKHBOL_00818	HGMKNFBB_00342	KPHIGEOK_01204	MCMCAMOC_00366	NNOIFHLG_02222	OIHEKFFC_00177	CHCOCJLE_03351	NPJFODBJ_03189	GJHKBAMN_04452	OPDBNALL_03510	HHBDKIHJ_00859	MNCDFGIJ_01411	LKIDAFMN_03806	MHHFELMO_01145	HBEIMBHA_01693	ELNBDAHI_00871	ICIMLPGD_03372	BGLJHJHL_03023	NAKPPJPN_03442	OMOFDGBJ_01443	DDIODHHN_02915	DGPCEEJJ_02720	OGMBGNCE_02935	MJPLABFK_01745	OKAEBHMK_03319	IIKEIPFD_01193	BICPHCMI_00817	NLMAAOJI_02509	NBPAPEGF_00808	OMPIDLII_00141	HPPPGLDM_04124	GNCAMAHE_00415	GOKJPIDL_00522	FNAAOEFC_00486	DKNDDJEA_04142	CFIJDDEG_02501
group_31250		hypothetical protein	1305	1305	1	1	27254				275	626	625	BOCKHBOL_02400	HGMKNFBB_00394	KPHIGEOK_03645	MCMCAMOC_00243	NNOIFHLG_03398	OIHEKFFC_00240	CHCOCJLE_01822	NPJFODBJ_01126	GJHKBAMN_01375	OPDBNALL_03145	HHBDKIHJ_00797	MNCDFGIJ_00821	LKIDAFMN_03829	MHHFELMO_01215	HBEIMBHA_00240	ELNBDAHI_00808	ICIMLPGD_00039	BGLJHJHL_04259	NAKPPJPN_00381	OMOFDGBJ_01062	DDIODHHN_01685	DGPCEEJJ_02058	OGMBGNCE_04308	MJPLABFK_01711	OKAEBHMK_00026	IIKEIPFD_02397	BICPHCMI_00871	NLMAAOJI_02307	NBPAPEGF_00870	OMPIDLII_00208	HPPPGLDM_01066	GNCAMAHE_00348	GOKJPIDL_00589	FNAAOEFC_00418	DKNDDJEA_00988	CFIJDDEG_01465
mlaE		putative phospholipid ABC transporter permease protein MlaE	1305	1305	1	1	62553				749	749	749	BOCKHBOL_03337	HGMKNFBB_01732	KPHIGEOK_03021	MCMCAMOC_04158	NNOIFHLG_03588	OIHEKFFC_03508	CHCOCJLE_01599	NPJFODBJ_03462	GJHKBAMN_03761	OPDBNALL_02830	HHBDKIHJ_02919	MNCDFGIJ_03308	LKIDAFMN_03013	MHHFELMO_03317	HBEIMBHA_03296	ELNBDAHI_03288	ICIMLPGD_03057	BGLJHJHL_04399	NAKPPJPN_03602	OMOFDGBJ_03872	DDIODHHN_00361	DGPCEEJJ_03003	OGMBGNCE_02808	MJPLABFK_04027	OKAEBHMK_04136	IIKEIPFD_02574	BICPHCMI_03774	NLMAAOJI_03428	NBPAPEGF_03959	OMPIDLII_03394	HPPPGLDM_03784	GNCAMAHE_03227	GOKJPIDL_03215	FNAAOEFC_04036	DKNDDJEA_01050	CFIJDDEG_04298
dnaN		Beta sliding clamp	1305	1305	1	1	62646				362	1100	1099	BOCKHBOL_03363	HGMKNFBB_01755	KPHIGEOK_02992	MCMCAMOC_04132	NNOIFHLG_03565	OIHEKFFC_03535	CHCOCJLE_01574	NPJFODBJ_03433	GJHKBAMN_03788	OPDBNALL_02804	HHBDKIHJ_02946	MNCDFGIJ_03281	LKIDAFMN_03039	MHHFELMO_03289	HBEIMBHA_03273	ELNBDAHI_03315	ICIMLPGD_03084	BGLJHJHL_03902	NAKPPJPN_03626	OMOFDGBJ_03899	DDIODHHN_00387	DGPCEEJJ_03030	OGMBGNCE_02784	MJPLABFK_04193	OKAEBHMK_04079	IIKEIPFD_02607	BICPHCMI_03750	NLMAAOJI_03455	NBPAPEGF_03986	OMPIDLII_03418	HPPPGLDM_03757	GNCAMAHE_03203	GOKJPIDL_03239	FNAAOEFC_04050	DKNDDJEA_01077	CFIJDDEG_04206
group_3142		hypothetical protein	1305	1305	1	1	22345				176	623	606	BOCKHBOL_01103	HGMKNFBB_00068	KPHIGEOK_02591	MCMCAMOC_01368	NNOIFHLG_03007	OIHEKFFC_01166	CHCOCJLE_03545	NPJFODBJ_02609	GJHKBAMN_03910	OPDBNALL_03835	HHBDKIHJ_02257	MNCDFGIJ_03320	LKIDAFMN_02446	MHHFELMO_03641	HBEIMBHA_00869	ELNBDAHI_03616	ICIMLPGD_03400	BGLJHJHL_01185	NAKPPJPN_03560	OMOFDGBJ_03122	DDIODHHN_02262	DGPCEEJJ_03615	OGMBGNCE_00127	MJPLABFK_03483	OKAEBHMK_01643	IIKEIPFD_02457	BICPHCMI_03930	NLMAAOJI_03722	NBPAPEGF_01898	OMPIDLII_02903	HPPPGLDM_03298	GNCAMAHE_00691	GOKJPIDL_01562	FNAAOEFC_00981	DKNDDJEA_03043	CFIJDDEG_02225
acuI_2		putative acrylyl-CoA reductase AcuI	1305	1305	1	1	44564				416	1025	994	BOCKHBOL_01857	HGMKNFBB_02886	KPHIGEOK_01542	MCMCAMOC_02653	NNOIFHLG_02133	OIHEKFFC_02857	CHCOCJLE_03149	NPJFODBJ_01959	GJHKBAMN_02599	OPDBNALL_01279	HHBDKIHJ_03321	MNCDFGIJ_02825	LKIDAFMN_02095	MHHFELMO_02775	HBEIMBHA_02205	ELNBDAHI_02816	ICIMLPGD_01586	BGLJHJHL_00724	NAKPPJPN_03011	OMOFDGBJ_02466	DDIODHHN_00653	DGPCEEJJ_01037	OGMBGNCE_02866	MJPLABFK_01408	OKAEBHMK_01191	IIKEIPFD_02167	BICPHCMI_00168	NLMAAOJI_02174	NBPAPEGF_03626	OMPIDLII_01025	HPPPGLDM_01749	GNCAMAHE_03713	GOKJPIDL_00971	FNAAOEFC_00175	DKNDDJEA_03137	CFIJDDEG_00689
group_3617		hypothetical protein	1305	1305	1	1	43736			Hypothetical protein with no hits to refseq/uniprot/clusters/cdd/tigrfams/pfam overlapping another protein with hits	233	353	320	BOCKHBOL_03443	HGMKNFBB_02764	KPHIGEOK_00898	MCMCAMOC_03650	NNOIFHLG_03703	OIHEKFFC_03875	CHCOCJLE_03712	NPJFODBJ_03949	GJHKBAMN_01239	OPDBNALL_01432	HHBDKIHJ_03585	MNCDFGIJ_00453	LKIDAFMN_02270	MHHFELMO_02351	HBEIMBHA_03782	ELNBDAHI_01546	ICIMLPGD_02032	BGLJHJHL_03261	NAKPPJPN_03999	OMOFDGBJ_00400	DDIODHHN_03398	DGPCEEJJ_01478	OGMBGNCE_04103	MJPLABFK_02726	OKAEBHMK_01069	IIKEIPFD_04245	BICPHCMI_00383	NLMAAOJI_03213	NBPAPEGF_03094	OMPIDLII_03740	HPPPGLDM_01635	GNCAMAHE_03801	GOKJPIDL_02453	FNAAOEFC_01911	DKNDDJEA_00312	CFIJDDEG_03823
group_3627		hypothetical protein	1305	1305	1	1	72284				173	302	266	BOCKHBOL_04198	HGMKNFBB_03239	KPHIGEOK_01077	MCMCAMOC_03369	NNOIFHLG_01398	OIHEKFFC_00858	CHCOCJLE_00603	NPJFODBJ_02711	GJHKBAMN_00098	OPDBNALL_04476	HHBDKIHJ_00296	MNCDFGIJ_00259	LKIDAFMN_04258	MHHFELMO_02689	HBEIMBHA_01346	ELNBDAHI_00246	ICIMLPGD_03268	BGLJHJHL_02836	NAKPPJPN_01810	OMOFDGBJ_02527	DDIODHHN_01447	DGPCEEJJ_01500	OGMBGNCE_01341	MJPLABFK_04245	OKAEBHMK_01280	IIKEIPFD_01592	BICPHCMI_03849	NLMAAOJI_01480	NBPAPEGF_00296	OMPIDLII_01867	HPPPGLDM_00571	GNCAMAHE_02644	GOKJPIDL_01962	FNAAOEFC_03837	DKNDDJEA_00604	CFIJDDEG_02681
group_3968		hypothetical protein	1305	1305	1	1	22342				299	374	300	BOCKHBOL_01106	HGMKNFBB_00065	KPHIGEOK_02594	MCMCAMOC_01365	NNOIFHLG_03004	OIHEKFFC_01170	CHCOCJLE_03548	NPJFODBJ_02612	GJHKBAMN_03913	OPDBNALL_03832	HHBDKIHJ_02261	MNCDFGIJ_03323	LKIDAFMN_02449	MHHFELMO_03644	HBEIMBHA_00872	ELNBDAHI_03619	ICIMLPGD_03403	BGLJHJHL_01182	NAKPPJPN_03563	OMOFDGBJ_03125	DDIODHHN_02259	DGPCEEJJ_03612	OGMBGNCE_00130	MJPLABFK_03480	OKAEBHMK_01640	IIKEIPFD_02454	BICPHCMI_03933	NLMAAOJI_03725	NBPAPEGF_01902	OMPIDLII_02906	HPPPGLDM_03302	GNCAMAHE_00694	GOKJPIDL_01565	FNAAOEFC_00984	DKNDDJEA_03047	CFIJDDEG_02228
kdsB		3-deoxy-manno-octulosonate cytidylyltransferase	1305	1305	1	1	27490				569	827	772	BOCKHBOL_02966	HGMKNFBB_00485	KPHIGEOK_01402	MCMCAMOC_00188	NNOIFHLG_03792	OIHEKFFC_00328	CHCOCJLE_01733	NPJFODBJ_01073	GJHKBAMN_01142	OPDBNALL_03091	HHBDKIHJ_00754	MNCDFGIJ_00935	LKIDAFMN_02950	MHHFELMO_01265	HBEIMBHA_00192	ELNBDAHI_00694	ICIMLPGD_00091	BGLJHJHL_03486	NAKPPJPN_00193	OMOFDGBJ_01222	DDIODHHN_01631	DGPCEEJJ_00170	OGMBGNCE_00881	MJPLABFK_01670	OKAEBHMK_00080	IIKEIPFD_02349	BICPHCMI_00907	NLMAAOJI_00532	NBPAPEGF_00913	OMPIDLII_00361	HPPPGLDM_01110	GNCAMAHE_00195	GOKJPIDL_00148	FNAAOEFC_01767	DKNDDJEA_00944	CFIJDDEG_00025
group_4685		hypothetical protein	1305	1305	1	1	37953				362	605	598	BOCKHBOL_00673	HGMKNFBB_00799	KPHIGEOK_00444	MCMCAMOC_03190	NNOIFHLG_01807	OIHEKFFC_02287	CHCOCJLE_02098	NPJFODBJ_00920	GJHKBAMN_02043	OPDBNALL_00313	HHBDKIHJ_03787	MNCDFGIJ_01646	LKIDAFMN_01323	MHHFELMO_00947	HBEIMBHA_01812	ELNBDAHI_04044	ICIMLPGD_01645	BGLJHJHL_02573	NAKPPJPN_00708	OMOFDGBJ_02749	DDIODHHN_01942	DGPCEEJJ_00566	OGMBGNCE_02297	MJPLABFK_00357	OKAEBHMK_01790	IIKEIPFD_00318	BICPHCMI_02116	NLMAAOJI_03587	NBPAPEGF_02353	OMPIDLII_02699	HPPPGLDM_00755	GNCAMAHE_02361	GOKJPIDL_02014	FNAAOEFC_00716	DKNDDJEA_02421	CFIJDDEG_01738
cca		Multifunctional CCA protein	1305	1305	1	1	42363				860	1322	1223	BOCKHBOL_04048	HGMKNFBB_02961	KPHIGEOK_00602	MCMCAMOC_02176	NNOIFHLG_00244	OIHEKFFC_04258	CHCOCJLE_00087	NPJFODBJ_02066	GJHKBAMN_00578	OPDBNALL_02450	HHBDKIHJ_01945	MNCDFGIJ_02328	LKIDAFMN_00090	MHHFELMO_01522	HBEIMBHA_02695	ELNBDAHI_01922	ICIMLPGD_00704	BGLJHJHL_00533	NAKPPJPN_01482	OMOFDGBJ_03039	DDIODHHN_03524	DGPCEEJJ_02262	OGMBGNCE_02370	MJPLABFK_00660	OKAEBHMK_00811	IIKEIPFD_03940	BICPHCMI_02998	NLMAAOJI_00696	NBPAPEGF_01365	OMPIDLII_04239	HPPPGLDM_04268	GNCAMAHE_04202	GOKJPIDL_04145	FNAAOEFC_03288	DKNDDJEA_04246	CFIJDDEG_00842
group_4816		hypothetical protein	1305	1305	1	1	42014				233	668	592	BOCKHBOL_02335	HGMKNFBB_01248	KPHIGEOK_01822	MCMCAMOC_04269	NNOIFHLG_03184	OIHEKFFC_00516	CHCOCJLE_00163	NPJFODBJ_03504	GJHKBAMN_00506	OPDBNALL_03588	HHBDKIHJ_01381	MNCDFGIJ_01966	LKIDAFMN_00019	MHHFELMO_03736	HBEIMBHA_03335	ELNBDAHI_01080	ICIMLPGD_02596	BGLJHJHL_00607	NAKPPJPN_01558	OMOFDGBJ_03341	DDIODHHN_03197	DGPCEEJJ_02544	OGMBGNCE_02143	MJPLABFK_00534	OKAEBHMK_00885	IIKEIPFD_03326	BICPHCMI_00665	NLMAAOJI_03272	NBPAPEGF_01293	OMPIDLII_01379	HPPPGLDM_02241	GNCAMAHE_01518	GOKJPIDL_03324	FNAAOEFC_03364	DKNDDJEA_00069	CFIJDDEG_00916
iaaA		Isoaspartyl peptidase	1305	1305	1	1	6620				596	1073	1016	BOCKHBOL_01375	HGMKNFBB_02476	KPHIGEOK_02145	MCMCAMOC_03942	NNOIFHLG_01282	OIHEKFFC_03209	CHCOCJLE_02941	NPJFODBJ_02680	GJHKBAMN_01769	OPDBNALL_00046	HHBDKIHJ_00050	MNCDFGIJ_03028	LKIDAFMN_02753	MHHFELMO_02861	HBEIMBHA_03397	ELNBDAHI_03196	ICIMLPGD_02672	BGLJHJHL_02435	NAKPPJPN_03742	OMOFDGBJ_03427	DDIODHHN_02451	DGPCEEJJ_00430	OGMBGNCE_03116	MJPLABFK_02534	OKAEBHMK_02725	IIKEIPFD_03533	BICPHCMI_03463	NLMAAOJI_02581	NBPAPEGF_00049	OMPIDLII_02087	HPPPGLDM_03444	GNCAMAHE_03616	GOKJPIDL_03512	FNAAOEFC_02969	DKNDDJEA_03259	CFIJDDEG_02308
dkgB_2		2,5-diketo-D-gluconic acid reductase B	1305	1305	1	1	38314				650	809	808	BOCKHBOL_00747	HGMKNFBB_00860	KPHIGEOK_01133	MCMCAMOC_03293	NNOIFHLG_01748	OIHEKFFC_02353	CHCOCJLE_02168	NPJFODBJ_00850	GJHKBAMN_01971	OPDBNALL_00464	HHBDKIHJ_03856	MNCDFGIJ_01718	LKIDAFMN_01398	MHHFELMO_01021	HBEIMBHA_01764	ELNBDAHI_02973	ICIMLPGD_01714	BGLJHJHL_02503	NAKPPJPN_00638	OMOFDGBJ_02680	DDIODHHN_01869	DGPCEEJJ_00494	OGMBGNCE_02230	MJPLABFK_00424	OKAEBHMK_01859	IIKEIPFD_00248	BICPHCMI_02055	NLMAAOJI_01279	NBPAPEGF_02422	OMPIDLII_02747	HPPPGLDM_00820	GNCAMAHE_02409	GOKJPIDL_02062	FNAAOEFC_00668	DKNDDJEA_02486	CFIJDDEG_01808
dksA		RNA polymerase-binding transcription factor DksA	1305	1305	1	1	70025				302	1553	1225	BOCKHBOL_00149	HGMKNFBB_01508	KPHIGEOK_00238	MCMCAMOC_03047	NNOIFHLG_01868	OIHEKFFC_02668	CHCOCJLE_02351	NPJFODBJ_01604	GJHKBAMN_02243	OPDBNALL_01965	HHBDKIHJ_02803	MNCDFGIJ_02175	LKIDAFMN_00762	MHHFELMO_00808	HBEIMBHA_02261	ELNBDAHI_02454	ICIMLPGD_01181	BGLJHJHL_01954	NAKPPJPN_00912	OMOFDGBJ_00895	DDIODHHN_00777	DGPCEEJJ_00213	OGMBGNCE_03549	MJPLABFK_00154	OKAEBHMK_02346	IIKEIPFD_01044	BICPHCMI_02445	NLMAAOJI_01812	NBPAPEGF_02217	OMPIDLII_00735	HPPPGLDM_01918	GNCAMAHE_01827	GOKJPIDL_01159	FNAAOEFC_01262	DKNDDJEA_01374	CFIJDDEG_01935
clcD		Carboxymethylenebutenolidase	1305	1305	1	1	70871				371	677	671	BOCKHBOL_00019	HGMKNFBB_01386	KPHIGEOK_02547	MCMCAMOC_02509	NNOIFHLG_03036	OIHEKFFC_02776	CHCOCJLE_03446	NPJFODBJ_01890	GJHKBAMN_03386	OPDBNALL_03652	HHBDKIHJ_03955	MNCDFGIJ_03516	LKIDAFMN_03644	MHHFELMO_00682	HBEIMBHA_03734	ELNBDAHI_03889	ICIMLPGD_02851	BGLJHJHL_03077	NAKPPJPN_00778	OMOFDGBJ_03694	DDIODHHN_03168	DGPCEEJJ_02346	OGMBGNCE_03592	MJPLABFK_03639	OKAEBHMK_03484	IIKEIPFD_03092	BICPHCMI_00028	NLMAAOJI_01053	NBPAPEGF_03226	OMPIDLII_00878	HPPPGLDM_02050	GNCAMAHE_00852	GOKJPIDL_03798	FNAAOEFC_00028	DKNDDJEA_01506	CFIJDDEG_02181
aroK		Shikimate kinase 1	1305	1305	1	1	44489				152	566	548	BOCKHBOL_01835	HGMKNFBB_02868	KPHIGEOK_01522	MCMCAMOC_02673	NNOIFHLG_02150	OIHEKFFC_02839	CHCOCJLE_03131	NPJFODBJ_01979	GJHKBAMN_02618	OPDBNALL_01299	HHBDKIHJ_03302	MNCDFGIJ_02844	LKIDAFMN_02114	MHHFELMO_02757	HBEIMBHA_02187	ELNBDAHI_02835	ICIMLPGD_01567	BGLJHJHL_00703	NAKPPJPN_02993	OMOFDGBJ_02485	DDIODHHN_00673	DGPCEEJJ_01056	OGMBGNCE_02848	MJPLABFK_01388	OKAEBHMK_01212	IIKEIPFD_02148	BICPHCMI_00185	NLMAAOJI_02155	NBPAPEGF_03645	OMPIDLII_01043	HPPPGLDM_01730	GNCAMAHE_03731	GOKJPIDL_00989	FNAAOEFC_00193	DKNDDJEA_03156	CFIJDDEG_00668
group_5266		hypothetical protein	1305	1305	1	1	42898				290	524	502	BOCKHBOL_03312	HGMKNFBB_03059	KPHIGEOK_02781	MCMCAMOC_02058	NNOIFHLG_00146	OIHEKFFC_02236	CHCOCJLE_02046	NPJFODBJ_03543	GJHKBAMN_00692	OPDBNALL_02294	HHBDKIHJ_01830	MNCDFGIJ_02666	LKIDAFMN_02053	MHHFELMO_03966	HBEIMBHA_03992	ELNBDAHI_02039	ICIMLPGD_03471	BGLJHJHL_03676	NAKPPJPN_01319	OMOFDGBJ_00570	DDIODHHN_03298	DGPCEEJJ_03726	OGMBGNCE_04043	MJPLABFK_03381	OKAEBHMK_03729	IIKEIPFD_03640	BICPHCMI_03291	NLMAAOJI_02654	NBPAPEGF_01480	OMPIDLII_04066	HPPPGLDM_03135	GNCAMAHE_03445	GOKJPIDL_03886	FNAAOEFC_02420	DKNDDJEA_02299	CFIJDDEG_03648
group_5472		Azurin	1305	1305	1	1	42962				449	452	449	BOCKHBOL_03297	HGMKNFBB_03074	KPHIGEOK_02765	MCMCAMOC_02043	NNOIFHLG_00131	OIHEKFFC_02220	CHCOCJLE_02030	NPJFODBJ_03559	GJHKBAMN_00712	OPDBNALL_02277	HHBDKIHJ_01811	MNCDFGIJ_02687	LKIDAFMN_02038	MHHFELMO_03981	HBEIMBHA_04008	ELNBDAHI_02060	ICIMLPGD_03487	BGLJHJHL_03691	NAKPPJPN_01300	OMOFDGBJ_00554	DDIODHHN_03313	DGPCEEJJ_01861	OGMBGNCE_04025	MJPLABFK_03396	OKAEBHMK_03744	IIKEIPFD_03623	BICPHCMI_03306	NLMAAOJI_02675	NBPAPEGF_01499	OMPIDLII_04082	HPPPGLDM_03151	GNCAMAHE_03429	GOKJPIDL_03902	FNAAOEFC_02404	DKNDDJEA_02315	CFIJDDEG_03663
group_5552		hypothetical protein	1305	1305	1	1	22428			Hypothetical protein with no hits to refseq/uniprot/clusters/cdd/tigrfams/pfam overlapping another protein with hits	167	341	314	BOCKHBOL_01070	HGMKNFBB_00097	KPHIGEOK_03737	MCMCAMOC_04069	NNOIFHLG_03533	OIHEKFFC_01135	CHCOCJLE_03860	NPJFODBJ_02576	GJHKBAMN_02677	OPDBNALL_04193	HHBDKIHJ_04155	MNCDFGIJ_02928	LKIDAFMN_02411	MHHFELMO_04174	HBEIMBHA_00838	ELNBDAHI_04291	ICIMLPGD_04018	BGLJHJHL_01218	NAKPPJPN_03529	OMOFDGBJ_03092	DDIODHHN_02296	DGPCEEJJ_01797	OGMBGNCE_00094	MJPLABFK_03013	OKAEBHMK_01676	IIKEIPFD_02487	BICPHCMI_03718	NLMAAOJI_03410	NBPAPEGF_04153	OMPIDLII_02872	HPPPGLDM_01322	GNCAMAHE_00660	GOKJPIDL_01531	FNAAOEFC_00950	DKNDDJEA_03011	CFIJDDEG_02884
dapE		Succinyl-diaminopimelate desuccinylase	1305	1305	1	1	27988				1127	1136	1127	BOCKHBOL_03094	HGMKNFBB_00613	KPHIGEOK_02445	MCMCAMOC_00062	NNOIFHLG_00878	OIHEKFFC_04217	CHCOCJLE_01610	NPJFODBJ_01157	GJHKBAMN_01019	OPDBNALL_02580	HHBDKIHJ_00632	MNCDFGIJ_01056	LKIDAFMN_00486	MHHFELMO_01394	HBEIMBHA_00064	ELNBDAHI_00573	ICIMLPGD_00218	BGLJHJHL_00116	NAKPPJPN_00070	OMOFDGBJ_02117	DDIODHHN_01226	DGPCEEJJ_00047	OGMBGNCE_01005	MJPLABFK_02462	OKAEBHMK_00207	IIKEIPFD_02868	BICPHCMI_01034	NLMAAOJI_00939	NBPAPEGF_01035	OMPIDLII_00489	HPPPGLDM_01231	GNCAMAHE_00067	GOKJPIDL_00275	FNAAOEFC_02279	DKNDDJEA_00823	CFIJDDEG_00151
pdxH		Pyridoxine/pyridoxamine 5'-phosphate oxidase	1305	1305	1	1	44504				599	599	599	BOCKHBOL_01838	HGMKNFBB_02871	KPHIGEOK_01525	MCMCAMOC_02670	NNOIFHLG_02147	OIHEKFFC_02842	CHCOCJLE_03134	NPJFODBJ_01976	GJHKBAMN_02615	OPDBNALL_01296	HHBDKIHJ_03305	MNCDFGIJ_02841	LKIDAFMN_02111	MHHFELMO_02760	HBEIMBHA_02190	ELNBDAHI_02832	ICIMLPGD_01570	BGLJHJHL_00706	NAKPPJPN_02996	OMOFDGBJ_02482	DDIODHHN_00670	DGPCEEJJ_01053	OGMBGNCE_02851	MJPLABFK_01391	OKAEBHMK_01209	IIKEIPFD_02151	BICPHCMI_00182	NLMAAOJI_02158	NBPAPEGF_03642	OMPIDLII_01040	HPPPGLDM_01733	GNCAMAHE_03728	GOKJPIDL_00986	FNAAOEFC_00190	DKNDDJEA_03153	CFIJDDEG_00671
group_6186		hypothetical protein	1305	1305	1	1	72183				239	671	632	BOCKHBOL_00487	HGMKNFBB_03276	KPHIGEOK_02638	MCMCAMOC_02738	NNOIFHLG_01435	OIHEKFFC_00898	CHCOCJLE_00643	NPJFODBJ_01307	GJHKBAMN_00140	OPDBNALL_04265	HHBDKIHJ_00336	MNCDFGIJ_00219	LKIDAFMN_03195	MHHFELMO_00029	HBEIMBHA_00550	ELNBDAHI_00286	ICIMLPGD_03896	BGLJHJHL_01333	NAKPPJPN_04179	OMOFDGBJ_04180	DDIODHHN_03795	DGPCEEJJ_02470	OGMBGNCE_04365	MJPLABFK_04096	OKAEBHMK_03918	IIKEIPFD_00646	BICPHCMI_03375	NLMAAOJI_01202	NBPAPEGF_00336	OMPIDLII_01828	HPPPGLDM_00531	GNCAMAHE_00979	GOKJPIDL_00830	FNAAOEFC_00235	DKNDDJEA_00564	CFIJDDEG_01303
group_6331		hypothetical protein	1305	1305	1	1	69784				671	890	880	BOCKHBOL_00220	HGMKNFBB_01574	KPHIGEOK_00310	MCMCAMOC_03127	NNOIFHLG_01941	OIHEKFFC_02596	CHCOCJLE_02422	NPJFODBJ_01676	GJHKBAMN_02314	OPDBNALL_03361	HHBDKIHJ_02874	MNCDFGIJ_02246	LKIDAFMN_00834	MHHFELMO_00881	HBEIMBHA_02336	ELNBDAHI_02525	ICIMLPGD_03008	BGLJHJHL_01880	NAKPPJPN_00984	OMOFDGBJ_00966	DDIODHHN_00849	DGPCEEJJ_00284	OGMBGNCE_03378	MJPLABFK_00081	OKAEBHMK_02275	IIKEIPFD_00933	BICPHCMI_02510	NLMAAOJI_02906	NBPAPEGF_02288	OMPIDLII_00660	HPPPGLDM_01846	GNCAMAHE_01752	GOKJPIDL_01084	FNAAOEFC_03453	DKNDDJEA_01302	CFIJDDEG_01862
btuB_26		Vitamin B12 transporter BtuB	1305	1305	1	1	4669				1841	2120	1842	BOCKHBOL_01562	HGMKNFBB_02609	KPHIGEOK_02387	MCMCAMOC_00805	NNOIFHLG_01681	OIHEKFFC_01835	CHCOCJLE_03196	NPJFODBJ_02795	GJHKBAMN_02908	OPDBNALL_00946	HHBDKIHJ_03680	MNCDFGIJ_03447	LKIDAFMN_00261	MHHFELMO_03438	HBEIMBHA_01886	ELNBDAHI_03746	ICIMLPGD_00382	BGLJHJHL_03134	NAKPPJPN_03110	OMOFDGBJ_00220	DDIODHHN_02973	DGPCEEJJ_02810	OGMBGNCE_04247	MJPLABFK_00885	OKAEBHMK_03995	IIKEIPFD_03454	BICPHCMI_02211	NLMAAOJI_03149	NBPAPEGF_03687	OMPIDLII_03335	HPPPGLDM_00162	GNCAMAHE_03264	GOKJPIDL_02720	FNAAOEFC_03265	DKNDDJEA_01602	CFIJDDEG_04117
yffB		Protein YffB	1305	1305	1	1	27991				365	1238	365	BOCKHBOL_03095	HGMKNFBB_00614	KPHIGEOK_02444	MCMCAMOC_00061	NNOIFHLG_00877	OIHEKFFC_04218	CHCOCJLE_01609	NPJFODBJ_01158	GJHKBAMN_01018	OPDBNALL_02581	HHBDKIHJ_00631	MNCDFGIJ_01057	LKIDAFMN_00485	MHHFELMO_01395	HBEIMBHA_00063	ELNBDAHI_00572	ICIMLPGD_00219	BGLJHJHL_00117	NAKPPJPN_00069	OMOFDGBJ_02116	DDIODHHN_01225	DGPCEEJJ_00046	OGMBGNCE_01006	MJPLABFK_02463	OKAEBHMK_00208	IIKEIPFD_02869	BICPHCMI_01035	NLMAAOJI_00938	NBPAPEGF_01036	OMPIDLII_00490	HPPPGLDM_01232	GNCAMAHE_00066	GOKJPIDL_00276	FNAAOEFC_02278	DKNDDJEA_00822	CFIJDDEG_00152
mepM		hypothetical protein	1305	1305	1	1	70035				503	854	846	BOCKHBOL_00147	HGMKNFBB_01506	KPHIGEOK_00236	MCMCAMOC_03045	NNOIFHLG_01866	OIHEKFFC_02670	CHCOCJLE_02349	NPJFODBJ_01602	GJHKBAMN_02241	OPDBNALL_01967	HHBDKIHJ_02801	MNCDFGIJ_02173	LKIDAFMN_00760	MHHFELMO_00806	HBEIMBHA_02258	ELNBDAHI_02452	ICIMLPGD_01183	BGLJHJHL_01956	NAKPPJPN_00910	OMOFDGBJ_00893	DDIODHHN_00775	DGPCEEJJ_00211	OGMBGNCE_03547	MJPLABFK_00156	OKAEBHMK_02348	IIKEIPFD_01046	BICPHCMI_02443	NLMAAOJI_01810	NBPAPEGF_02215	OMPIDLII_00738	HPPPGLDM_01921	GNCAMAHE_01830	GOKJPIDL_01162	FNAAOEFC_01259	DKNDDJEA_01377	CFIJDDEG_01937
bcr		Bicyclomycin resistance protein	1305	1305	1	1	44653				752	1391	1245	BOCKHBOL_01875	HGMKNFBB_02903	KPHIGEOK_01557	MCMCAMOC_02640	NNOIFHLG_02117	OIHEKFFC_02875	CHCOCJLE_03167	NPJFODBJ_01942	GJHKBAMN_02581	OPDBNALL_01265	HHBDKIHJ_03340	MNCDFGIJ_03389	LKIDAFMN_02077	MHHFELMO_02790	HBEIMBHA_02220	ELNBDAHI_02798	ICIMLPGD_01601	BGLJHJHL_00742	NAKPPJPN_03028	OMOFDGBJ_02451	DDIODHHN_00635	DGPCEEJJ_01019	OGMBGNCE_02883	MJPLABFK_01427	OKAEBHMK_01173	IIKEIPFD_02182	BICPHCMI_00151	NLMAAOJI_02191	NBPAPEGF_03607	OMPIDLII_01010	HPPPGLDM_01768	GNCAMAHE_03698	GOKJPIDL_00956	FNAAOEFC_00160	DKNDDJEA_03118	CFIJDDEG_00707
group_6754		hypothetical protein	1305	1305	1	1	42104			Hypothetical protein with no hits to refseq/uniprot/clusters/cdd/tigrfams/pfam overlapping another protein with hits	599	809	730	BOCKHBOL_02307	HGMKNFBB_02920	KPHIGEOK_03671	MCMCAMOC_02219	NNOIFHLG_00284	OIHEKFFC_00488	CHCOCJLE_00134	NPJFODBJ_04244	GJHKBAMN_00534	OPDBNALL_04117	HHBDKIHJ_01989	MNCDFGIJ_02283	LKIDAFMN_00047	MHHFELMO_01477	HBEIMBHA_04219	ELNBDAHI_01877	ICIMLPGD_00747	BGLJHJHL_00579	NAKPPJPN_01526	OMOFDGBJ_03082	DDIODHHN_03978	DGPCEEJJ_03361	OGMBGNCE_02327	MJPLABFK_00615	OKAEBHMK_00857	IIKEIPFD_03294	BICPHCMI_00695	NLMAAOJI_00793	NBPAPEGF_01321	OMPIDLII_01348	HPPPGLDM_02269	GNCAMAHE_04321	GOKJPIDL_03293	FNAAOEFC_04093	DKNDDJEA_00041	CFIJDDEG_00888
glmU		Bifunctional protein GlmU	1305	1305	1	1	41832				1100	1421	1366	BOCKHBOL_02352	HGMKNFBB_01227	KPHIGEOK_01842	MCMCAMOC_04286	NNOIFHLG_03205	OIHEKFFC_00533	CHCOCJLE_00180	NPJFODBJ_03521	GJHKBAMN_00489	OPDBNALL_03571	HHBDKIHJ_01398	MNCDFGIJ_01949	LKIDAFMN_00002	MHHFELMO_03719	HBEIMBHA_03359	ELNBDAHI_01097	ICIMLPGD_02579	BGLJHJHL_00624	NAKPPJPN_02426	OMOFDGBJ_03324	DDIODHHN_03214	DGPCEEJJ_02561	OGMBGNCE_02127	MJPLABFK_00517	OKAEBHMK_00902	IIKEIPFD_03343	BICPHCMI_00644	NLMAAOJI_03255	NBPAPEGF_01276	OMPIDLII_01396	HPPPGLDM_02224	GNCAMAHE_01535	GOKJPIDL_03341	FNAAOEFC_03381	DKNDDJEA_00087	CFIJDDEG_00933
group_6925		hypothetical protein	1305	1305	1	1	42922				476	662	661	BOCKHBOL_03305	HGMKNFBB_03066	KPHIGEOK_02774	MCMCAMOC_02051	NNOIFHLG_00139	OIHEKFFC_02229	CHCOCJLE_02039	NPJFODBJ_03550	GJHKBAMN_00700	OPDBNALL_02287	HHBDKIHJ_01822	MNCDFGIJ_02674	LKIDAFMN_02046	MHHFELMO_03973	HBEIMBHA_03999	ELNBDAHI_02047	ICIMLPGD_03478	BGLJHJHL_03683	NAKPPJPN_01311	OMOFDGBJ_00563	DDIODHHN_03305	DGPCEEJJ_03735	OGMBGNCE_04036	MJPLABFK_03388	OKAEBHMK_03736	IIKEIPFD_03632	BICPHCMI_03298	NLMAAOJI_02662	NBPAPEGF_01488	OMPIDLII_04073	HPPPGLDM_03142	GNCAMAHE_03438	GOKJPIDL_03893	FNAAOEFC_02413	DKNDDJEA_02306	CFIJDDEG_03655
hisI		Histidine biosynthesis bifunctional protein HisIE	1305	1305	1	1	22416				200	620	619	BOCKHBOL_01078	HGMKNFBB_00089	KPHIGEOK_03745	MCMCAMOC_04077	NNOIFHLG_03541	OIHEKFFC_01143	CHCOCJLE_03852	NPJFODBJ_02584	GJHKBAMN_02669	OPDBNALL_04201	HHBDKIHJ_04163	MNCDFGIJ_02920	LKIDAFMN_02419	MHHFELMO_04166	HBEIMBHA_00846	ELNBDAHI_04299	ICIMLPGD_04010	BGLJHJHL_01210	NAKPPJPN_03537	OMOFDGBJ_03100	DDIODHHN_02288	DGPCEEJJ_01789	OGMBGNCE_00102	MJPLABFK_03005	OKAEBHMK_01668	IIKEIPFD_02479	BICPHCMI_03726	NLMAAOJI_03418	NBPAPEGF_04145	OMPIDLII_02880	HPPPGLDM_01314	GNCAMAHE_00668	GOKJPIDL_01539	FNAAOEFC_00958	DKNDDJEA_03019	CFIJDDEG_02876
PGdx		Hybrid peroxiredoxin hyPrx5	1305	1305	1	1	44554				482	482	482	BOCKHBOL_01854	HGMKNFBB_02883	KPHIGEOK_01539	MCMCAMOC_02656	NNOIFHLG_02136	OIHEKFFC_02854	CHCOCJLE_03146	NPJFODBJ_01962	GJHKBAMN_02602	OPDBNALL_01282	HHBDKIHJ_03318	MNCDFGIJ_02828	LKIDAFMN_02098	MHHFELMO_02772	HBEIMBHA_02202	ELNBDAHI_02819	ICIMLPGD_01583	BGLJHJHL_00721	NAKPPJPN_03008	OMOFDGBJ_02469	DDIODHHN_00656	DGPCEEJJ_01040	OGMBGNCE_02863	MJPLABFK_01405	OKAEBHMK_01194	IIKEIPFD_02164	BICPHCMI_00171	NLMAAOJI_02171	NBPAPEGF_03629	OMPIDLII_01028	HPPPGLDM_01746	GNCAMAHE_03716	GOKJPIDL_00974	FNAAOEFC_00178	DKNDDJEA_03140	CFIJDDEG_00686
ddlB		D-alanine--D-alanine ligase B	1305	1305	1	1	6174				482	1004	962	BOCKHBOL_02036	HGMKNFBB_02364	KPHIGEOK_01745	MCMCAMOC_00945	NNOIFHLG_02506	OIHEKFFC_01682	CHCOCJLE_03053	NPJFODBJ_01760	GJHKBAMN_03247	OPDBNALL_00805	HHBDKIHJ_03438	MNCDFGIJ_02466	LKIDAFMN_01895	MHHFELMO_02128	HBEIMBHA_00638	ELNBDAHI_03101	ICIMLPGD_00572	BGLJHJHL_02146	NAKPPJPN_03259	OMOFDGBJ_00049	DDIODHHN_00932	DGPCEEJJ_02235	OGMBGNCE_02519	MJPLABFK_00974	OKAEBHMK_02538	IIKEIPFD_02987	BICPHCMI_02764	NLMAAOJI_01885	NBPAPEGF_03515	OMPIDLII_03017	HPPPGLDM_00310	GNCAMAHE_02911	GOKJPIDL_02211	FNAAOEFC_02139	DKNDDJEA_03471	CFIJDDEG_02129
mntP		putative manganese efflux pump MntP	1305	1305	1	1	37932				326	575	574	BOCKHBOL_00665	HGMKNFBB_00790	KPHIGEOK_00453	MCMCAMOC_03182	NNOIFHLG_01816	OIHEKFFC_02279	CHCOCJLE_02085	NPJFODBJ_00930	GJHKBAMN_02052	OPDBNALL_00305	HHBDKIHJ_03778	MNCDFGIJ_01638	LKIDAFMN_01315	MHHFELMO_00938	HBEIMBHA_01820	ELNBDAHI_04036	ICIMLPGD_04197	BGLJHJHL_02581	NAKPPJPN_00716	OMOFDGBJ_02762	DDIODHHN_01950	DGPCEEJJ_00575	OGMBGNCE_02305	MJPLABFK_00349	OKAEBHMK_01782	IIKEIPFD_00327	BICPHCMI_02125	NLMAAOJI_03579	NBPAPEGF_02344	OMPIDLII_02691	HPPPGLDM_00746	GNCAMAHE_02353	GOKJPIDL_02006	FNAAOEFC_00724	DKNDDJEA_02412	CFIJDDEG_01730
purK		N5-carboxyaminoimidazole ribonucleotide synthase	1305	1305	1	1	27615				188	1241	1147	BOCKHBOL_02935	HGMKNFBB_00514	KPHIGEOK_01371	MCMCAMOC_00157	NNOIFHLG_03763	OIHEKFFC_00358	CHCOCJLE_01705	NPJFODBJ_01042	GJHKBAMN_01112	OPDBNALL_03060	HHBDKIHJ_00725	MNCDFGIJ_00964	LKIDAFMN_02919	MHHFELMO_01297	HBEIMBHA_00161	ELNBDAHI_00665	ICIMLPGD_00122	BGLJHJHL_00021	NAKPPJPN_00164	OMOFDGBJ_03842	DDIODHHN_01600	DGPCEEJJ_00140	OGMBGNCE_00910	MJPLABFK_01639	OKAEBHMK_00111	IIKEIPFD_02315	BICPHCMI_00936	NLMAAOJI_00503	NBPAPEGF_00942	OMPIDLII_00392	HPPPGLDM_01138	GNCAMAHE_00164	GOKJPIDL_00179	FNAAOEFC_01798	DKNDDJEA_00916	CFIJDDEG_00056
rpmI		50S ribosomal protein L35	1305	1305	1	1	70392				197	197	197	BOCKHBOL_00084	HGMKNFBB_01450	KPHIGEOK_02722	MCMCAMOC_02968	NNOIFHLG_02602	OIHEKFFC_03356	CHCOCJLE_02283	NPJFODBJ_01822	GJHKBAMN_03826	OPDBNALL_02039	HHBDKIHJ_02729	MNCDFGIJ_03636	LKIDAFMN_03733	MHHFELMO_00735	HBEIMBHA_02959	ELNBDAHI_02380	ICIMLPGD_01250	BGLJHJHL_03530	NAKPPJPN_00844	OMOFDGBJ_00825	DDIODHHN_03439	DGPCEEJJ_03241	OGMBGNCE_03480	MJPLABFK_00296	OKAEBHMK_03092	IIKEIPFD_01116	BICPHCMI_02383	NLMAAOJI_01739	NBPAPEGF_02143	OMPIDLII_00813	HPPPGLDM_01985	GNCAMAHE_01905	GOKJPIDL_01237	FNAAOEFC_01184	DKNDDJEA_01441	CFIJDDEG_03316
rplT		50S ribosomal protein L20	1305	1305	1	1	70391				359	359	359	BOCKHBOL_00085	HGMKNFBB_01451	KPHIGEOK_02723	MCMCAMOC_02969	NNOIFHLG_02603	OIHEKFFC_03355	CHCOCJLE_02284	NPJFODBJ_01821	GJHKBAMN_03827	OPDBNALL_02038	HHBDKIHJ_02730	MNCDFGIJ_03637	LKIDAFMN_03732	MHHFELMO_00736	HBEIMBHA_02958	ELNBDAHI_02381	ICIMLPGD_01249	BGLJHJHL_03531	NAKPPJPN_00845	OMOFDGBJ_00826	DDIODHHN_03440	DGPCEEJJ_03240	OGMBGNCE_03481	MJPLABFK_00295	OKAEBHMK_03093	IIKEIPFD_01115	BICPHCMI_02384	NLMAAOJI_01740	NBPAPEGF_02144	OMPIDLII_00812	HPPPGLDM_01984	GNCAMAHE_01904	GOKJPIDL_01236	FNAAOEFC_01185	DKNDDJEA_01440	CFIJDDEG_03317
dap_1		D-aminopeptidase	1305	1305	1	1	28142				1535	1574	1545	BOCKHBOL_01972	HGMKNFBB_00656	KPHIGEOK_03092	MCMCAMOC_00015	NNOIFHLG_00835	OIHEKFFC_03601	CHCOCJLE_03621	NPJFODBJ_01203	GJHKBAMN_03036	OPDBNALL_02626	HHBDKIHJ_00586	MNCDFGIJ_01101	LKIDAFMN_00441	MHHFELMO_01442	HBEIMBHA_00020	ELNBDAHI_00528	ICIMLPGD_00263	BGLJHJHL_00160	NAKPPJPN_00024	OMOFDGBJ_02073	DDIODHHN_01182	DGPCEEJJ_03844	OGMBGNCE_01050	MJPLABFK_02066	OKAEBHMK_00251	IIKEIPFD_02912	BICPHCMI_01077	NLMAAOJI_00894	NBPAPEGF_01081	OMPIDLII_00532	HPPPGLDM_01276	GNCAMAHE_00023	GOKJPIDL_00319	FNAAOEFC_02235	DKNDDJEA_00778	CFIJDDEG_00195
group_7865		hypothetical protein	1305	1305	1	1	72205			Hypothetical protein with no hits to refseq/uniprot/clusters/cdd/tigrfams/pfam overlapping another protein with hits	188	269	268	BOCKHBOL_00477	HGMKNFBB_03267	KPHIGEOK_02628	MCMCAMOC_02728	NNOIFHLG_01426	OIHEKFFC_00888	CHCOCJLE_00633	NPJFODBJ_01297	GJHKBAMN_00130	OPDBNALL_04275	HHBDKIHJ_00326	MNCDFGIJ_00229	LKIDAFMN_03205	MHHFELMO_00019	HBEIMBHA_00560	ELNBDAHI_00276	ICIMLPGD_03906	BGLJHJHL_01323	NAKPPJPN_04169	OMOFDGBJ_04190	DDIODHHN_03785	DGPCEEJJ_02460	OGMBGNCE_04375	MJPLABFK_04106	OKAEBHMK_03908	IIKEIPFD_00636	BICPHCMI_03366	NLMAAOJI_01212	NBPAPEGF_00326	OMPIDLII_01838	HPPPGLDM_00541	GNCAMAHE_00969	GOKJPIDL_00840	FNAAOEFC_00225	DKNDDJEA_00574	CFIJDDEG_01293
group_7888		hypothetical protein	1305	1305	1	1	26191				461	848	750	BOCKHBOL_00834	HGMKNFBB_00327	KPHIGEOK_01223	MCMCAMOC_00382	NNOIFHLG_02237	OIHEKFFC_00162	CHCOCJLE_03366	NPJFODBJ_03205	GJHKBAMN_04214	OPDBNALL_03526	HHBDKIHJ_00874	MNCDFGIJ_01396	LKIDAFMN_03790	MHHFELMO_01127	HBEIMBHA_01675	ELNBDAHI_00886	ICIMLPGD_03356	BGLJHJHL_03007	NAKPPJPN_03426	OMOFDGBJ_01459	DDIODHHN_02931	DGPCEEJJ_02735	OGMBGNCE_02951	MJPLABFK_01761	OKAEBHMK_03303	IIKEIPFD_01209	BICPHCMI_00802	NLMAAOJI_02494	NBPAPEGF_00793	OMPIDLII_00123	HPPPGLDM_04109	GNCAMAHE_00433	GOKJPIDL_00504	FNAAOEFC_00504	DKNDDJEA_04127	CFIJDDEG_02517
dadX		Alanine racemase, catabolic	1305	1305	1	1	4646				944	1139	1067	BOCKHBOL_01578	HGMKNFBB_02624	KPHIGEOK_02403	MCMCAMOC_00789	NNOIFHLG_01666	OIHEKFFC_03056	CHCOCJLE_03212	NPJFODBJ_02454	GJHKBAMN_02892	OPDBNALL_04181	HHBDKIHJ_03664	MNCDFGIJ_03463	LKIDAFMN_00278	MHHFELMO_03454	HBEIMBHA_01870	ELNBDAHI_03762	ICIMLPGD_00398	BGLJHJHL_04102	NAKPPJPN_03094	OMOFDGBJ_00236	DDIODHHN_02989	DGPCEEJJ_02794	OGMBGNCE_03293	MJPLABFK_00869	OKAEBHMK_03603	IIKEIPFD_03470	BICPHCMI_02226	NLMAAOJI_03133	NBPAPEGF_03703	OMPIDLII_03351	HPPPGLDM_00146	GNCAMAHE_03248	GOKJPIDL_02704	FNAAOEFC_03249	DKNDDJEA_01618	CFIJDDEG_04238
group_7940		hypothetical protein	1305	1305	1	1	42160				278	461	300	BOCKHBOL_02295	HGMKNFBB_02932	KPHIGEOK_03657	MCMCAMOC_02206	NNOIFHLG_00272	OIHEKFFC_00474	CHCOCJLE_00119	NPJFODBJ_02099	GJHKBAMN_00547	OPDBNALL_04130	HHBDKIHJ_01976	MNCDFGIJ_02296	LKIDAFMN_00060	MHHFELMO_01491	HBEIMBHA_04128	ELNBDAHI_01890	ICIMLPGD_00733	BGLJHJHL_00566	NAKPPJPN_01512	OMOFDGBJ_03068	DDIODHHN_03868	DGPCEEJJ_03348	OGMBGNCE_02341	MJPLABFK_00628	OKAEBHMK_00844	IIKEIPFD_03969	BICPHCMI_00707	NLMAAOJI_00780	NBPAPEGF_01334	OMPIDLII_01333	HPPPGLDM_02283	GNCAMAHE_04162	GOKJPIDL_04101	FNAAOEFC_03946	DKNDDJEA_00027	CFIJDDEG_00875
mltG		Endolytic murein transglycosylase	1305	1305	1	1	72741				167	1061	1058	BOCKHBOL_02530	HGMKNFBB_03694	KPHIGEOK_01004	MCMCAMOC_03447	NNOIFHLG_02738	OIHEKFFC_00812	CHCOCJLE_00561	NPJFODBJ_02783	GJHKBAMN_00053	OPDBNALL_03000	HHBDKIHJ_00237	MNCDFGIJ_00309	LKIDAFMN_03418	MHHFELMO_02612	HBEIMBHA_01417	ELNBDAHI_00196	ICIMLPGD_03504	BGLJHJHL_02904	NAKPPJPN_01727	OMOFDGBJ_02612	DDIODHHN_01509	DGPCEEJJ_01544	OGMBGNCE_01416	MJPLABFK_02909	OKAEBHMK_01347	IIKEIPFD_01641	BICPHCMI_03815	NLMAAOJI_01530	NBPAPEGF_00236	OMPIDLII_01938	HPPPGLDM_00614	GNCAMAHE_02573	GOKJPIDL_01892	FNAAOEFC_02006	DKNDDJEA_00647	CFIJDDEG_02749
group_7975		Histone deacetylase-like amidohydrolase	1305	1305	1	1	6413				335	989	936	BOCKHBOL_04064	HGMKNFBB_02419	KPHIGEOK_03860	MCMCAMOC_01007	NNOIFHLG_01226	OIHEKFFC_04279	CHCOCJLE_03910	NPJFODBJ_03975	GJHKBAMN_04341	OPDBNALL_04454	HHBDKIHJ_04195	MNCDFGIJ_04259	LKIDAFMN_04216	MHHFELMO_03940	HBEIMBHA_00575	ELNBDAHI_03258	ICIMLPGD_04033	BGLJHJHL_04471	NAKPPJPN_04457	OMOFDGBJ_04139	DDIODHHN_04002	DGPCEEJJ_04192	OGMBGNCE_04394	MJPLABFK_00916	OKAEBHMK_04119	IIKEIPFD_04275	BICPHCMI_04031	NLMAAOJI_04256	NBPAPEGF_04193	OMPIDLII_03081	HPPPGLDM_03505	GNCAMAHE_04254	GOKJPIDL_04215	FNAAOEFC_03983	DKNDDJEA_03197	CFIJDDEG_04398
group_8106		hypothetical protein	1305	1305	1	1	26224			Hypothetical protein with no hits to refseq/uniprot/clusters/cdd/tigrfams/pfam overlapping another protein with hits	191	545	514	BOCKHBOL_00820	HGMKNFBB_00340	KPHIGEOK_01206	MCMCAMOC_00368	NNOIFHLG_02224	OIHEKFFC_00175	CHCOCJLE_03353	NPJFODBJ_03191	GJHKBAMN_04454	OPDBNALL_03512	HHBDKIHJ_00861	MNCDFGIJ_01409	LKIDAFMN_03804	MHHFELMO_01143	HBEIMBHA_01691	ELNBDAHI_00873	ICIMLPGD_03370	BGLJHJHL_03021	NAKPPJPN_03440	OMOFDGBJ_01445	DDIODHHN_02917	DGPCEEJJ_02722	OGMBGNCE_02937	MJPLABFK_01747	OKAEBHMK_03317	IIKEIPFD_01195	BICPHCMI_00815	NLMAAOJI_02507	NBPAPEGF_00806	OMPIDLII_00139	HPPPGLDM_04122	GNCAMAHE_00417	GOKJPIDL_00520	FNAAOEFC_00488	DKNDDJEA_04140	CFIJDDEG_02503
group_8155		hypothetical protein	1305	1305	1	1	43630				197	614	482	BOCKHBOL_03423	HGMKNFBB_03494	KPHIGEOK_00922	MCMCAMOC_03630	NNOIFHLG_00003	OIHEKFFC_02084	CHCOCJLE_01896	NPJFODBJ_03076	GJHKBAMN_01262	OPDBNALL_01452	HHBDKIHJ_03562	MNCDFGIJ_00432	LKIDAFMN_02293	MHHFELMO_02372	HBEIMBHA_03168	ELNBDAHI_01525	ICIMLPGD_02052	BGLJHJHL_03281	NAKPPJPN_03190	OMOFDGBJ_00420	DDIODHHN_04112	DGPCEEJJ_01000	OGMBGNCE_03835	MJPLABFK_02706	OKAEBHMK_01089	IIKEIPFD_03807	BICPHCMI_03269	NLMAAOJI_03869	NBPAPEGF_03071	OMPIDLII_03714	HPPPGLDM_01614	GNCAMAHE_03827	GOKJPIDL_02479	FNAAOEFC_01885	DKNDDJEA_00333	CFIJDDEG_03843
sufD		FeS cluster assembly protein SufD	1305	1305	1	1	72041				1040	1262	1261	BOCKHBOL_00498	HGMKNFBB_03285	KPHIGEOK_01408	MCMCAMOC_02747	NNOIFHLG_01447	OIHEKFFC_00909	CHCOCJLE_00653	NPJFODBJ_01316	GJHKBAMN_00151	OPDBNALL_04025	HHBDKIHJ_00347	MNCDFGIJ_00207	LKIDAFMN_03184	MHHFELMO_00042	HBEIMBHA_00538	ELNBDAHI_00298	ICIMLPGD_02209	BGLJHJHL_01344	NAKPPJPN_04190	OMOFDGBJ_02983	DDIODHHN_02199	DGPCEEJJ_02482	OGMBGNCE_01327	MJPLABFK_04219	OKAEBHMK_00746	IIKEIPFD_00655	BICPHCMI_03387	NLMAAOJI_01190	NBPAPEGF_00347	OMPIDLII_01816	HPPPGLDM_00521	GNCAMAHE_00991	GOKJPIDL_00818	FNAAOEFC_00247	DKNDDJEA_00554	CFIJDDEG_01314
gstB_1		Glutathione S-transferase GstB	1305	1305	1	1	40446				482	620	619	BOCKHBOL_01706	HGMKNFBB_01126	KPHIGEOK_00761	MCMCAMOC_01438	NNOIFHLG_01142	OIHEKFFC_00752	CHCOCJLE_00258	NPJFODBJ_00681	GJHKBAMN_00394	OPDBNALL_03237	HHBDKIHJ_01492	MNCDFGIJ_01823	LKIDAFMN_01788	MHHFELMO_01851	HBEIMBHA_02453	ELNBDAHI_01223	ICIMLPGD_02432	BGLJHJHL_01654	NAKPPJPN_02509	OMOFDGBJ_02388	DDIODHHN_02067	DGPCEEJJ_01996	OGMBGNCE_02011	MJPLABFK_04147	OKAEBHMK_02178	IIKEIPFD_03216	BICPHCMI_00471	NLMAAOJI_03536	NBPAPEGF_01182	OMPIDLII_01480	HPPPGLDM_02137	GNCAMAHE_01619	GOKJPIDL_03706	FNAAOEFC_02595	DKNDDJEA_00174	CFIJDDEG_01212
dapD		2,3,4,5-tetrahydropyridine-2,6-dicarboxylate N-succinyltransferase	1305	1305	1	1	27996				1031	1139	1069	BOCKHBOL_03096	HGMKNFBB_00616	KPHIGEOK_02442	MCMCAMOC_00059	NNOIFHLG_00875	OIHEKFFC_03643	CHCOCJLE_03880	NPJFODBJ_01160	GJHKBAMN_01016	OPDBNALL_02583	HHBDKIHJ_00629	MNCDFGIJ_01059	LKIDAFMN_00484	MHHFELMO_01397	HBEIMBHA_00061	ELNBDAHI_00570	ICIMLPGD_00221	BGLJHJHL_00118	NAKPPJPN_00067	OMOFDGBJ_02114	DDIODHHN_01223	DGPCEEJJ_00044	OGMBGNCE_01008	MJPLABFK_02465	OKAEBHMK_00209	IIKEIPFD_02871	BICPHCMI_01037	NLMAAOJI_00936	NBPAPEGF_01038	OMPIDLII_00492	HPPPGLDM_01234	GNCAMAHE_00064	GOKJPIDL_00278	FNAAOEFC_02276	DKNDDJEA_00820	CFIJDDEG_00153
lptE		LPS-assembly lipoprotein LptE	1305	1305	1	1	71135				575	614	584	BOCKHBOL_03603	HGMKNFBB_01344	KPHIGEOK_02840	MCMCAMOC_02555	NNOIFHLG_03077	OIHEKFFC_02732	CHCOCJLE_02602	NPJFODBJ_03769	GJHKBAMN_03889	OPDBNALL_01180	HHBDKIHJ_00918	MNCDFGIJ_03112	LKIDAFMN_02623	MHHFELMO_03006	HBEIMBHA_03145	ELNBDAHI_03574	ICIMLPGD_03567	BGLJHJHL_03121	NAKPPJPN_03866	OMOFDGBJ_03793	DDIODHHN_03623	DGPCEEJJ_03396	OGMBGNCE_03324	MJPLABFK_03971	OKAEBHMK_03817	IIKEIPFD_03048	BICPHCMI_00069	NLMAAOJI_00996	NBPAPEGF_03269	OMPIDLII_00924	HPPPGLDM_04058	GNCAMAHE_00898	GOKJPIDL_00871	FNAAOEFC_00074	DKNDDJEA_03995	CFIJDDEG_03921
acnM		Aconitate hydratase A	1305	1305	1	1	44537				110	2636	2613	BOCKHBOL_01846	HGMKNFBB_02876	KPHIGEOK_01531	MCMCAMOC_02664	NNOIFHLG_02142	OIHEKFFC_02846	CHCOCJLE_03139	NPJFODBJ_01970	GJHKBAMN_02610	OPDBNALL_01290	HHBDKIHJ_03310	MNCDFGIJ_02836	LKIDAFMN_02106	MHHFELMO_02764	HBEIMBHA_02195	ELNBDAHI_02827	ICIMLPGD_01575	BGLJHJHL_00713	NAKPPJPN_03002	OMOFDGBJ_02477	DDIODHHN_00663	DGPCEEJJ_01048	OGMBGNCE_02857	MJPLABFK_01397	OKAEBHMK_01202	IIKEIPFD_02156	BICPHCMI_00177	NLMAAOJI_02163	NBPAPEGF_03637	OMPIDLII_01035	HPPPGLDM_01738	GNCAMAHE_03723	GOKJPIDL_00981	FNAAOEFC_00185	DKNDDJEA_03148	CFIJDDEG_00678
group_8591		hypothetical protein	1305	1305	1	1	27316				224	263	236	BOCKHBOL_02417	HGMKNFBB_00467	KPHIGEOK_03980	MCMCAMOC_00223	NNOIFHLG_03380	OIHEKFFC_00258	CHCOCJLE_01804	NPJFODBJ_01108	GJHKBAMN_01393	OPDBNALL_03124	HHBDKIHJ_00779	MNCDFGIJ_00906	LKIDAFMN_02991	MHHFELMO_01233	HBEIMBHA_00222	ELNBDAHI_00723	ICIMLPGD_00059	BGLJHJHL_03449	NAKPPJPN_00362	OMOFDGBJ_01085	DDIODHHN_01667	DGPCEEJJ_02076	OGMBGNCE_00763	MJPLABFK_01693	OKAEBHMK_00044	IIKEIPFD_02379	BICPHCMI_00889	NLMAAOJI_02222	NBPAPEGF_00888	OMPIDLII_00331	HPPPGLDM_01084	GNCAMAHE_00225	GOKJPIDL_00118	FNAAOEFC_01737	DKNDDJEA_00970	CFIJDDEG_01483
recF_2		DNA replication and repair protein RecF	1305	1305	1	1	62652				656	1097	1092	BOCKHBOL_03364	HGMKNFBB_01756	KPHIGEOK_03254	MCMCAMOC_04131	NNOIFHLG_03564	OIHEKFFC_03536	CHCOCJLE_01573	NPJFODBJ_03432	GJHKBAMN_03789	OPDBNALL_02803	HHBDKIHJ_02947	MNCDFGIJ_03280	LKIDAFMN_03040	MHHFELMO_03288	HBEIMBHA_03272	ELNBDAHI_03316	ICIMLPGD_03085	BGLJHJHL_03903	NAKPPJPN_03627	OMOFDGBJ_03900	DDIODHHN_00388	DGPCEEJJ_03031	OGMBGNCE_02783	MJPLABFK_04192	OKAEBHMK_04078	IIKEIPFD_02608	BICPHCMI_03749	NLMAAOJI_03456	NBPAPEGF_03987	OMPIDLII_03419	HPPPGLDM_03756	GNCAMAHE_03202	GOKJPIDL_03240	FNAAOEFC_04051	DKNDDJEA_01078	CFIJDDEG_04205
nadC		Nicotinate-nucleotide pyrophosphorylase [carboxylating]	1305	1305	1	1	27621				167	881	850	BOCKHBOL_02932	HGMKNFBB_00517	KPHIGEOK_01368	MCMCAMOC_00154	NNOIFHLG_03760	OIHEKFFC_00361	CHCOCJLE_01702	NPJFODBJ_01039	GJHKBAMN_01109	OPDBNALL_03057	HHBDKIHJ_00722	MNCDFGIJ_00967	LKIDAFMN_02916	MHHFELMO_01300	HBEIMBHA_00158	ELNBDAHI_00662	ICIMLPGD_00125	BGLJHJHL_00024	NAKPPJPN_00161	OMOFDGBJ_03839	DDIODHHN_01597	DGPCEEJJ_00137	OGMBGNCE_00913	MJPLABFK_01636	OKAEBHMK_00114	IIKEIPFD_02312	BICPHCMI_00939	NLMAAOJI_00500	NBPAPEGF_00945	OMPIDLII_00395	HPPPGLDM_01141	GNCAMAHE_00161	GOKJPIDL_00182	FNAAOEFC_01801	DKNDDJEA_00913	CFIJDDEG_00059
rsmC		Ribosomal RNA small subunit methyltransferase C	1305	1305	1	1	4654				161	1097	1061	BOCKHBOL_01573	HGMKNFBB_02619	KPHIGEOK_02398	MCMCAMOC_00794	NNOIFHLG_01671	OIHEKFFC_03051	CHCOCJLE_03207	NPJFODBJ_02449	GJHKBAMN_02897	OPDBNALL_04186	HHBDKIHJ_03669	MNCDFGIJ_03458	LKIDAFMN_00272	MHHFELMO_03449	HBEIMBHA_01875	ELNBDAHI_03757	ICIMLPGD_00393	BGLJHJHL_04097	NAKPPJPN_03099	OMOFDGBJ_00231	DDIODHHN_02984	DGPCEEJJ_02799	OGMBGNCE_03298	MJPLABFK_00874	OKAEBHMK_03608	IIKEIPFD_03465	BICPHCMI_02221	NLMAAOJI_03138	NBPAPEGF_03698	OMPIDLII_03346	HPPPGLDM_00151	GNCAMAHE_03253	GOKJPIDL_02709	FNAAOEFC_03254	DKNDDJEA_01613	CFIJDDEG_04243
queH		Epoxyqueuosine reductase QueH	1305	1305	1	1	66548				398	686	682	BOCKHBOL_00401	HGMKNFBB_01961	KPHIGEOK_01715	MCMCAMOC_02383	NNOIFHLG_02890	OIHEKFFC_02006	CHCOCJLE_01366	NPJFODBJ_00090	GJHKBAMN_03526	OPDBNALL_02347	HHBDKIHJ_02630	MNCDFGIJ_00669	LKIDAFMN_01252	MHHFELMO_01712	HBEIMBHA_04289	ELNBDAHI_01762	ICIMLPGD_03752	BGLJHJHL_00921	NAKPPJPN_02608	OMOFDGBJ_01889	DDIODHHN_01403	DGPCEEJJ_00760	OGMBGNCE_01686	MJPLABFK_01813	OKAEBHMK_01029	IIKEIPFD_01471	BICPHCMI_01421	NLMAAOJI_00173	NBPAPEGF_03376	OMPIDLII_02428	HPPPGLDM_02823	GNCAMAHE_02245	GOKJPIDL_03201	FNAAOEFC_03733	DKNDDJEA_02659	CFIJDDEG_01023
group_9208		hypothetical protein	1305	1305	1	1	28082				455	455	455	BOCKHBOL_03123	HGMKNFBB_00643	KPHIGEOK_03108	MCMCAMOC_00032	NNOIFHLG_00848	OIHEKFFC_03616	CHCOCJLE_03605	NPJFODBJ_01187	GJHKBAMN_00989	OPDBNALL_02610	HHBDKIHJ_00602	MNCDFGIJ_01086	LKIDAFMN_00457	MHHFELMO_01424	HBEIMBHA_00035	ELNBDAHI_00543	ICIMLPGD_00248	BGLJHJHL_00144	NAKPPJPN_00040	OMOFDGBJ_02087	DDIODHHN_01197	DGPCEEJJ_00017	OGMBGNCE_01035	MJPLABFK_02051	OKAEBHMK_00235	IIKEIPFD_02898	BICPHCMI_01064	NLMAAOJI_00909	NBPAPEGF_01065	OMPIDLII_00517	HPPPGLDM_01261	GNCAMAHE_00038	GOKJPIDL_00304	FNAAOEFC_02250	DKNDDJEA_00793	CFIJDDEG_00179
group_9646		hypothetical protein	1305	1305	1	1	22282				254	254	254	BOCKHBOL_01119	HGMKNFBB_00052	KPHIGEOK_02606	MCMCAMOC_01352	NNOIFHLG_02991	OIHEKFFC_01183	CHCOCJLE_03561	NPJFODBJ_03269	GJHKBAMN_03926	OPDBNALL_03819	HHBDKIHJ_02274	MNCDFGIJ_03336	LKIDAFMN_02462	MHHFELMO_03657	HBEIMBHA_00885	ELNBDAHI_03632	ICIMLPGD_03417	BGLJHJHL_01169	NAKPPJPN_03576	OMOFDGBJ_03139	DDIODHHN_02246	DGPCEEJJ_03599	OGMBGNCE_00143	MJPLABFK_03467	OKAEBHMK_01627	IIKEIPFD_02440	BICPHCMI_03946	NLMAAOJI_03738	NBPAPEGF_01915	OMPIDLII_02919	HPPPGLDM_03315	GNCAMAHE_00707	GOKJPIDL_01578	FNAAOEFC_00997	DKNDDJEA_03060	CFIJDDEG_02241
mlaF		putative phospholipid import ATP-binding protein MlaF	1305	1305	1	1	62552				296	842	787	BOCKHBOL_03336	HGMKNFBB_01731	KPHIGEOK_03022	MCMCAMOC_04159	NNOIFHLG_03589	OIHEKFFC_03507	CHCOCJLE_01600	NPJFODBJ_03463	GJHKBAMN_03760	OPDBNALL_02831	HHBDKIHJ_02918	MNCDFGIJ_03309	LKIDAFMN_03012	MHHFELMO_03318	HBEIMBHA_03297	ELNBDAHI_03287	ICIMLPGD_03056	BGLJHJHL_04400	NAKPPJPN_03601	OMOFDGBJ_03871	DDIODHHN_00360	DGPCEEJJ_03002	OGMBGNCE_02809	MJPLABFK_04026	OKAEBHMK_04135	IIKEIPFD_02573	BICPHCMI_03775	NLMAAOJI_03427	NBPAPEGF_03958	OMPIDLII_03393	HPPPGLDM_03785	GNCAMAHE_03228	GOKJPIDL_03214	FNAAOEFC_04035	DKNDDJEA_01049	CFIJDDEG_04297
lpxK		Tetraacyldisaccharide 4'-kinase	1305	1305	1	1	27491				425	1025	1018	BOCKHBOL_02965	HGMKNFBB_00486	KPHIGEOK_01401	MCMCAMOC_00187	NNOIFHLG_03791	OIHEKFFC_00329	CHCOCJLE_01732	NPJFODBJ_01072	GJHKBAMN_01141	OPDBNALL_03090	HHBDKIHJ_00753	MNCDFGIJ_00936	LKIDAFMN_02949	MHHFELMO_01266	HBEIMBHA_00191	ELNBDAHI_00693	ICIMLPGD_00092	BGLJHJHL_03487	NAKPPJPN_00192	OMOFDGBJ_01223	DDIODHHN_01630	DGPCEEJJ_00169	OGMBGNCE_00882	MJPLABFK_01669	OKAEBHMK_00081	IIKEIPFD_02348	BICPHCMI_00908	NLMAAOJI_00531	NBPAPEGF_00914	OMPIDLII_00362	HPPPGLDM_01111	GNCAMAHE_00194	GOKJPIDL_00149	FNAAOEFC_01768	DKNDDJEA_00943	CFIJDDEG_00026
exuR		putative HTH-type transcriptional repressor ExuR	1305	1305	1	1	71954				299	1214	1029	BOCKHBOL_00530	HGMKNFBB_03311	KPHIGEOK_01439	MCMCAMOC_02777	NNOIFHLG_01473	OIHEKFFC_00941	CHCOCJLE_00684	NPJFODBJ_01349	GJHKBAMN_00180	OPDBNALL_03995	HHBDKIHJ_00378	MNCDFGIJ_00178	LKIDAFMN_03152	MHHFELMO_00072	HBEIMBHA_00508	ELNBDAHI_00327	ICIMLPGD_02179	BGLJHJHL_01375	NAKPPJPN_04222	OMOFDGBJ_02953	DDIODHHN_02169	DGPCEEJJ_02511	OGMBGNCE_01297	MJPLABFK_01926	OKAEBHMK_00715	IIKEIPFD_00687	BICPHCMI_03413	NLMAAOJI_01161	NBPAPEGF_00378	OMPIDLII_01786	HPPPGLDM_00492	GNCAMAHE_01021	GOKJPIDL_00788	FNAAOEFC_00277	DKNDDJEA_00525	CFIJDDEG_01345
metF		5,10-methylenetetrahydrofolate reductase	1305	1305	1	1	6208				665	899	826	BOCKHBOL_02046	HGMKNFBB_02374	KPHIGEOK_01755	MCMCAMOC_00955	NNOIFHLG_02496	OIHEKFFC_01672	CHCOCJLE_03063	NPJFODBJ_01770	GJHKBAMN_03237	OPDBNALL_00795	HHBDKIHJ_03428	MNCDFGIJ_02476	LKIDAFMN_01885	MHHFELMO_02138	HBEIMBHA_00628	ELNBDAHI_03111	ICIMLPGD_00582	BGLJHJHL_02156	NAKPPJPN_03249	OMOFDGBJ_00039	DDIODHHN_00922	DGPCEEJJ_02225	OGMBGNCE_02529	MJPLABFK_00964	OKAEBHMK_02548	IIKEIPFD_02977	BICPHCMI_02774	NLMAAOJI_01875	NBPAPEGF_03525	OMPIDLII_03027	HPPPGLDM_00320	GNCAMAHE_02921	GOKJPIDL_02221	FNAAOEFC_02129	DKNDDJEA_03461	CFIJDDEG_02139
lptG		Lipopolysaccharide export system permease protein LptG	1304	1304	1	1	5511				1091	1262	1106	BOCKHBOL_04257	HGMKNFBB_02544	KPHIGEOK_02205	MCMCAMOC_00872	NNOIFHLG_03496	OIHEKFFC_01753	CHCOCJLE_03338	NPJFODBJ_02866	GJHKBAMN_04185	OPDBNALL_00879	HHBDKIHJ_03752	MNCDFGIJ_04098	LKIDAFMN_00190	MHHFELMO_03819	HBEIMBHA_01972	ELNBDAHI_04324	ICIMLPGD_04181	BGLJHJHL_03213	NAKPPJPN_04325	OMOFDGBJ_00139	DDIODHHN_03072	DGPCEEJJ_03897	OGMBGNCE_03858	MJPLABFK_01048	OKAEBHMK_03223	IIKEIPFD_03725	BICPHCMI_02146	NLMAAOJI_04043	NBPAPEGF_03890	OMPIDLII_03249	HPPPGLDM_00239	GNCAMAHE_03350	GOKJPIDL_04288	FNAAOEFC_02920	DKNDDJEA_01525	CFIJDDEG_03374
hel		hypothetical protein	1304	1304	1	1	62919				326	947	922	BOCKHBOL_02987	HGMKNFBB_01790	KPHIGEOK_02364	MCMCAMOC_02234	NNOIFHLG_00921	OIHEKFFC_01857	CHCOCJLE_01528	NPJFODBJ_04256	GJHKBAMN_02551	OPDBNALL_01666	HHBDKIHJ_02995	MNCDFGIJ_00499	LKIDAFMN_03464	MHHFELMO_02192	HBEIMBHA_00772	ELNBDAHI_01592	ICIMLPGD_04229	BGLJHJHL_02736	NAKPPJPN_02762	OMOFDGBJ_04299	DDIODHHN_03559	DGPCEEJJ_02636	OGMBGNCE_02736	MJPLABFK_01231	OKAEBHMK_03528	IIKEIPFD_02654	BICPHCMI_01223	NLMAAOJI_00003	NBPAPEGF_03842	OMPIDLII_03464	HPPPGLDM_03033	GNCAMAHE_03157	GOKJPIDL_03381	FNAAOEFC_02807	DKNDDJEA_01142	CFIJDDEG_03104
oleD		2-alkyl-3-oxoalkanoate reductase	1304	1304	1	1	66723				986	995	991	BOCKHBOL_00355	HGMKNFBB_01919	KPHIGEOK_01673	MCMCAMOC_02340	NNOIFHLG_01049	OIHEKFFC_01963	CHCOCJLE_01413	NPJFODBJ_00138	GJHKBAMN_03480	OPDBNALL_01773	HHBDKIHJ_02676	MNCDFGIJ_00623	LKIDAFMN_00554	MHHFELMO_01756	HBEIMBHA_02808	ELNBDAHI_01716	ICIMLPGD_00860	BGLJHJHL_00970	NAKPPJPN_02656	OMOFDGBJ_01843	DDIODHHN_02312	DGPCEEJJ_03572	OGMBGNCE_01735	MJPLABFK_01345	OKAEBHMK_03844	IIKEIPFD_01516	BICPHCMI_01379	NLMAAOJI_00127	NBPAPEGF_03330	OMPIDLII_02386	HPPPGLDM_02781	GNCAMAHE_02203	GOKJPIDL_02943	FNAAOEFC_03406	DKNDDJEA_02701	CFIJDDEG_00976
wbgU		UDP-glucose 4-epimerase	1304	1304	1	1	37958				242	965	964	BOCKHBOL_00678	HGMKNFBB_00803	KPHIGEOK_00439	MCMCAMOC_03195	NNOIFHLG_01803	OIHEKFFC_02292	CHCOCJLE_02103	NPJFODBJ_00915	GJHKBAMN_02038	OPDBNALL_00318	HHBDKIHJ_03792	MNCDFGIJ_01651	LKIDAFMN_01328	MHHFELMO_00952	HBEIMBHA_01807	ELNBDAHI_04049	ICIMLPGD_01650	BGLJHJHL_02568	NAKPPJPN_00703	OMOFDGBJ_02744	DDIODHHN_01937	DGPCEEJJ_00561	OGMBGNCE_02292	MJPLABFK_00362	OKAEBHMK_01795	IIKEIPFD_00313	BICPHCMI_02112	NLMAAOJI_03592	NBPAPEGF_02358	OMPIDLII_02704	HPPPGLDM_00759	GNCAMAHE_02366	GOKJPIDL_02019	FNAAOEFC_00711	DKNDDJEA_02425	CFIJDDEG_01743
mnmG		tRNA uridine 5-carboxymethylaminomethyl modification enzyme MnmG	1304	1304	1	1	38571				386	2060	1882	BOCKHBOL_00811	HGMKNFBB_00913	KPHIGEOK_01196	MCMCAMOC_03357	NNOIFHLG_01693	OIHEKFFC_02413	CHCOCJLE_02228	NPJFODBJ_00784	GJHKBAMN_02969	OPDBNALL_00527	HHBDKIHJ_03916	MNCDFGIJ_01778	LKIDAFMN_02827	MHHFELMO_01084	HBEIMBHA_01702	ELNBDAHI_02913	ICIMLPGD_03840	BGLJHJHL_04463	NAKPPJPN_00583	OMOFDGBJ_01357	DDIODHHN_04123	DGPCEEJJ_01618	OGMBGNCE_02174	MJPLABFK_00515	OKAEBHMK_03614	IIKEIPFD_00159	BICPHCMI_02002	NLMAAOJI_03076	NBPAPEGF_02482	OMPIDLII_02810	HPPPGLDM_00880	GNCAMAHE_02472	GOKJPIDL_02125	FNAAOEFC_00605	DKNDDJEA_02546	CFIJDDEG_03042
osmY		Osmotically-inducible protein Y	1304	1304	1	1	42182				371	503	383	BOCKHBOL_02287	HGMKNFBB_02940	KPHIGEOK_00581	MCMCAMOC_02198	NNOIFHLG_00264	OIHEKFFC_00466	CHCOCJLE_00111	NPJFODBJ_02091	GJHKBAMN_00555	OPDBNALL_04138	HHBDKIHJ_01968	MNCDFGIJ_02304	LKIDAFMN_00068	MHHFELMO_01499	HBEIMBHA_04120	ELNBDAHI_01898	ICIMLPGD_00725	BGLJHJHL_00558	NAKPPJPN_01504	OMOFDGBJ_03060	DDIODHHN_03860	DGPCEEJJ_03340	OGMBGNCE_02349	MJPLABFK_00636	OKAEBHMK_00836	IIKEIPFD_03961	BICPHCMI_00715	NLMAAOJI_00772	NBPAPEGF_01342	OMPIDLII_01325	HPPPGLDM_02291	GNCAMAHE_04154	GOKJPIDL_04093	FNAAOEFC_03938	DKNDDJEA_00019	CFIJDDEG_00867
lipB		Octanoyltransferase	1304	1304	1	1	42161				596	731	710	BOCKHBOL_02294	HGMKNFBB_02933	KPHIGEOK_03656	MCMCAMOC_02205	NNOIFHLG_00271	OIHEKFFC_00473	CHCOCJLE_00118	NPJFODBJ_02098	GJHKBAMN_00548	OPDBNALL_04131	HHBDKIHJ_01975	MNCDFGIJ_02297	LKIDAFMN_00061	MHHFELMO_01492	HBEIMBHA_04127	ELNBDAHI_01891	ICIMLPGD_00732	BGLJHJHL_00565	NAKPPJPN_01511	OMOFDGBJ_03067	DDIODHHN_03867	DGPCEEJJ_03347	OGMBGNCE_02342	MJPLABFK_00629	OKAEBHMK_00843	IIKEIPFD_03968	BICPHCMI_00708	NLMAAOJI_00779	NBPAPEGF_01335	OMPIDLII_01332	HPPPGLDM_02284	GNCAMAHE_04161	GOKJPIDL_04100	FNAAOEFC_03945	DKNDDJEA_00026	CFIJDDEG_00874
petC		Ammonia monooxygenase gamma subunit	1304	1304	1	1	27629				209	749	748	BOCKHBOL_02927	HGMKNFBB_00522	KPHIGEOK_01363	MCMCAMOC_00149	NNOIFHLG_03754	OIHEKFFC_00366	CHCOCJLE_01697	NPJFODBJ_01034	GJHKBAMN_01104	OPDBNALL_03052	HHBDKIHJ_00717	MNCDFGIJ_00972	LKIDAFMN_02911	MHHFELMO_01305	HBEIMBHA_00153	ELNBDAHI_00657	ICIMLPGD_00130	BGLJHJHL_00029	NAKPPJPN_00156	OMOFDGBJ_03834	DDIODHHN_01592	DGPCEEJJ_00132	OGMBGNCE_00918	MJPLABFK_01631	OKAEBHMK_00119	IIKEIPFD_02307	BICPHCMI_00944	NLMAAOJI_00495	NBPAPEGF_00950	OMPIDLII_00400	HPPPGLDM_01146	GNCAMAHE_00156	GOKJPIDL_00187	FNAAOEFC_01806	DKNDDJEA_00908	CFIJDDEG_00064
sspB		hypothetical protein	1304	1304	1	1	27627				437	512	472	BOCKHBOL_02929	HGMKNFBB_00520	KPHIGEOK_01365	MCMCAMOC_00151	NNOIFHLG_03756	OIHEKFFC_00364	CHCOCJLE_01699	NPJFODBJ_01036	GJHKBAMN_01106	OPDBNALL_03054	HHBDKIHJ_00719	MNCDFGIJ_00970	LKIDAFMN_02913	MHHFELMO_01303	HBEIMBHA_00155	ELNBDAHI_00659	ICIMLPGD_00128	BGLJHJHL_00027	NAKPPJPN_00158	OMOFDGBJ_03836	DDIODHHN_01594	DGPCEEJJ_00134	OGMBGNCE_00916	MJPLABFK_01633	OKAEBHMK_00117	IIKEIPFD_02309	BICPHCMI_00942	NLMAAOJI_00497	NBPAPEGF_00948	OMPIDLII_00398	HPPPGLDM_01144	GNCAMAHE_00158	GOKJPIDL_00185	FNAAOEFC_01804	DKNDDJEA_00910	CFIJDDEG_00062
group_10255		hypothetical protein	1304	1304	1	1	27618				107	269	268	BOCKHBOL_02933	HGMKNFBB_00516	KPHIGEOK_01369	MCMCAMOC_00155	NNOIFHLG_03761	OIHEKFFC_00360	CHCOCJLE_01703	NPJFODBJ_01040	GJHKBAMN_01110	OPDBNALL_03058	HHBDKIHJ_00723	MNCDFGIJ_00966	LKIDAFMN_02917	MHHFELMO_01299	HBEIMBHA_00159	ELNBDAHI_00663	ICIMLPGD_00124	BGLJHJHL_00023	NAKPPJPN_00162	OMOFDGBJ_03840	DDIODHHN_01598	DGPCEEJJ_00138	OGMBGNCE_00912	MJPLABFK_01637	OKAEBHMK_00113	IIKEIPFD_02313	BICPHCMI_00938	NLMAAOJI_00501	NBPAPEGF_00944	OMPIDLII_00394	HPPPGLDM_01140	GNCAMAHE_00162	GOKJPIDL_00181	FNAAOEFC_01800	DKNDDJEA_00914	CFIJDDEG_00058
leuB		3-isopropylmalate dehydrogenase	1304	1304	1	1	42767				1061	1124	1061	BOCKHBOL_03770	HGMKNFBB_03029	KPHIGEOK_04234	MCMCAMOC_02089	NNOIFHLG_00175	OIHEKFFC_04166	CHCOCJLE_00011	NPJFODBJ_03726	GJHKBAMN_00658	OPDBNALL_02536	HHBDKIHJ_01864	MNCDFGIJ_02632	LKIDAFMN_00174	MHHFELMO_01607	HBEIMBHA_02618	ELNBDAHI_02005	ICIMLPGD_00631	BGLJHJHL_04311	NAKPPJPN_01349	OMOFDGBJ_04006	DDIODHHN_02680	DGPCEEJJ_04083	OGMBGNCE_02449	MJPLABFK_04007	OKAEBHMK_03875	IIKEIPFD_03192	BICPHCMI_02929	NLMAAOJI_04367	NBPAPEGF_01446	OMPIDLII_03791	HPPPGLDM_03106	GNCAMAHE_04072	GOKJPIDL_04016	FNAAOEFC_03543	DKNDDJEA_02270	CFIJDDEG_03985
group_10297		hypothetical protein	1304	1304	1	1	6418				584	584	584	BOCKHBOL_04062	HGMKNFBB_02421	KPHIGEOK_03862	MCMCAMOC_01009	NNOIFHLG_01228	OIHEKFFC_04277	CHCOCJLE_03908	NPJFODBJ_03973	GJHKBAMN_04343	OPDBNALL_04456	HHBDKIHJ_04193	MNCDFGIJ_04261	LKIDAFMN_04214	MHHFELMO_03938	HBEIMBHA_00573	ELNBDAHI_03256	ICIMLPGD_04031	BGLJHJHL_04473	NAKPPJPN_04455	OMOFDGBJ_04141	DDIODHHN_04004	DGPCEEJJ_04190	OGMBGNCE_04392	MJPLABFK_00914	OKAEBHMK_04121	IIKEIPFD_04277	BICPHCMI_04033	NLMAAOJI_04258	NBPAPEGF_04191	OMPIDLII_03083	HPPPGLDM_03503	GNCAMAHE_04256	GOKJPIDL_04213	FNAAOEFC_03981	DKNDDJEA_03199	CFIJDDEG_04396
ptsN		hypothetical protein	1304	1304	1	1	72273				179	452	451	BOCKHBOL_04205	HGMKNFBB_03246	KPHIGEOK_01084	MCMCAMOC_03362	NNOIFHLG_01405	OIHEKFFC_00865	CHCOCJLE_00610	NPJFODBJ_02704	GJHKBAMN_00107	OPDBNALL_04483	HHBDKIHJ_00303	MNCDFGIJ_00252	LKIDAFMN_04265	MHHFELMO_02696	HBEIMBHA_01339	ELNBDAHI_00253	ICIMLPGD_03261	BGLJHJHL_02829	NAKPPJPN_01817	OMOFDGBJ_02520	DDIODHHN_01440	DGPCEEJJ_04172	OGMBGNCE_01334	MJPLABFK_04238	OKAEBHMK_01273	IIKEIPFD_01585	BICPHCMI_03856	NLMAAOJI_01473	NBPAPEGF_00303	OMPIDLII_01860	HPPPGLDM_00564	GNCAMAHE_02651	GOKJPIDL_01969	FNAAOEFC_03844	DKNDDJEA_00597	CFIJDDEG_02674
group_10465		hypothetical protein	1304	1304	1	1	6738				245	389	334	BOCKHBOL_01441	HGMKNFBB_03615	KPHIGEOK_01565	MCMCAMOC_03554	NNOIFHLG_01348	OIHEKFFC_03962	CHCOCJLE_00477	NPJFODBJ_03617	GJHKBAMN_01703	OPDBNALL_00112	HHBDKIHJ_00116	MNCDFGIJ_04161	LKIDAFMN_04420	MHHFELMO_04058	HBEIMBHA_01500	ELNBDAHI_04358	ICIMLPGD_04365	BGLJHJHL_02080	NAKPPJPN_01568	OMOFDGBJ_04353	DDIODHHN_03609	DGPCEEJJ_00364	OGMBGNCE_01589	MJPLABFK_03720	OKAEBHMK_01449	IIKEIPFD_01771	BICPHCMI_03865	NLMAAOJI_04173	NBPAPEGF_00115	OMPIDLII_02021	HPPPGLDM_04232	GNCAMAHE_02490	GOKJPIDL_01809	FNAAOEFC_04367	DKNDDJEA_04184	CFIJDDEG_03281
pka_2		Protein lysine acetyltransferase Pat	1304	1304	1	1	38276				194	2996	2728	BOCKHBOL_00741	HGMKNFBB_00858	KPHIGEOK_01130	MCMCAMOC_03290	NNOIFHLG_01750	OIHEKFFC_02350	CHCOCJLE_02161	NPJFODBJ_00853	GJHKBAMN_01977	OPDBNALL_00461	HHBDKIHJ_03853	MNCDFGIJ_01712	LKIDAFMN_01391	MHHFELMO_01013	HBEIMBHA_01767	ELNBDAHI_02979	ICIMLPGD_01709	BGLJHJHL_02506	NAKPPJPN_00644	OMOFDGBJ_02685	DDIODHHN_01872	DGPCEEJJ_00500	OGMBGNCE_02233	MJPLABFK_00421	OKAEBHMK_01856	IIKEIPFD_00252	BICPHCMI_02057	NLMAAOJI_01273	NBPAPEGF_02419	OMPIDLII_02744	HPPPGLDM_00817	GNCAMAHE_02406	GOKJPIDL_02059	FNAAOEFC_00671	DKNDDJEA_02483	CFIJDDEG_01805
tatA		Sec-independent protein translocase protein TatA	1304	1304	1	1	37892				227	266	264	BOCKHBOL_00650	HGMKNFBB_00778	KPHIGEOK_00465	MCMCAMOC_03170	NNOIFHLG_01829	OIHEKFFC_02265	CHCOCJLE_02071	NPJFODBJ_00945	GJHKBAMN_02067	OPDBNALL_00293	HHBDKIHJ_03763	MNCDFGIJ_01623	LKIDAFMN_01301	MHHFELMO_00924	HBEIMBHA_01832	ELNBDAHI_04021	ICIMLPGD_03929	BGLJHJHL_02595	NAKPPJPN_00731	OMOFDGBJ_04121	DDIODHHN_01962	DGPCEEJJ_00590	OGMBGNCE_02320	MJPLABFK_00335	OKAEBHMK_01768	IIKEIPFD_00339	BICPHCMI_02137	NLMAAOJI_03564	NBPAPEGF_02329	OMPIDLII_02679	HPPPGLDM_00734	GNCAMAHE_02341	GOKJPIDL_01994	FNAAOEFC_00736	DKNDDJEA_02400	CFIJDDEG_01716
group_10553		hypothetical protein	1304	1304	1	1	44293			Hypothetical protein with no hits to refseq/uniprot/clusters/cdd/tigrfams/pfam overlapping another protein with hits	245	707	463	BOCKHBOL_01788	HGMKNFBB_02823	KPHIGEOK_03388	MCMCAMOC_03698	NNOIFHLG_02195	OIHEKFFC_03820	CHCOCJLE_03253	NPJFODBJ_03853	GJHKBAMN_03990	OPDBNALL_04300	HHBDKIHJ_03256	MNCDFGIJ_02890	LKIDAFMN_02161	MHHFELMO_04103	HBEIMBHA_02149	ELNBDAHI_02881	ICIMLPGD_03961	BGLJHJHL_00655	NAKPPJPN_02949	OMOFDGBJ_04068	DDIODHHN_00720	DGPCEEJJ_04067	OGMBGNCE_04342	MJPLABFK_02775	OKAEBHMK_01260	IIKEIPFD_04179	BICPHCMI_00274	NLMAAOJI_04356	NBPAPEGF_04164	OMPIDLII_04173	HPPPGLDM_01685	GNCAMAHE_04182	GOKJPIDL_01027	FNAAOEFC_03721	DKNDDJEA_00262	CFIJDDEG_00576
mscL		Large-conductance mechanosensitive channel	1304	1304	1	1	43317				395	413	404	BOCKHBOL_03268	HGMKNFBB_03456	KPHIGEOK_00966	MCMCAMOC_03579	NNOIFHLG_00045	OIHEKFFC_02130	CHCOCJLE_01939	NPJFODBJ_03032	GJHKBAMN_01301	OPDBNALL_01506	HHBDKIHJ_03522	MNCDFGIJ_04010	LKIDAFMN_04201	MHHFELMO_02420	HBEIMBHA_03220	ELNBDAHI_04228	ICIMLPGD_02093	BGLJHJHL_03963	NAKPPJPN_03148	OMOFDGBJ_00461	DDIODHHN_03731	DGPCEEJJ_02862	OGMBGNCE_04124	MJPLABFK_02823	OKAEBHMK_04196	IIKEIPFD_03847	BICPHCMI_03231	NLMAAOJI_03849	NBPAPEGF_03031	OMPIDLII_03994	HPPPGLDM_03525	GNCAMAHE_03949	GOKJPIDL_02534	FNAAOEFC_01830	DKNDDJEA_04228	CFIJDDEG_03765
surA_2		Chaperone SurA	1304	1304	1	1	6409				1217	1349	1343	BOCKHBOL_04066	HGMKNFBB_02417	KPHIGEOK_03858	MCMCAMOC_01005	NNOIFHLG_01224	OIHEKFFC_04281	CHCOCJLE_03912	NPJFODBJ_03977	GJHKBAMN_04339	OPDBNALL_04452	HHBDKIHJ_04197	MNCDFGIJ_04257	LKIDAFMN_04218	MHHFELMO_03942	HBEIMBHA_00577	ELNBDAHI_03260	ICIMLPGD_04035	BGLJHJHL_04469	NAKPPJPN_04459	OMOFDGBJ_04137	DDIODHHN_04000	DGPCEEJJ_04194	OGMBGNCE_04396	MJPLABFK_00918	OKAEBHMK_04117	IIKEIPFD_04273	BICPHCMI_04029	NLMAAOJI_04254	NBPAPEGF_04195	OMPIDLII_03079	HPPPGLDM_03507	GNCAMAHE_04252	GOKJPIDL_04217	FNAAOEFC_03985	DKNDDJEA_03195	CFIJDDEG_04400
btuD_4		Vitamin B12 import ATP-binding protein BtuD	1304	1304	1	1	69476				677	890	876	BOCKHBOL_04348	HGMKNFBB_01616	KPHIGEOK_03942	MCMCAMOC_03722	NNOIFHLG_02852	OIHEKFFC_02557	CHCOCJLE_02769	NPJFODBJ_04284	GJHKBAMN_02442	OPDBNALL_03951	HHBDKIHJ_00966	MNCDFGIJ_04358	LKIDAFMN_04396	MHHFELMO_00482	HBEIMBHA_02711	ELNBDAHI_04475	ICIMLPGD_01421	BGLJHJHL_00997	NAKPPJPN_04542	OMOFDGBJ_02869	DDIODHHN_04133	DGPCEEJJ_01298	OGMBGNCE_04498	MJPLABFK_03918	OKAEBHMK_01603	IIKEIPFD_04447	BICPHCMI_03108	NLMAAOJI_04335	NBPAPEGF_02510	OMPIDLII_02109	HPPPGLDM_04141	GNCAMAHE_01949	GOKJPIDL_01463	FNAAOEFC_01484	DKNDDJEA_04157	CFIJDDEG_04564
pyrF		Orotidine 5'-phosphate decarboxylase	1304	1304	1	1	62925				725	731	725	BOCKHBOL_02988	HGMKNFBB_01789	KPHIGEOK_02363	MCMCAMOC_02235	NNOIFHLG_00920	OIHEKFFC_01858	CHCOCJLE_01527	NPJFODBJ_04257	GJHKBAMN_02550	OPDBNALL_01667	HHBDKIHJ_02996	MNCDFGIJ_00500	LKIDAFMN_03463	MHHFELMO_02193	HBEIMBHA_00771	ELNBDAHI_01593	ICIMLPGD_04230	BGLJHJHL_02737	NAKPPJPN_02761	OMOFDGBJ_04298	DDIODHHN_03558	DGPCEEJJ_02635	OGMBGNCE_02735	MJPLABFK_01232	OKAEBHMK_03529	IIKEIPFD_02655	BICPHCMI_01222	NLMAAOJI_00004	NBPAPEGF_03841	OMPIDLII_03465	HPPPGLDM_03032	GNCAMAHE_03156	GOKJPIDL_03382	FNAAOEFC_02806	DKNDDJEA_01143	CFIJDDEG_03105
hisB		Histidine biosynthesis bifunctional protein HisB	1304	1304	1	1	22424				284	1073	1072	BOCKHBOL_01074	HGMKNFBB_00093	KPHIGEOK_03741	MCMCAMOC_04073	NNOIFHLG_03537	OIHEKFFC_01139	CHCOCJLE_03856	NPJFODBJ_02580	GJHKBAMN_02673	OPDBNALL_04197	HHBDKIHJ_04159	MNCDFGIJ_02924	LKIDAFMN_02415	MHHFELMO_04170	HBEIMBHA_00842	ELNBDAHI_04295	ICIMLPGD_04014	BGLJHJHL_01214	NAKPPJPN_03533	OMOFDGBJ_03096	DDIODHHN_02292	DGPCEEJJ_01793	OGMBGNCE_00098	MJPLABFK_03009	OKAEBHMK_01672	IIKEIPFD_02483	BICPHCMI_03722	NLMAAOJI_03414	NBPAPEGF_04149	OMPIDLII_02876	HPPPGLDM_01318	GNCAMAHE_00664	GOKJPIDL_01535	FNAAOEFC_00954	DKNDDJEA_03015	CFIJDDEG_02880
dapb2_2		Dipeptidyl aminopeptidase BII	1304	1304	1	1	6749				101	2165	2159	BOCKHBOL_01445	HGMKNFBB_03619	KPHIGEOK_01569	MCMCAMOC_03550	NNOIFHLG_01352	OIHEKFFC_03958	CHCOCJLE_00481	NPJFODBJ_03621	GJHKBAMN_01699	OPDBNALL_00116	HHBDKIHJ_00120	MNCDFGIJ_04157	LKIDAFMN_01559	MHHFELMO_04054	HBEIMBHA_01496	ELNBDAHI_04354	ICIMLPGD_02719	BGLJHJHL_02076	NAKPPJPN_01573	OMOFDGBJ_03946	DDIODHHN_03605	DGPCEEJJ_00360	OGMBGNCE_01585	MJPLABFK_03724	OKAEBHMK_01445	IIKEIPFD_01767	BICPHCMI_03869	NLMAAOJI_04177	NBPAPEGF_00119	OMPIDLII_02017	HPPPGLDM_04228	GNCAMAHE_02494	GOKJPIDL_01813	FNAAOEFC_02085	DKNDDJEA_04188	CFIJDDEG_03277
gcvT		Aminomethyltransferase	1304	1304	1	1	44314				674	1112	1111	BOCKHBOL_01798	HGMKNFBB_02833	KPHIGEOK_03398	MCMCAMOC_03708	NNOIFHLG_02185	OIHEKFFC_03812	CHCOCJLE_03261	NPJFODBJ_03863	GJHKBAMN_03982	OPDBNALL_04310	HHBDKIHJ_03264	MNCDFGIJ_02882	LKIDAFMN_02151	MHHFELMO_04113	HBEIMBHA_02139	ELNBDAHI_02873	ICIMLPGD_03951	BGLJHJHL_00665	NAKPPJPN_02957	OMOFDGBJ_04058	DDIODHHN_00710	DGPCEEJJ_04075	OGMBGNCE_04350	MJPLABFK_02785	OKAEBHMK_01250	IIKEIPFD_04169	BICPHCMI_00264	NLMAAOJI_02117	NBPAPEGF_04172	OMPIDLII_04183	HPPPGLDM_01693	GNCAMAHE_04172	GOKJPIDL_01037	FNAAOEFC_03711	DKNDDJEA_00254	CFIJDDEG_00586
kynA		Tryptophan 2,3-dioxygenase	1304	1304	1	1	39725				155	971	879	BOCKHBOL_03033	HGMKNFBB_00988	KPHIGEOK_03498	MCMCAMOC_01582	NNOIFHLG_00668	OIHEKFFC_02966	CHCOCJLE_00391	NPJFODBJ_00539	GJHKBAMN_02147	OPDBNALL_01837	HHBDKIHJ_01626	MNCDFGIJ_01262	LKIDAFMN_04027	MHHFELMO_01981	HBEIMBHA_03866	ELNBDAHI_01358	ICIMLPGD_02228	BGLJHJHL_04367	NAKPPJPN_00467	OMOFDGBJ_01256	DDIODHHN_01063	DGPCEEJJ_00923	OGMBGNCE_02690	MJPLABFK_03574	OKAEBHMK_04067	IIKEIPFD_00060	BICPHCMI_03634	NLMAAOJI_00354	NBPAPEGF_02787	OMPIDLII_02628	HPPPGLDM_04009	GNCAMAHE_02780	GOKJPIDL_02561	FNAAOEFC_01135	DKNDDJEA_03908	CFIJDDEG_04194
tsaD		tRNA N6-adenosine threonylcarbamoyltransferase	1304	1304	1	1	3791				104	1082	1007	BOCKHBOL_03685	HGMKNFBB_02718	KPHIGEOK_01893	MCMCAMOC_00672	NNOIFHLG_01571	OIHEKFFC_04150	CHCOCJLE_03781	NPJFODBJ_03673	GJHKBAMN_03443	OPDBNALL_04084	HHBDKIHJ_04141	MNCDFGIJ_03921	LKIDAFMN_03866	MHHFELMO_03391	HBEIMBHA_04049	ELNBDAHI_04199	ICIMLPGD_03646	BGLJHJHL_02258	NAKPPJPN_04132	OMOFDGBJ_04044	DDIODHHN_02640	DGPCEEJJ_02425	OGMBGNCE_03768	MJPLABFK_00750	OKAEBHMK_02865	IIKEIPFD_04366	BICPHCMI_02319	NLMAAOJI_03768	NBPAPEGF_04114	OMPIDLII_03640	HPPPGLDM_00030	GNCAMAHE_04120	GOKJPIDL_04064	FNAAOEFC_03583	DKNDDJEA_01733	CFIJDDEG_01680
fliF		Flagellar M-ring protein	1304	1304	1	1	21870				299	1646	1640	BOCKHBOL_04351	HGMKNFBB_03195	KPHIGEOK_00848	MCMCAMOC_01268	NNOIFHLG_00504	OIHEKFFC_01253	CHCOCJLE_02862	NPJFODBJ_03581	GJHKBAMN_03721	OPDBNALL_01004	HHBDKIHJ_02347	MNCDFGIJ_03879	LKIDAFMN_03971	MHHFELMO_02702	HBEIMBHA_00969	ELNBDAHI_03502	ICIMLPGD_00988	BGLJHJHL_03832	NAKPPJPN_02315	OMOFDGBJ_02233	DDIODHHN_02503	DGPCEEJJ_03673	OGMBGNCE_00214	MJPLABFK_03105	OKAEBHMK_03459	IIKEIPFD_00560	BICPHCMI_02906	NLMAAOJI_03345	NBPAPEGF_01988	OMPIDLII_03911	HPPPGLDM_03385	GNCAMAHE_00792	GOKJPIDL_03935	FNAAOEFC_04076	DKNDDJEA_03841	CFIJDDEG_02039
ileS		Isoleucine--tRNA ligase	1304	1304	1	1	30504				182	2849	2825	BOCKHBOL_00623	HGMKNFBB_00762	KPHIGEOK_02119	MCMCAMOC_02866	NNOIFHLG_00736	OIHEKFFC_01036	CHCOCJLE_00771	NPJFODBJ_03803	GJHKBAMN_00271	OPDBNALL_00612	HHBDKIHJ_00471	MNCDFGIJ_00091	LKIDAFMN_01059	MHHFELMO_00168	HBEIMBHA_00394	ELNBDAHI_00414	ICIMLPGD_01629	BGLJHJHL_03365	NAKPPJPN_02867	OMOFDGBJ_02423	DDIODHHN_03248	DGPCEEJJ_01135	OGMBGNCE_01170	MJPLABFK_02020	OKAEBHMK_00623	IIKEIPFD_00773	BICPHCMI_01184	NLMAAOJI_04028	NBPAPEGF_00471	OMPIDLII_01693	HPPPGLDM_00401	GNCAMAHE_01114	GOKJPIDL_00695	FNAAOEFC_00370	DKNDDJEA_00434	CFIJDDEG_03135
dcp_2		Dipeptidyl carboxypeptidase	1304	1304	1	1	69779				1676	2282	2152	BOCKHBOL_00223	HGMKNFBB_01576	KPHIGEOK_00312	MCMCAMOC_03129	NNOIFHLG_01943	OIHEKFFC_02594	CHCOCJLE_02425	NPJFODBJ_01678	GJHKBAMN_02316	OPDBNALL_03359	HHBDKIHJ_02876	MNCDFGIJ_02248	LKIDAFMN_00837	MHHFELMO_00883	HBEIMBHA_02339	ELNBDAHI_02527	ICIMLPGD_03006	BGLJHJHL_01878	NAKPPJPN_00986	OMOFDGBJ_00968	DDIODHHN_00852	DGPCEEJJ_00286	OGMBGNCE_03440	MJPLABFK_00034	OKAEBHMK_02273	IIKEIPFD_00931	BICPHCMI_02512	NLMAAOJI_02904	NBPAPEGF_02290	OMPIDLII_00657	HPPPGLDM_01844	GNCAMAHE_01749	GOKJPIDL_01081	FNAAOEFC_03456	DKNDDJEA_01300	CFIJDDEG_01860
group_11200		hypothetical protein	1304	1304	1	1	72009				389	1352	1351	BOCKHBOL_00513	HGMKNFBB_03299	KPHIGEOK_01422	MCMCAMOC_02760	NNOIFHLG_01461	OIHEKFFC_00923	CHCOCJLE_00668	NPJFODBJ_01330	GJHKBAMN_00165	OPDBNALL_04012	HHBDKIHJ_00361	MNCDFGIJ_00193	LKIDAFMN_03169	MHHFELMO_00056	HBEIMBHA_00524	ELNBDAHI_00312	ICIMLPGD_02195	BGLJHJHL_01359	NAKPPJPN_04204	OMOFDGBJ_02969	DDIODHHN_02184	DGPCEEJJ_02496	OGMBGNCE_01313	MJPLABFK_04204	OKAEBHMK_00731	IIKEIPFD_00668	BICPHCMI_03401	NLMAAOJI_01176	NBPAPEGF_00361	OMPIDLII_01802	HPPPGLDM_00506	GNCAMAHE_01005	GOKJPIDL_00804	FNAAOEFC_00261	DKNDDJEA_00539	CFIJDDEG_01329
group_11250		Purine nucleoside phosphoramidase	1304	1304	1	1	72773				359	359	359	BOCKHBOL_02513	HGMKNFBB_03678	KPHIGEOK_00987	MCMCAMOC_03463	NNOIFHLG_02722	OIHEKFFC_00796	CHCOCJLE_00545	NPJFODBJ_04044	GJHKBAMN_00037	OPDBNALL_03016	HHBDKIHJ_00221	MNCDFGIJ_00325	LKIDAFMN_04140	MHHFELMO_02596	HBEIMBHA_01433	ELNBDAHI_00180	ICIMLPGD_03520	BGLJHJHL_02921	NAKPPJPN_01711	OMOFDGBJ_02628	DDIODHHN_01526	DGPCEEJJ_01560	OGMBGNCE_01432	MJPLABFK_02892	OKAEBHMK_01364	IIKEIPFD_01657	BICPHCMI_03799	NLMAAOJI_01546	NBPAPEGF_00220	OMPIDLII_01954	HPPPGLDM_00630	GNCAMAHE_02557	GOKJPIDL_01876	FNAAOEFC_02022	DKNDDJEA_00663	CFIJDDEG_02766
fabD		Malonyl CoA-acyl carrier protein transacylase	1304	1304	1	1	72750				599	1964	944	BOCKHBOL_02524	HGMKNFBB_03689	KPHIGEOK_00998	MCMCAMOC_03452	NNOIFHLG_02733	OIHEKFFC_00807	CHCOCJLE_00556	NPJFODBJ_02789	GJHKBAMN_00048	OPDBNALL_03005	HHBDKIHJ_00232	MNCDFGIJ_00314	LKIDAFMN_03424	MHHFELMO_02607	HBEIMBHA_01422	ELNBDAHI_00191	ICIMLPGD_03509	BGLJHJHL_02910	NAKPPJPN_01722	OMOFDGBJ_02617	DDIODHHN_01515	DGPCEEJJ_01549	OGMBGNCE_01421	MJPLABFK_02903	OKAEBHMK_01353	IIKEIPFD_01646	BICPHCMI_03810	NLMAAOJI_01535	NBPAPEGF_00231	OMPIDLII_01943	HPPPGLDM_00619	GNCAMAHE_02568	GOKJPIDL_01887	FNAAOEFC_02011	DKNDDJEA_00652	CFIJDDEG_02755
norV		Anaerobic nitric oxide reductase flavorubredoxin	1304	1304	1	1	42969				191	242	221	BOCKHBOL_03294	HGMKNFBB_03077	KPHIGEOK_02762	MCMCAMOC_02040	NNOIFHLG_00128	OIHEKFFC_02217	CHCOCJLE_02027	NPJFODBJ_03562	GJHKBAMN_00715	OPDBNALL_02274	HHBDKIHJ_01808	MNCDFGIJ_02690	LKIDAFMN_02035	MHHFELMO_03984	HBEIMBHA_04011	ELNBDAHI_02063	ICIMLPGD_03490	BGLJHJHL_03694	NAKPPJPN_01297	OMOFDGBJ_00551	DDIODHHN_03316	DGPCEEJJ_01864	OGMBGNCE_04022	MJPLABFK_03399	OKAEBHMK_03747	IIKEIPFD_03620	BICPHCMI_03309	NLMAAOJI_02678	NBPAPEGF_01502	OMPIDLII_04085	HPPPGLDM_03154	GNCAMAHE_03426	GOKJPIDL_03905	FNAAOEFC_02401	DKNDDJEA_02318	CFIJDDEG_03666
group_11300		hypothetical protein	1304	1304	1	1	71432			Hypothetical protein with no hits to refseq/uniprot/clusters/cdd/tigrfams/pfam overlapping another protein with hits	383	383	383	BOCKHBOL_03862	HGMKNFBB_01284	KPHIGEOK_03888	MCMCAMOC_02617	NNOIFHLG_03616	OIHEKFFC_02897	CHCOCJLE_03662	NPJFODBJ_01919	GJHKBAMN_02558	OPDBNALL_01242	HHBDKIHJ_03363	MNCDFGIJ_03412	LKIDAFMN_02685	MHHFELMO_02944	HBEIMBHA_02244	ELNBDAHI_02775	ICIMLPGD_04223	BGLJHJHL_00766	NAKPPJPN_03052	OMOFDGBJ_04285	DDIODHHN_00612	DGPCEEJJ_04418	OGMBGNCE_02906	MJPLABFK_01450	OKAEBHMK_01149	IIKEIPFD_02205	BICPHCMI_00129	NLMAAOJI_04079	NBPAPEGF_03584	OMPIDLII_00986	HPPPGLDM_01790	GNCAMAHE_00960	GOKJPIDL_00933	FNAAOEFC_00136	DKNDDJEA_03096	CFIJDDEG_00730
glmS_1		Glutamine--fructose-6-phosphate aminotransferase [isomerizing]	1304	1304	1	1	42238				368	1028	1027	BOCKHBOL_04082	HGMKNFBB_02955	KPHIGEOK_00595	MCMCAMOC_02184	NNOIFHLG_00250	OIHEKFFC_00452	CHCOCJLE_00097	NPJFODBJ_02075	GJHKBAMN_00570	OPDBNALL_02442	HHBDKIHJ_01954	MNCDFGIJ_02319	LKIDAFMN_00082	MHHFELMO_01513	HBEIMBHA_04106	ELNBDAHI_01913	ICIMLPGD_00711	BGLJHJHL_00543	NAKPPJPN_01490	OMOFDGBJ_03046	DDIODHHN_03514	DGPCEEJJ_03325	OGMBGNCE_02363	MJPLABFK_00650	OKAEBHMK_00821	IIKEIPFD_03947	BICPHCMI_00729	NLMAAOJI_00705	NBPAPEGF_01356	OMPIDLII_01310	HPPPGLDM_02305	GNCAMAHE_04139	GOKJPIDL_04078	FNAAOEFC_04234	DKNDDJEA_00005	CFIJDDEG_00852
mrpD		Na(+)/H(+) antiporter subunit D	1304	1304	1	1	39764				404	1544	1533	BOCKHBOL_03047	HGMKNFBB_01001	KPHIGEOK_03485	MCMCAMOC_01568	NNOIFHLG_00681	OIHEKFFC_02953	CHCOCJLE_00377	NPJFODBJ_00552	GJHKBAMN_02160	OPDBNALL_01823	HHBDKIHJ_01613	MNCDFGIJ_01275	LKIDAFMN_04013	MHHFELMO_01968	HBEIMBHA_03853	ELNBDAHI_01345	ICIMLPGD_02215	BGLJHJHL_04381	NAKPPJPN_00454	OMOFDGBJ_01243	DDIODHHN_01049	DGPCEEJJ_00910	OGMBGNCE_02677	MJPLABFK_03560	OKAEBHMK_04053	IIKEIPFD_00047	BICPHCMI_03647	NLMAAOJI_00367	NBPAPEGF_02800	OMPIDLII_02641	HPPPGLDM_03996	GNCAMAHE_02793	GOKJPIDL_02548	FNAAOEFC_01148	DKNDDJEA_03921	CFIJDDEG_04180
ygiC		Putative acid--amine ligase YgiC	1304	1304	1	1	38527				1157	1178	1177	BOCKHBOL_00796	HGMKNFBB_00905	KPHIGEOK_01182	MCMCAMOC_03343	NNOIFHLG_01701	OIHEKFFC_02398	CHCOCJLE_02213	NPJFODBJ_00799	GJHKBAMN_02984	OPDBNALL_00513	HHBDKIHJ_03901	MNCDFGIJ_01763	LKIDAFMN_02842	MHHFELMO_01070	HBEIMBHA_01715	ELNBDAHI_02928	ICIMLPGD_03854	BGLJHJHL_04448	NAKPPJPN_00592	OMOFDGBJ_01371	DDIODHHN_03470	DGPCEEJJ_01633	OGMBGNCE_02183	MJPLABFK_00500	OKAEBHMK_03629	IIKEIPFD_00173	BICPHCMI_02010	NLMAAOJI_03061	NBPAPEGF_02467	OMPIDLII_02797	HPPPGLDM_00865	GNCAMAHE_02459	GOKJPIDL_02112	FNAAOEFC_00618	DKNDDJEA_02531	CFIJDDEG_03027
ybeZ		PhoH-like protein	1304	1304	1	1	27676				545	1052	985	BOCKHBOL_02917	HGMKNFBB_00532	KPHIGEOK_01353	MCMCAMOC_00139	NNOIFHLG_03089	OIHEKFFC_00376	CHCOCJLE_01687	NPJFODBJ_01024	GJHKBAMN_01094	OPDBNALL_03042	HHBDKIHJ_00707	MNCDFGIJ_00982	LKIDAFMN_02901	MHHFELMO_01315	HBEIMBHA_00139	ELNBDAHI_00647	ICIMLPGD_00140	BGLJHJHL_00039	NAKPPJPN_00146	OMOFDGBJ_03824	DDIODHHN_01582	DGPCEEJJ_00122	OGMBGNCE_00928	MJPLABFK_02383	OKAEBHMK_00129	IIKEIPFD_02297	BICPHCMI_00954	NLMAAOJI_00485	NBPAPEGF_00960	OMPIDLII_00414	HPPPGLDM_01156	GNCAMAHE_00142	GOKJPIDL_00200	FNAAOEFC_03817	DKNDDJEA_00898	CFIJDDEG_00074
group_11615		hypothetical protein	1304	1304	1	1	43163				500	536	533	BOCKHBOL_02682	HGMKNFBB_03417	KPHIGEOK_02056	MCMCAMOC_01990	NNOIFHLG_00083	OIHEKFFC_02170	CHCOCJLE_01979	NPJFODBJ_03304	GJHKBAMN_00762	OPDBNALL_02214	HHBDKIHJ_01761	MNCDFGIJ_04152	LKIDAFMN_01986	MHHFELMO_03616	HBEIMBHA_03668	ELNBDAHI_02111	ICIMLPGD_01911	BGLJHJHL_04043	NAKPPJPN_04246	OMOFDGBJ_00504	DDIODHHN_03346	DGPCEEJJ_01911	OGMBGNCE_03992	MJPLABFK_02860	OKAEBHMK_03777	IIKEIPFD_04042	BICPHCMI_03193	NLMAAOJI_04349	NBPAPEGF_01549	OMPIDLII_03960	HPPPGLDM_03565	GNCAMAHE_03378	GOKJPIDL_03847	FNAAOEFC_02353	DKNDDJEA_02365	CFIJDDEG_03797
nuoJ		NADH-quinone oxidoreductase subunit J	1304	1304	1	1	70430				182	659	655	BOCKHBOL_00061	HGMKNFBB_01427	KPHIGEOK_02698	MCMCAMOC_02946	NNOIFHLG_02579	OIHEKFFC_03378	CHCOCJLE_02262	NPJFODBJ_01844	GJHKBAMN_03806	OPDBNALL_02063	HHBDKIHJ_02708	MNCDFGIJ_03615	LKIDAFMN_03755	MHHFELMO_00714	HBEIMBHA_02984	ELNBDAHI_02359	ICIMLPGD_01274	BGLJHJHL_03509	NAKPPJPN_00822	OMOFDGBJ_00800	DDIODHHN_03418	DGPCEEJJ_03261	OGMBGNCE_03636	MJPLABFK_00317	OKAEBHMK_03071	IIKEIPFD_01137	BICPHCMI_02361	NLMAAOJI_01719	NBPAPEGF_02122	OMPIDLII_00838	HPPPGLDM_02006	GNCAMAHE_01930	GOKJPIDL_01262	FNAAOEFC_04018	DKNDDJEA_01462	CFIJDDEG_03295
rsmG		Ribosomal RNA small subunit methyltransferase G	1304	1304	1	1	37954				293	701	637	BOCKHBOL_00674	HGMKNFBB_00800	KPHIGEOK_00443	MCMCAMOC_03191	NNOIFHLG_01806	OIHEKFFC_02288	CHCOCJLE_02099	NPJFODBJ_00919	GJHKBAMN_02042	OPDBNALL_00314	HHBDKIHJ_03788	MNCDFGIJ_01647	LKIDAFMN_01324	MHHFELMO_00948	HBEIMBHA_01811	ELNBDAHI_04045	ICIMLPGD_01646	BGLJHJHL_02572	NAKPPJPN_00707	OMOFDGBJ_02748	DDIODHHN_01941	DGPCEEJJ_00565	OGMBGNCE_02296	MJPLABFK_00358	OKAEBHMK_01791	IIKEIPFD_00317	BICPHCMI_02115	NLMAAOJI_03588	NBPAPEGF_02354	OMPIDLII_02700	HPPPGLDM_00756	GNCAMAHE_02362	GOKJPIDL_02015	FNAAOEFC_00715	DKNDDJEA_02422	CFIJDDEG_01739
group_12024		hypothetical protein	1304	1304	1	1	72218				848	1172	1169	BOCKHBOL_00473	HGMKNFBB_03263	KPHIGEOK_01102	MCMCAMOC_02724	NNOIFHLG_01422	OIHEKFFC_00884	CHCOCJLE_00629	NPJFODBJ_04172	GJHKBAMN_00126	OPDBNALL_04279	HHBDKIHJ_00322	MNCDFGIJ_00233	LKIDAFMN_03209	MHHFELMO_00015	HBEIMBHA_01321	ELNBDAHI_00272	ICIMLPGD_03910	BGLJHJHL_01319	NAKPPJPN_04165	OMOFDGBJ_04258	DDIODHHN_03781	DGPCEEJJ_02456	OGMBGNCE_04379	MJPLABFK_04110	OKAEBHMK_03904	IIKEIPFD_00632	BICPHCMI_03362	NLMAAOJI_01454	NBPAPEGF_00322	OMPIDLII_01842	HPPPGLDM_00545	GNCAMAHE_02669	GOKJPIDL_01987	FNAAOEFC_03862	DKNDDJEA_00578	CFIJDDEG_01289
group_12264		hypothetical protein	1304	1304	1	1	70338				173	173	173	BOCKHBOL_00097	HGMKNFBB_01461	KPHIGEOK_02736	MCMCAMOC_02985	NNOIFHLG_02613	OIHEKFFC_03335	CHCOCJLE_02300	NPJFODBJ_01808	GJHKBAMN_03840	OPDBNALL_02022	HHBDKIHJ_02743	MNCDFGIJ_03650	LKIDAFMN_03720	MHHFELMO_00751	HBEIMBHA_02947	ELNBDAHI_02394	ICIMLPGD_01236	BGLJHJHL_03543	NAKPPJPN_00860	OMOFDGBJ_00839	DDIODHHN_03452	DGPCEEJJ_03227	OGMBGNCE_03496	MJPLABFK_00280	OKAEBHMK_03105	IIKEIPFD_01100	BICPHCMI_02394	NLMAAOJI_01753	NBPAPEGF_02157	OMPIDLII_00801	HPPPGLDM_01969	GNCAMAHE_01893	GOKJPIDL_01225	FNAAOEFC_01196	DKNDDJEA_01425	CFIJDDEG_03329
rnk		Regulator of nucleoside diphosphate kinase	1304	1304	1	1	6456				404	419	404	BOCKHBOL_01328	HGMKNFBB_02433	KPHIGEOK_03593	MCMCAMOC_03991	NNOIFHLG_01240	OIHEKFFC_03162	CHCOCJLE_02893	NPJFODBJ_03961	GJHKBAMN_01812	OPDBNALL_00002	HHBDKIHJ_00002	MNCDFGIJ_04380	LKIDAFMN_02706	MHHFELMO_03926	HBEIMBHA_04131	ELNBDAHI_03244	ICIMLPGD_02715	BGLJHJHL_02388	NAKPPJPN_03694	OMOFDGBJ_03470	DDIODHHN_02496	DGPCEEJJ_00473	OGMBGNCE_04254	MJPLABFK_02484	OKAEBHMK_02678	IIKEIPFD_04451	BICPHCMI_04081	NLMAAOJI_02629	NBPAPEGF_00001	OMPIDLII_04192	HPPPGLDM_03492	GNCAMAHE_03570	GOKJPIDL_04134	FNAAOEFC_03015	DKNDDJEA_03211	CFIJDDEG_02261
oprF		Outer membrane porin F	1304	1304	1	1	6731				164	1100	1092	BOCKHBOL_01439	HGMKNFBB_02539	KPHIGEOK_04179	MCMCAMOC_03879	NNOIFHLG_01345	OIHEKFFC_03272	CHCOCJLE_00474	NPJFODBJ_02617	GJHKBAMN_01706	OPDBNALL_00109	HHBDKIHJ_00113	MNCDFGIJ_04164	LKIDAFMN_04344	MHHFELMO_02798	HBEIMBHA_03460	ELNBDAHI_04361	ICIMLPGD_03692	BGLJHJHL_02498	NAKPPJPN_03805	OMOFDGBJ_03364	DDIODHHN_02387	DGPCEEJJ_00367	OGMBGNCE_03053	MJPLABFK_02597	OKAEBHMK_02788	IIKEIPFD_04423	BICPHCMI_04003	NLMAAOJI_04170	NBPAPEGF_00112	OMPIDLII_02024	HPPPGLDM_04330	GNCAMAHE_03679	GOKJPIDL_03575	FNAAOEFC_04187	DKNDDJEA_04338	CFIJDDEG_02371
mdtD_2		Putative multidrug resistance protein MdtD	1304	1304	1	1	44479				620	1466	1418	BOCKHBOL_01831	HGMKNFBB_02864	KPHIGEOK_01518	MCMCAMOC_02677	NNOIFHLG_02154	OIHEKFFC_02835	CHCOCJLE_03127	NPJFODBJ_01983	GJHKBAMN_02622	OPDBNALL_01303	HHBDKIHJ_03298	MNCDFGIJ_02848	LKIDAFMN_02118	MHHFELMO_02753	HBEIMBHA_02183	ELNBDAHI_02839	ICIMLPGD_01563	BGLJHJHL_00699	NAKPPJPN_02989	OMOFDGBJ_02489	DDIODHHN_00677	DGPCEEJJ_01060	OGMBGNCE_02844	MJPLABFK_01384	OKAEBHMK_01216	IIKEIPFD_02144	BICPHCMI_00189	NLMAAOJI_02151	NBPAPEGF_03649	OMPIDLII_01047	HPPPGLDM_01726	GNCAMAHE_03735	GOKJPIDL_00993	FNAAOEFC_00197	DKNDDJEA_03160	CFIJDDEG_00664
group_12308		hypothetical protein	1304	1304	1	1	69411				536	686	685	BOCKHBOL_02104	HGMKNFBB_01637	KPHIGEOK_03557	MCMCAMOC_03747	NNOIFHLG_02831	OIHEKFFC_02533	CHCOCJLE_02746	NPJFODBJ_03348	GJHKBAMN_02418	OPDBNALL_03974	HHBDKIHJ_00990	MNCDFGIJ_02747	LKIDAFMN_03130	MHHFELMO_00503	HBEIMBHA_02731	ELNBDAHI_03374	ICIMLPGD_01441	BGLJHJHL_01019	NAKPPJPN_01038	OMOFDGBJ_02848	DDIODHHN_01744	DGPCEEJJ_01322	OGMBGNCE_03237	MJPLABFK_03940	OKAEBHMK_01581	IIKEIPFD_01790	BICPHCMI_03129	NLMAAOJI_02360	NBPAPEGF_02534	OMPIDLII_02129	HPPPGLDM_04163	GNCAMAHE_01969	GOKJPIDL_01443	FNAAOEFC_01504	DKNDDJEA_04179	CFIJDDEG_02846
plsB		Glycerol-3-phosphate acyltransferase	1304	1304	1	1	62930				74	2663	2540	BOCKHBOL_02990	HGMKNFBB_01786	KPHIGEOK_02361	MCMCAMOC_02237	NNOIFHLG_00917	OIHEKFFC_01861	CHCOCJLE_01524	NPJFODBJ_04259	GJHKBAMN_02547	OPDBNALL_01669	HHBDKIHJ_02999	MNCDFGIJ_00503	LKIDAFMN_03461	MHHFELMO_02195	HBEIMBHA_00768	ELNBDAHI_01596	ICIMLPGD_04232	BGLJHJHL_02739	NAKPPJPN_02758	OMOFDGBJ_04296	DDIODHHN_03556	DGPCEEJJ_02632	OGMBGNCE_02732	MJPLABFK_01234	OKAEBHMK_03531	IIKEIPFD_02657	BICPHCMI_01219	NLMAAOJI_00007	NBPAPEGF_03838	OMPIDLII_03468	HPPPGLDM_03029	GNCAMAHE_03153	GOKJPIDL_03385	FNAAOEFC_02803	DKNDDJEA_01146	CFIJDDEG_03107
group_12707		hypothetical protein	1304	1304	1	1	42847				311	1145	1120	BOCKHBOL_03325	HGMKNFBB_03048	KPHIGEOK_02794	MCMCAMOC_02071	NNOIFHLG_00157	OIHEKFFC_02247	CHCOCJLE_02057	NPJFODBJ_03530	GJHKBAMN_00677	OPDBNALL_02307	HHBDKIHJ_01845	MNCDFGIJ_02651	LKIDAFMN_02066	MHHFELMO_03953	HBEIMBHA_03978	ELNBDAHI_02024	ICIMLPGD_03458	BGLJHJHL_03663	NAKPPJPN_01333	OMOFDGBJ_00583	DDIODHHN_03285	DGPCEEJJ_03711	OGMBGNCE_04057	MJPLABFK_03368	OKAEBHMK_03716	IIKEIPFD_03654	BICPHCMI_03280	NLMAAOJI_02639	NBPAPEGF_01465	OMPIDLII_04052	HPPPGLDM_03124	GNCAMAHE_03459	GOKJPIDL_03872	FNAAOEFC_02434	DKNDDJEA_02288	CFIJDDEG_03635
hisF		Imidazole glycerol phosphate synthase subunit HisF	1304	1304	1	1	22417				776	782	776	BOCKHBOL_01077	HGMKNFBB_00090	KPHIGEOK_03744	MCMCAMOC_04076	NNOIFHLG_03540	OIHEKFFC_01142	CHCOCJLE_03853	NPJFODBJ_02583	GJHKBAMN_02670	OPDBNALL_04200	HHBDKIHJ_04162	MNCDFGIJ_02921	LKIDAFMN_02418	MHHFELMO_04167	HBEIMBHA_00845	ELNBDAHI_04298	ICIMLPGD_04011	BGLJHJHL_01211	NAKPPJPN_03536	OMOFDGBJ_03099	DDIODHHN_02289	DGPCEEJJ_01790	OGMBGNCE_00101	MJPLABFK_03006	OKAEBHMK_01669	IIKEIPFD_02480	BICPHCMI_03725	NLMAAOJI_03417	NBPAPEGF_04146	OMPIDLII_02879	HPPPGLDM_01315	GNCAMAHE_00667	GOKJPIDL_01538	FNAAOEFC_00957	DKNDDJEA_03018	CFIJDDEG_02877
swrC		Swarming motility protein SwrC	1304	1304	1	1	24602				320	3536	3516	BOCKHBOL_02644	HGMKNFBB_00211	KPHIGEOK_03168	MCMCAMOC_00586	NNOIFHLG_02023	OIHEKFFC_00056	CHCOCJLE_02557	NPJFODBJ_02926	GJHKBAMN_01496	OPDBNALL_03726	HHBDKIHJ_03148	MNCDFGIJ_02077	LKIDAFMN_04163	MHHFELMO_04075	HBEIMBHA_03582	ELNBDAHI_00993	ICIMLPGD_01845	BGLJHJHL_02706	NAKPPJPN_04394	OMOFDGBJ_01646	DDIODHHN_02810	DGPCEEJJ_04288	OGMBGNCE_03144	MJPLABFK_02214	OKAEBHMK_02585	IIKEIPFD_01319	BICPHCMI_03618	NLMAAOJI_02858	NBPAPEGF_00677	OMPIDLII_00016	HPPPGLDM_01426	GNCAMAHE_00540	GOKJPIDL_00397	FNAAOEFC_03910	DKNDDJEA_02907	CFIJDDEG_03721
bepF		Efflux pump periplasmic linker BepF	1304	1304	1	1	26065				314	1292	1222	BOCKHBOL_00879	HGMKNFBB_00284	KPHIGEOK_01267	MCMCAMOC_00426	NNOIFHLG_02279	OIHEKFFC_00120	CHCOCJLE_03408	NPJFODBJ_02328	GJHKBAMN_01638	OPDBNALL_04049	HHBDKIHJ_03221	MNCDFGIJ_02012	LKIDAFMN_00694	MHHFELMO_03523	HBEIMBHA_01631	ELNBDAHI_00928	ICIMLPGD_01779	BGLJHJHL_02964	NAKPPJPN_03383	OMOFDGBJ_01501	DDIODHHN_00335	DGPCEEJJ_00728	OGMBGNCE_02994	MJPLABFK_03506	OKAEBHMK_02654	IIKEIPFD_01251	BICPHCMI_00760	NLMAAOJI_03493	NBPAPEGF_00750	OMPIDLII_00078	HPPPGLDM_01561	GNCAMAHE_00478	GOKJPIDL_00459	FNAAOEFC_00549	DKNDDJEA_02772	CFIJDDEG_02561
ubiB_1		protein kinase UbiB	1304	1304	1	1	39659				1643	1820	1692	BOCKHBOL_03023	HGMKNFBB_00978	KPHIGEOK_03507	MCMCAMOC_01593	NNOIFHLG_00658	OIHEKFFC_02976	CHCOCJLE_00403	NPJFODBJ_04248	GJHKBAMN_02137	OPDBNALL_01847	HHBDKIHJ_01636	MNCDFGIJ_01252	LKIDAFMN_04037	MHHFELMO_01991	HBEIMBHA_03876	ELNBDAHI_01368	ICIMLPGD_02238	BGLJHJHL_01840	NAKPPJPN_00477	OMOFDGBJ_01266	DDIODHHN_01073	DGPCEEJJ_00933	OGMBGNCE_02700	MJPLABFK_03584	OKAEBHMK_01987	IIKEIPFD_00070	BICPHCMI_01919	NLMAAOJI_00344	NBPAPEGF_02777	OMPIDLII_02618	HPPPGLDM_04019	GNCAMAHE_02770	GOKJPIDL_02571	FNAAOEFC_01125	DKNDDJEA_03898	CFIJDDEG_03969
slyD		FKBP-type peptidyl-prolyl cis-trans isomerase SlyD	1304	1304	1	1	70982				335	557	550	BOCKHBOL_00001	HGMKNFBB_01369	KPHIGEOK_02814	MCMCAMOC_02530	NNOIFHLG_03053	OIHEKFFC_02758	CHCOCJLE_03428	NPJFODBJ_01910	GJHKBAMN_03403	OPDBNALL_03672	HHBDKIHJ_03938	MNCDFGIJ_03499	LKIDAFMN_04315	MHHFELMO_00701	HBEIMBHA_03754	ELNBDAHI_03872	ICIMLPGD_02870	BGLJHJHL_03096	NAKPPJPN_00760	OMOFDGBJ_03713	DDIODHHN_03187	DGPCEEJJ_02329	OGMBGNCE_04210	MJPLABFK_03657	OKAEBHMK_03465	IIKEIPFD_03074	BICPHCMI_00045	NLMAAOJI_01036	NBPAPEGF_03243	OMPIDLII_00898	HPPPGLDM_04083	GNCAMAHE_00872	GOKJPIDL_03818	FNAAOEFC_00048	DKNDDJEA_03970	CFIJDDEG_02162
truA		tRNA pseudouridine synthase A	1304	1304	1	1	70765				230	869	769	BOCKHBOL_00034	HGMKNFBB_01402	KPHIGEOK_02561	MCMCAMOC_02494	NNOIFHLG_03021	OIHEKFFC_02791	CHCOCJLE_03461	NPJFODBJ_01875	GJHKBAMN_03362	OPDBNALL_03637	HHBDKIHJ_03979	MNCDFGIJ_03531	LKIDAFMN_03659	MHHFELMO_00667	HBEIMBHA_03719	ELNBDAHI_03904	ICIMLPGD_02836	BGLJHJHL_03062	NAKPPJPN_00793	OMOFDGBJ_03679	DDIODHHN_03153	DGPCEEJJ_02370	OGMBGNCE_03607	MJPLABFK_03624	OKAEBHMK_03499	IIKEIPFD_03107	BICPHCMI_00012	NLMAAOJI_01068	NBPAPEGF_03202	OMPIDLII_00863	HPPPGLDM_02035	GNCAMAHE_00837	GOKJPIDL_03783	FNAAOEFC_00013	DKNDDJEA_01491	CFIJDDEG_02196
murJ		putative lipid II flippase MurJ	1304	1304	1	1	30506				1604	1619	1613	BOCKHBOL_00621	HGMKNFBB_00764	KPHIGEOK_02121	MCMCAMOC_02864	NNOIFHLG_00734	OIHEKFFC_01034	CHCOCJLE_00769	NPJFODBJ_03805	GJHKBAMN_00269	OPDBNALL_00610	HHBDKIHJ_00469	MNCDFGIJ_00093	LKIDAFMN_01061	MHHFELMO_00166	HBEIMBHA_00396	ELNBDAHI_00412	ICIMLPGD_01627	BGLJHJHL_03367	NAKPPJPN_02865	OMOFDGBJ_02425	DDIODHHN_03246	DGPCEEJJ_01133	OGMBGNCE_01172	MJPLABFK_02018	OKAEBHMK_00625	IIKEIPFD_00771	BICPHCMI_01186	NLMAAOJI_04030	NBPAPEGF_00469	OMPIDLII_01695	HPPPGLDM_00403	GNCAMAHE_01112	GOKJPIDL_00697	FNAAOEFC_00368	DKNDDJEA_00436	CFIJDDEG_03133
gst_2		Glutathione S-transferase GST-4.5	1304	1304	1	1	6717				440	611	610	BOCKHBOL_01433	HGMKNFBB_02534	KPHIGEOK_04184	MCMCAMOC_03884	NNOIFHLG_01340	OIHEKFFC_03267	CHCOCJLE_02999	NPJFODBJ_02622	GJHKBAMN_01711	OPDBNALL_00104	HHBDKIHJ_00108	MNCDFGIJ_04169	LKIDAFMN_04339	MHHFELMO_02803	HBEIMBHA_03455	ELNBDAHI_04366	ICIMLPGD_03687	BGLJHJHL_02493	NAKPPJPN_03800	OMOFDGBJ_03369	DDIODHHN_02393	DGPCEEJJ_00372	OGMBGNCE_03058	MJPLABFK_02592	OKAEBHMK_02783	IIKEIPFD_04418	BICPHCMI_04008	NLMAAOJI_04165	NBPAPEGF_00107	OMPIDLII_02029	HPPPGLDM_04335	GNCAMAHE_03674	GOKJPIDL_03570	FNAAOEFC_04182	DKNDDJEA_04333	CFIJDDEG_02366
queD		6-carboxy-5,6,7,8-tetrahydropterin synthase	1304	1304	1	1	4719				356	383	362	BOCKHBOL_01547	HGMKNFBB_02597	KPHIGEOK_02372	MCMCAMOC_00821	NNOIFHLG_03868	OIHEKFFC_01819	CHCOCJLE_03271	NPJFODBJ_02810	GJHKBAMN_02924	OPDBNALL_00929	HHBDKIHJ_03695	MNCDFGIJ_04371	LKIDAFMN_00246	MHHFELMO_03423	HBEIMBHA_01901	ELNBDAHI_04486	ICIMLPGD_00367	BGLJHJHL_03150	NAKPPJPN_03125	OMOFDGBJ_00205	DDIODHHN_02957	DGPCEEJJ_03839	OGMBGNCE_04232	MJPLABFK_00900	OKAEBHMK_04011	IIKEIPFD_03440	BICPHCMI_02199	NLMAAOJI_03164	NBPAPEGF_03947	OMPIDLII_03320	HPPPGLDM_00177	GNCAMAHE_03279	GOKJPIDL_02735	FNAAOEFC_02849	DKNDDJEA_01587	CFIJDDEG_04101
group_13134		hypothetical protein	1304	1304	1	1	71443				164	926	864	BOCKHBOL_03855	HGMKNFBB_02918	KPHIGEOK_03881	MCMCAMOC_02624	NNOIFHLG_02102	OIHEKFFC_02890	CHCOCJLE_03182	NPJFODBJ_01926	GJHKBAMN_02565	OPDBNALL_01249	HHBDKIHJ_03356	MNCDFGIJ_03405	LKIDAFMN_02692	MHHFELMO_02937	HBEIMBHA_02237	ELNBDAHI_02782	ICIMLPGD_02102	BGLJHJHL_00759	NAKPPJPN_03045	OMOFDGBJ_02876	DDIODHHN_00619	DGPCEEJJ_01003	OGMBGNCE_02899	MJPLABFK_01443	OKAEBHMK_01156	IIKEIPFD_02198	BICPHCMI_00136	NLMAAOJI_02207	NBPAPEGF_03591	OMPIDLII_00993	HPPPGLDM_01783	GNCAMAHE_03681	GOKJPIDL_00940	FNAAOEFC_00143	DKNDDJEA_03103	CFIJDDEG_00723
htpX		Protease HtpX	1304	1304	1	1	70068				266	866	865	BOCKHBOL_00136	HGMKNFBB_01495	KPHIGEOK_00224	MCMCAMOC_03033	NNOIFHLG_01855	OIHEKFFC_02681	CHCOCJLE_02338	NPJFODBJ_01591	GJHKBAMN_02229	OPDBNALL_01979	HHBDKIHJ_02789	MNCDFGIJ_02161	LKIDAFMN_00749	MHHFELMO_00794	HBEIMBHA_02895	ELNBDAHI_02440	ICIMLPGD_01194	BGLJHJHL_03582	NAKPPJPN_00899	OMOFDGBJ_00882	DDIODHHN_00764	DGPCEEJJ_00199	OGMBGNCE_03536	MJPLABFK_00167	OKAEBHMK_03144	IIKEIPFD_01057	BICPHCMI_02432	NLMAAOJI_01798	NBPAPEGF_02203	OMPIDLII_00749	HPPPGLDM_01932	GNCAMAHE_01841	GOKJPIDL_01173	FNAAOEFC_01248	DKNDDJEA_01388	CFIJDDEG_03368
cheR_1		Chemotaxis protein methyltransferase	1304	1304	1	1	22487				824	827	824	BOCKHBOL_01054	HGMKNFBB_00110	KPHIGEOK_03813	MCMCAMOC_04052	NNOIFHLG_03520	OIHEKFFC_01118	CHCOCJLE_02471	NPJFODBJ_02558	GJHKBAMN_02694	OPDBNALL_04434	HHBDKIHJ_04098	MNCDFGIJ_02945	LKIDAFMN_02590	MHHFELMO_03045	HBEIMBHA_00821	ELNBDAHI_03955	ICIMLPGD_03711	BGLJHJHL_01234	NAKPPJPN_03512	OMOFDGBJ_03556	DDIODHHN_03125	DGPCEEJJ_01814	OGMBGNCE_00077	MJPLABFK_03028	OKAEBHMK_01692	IIKEIPFD_02504	BICPHCMI_03705	NLMAAOJI_03393	NBPAPEGF_00577	OMPIDLII_02855	HPPPGLDM_01339	GNCAMAHE_00643	GOKJPIDL_01514	FNAAOEFC_00933	DKNDDJEA_02994	CFIJDDEG_02900
hisG		ATP phosphoribosyltransferase	1304	1304	1	1	22427				98	995	909	BOCKHBOL_01071	HGMKNFBB_00096	KPHIGEOK_03738	MCMCAMOC_04070	NNOIFHLG_03534	OIHEKFFC_01136	CHCOCJLE_03859	NPJFODBJ_02577	GJHKBAMN_02676	OPDBNALL_04194	HHBDKIHJ_04156	MNCDFGIJ_02927	LKIDAFMN_02412	MHHFELMO_04173	HBEIMBHA_00839	ELNBDAHI_04292	ICIMLPGD_04017	BGLJHJHL_01217	NAKPPJPN_03530	OMOFDGBJ_03093	DDIODHHN_02295	DGPCEEJJ_01796	OGMBGNCE_00095	MJPLABFK_03012	OKAEBHMK_01675	IIKEIPFD_02486	BICPHCMI_03719	NLMAAOJI_03411	NBPAPEGF_04152	OMPIDLII_02873	HPPPGLDM_01321	GNCAMAHE_00661	GOKJPIDL_01532	FNAAOEFC_00951	DKNDDJEA_03012	CFIJDDEG_02883
metB		Cystathionine gamma-synthase	1304	1304	1	1	44447				986	1235	1234	BOCKHBOL_01821	HGMKNFBB_02854	KPHIGEOK_01508	MCMCAMOC_02688	NNOIFHLG_02164	OIHEKFFC_02824	CHCOCJLE_03114	NPJFODBJ_01993	GJHKBAMN_02633	OPDBNALL_01313	HHBDKIHJ_03288	MNCDFGIJ_02858	LKIDAFMN_02128	MHHFELMO_02743	HBEIMBHA_02173	ELNBDAHI_02849	ICIMLPGD_01553	BGLJHJHL_00689	NAKPPJPN_02979	OMOFDGBJ_02500	DDIODHHN_00687	DGPCEEJJ_01071	OGMBGNCE_02834	MJPLABFK_01374	OKAEBHMK_01226	IIKEIPFD_02134	BICPHCMI_00199	NLMAAOJI_02141	NBPAPEGF_03659	OMPIDLII_04153	HPPPGLDM_01716	GNCAMAHE_03745	GOKJPIDL_01003	FNAAOEFC_00207	DKNDDJEA_03170	CFIJDDEG_00654
group_13575		hypothetical protein	1304	1304	1	1	69333				356	923	775	BOCKHBOL_02135	HGMKNFBB_01663	KPHIGEOK_02888	MCMCAMOC_03776	NNOIFHLG_02805	OIHEKFFC_02505	CHCOCJLE_02718	NPJFODBJ_03808	GJHKBAMN_02386	OPDBNALL_02737	HHBDKIHJ_01021	MNCDFGIJ_02779	LKIDAFMN_03100	MHHFELMO_00533	HBEIMBHA_02760	ELNBDAHI_03406	ICIMLPGD_01471	BGLJHJHL_01045	NAKPPJPN_01064	OMOFDGBJ_02819	DDIODHHN_01770	DGPCEEJJ_01354	OGMBGNCE_03209	MJPLABFK_02696	OKAEBHMK_01555	IIKEIPFD_01875	BICPHCMI_03155	NLMAAOJI_02392	NBPAPEGF_02565	OMPIDLII_02158	HPPPGLDM_03271	GNCAMAHE_01998	GOKJPIDL_01414	FNAAOEFC_01533	DKNDDJEA_03422	CFIJDDEG_02820
xcpT_2		Type II secretion system protein G	1304	1304	1	1	5575				443	443	443	BOCKHBOL_03928	HGMKNFBB_02306	KPHIGEOK_03729	MCMCAMOC_00883	NNOIFHLG_02562	OIHEKFFC_01743	CHCOCJLE_03870	NPJFODBJ_01693	GJHKBAMN_03686	OPDBNALL_00868	HHBDKIHJ_03498	MNCDFGIJ_02408	LKIDAFMN_01960	MHHFELMO_02064	HBEIMBHA_00719	ELNBDAHI_03043	ICIMLPGD_00491	BGLJHJHL_02087	NAKPPJPN_03321	OMOFDGBJ_00129	DDIODHHN_01009	DGPCEEJJ_03054	OGMBGNCE_02458	MJPLABFK_01037	OKAEBHMK_02480	IIKEIPFD_04255	BICPHCMI_02707	NLMAAOJI_01943	NBPAPEGF_03455	OMPIDLII_04257	HPPPGLDM_00249	GNCAMAHE_02831	GOKJPIDL_02131	FNAAOEFC_04000	DKNDDJEA_03532	CFIJDDEG_02071
group_13625		hypothetical protein	1304	1304	1	1	72306				449	626	568	BOCKHBOL_04193	HGMKNFBB_03234	KPHIGEOK_01072	MCMCAMOC_03375	NNOIFHLG_01393	OIHEKFFC_00853	CHCOCJLE_00598	NPJFODBJ_02716	GJHKBAMN_00093	OPDBNALL_04470	HHBDKIHJ_00291	MNCDFGIJ_00264	LKIDAFMN_04253	MHHFELMO_02684	HBEIMBHA_01351	ELNBDAHI_00241	ICIMLPGD_03273	BGLJHJHL_02841	NAKPPJPN_01805	OMOFDGBJ_02532	DDIODHHN_01451	DGPCEEJJ_01505	OGMBGNCE_01346	MJPLABFK_04250	OKAEBHMK_01284	IIKEIPFD_01597	BICPHCMI_03844	NLMAAOJI_01485	NBPAPEGF_00291	OMPIDLII_01872	HPPPGLDM_00576	GNCAMAHE_02639	GOKJPIDL_01957	FNAAOEFC_03832	DKNDDJEA_00609	CFIJDDEG_02686
parC		DNA topoisomerase 4 subunit A	1304	1304	1	1	27952				476	2249	2237	BOCKHBOL_03088	HGMKNFBB_00607	KPHIGEOK_02451	MCMCAMOC_00069	NNOIFHLG_00884	OIHEKFFC_04210	CHCOCJLE_01617	NPJFODBJ_00951	GJHKBAMN_01026	OPDBNALL_02573	HHBDKIHJ_00639	MNCDFGIJ_01049	LKIDAFMN_00492	MHHFELMO_01386	HBEIMBHA_00070	ELNBDAHI_00580	ICIMLPGD_00212	BGLJHJHL_00110	NAKPPJPN_00076	OMOFDGBJ_02123	DDIODHHN_01232	DGPCEEJJ_00054	OGMBGNCE_00999	MJPLABFK_02456	OKAEBHMK_00201	IIKEIPFD_02861	BICPHCMI_01028	NLMAAOJI_00946	NBPAPEGF_01028	OMPIDLII_00483	HPPPGLDM_01225	GNCAMAHE_00073	GOKJPIDL_00269	FNAAOEFC_02285	DKNDDJEA_00829	CFIJDDEG_00145
rppH		RNA pyrophosphohydrolase	1304	1304	1	1	39872				290	623	619	BOCKHBOL_03071	HGMKNFBB_01024	KPHIGEOK_03370	MCMCAMOC_01544	NNOIFHLG_00705	OIHEKFFC_02929	CHCOCJLE_00353	NPJFODBJ_00576	GJHKBAMN_02184	OPDBNALL_01797	HHBDKIHJ_01589	MNCDFGIJ_01299	LKIDAFMN_03953	MHHFELMO_01942	HBEIMBHA_03829	ELNBDAHI_01321	ICIMLPGD_03597	BGLJHJHL_04343	NAKPPJPN_00430	OMOFDGBJ_02284	DDIODHHN_01025	DGPCEEJJ_00886	OGMBGNCE_02653	MJPLABFK_04067	OKAEBHMK_03944	IIKEIPFD_00023	BICPHCMI_03670	NLMAAOJI_00391	NBPAPEGF_02824	OMPIDLII_02665	HPPPGLDM_03972	GNCAMAHE_02817	GOKJPIDL_04347	FNAAOEFC_04268	DKNDDJEA_03945	CFIJDDEG_04046
group_13994		hypothetical protein	1304	1304	1	1	44424				836	875	847	BOCKHBOL_01811	HGMKNFBB_02844	KPHIGEOK_01498	MCMCAMOC_02698	NNOIFHLG_02174	OIHEKFFC_02813	CHCOCJLE_03104	NPJFODBJ_02003	GJHKBAMN_02643	OPDBNALL_01323	HHBDKIHJ_03278	MNCDFGIJ_02868	LKIDAFMN_02138	MHHFELMO_04276	HBEIMBHA_02163	ELNBDAHI_02859	ICIMLPGD_01543	BGLJHJHL_00679	NAKPPJPN_02969	OMOFDGBJ_02510	DDIODHHN_00697	DGPCEEJJ_01081	OGMBGNCE_02824	MJPLABFK_01364	OKAEBHMK_01236	IIKEIPFD_02123	BICPHCMI_00209	NLMAAOJI_02131	NBPAPEGF_03669	OMPIDLII_04143	HPPPGLDM_01706	GNCAMAHE_03755	GOKJPIDL_01013	FNAAOEFC_00217	DKNDDJEA_03180	CFIJDDEG_00644
group_14002		hypothetical protein	1304	1304	1	1	6370				749	917	749	BOCKHBOL_02083	HGMKNFBB_02404	KPHIGEOK_01793	MCMCAMOC_00993	NNOIFHLG_02466	OIHEKFFC_01640	CHCOCJLE_03097	NPJFODBJ_04201	GJHKBAMN_03202	OPDBNALL_00755	HHBDKIHJ_03393	MNCDFGIJ_02511	LKIDAFMN_04369	MHHFELMO_02174	HBEIMBHA_00590	ELNBDAHI_03146	ICIMLPGD_00617	BGLJHJHL_04498	NAKPPJPN_03209	OMOFDGBJ_00004	DDIODHHN_00887	DGPCEEJJ_02190	OGMBGNCE_02567	MJPLABFK_00931	OKAEBHMK_04161	IIKEIPFD_02936	BICPHCMI_02804	NLMAAOJI_04450	NBPAPEGF_03560	OMPIDLII_03065	HPPPGLDM_04300	GNCAMAHE_02959	GOKJPIDL_02259	FNAAOEFC_02091	DKNDDJEA_04277	CFIJDDEG_04454
NADK		NAD kinase	1304	1304	1	1	69419				581	857	772	BOCKHBOL_02101	HGMKNFBB_01633	KPHIGEOK_03560	MCMCAMOC_03743	NNOIFHLG_02835	OIHEKFFC_02537	CHCOCJLE_02750	NPJFODBJ_03345	GJHKBAMN_02423	OPDBNALL_03970	HHBDKIHJ_00985	MNCDFGIJ_02742	LKIDAFMN_03133	MHHFELMO_00499	HBEIMBHA_02728	ELNBDAHI_03369	ICIMLPGD_01438	BGLJHJHL_01016	NAKPPJPN_01034	OMOFDGBJ_02851	DDIODHHN_01741	DGPCEEJJ_01317	OGMBGNCE_03241	MJPLABFK_03937	OKAEBHMK_01584	IIKEIPFD_01787	BICPHCMI_03125	NLMAAOJI_02355	NBPAPEGF_02529	OMPIDLII_02126	HPPPGLDM_04159	GNCAMAHE_01966	GOKJPIDL_01446	FNAAOEFC_01501	DKNDDJEA_04175	CFIJDDEG_02849
glpE_1		Thiosulfate sulfurtransferase GlpE	1304	1304	1	1	42551				926	956	943	BOCKHBOL_02741	HGMKNFBB_02995	KPHIGEOK_00648	MCMCAMOC_02125	NNOIFHLG_00210	OIHEKFFC_04098	CHCOCJLE_00047	NPJFODBJ_02023	GJHKBAMN_00623	OPDBNALL_02501	HHBDKIHJ_01900	MNCDFGIJ_02375	LKIDAFMN_00136	MHHFELMO_01572	HBEIMBHA_02650	ELNBDAHI_01969	ICIMLPGD_00665	BGLJHJHL_00490	NAKPPJPN_01440	OMOFDGBJ_03000	DDIODHHN_02719	DGPCEEJJ_02308	OGMBGNCE_02412	MJPLABFK_00704	OKAEBHMK_00768	IIKEIPFD_03156	BICPHCMI_02964	NLMAAOJI_00649	NBPAPEGF_01410	OMPIDLII_03824	HPPPGLDM_03068	GNCAMAHE_04047	GOKJPIDL_03991	FNAAOEFC_03334	DKNDDJEA_02232	CFIJDDEG_00799
folB		Dihydroneopterin aldolase	1304	1304	1	1	3795				353	467	354	BOCKHBOL_03687	HGMKNFBB_02717	KPHIGEOK_01895	MCMCAMOC_00674	NNOIFHLG_01572	OIHEKFFC_04152	CHCOCJLE_03783	NPJFODBJ_03671	GJHKBAMN_03441	OPDBNALL_04082	HHBDKIHJ_04143	MNCDFGIJ_03919	LKIDAFMN_03864	MHHFELMO_03390	HBEIMBHA_04051	ELNBDAHI_04201	ICIMLPGD_03648	BGLJHJHL_02256	NAKPPJPN_04130	OMOFDGBJ_04046	DDIODHHN_02638	DGPCEEJJ_02423	OGMBGNCE_03766	MJPLABFK_00752	OKAEBHMK_02863	IIKEIPFD_04364	BICPHCMI_02318	NLMAAOJI_03766	NBPAPEGF_04116	OMPIDLII_03642	HPPPGLDM_00032	GNCAMAHE_04122	GOKJPIDL_04066	FNAAOEFC_03585	DKNDDJEA_01731	CFIJDDEG_01678
gyrA		DNA gyrase subunit A	1304	1304	1	1	69355				1100	2750	2712	BOCKHBOL_02128	HGMKNFBB_01659	KPHIGEOK_02895	MCMCAMOC_03770	NNOIFHLG_02809	OIHEKFFC_02510	CHCOCJLE_02724	NPJFODBJ_03370	GJHKBAMN_02395	OPDBNALL_02744	HHBDKIHJ_01013	MNCDFGIJ_02770	LKIDAFMN_03107	MHHFELMO_00526	HBEIMBHA_02753	ELNBDAHI_03397	ICIMLPGD_01464	BGLJHJHL_01042	NAKPPJPN_01060	OMOFDGBJ_02826	DDIODHHN_01767	DGPCEEJJ_01345	OGMBGNCE_03214	MJPLABFK_02699	OKAEBHMK_01558	IIKEIPFD_01814	BICPHCMI_03151	NLMAAOJI_02383	NBPAPEGF_02557	OMPIDLII_02151	HPPPGLDM_03277	GNCAMAHE_01991	GOKJPIDL_01421	FNAAOEFC_01526	DKNDDJEA_03428	CFIJDDEG_02823
xpsE		Type II secretion system protein E	1304	1304	1	1	5573				461	1724	1719	BOCKHBOL_03926	HGMKNFBB_02304	KPHIGEOK_03731	MCMCAMOC_00881	NNOIFHLG_02564	OIHEKFFC_01745	CHCOCJLE_03868	NPJFODBJ_01691	GJHKBAMN_03688	OPDBNALL_00870	HHBDKIHJ_03500	MNCDFGIJ_02406	LKIDAFMN_01962	MHHFELMO_02062	HBEIMBHA_00721	ELNBDAHI_03041	ICIMLPGD_00489	BGLJHJHL_02085	NAKPPJPN_03323	OMOFDGBJ_00131	DDIODHHN_01011	DGPCEEJJ_03052	OGMBGNCE_02456	MJPLABFK_01039	OKAEBHMK_02478	IIKEIPFD_04257	BICPHCMI_02705	NLMAAOJI_01945	NBPAPEGF_03453	OMPIDLII_04259	HPPPGLDM_00247	GNCAMAHE_02829	GOKJPIDL_02129	FNAAOEFC_04002	DKNDDJEA_03534	CFIJDDEG_02069
rpoD		RNA polymerase sigma factor RpoD	1304	1304	1	1	40663				215	1859	1847	BOCKHBOL_01736	HGMKNFBB_01155	KPHIGEOK_00791	MCMCAMOC_01410	NNOIFHLG_01171	OIHEKFFC_00723	CHCOCJLE_00229	NPJFODBJ_00711	GJHKBAMN_00424	OPDBNALL_03266	HHBDKIHJ_01463	MNCDFGIJ_01852	LKIDAFMN_01818	MHHFELMO_01880	HBEIMBHA_02424	ELNBDAHI_01194	ICIMLPGD_04060	BGLJHJHL_01624	NAKPPJPN_02480	OMOFDGBJ_03274	DDIODHHN_02038	DGPCEEJJ_03450	OGMBGNCE_02040	MJPLABFK_03179	OKAEBHMK_02208	IIKEIPFD_03247	BICPHCMI_00500	NLMAAOJI_02726	NBPAPEGF_01211	OMPIDLII_01452	HPPPGLDM_02167	GNCAMAHE_01591	GOKJPIDL_03678	FNAAOEFC_02623	DKNDDJEA_00144	CFIJDDEG_01242
lspA		Lipoprotein signal peptidase	1304	1304	1	1	30503				521	524	523	BOCKHBOL_00624	HGMKNFBB_00761	KPHIGEOK_02118	MCMCAMOC_02867	NNOIFHLG_00737	OIHEKFFC_01037	CHCOCJLE_00772	NPJFODBJ_03802	GJHKBAMN_00272	OPDBNALL_00613	HHBDKIHJ_00472	MNCDFGIJ_00090	LKIDAFMN_01058	MHHFELMO_00169	HBEIMBHA_00393	ELNBDAHI_00415	ICIMLPGD_01630	BGLJHJHL_03364	NAKPPJPN_02868	OMOFDGBJ_02422	DDIODHHN_03249	DGPCEEJJ_01136	OGMBGNCE_01169	MJPLABFK_02021	OKAEBHMK_00622	IIKEIPFD_00774	BICPHCMI_01183	NLMAAOJI_04027	NBPAPEGF_00472	OMPIDLII_01692	HPPPGLDM_00400	GNCAMAHE_01115	GOKJPIDL_00694	FNAAOEFC_00371	DKNDDJEA_00433	CFIJDDEG_03136
glk_3		Glucokinase	1304	1304	1	1	26179				362	1007	1006	BOCKHBOL_00839	HGMKNFBB_00322	KPHIGEOK_01228	MCMCAMOC_00387	NNOIFHLG_02242	OIHEKFFC_00157	CHCOCJLE_03371	NPJFODBJ_03210	GJHKBAMN_04209	OPDBNALL_03531	HHBDKIHJ_00879	MNCDFGIJ_01391	LKIDAFMN_03785	MHHFELMO_01122	HBEIMBHA_01670	ELNBDAHI_00891	ICIMLPGD_03351	BGLJHJHL_03002	NAKPPJPN_03421	OMOFDGBJ_01464	DDIODHHN_02936	DGPCEEJJ_02740	OGMBGNCE_02956	MJPLABFK_01766	OKAEBHMK_03298	IIKEIPFD_01214	BICPHCMI_00797	NLMAAOJI_02489	NBPAPEGF_00788	OMPIDLII_00118	HPPPGLDM_04104	GNCAMAHE_00438	GOKJPIDL_00499	FNAAOEFC_00509	DKNDDJEA_04122	CFIJDDEG_02522
sppA		Protease 4	1304	1304	1	1	40452				1436	1922	1921	BOCKHBOL_01711	HGMKNFBB_01131	KPHIGEOK_00766	MCMCAMOC_01433	NNOIFHLG_01147	OIHEKFFC_00747	CHCOCJLE_00253	NPJFODBJ_00686	GJHKBAMN_00400	OPDBNALL_03242	HHBDKIHJ_01487	MNCDFGIJ_01828	LKIDAFMN_01793	MHHFELMO_01856	HBEIMBHA_02448	ELNBDAHI_01218	ICIMLPGD_02427	BGLJHJHL_01649	NAKPPJPN_02504	OMOFDGBJ_02393	DDIODHHN_02062	DGPCEEJJ_02002	OGMBGNCE_02016	MJPLABFK_04152	OKAEBHMK_02183	IIKEIPFD_03221	BICPHCMI_00476	NLMAAOJI_03541	NBPAPEGF_01187	OMPIDLII_01475	HPPPGLDM_02142	GNCAMAHE_01614	GOKJPIDL_03701	FNAAOEFC_02600	DKNDDJEA_00169	CFIJDDEG_01217
mip_2		hypothetical protein	1304	1304	1	1	69465				479	977	976	BOCKHBOL_02086	HGMKNFBB_01620	KPHIGEOK_03945	MCMCAMOC_03726	NNOIFHLG_02848	OIHEKFFC_02553	CHCOCJLE_02765	NPJFODBJ_03330	GJHKBAMN_02438	OPDBNALL_03955	HHBDKIHJ_00970	MNCDFGIJ_04362	LKIDAFMN_03148	MHHFELMO_00485	HBEIMBHA_02715	ELNBDAHI_04479	ICIMLPGD_01424	BGLJHJHL_01001	NAKPPJPN_01019	OMOFDGBJ_02865	DDIODHHN_01726	DGPCEEJJ_01302	OGMBGNCE_03256	MJPLABFK_03922	OKAEBHMK_01599	IIKEIPFD_01774	BICPHCMI_03112	NLMAAOJI_04339	NBPAPEGF_02514	OMPIDLII_02113	HPPPGLDM_04145	GNCAMAHE_01953	GOKJPIDL_01459	FNAAOEFC_01488	DKNDDJEA_04161	CFIJDDEG_02864
uvrC		UvrABC system protein C	1304	1304	1	1	27486				260	1844	1838	BOCKHBOL_02969	HGMKNFBB_00482	KPHIGEOK_01405	MCMCAMOC_00191	NNOIFHLG_03795	OIHEKFFC_00325	CHCOCJLE_01736	NPJFODBJ_01076	GJHKBAMN_01145	OPDBNALL_03094	HHBDKIHJ_00757	MNCDFGIJ_00932	LKIDAFMN_02953	MHHFELMO_01262	HBEIMBHA_00195	ELNBDAHI_00697	ICIMLPGD_00088	BGLJHJHL_03483	NAKPPJPN_00195	OMOFDGBJ_01219	DDIODHHN_01634	DGPCEEJJ_00173	OGMBGNCE_00878	MJPLABFK_01673	OKAEBHMK_00077	IIKEIPFD_02352	BICPHCMI_00904	NLMAAOJI_00535	NBPAPEGF_00910	OMPIDLII_00358	HPPPGLDM_01107	GNCAMAHE_00198	GOKJPIDL_00145	FNAAOEFC_01764	DKNDDJEA_00947	CFIJDDEG_00022
topA		DNA topoisomerase 1	1304	1304	1	1	40478				1967	2507	2486	BOCKHBOL_01717	HGMKNFBB_01137	KPHIGEOK_00772	MCMCAMOC_01428	NNOIFHLG_01153	OIHEKFFC_00741	CHCOCJLE_00247	NPJFODBJ_00692	GJHKBAMN_00406	OPDBNALL_03248	HHBDKIHJ_01481	MNCDFGIJ_01834	LKIDAFMN_01799	MHHFELMO_01862	HBEIMBHA_02442	ELNBDAHI_01212	ICIMLPGD_02421	BGLJHJHL_01643	NAKPPJPN_02498	OMOFDGBJ_02399	DDIODHHN_02056	DGPCEEJJ_02008	OGMBGNCE_02022	MJPLABFK_03161	OKAEBHMK_02189	IIKEIPFD_03227	BICPHCMI_00482	NLMAAOJI_03547	NBPAPEGF_01193	OMPIDLII_01469	HPPPGLDM_02149	GNCAMAHE_01608	GOKJPIDL_03695	FNAAOEFC_02606	DKNDDJEA_00162	CFIJDDEG_01223
bamE		Outer membrane protein assembly factor BamE	1304	1304	1	1	24751				389	395	392	BOCKHBOL_00985	HGMKNFBB_00268	KPHIGEOK_01288	MCMCAMOC_00543	NNOIFHLG_02357	OIHEKFFC_00099	CHCOCJLE_03942	NPJFODBJ_02231	GJHKBAMN_01539	OPDBNALL_03747	HHBDKIHJ_03191	MNCDFGIJ_02034	LKIDAFMN_00674	MHHFELMO_03550	HBEIMBHA_01541	ELNBDAHI_00950	ICIMLPGD_01801	BGLJHJHL_02609	NAKPPJPN_03361	OMOFDGBJ_01602	DDIODHHN_00314	DGPCEEJJ_00629	OGMBGNCE_03017	MJPLABFK_03526	OKAEBHMK_02628	IIKEIPFD_01274	BICPHCMI_00745	NLMAAOJI_03471	NBPAPEGF_00720	OMPIDLII_00061	HPPPGLDM_01470	GNCAMAHE_00495	GOKJPIDL_00442	FNAAOEFC_00566	DKNDDJEA_02863	CFIJDDEG_04429
ubiE_1		Ubiquinone/menaquinone biosynthesis C-methyltransferase UbiE	1304	1304	1	1	42093				485	824	761	BOCKHBOL_02309	HGMKNFBB_01277	KPHIGEOK_04303	MCMCAMOC_04238	NNOIFHLG_03156	OIHEKFFC_00490	CHCOCJLE_00136	NPJFODBJ_03472	GJHKBAMN_00532	OPDBNALL_03619	HHBDKIHJ_01355	MNCDFGIJ_01992	LKIDAFMN_00045	MHHFELMO_03767	HBEIMBHA_03306	ELNBDAHI_01054	ICIMLPGD_00749	BGLJHJHL_00581	NAKPPJPN_01528	OMOFDGBJ_03084	DDIODHHN_03980	DGPCEEJJ_02518	OGMBGNCE_02173	MJPLABFK_00613	OKAEBHMK_00859	IIKEIPFD_03296	BICPHCMI_00693	NLMAAOJI_03298	NBPAPEGF_01319	OMPIDLII_01350	HPPPGLDM_02267	GNCAMAHE_01489	GOKJPIDL_03295	FNAAOEFC_04363	DKNDDJEA_00043	CFIJDDEG_00890
metN		Methionine import ATP-binding protein MetN	1304	1304	1	1	42023				647	1007	1006	BOCKHBOL_02332	HGMKNFBB_01254	KPHIGEOK_01816	MCMCAMOC_04263	NNOIFHLG_03178	OIHEKFFC_00513	CHCOCJLE_00160	NPJFODBJ_03498	GJHKBAMN_00509	OPDBNALL_03594	HHBDKIHJ_01378	MNCDFGIJ_01969	LKIDAFMN_00022	MHHFELMO_03742	HBEIMBHA_03332	ELNBDAHI_01077	ICIMLPGD_02602	BGLJHJHL_00604	NAKPPJPN_01555	OMOFDGBJ_03347	DDIODHHN_03194	DGPCEEJJ_02541	OGMBGNCE_02146	MJPLABFK_00590	OKAEBHMK_00882	IIKEIPFD_03320	BICPHCMI_00671	NLMAAOJI_03275	NBPAPEGF_01296	OMPIDLII_01376	HPPPGLDM_02244	GNCAMAHE_01515	GOKJPIDL_03321	FNAAOEFC_03361	DKNDDJEA_00066	CFIJDDEG_00913
recG		ATP-dependent DNA helicase RecG	1304	1304	1	1	43035				1148	2225	2101	BOCKHBOL_02698	HGMKNFBB_03401	KPHIGEOK_02038	MCMCAMOC_02009	NNOIFHLG_00097	OIHEKFFC_02186	CHCOCJLE_01996	NPJFODBJ_03320	GJHKBAMN_00746	OPDBNALL_02234	HHBDKIHJ_01777	MNCDFGIJ_02721	LKIDAFMN_02002	MHHFELMO_03599	HBEIMBHA_03684	ELNBDAHI_02094	ICIMLPGD_01895	BGLJHJHL_03725	NAKPPJPN_04263	OMOFDGBJ_00520	DDIODHHN_03956	DGPCEEJJ_01895	OGMBGNCE_03975	MJPLABFK_03431	OKAEBHMK_02014	IIKEIPFD_03588	BICPHCMI_03341	NLMAAOJI_02709	NBPAPEGF_01533	OMPIDLII_03944	HPPPGLDM_03581	GNCAMAHE_03394	GOKJPIDL_03863	FNAAOEFC_02369	DKNDDJEA_02349	CFIJDDEG_04530
group_15165		hypothetical protein	1304	1304	1	1	28084				866	1355	1306	BOCKHBOL_03125	HGMKNFBB_00645	KPHIGEOK_03106	MCMCAMOC_00030	NNOIFHLG_00846	OIHEKFFC_03614	CHCOCJLE_03607	NPJFODBJ_01189	GJHKBAMN_00987	OPDBNALL_02612	HHBDKIHJ_00600	MNCDFGIJ_01088	LKIDAFMN_00455	MHHFELMO_01426	HBEIMBHA_00033	ELNBDAHI_00541	ICIMLPGD_00250	BGLJHJHL_00146	NAKPPJPN_00038	OMOFDGBJ_02085	DDIODHHN_01195	DGPCEEJJ_00015	OGMBGNCE_01037	MJPLABFK_02053	OKAEBHMK_00237	IIKEIPFD_02900	BICPHCMI_01066	NLMAAOJI_00907	NBPAPEGF_01067	OMPIDLII_00519	HPPPGLDM_01263	GNCAMAHE_00036	GOKJPIDL_00306	FNAAOEFC_02248	DKNDDJEA_00791	CFIJDDEG_00181
ruvC		Crossover junction endodeoxyribonuclease RuvC	1304	1304	1	1	43740				143	521	520	BOCKHBOL_03447	HGMKNFBB_02768	KPHIGEOK_00894	MCMCAMOC_03654	NNOIFHLG_03699	OIHEKFFC_03871	CHCOCJLE_03716	NPJFODBJ_03953	GJHKBAMN_01235	OPDBNALL_01428	HHBDKIHJ_03589	MNCDFGIJ_00457	LKIDAFMN_02266	MHHFELMO_02347	HBEIMBHA_03786	ELNBDAHI_01550	ICIMLPGD_02028	BGLJHJHL_03257	NAKPPJPN_04003	OMOFDGBJ_00396	DDIODHHN_03394	DGPCEEJJ_01474	OGMBGNCE_04099	MJPLABFK_02730	OKAEBHMK_01065	IIKEIPFD_04241	BICPHCMI_00379	NLMAAOJI_03209	NBPAPEGF_03098	OMPIDLII_03744	HPPPGLDM_01639	GNCAMAHE_03797	GOKJPIDL_02449	FNAAOEFC_01915	DKNDDJEA_00308	CFIJDDEG_03819
group_15202		hypothetical protein	1304	1304	1	1	24588			Hypothetical protein with no hits to refseq/uniprot/clusters/cdd/tigrfams/pfam overlapping another protein with hits	398	1232	1219	BOCKHBOL_02642	HGMKNFBB_00209	KPHIGEOK_03165	MCMCAMOC_00588	NNOIFHLG_02025	OIHEKFFC_00054	CHCOCJLE_02555	NPJFODBJ_02923	GJHKBAMN_04041	OPDBNALL_03724	HHBDKIHJ_03146	MNCDFGIJ_02079	LKIDAFMN_03532	MHHFELMO_04073	HBEIMBHA_03580	ELNBDAHI_00995	ICIMLPGD_01848	BGLJHJHL_02708	NAKPPJPN_04392	OMOFDGBJ_04106	DDIODHHN_02808	DGPCEEJJ_03495	OGMBGNCE_03146	MJPLABFK_02216	OKAEBHMK_02583	IIKEIPFD_01322	BICPHCMI_03616	NLMAAOJI_02856	NBPAPEGF_00675	OMPIDLII_00014	HPPPGLDM_01424	GNCAMAHE_00542	GOKJPIDL_00395	FNAAOEFC_03912	DKNDDJEA_02909	CFIJDDEG_03723
group_15745		hypothetical protein	1304	1304	1	1	44278				398	530	529	BOCKHBOL_01784	HGMKNFBB_02819	KPHIGEOK_03384	MCMCAMOC_03694	NNOIFHLG_02199	OIHEKFFC_03824	CHCOCJLE_03249	NPJFODBJ_03849	GJHKBAMN_03994	OPDBNALL_04296	HHBDKIHJ_03252	MNCDFGIJ_02894	LKIDAFMN_02165	MHHFELMO_04099	HBEIMBHA_02153	ELNBDAHI_02885	ICIMLPGD_03965	BGLJHJHL_00651	NAKPPJPN_02945	OMOFDGBJ_04072	DDIODHHN_00724	DGPCEEJJ_04063	OGMBGNCE_04338	MJPLABFK_02771	OKAEBHMK_01264	IIKEIPFD_04183	BICPHCMI_00278	NLMAAOJI_04360	NBPAPEGF_04160	OMPIDLII_04169	HPPPGLDM_01681	GNCAMAHE_04186	GOKJPIDL_01023	FNAAOEFC_03725	DKNDDJEA_00266	CFIJDDEG_00572
prfC		Peptide chain release factor 3	1304	1304	1	1	44439				521	1859	1602	BOCKHBOL_01818	HGMKNFBB_02851	KPHIGEOK_01505	MCMCAMOC_02691	NNOIFHLG_02167	OIHEKFFC_02821	CHCOCJLE_03111	NPJFODBJ_01996	GJHKBAMN_02636	OPDBNALL_01316	HHBDKIHJ_03285	MNCDFGIJ_02861	LKIDAFMN_02131	MHHFELMO_02740	HBEIMBHA_02170	ELNBDAHI_02852	ICIMLPGD_01550	BGLJHJHL_00686	NAKPPJPN_02976	OMOFDGBJ_02503	DDIODHHN_00690	DGPCEEJJ_01074	OGMBGNCE_02831	MJPLABFK_01371	OKAEBHMK_01229	IIKEIPFD_02131	BICPHCMI_00202	NLMAAOJI_02138	NBPAPEGF_03662	OMPIDLII_04150	HPPPGLDM_01713	GNCAMAHE_03748	GOKJPIDL_01006	FNAAOEFC_00210	DKNDDJEA_03173	CFIJDDEG_00651
gmk		Guanylate kinase	1304	1304	1	1	43023				311	665	664	BOCKHBOL_02702	HGMKNFBB_03396	KPHIGEOK_02034	MCMCAMOC_02013	NNOIFHLG_00101	OIHEKFFC_02190	CHCOCJLE_02000	NPJFODBJ_03324	GJHKBAMN_00742	OPDBNALL_02238	HHBDKIHJ_01781	MNCDFGIJ_02717	LKIDAFMN_02006	MHHFELMO_03595	HBEIMBHA_03688	ELNBDAHI_02090	ICIMLPGD_01891	BGLJHJHL_03721	NAKPPJPN_04267	OMOFDGBJ_00524	DDIODHHN_03952	DGPCEEJJ_01891	OGMBGNCE_03971	MJPLABFK_03427	OKAEBHMK_02010	IIKEIPFD_03592	BICPHCMI_03336	NLMAAOJI_02705	NBPAPEGF_01529	OMPIDLII_03940	HPPPGLDM_03585	GNCAMAHE_03398	GOKJPIDL_04184	FNAAOEFC_02373	DKNDDJEA_02345	CFIJDDEG_04534
mlaD		putative phospholipid ABC transporter-binding protein MlaD	1304	1304	1	1	62554				347	524	523	BOCKHBOL_03338	HGMKNFBB_01733	KPHIGEOK_03020	MCMCAMOC_04157	NNOIFHLG_03587	OIHEKFFC_03509	CHCOCJLE_01598	NPJFODBJ_03461	GJHKBAMN_03762	OPDBNALL_02829	HHBDKIHJ_02920	MNCDFGIJ_03307	LKIDAFMN_03014	MHHFELMO_03316	HBEIMBHA_03295	ELNBDAHI_03289	ICIMLPGD_03058	BGLJHJHL_04398	NAKPPJPN_03603	OMOFDGBJ_03873	DDIODHHN_00362	DGPCEEJJ_03004	OGMBGNCE_02807	MJPLABFK_04028	OKAEBHMK_04137	IIKEIPFD_02575	BICPHCMI_03773	NLMAAOJI_03429	NBPAPEGF_03960	OMPIDLII_03395	HPPPGLDM_03783	GNCAMAHE_03226	GOKJPIDL_03216	FNAAOEFC_04037	DKNDDJEA_01051	CFIJDDEG_04299
holC		DNA polymerase III subunit chi	1304	1304	1	1	5507				425	425	425	BOCKHBOL_04254	HGMKNFBB_02547	KPHIGEOK_02208	MCMCAMOC_00869	NNOIFHLG_03493	OIHEKFFC_01756	CHCOCJLE_03335	NPJFODBJ_02863	GJHKBAMN_04182	OPDBNALL_00882	HHBDKIHJ_03749	MNCDFGIJ_04095	LKIDAFMN_00193	MHHFELMO_03816	HBEIMBHA_01969	ELNBDAHI_04327	ICIMLPGD_04178	BGLJHJHL_03210	NAKPPJPN_04328	OMOFDGBJ_00142	DDIODHHN_03069	DGPCEEJJ_03894	OGMBGNCE_03861	MJPLABFK_01051	OKAEBHMK_03226	IIKEIPFD_03722	BICPHCMI_02149	NLMAAOJI_04046	NBPAPEGF_03893	OMPIDLII_03252	HPPPGLDM_00236	GNCAMAHE_03347	GOKJPIDL_04285	FNAAOEFC_02917	DKNDDJEA_01528	CFIJDDEG_03377
phoR		Phosphate regulon sensor protein PhoR	1304	1304	1	1	6812				1304	1343	1330	BOCKHBOL_01461	HGMKNFBB_03634	KPHIGEOK_01585	MCMCAMOC_03536	NNOIFHLG_01367	OIHEKFFC_03943	CHCOCJLE_00496	NPJFODBJ_03636	GJHKBAMN_01683	OPDBNALL_00130	HHBDKIHJ_00135	MNCDFGIJ_03167	LKIDAFMN_01575	MHHFELMO_04038	HBEIMBHA_01481	ELNBDAHI_00017	ICIMLPGD_02734	BGLJHJHL_02060	NAKPPJPN_01588	OMOFDGBJ_03961	DDIODHHN_03590	DGPCEEJJ_00345	OGMBGNCE_01570	MJPLABFK_03740	OKAEBHMK_01429	IIKEIPFD_01750	BICPHCMI_03884	NLMAAOJI_01964	NBPAPEGF_00134	OMPIDLII_02002	HPPPGLDM_04213	GNCAMAHE_02509	GOKJPIDL_01828	FNAAOEFC_02070	DKNDDJEA_04203	CFIJDDEG_03261
accB		Biotin carboxyl carrier protein of acetyl-CoA carboxylase	1304	1304	1	1	40253				110	506	478	BOCKHBOL_01661	HGMKNFBB_01092	KPHIGEOK_00718	MCMCAMOC_01483	NNOIFHLG_01107	OIHEKFFC_03435	CHCOCJLE_00295	NPJFODBJ_00636	GJHKBAMN_00354	OPDBNALL_02888	HHBDKIHJ_01533	MNCDFGIJ_01357	LKIDAFMN_01745	MHHFELMO_01806	HBEIMBHA_03928	ELNBDAHI_01263	ICIMLPGD_02477	BGLJHJHL_01697	NAKPPJPN_02554	OMOFDGBJ_02343	DDIODHHN_00267	DGPCEEJJ_01956	OGMBGNCE_02592	MJPLABFK_03698	OKAEBHMK_02135	IIKEIPFD_03984	BICPHCMI_00436	NLMAAOJI_02455	NBPAPEGF_01141	OMPIDLII_01530	HPPPGLDM_02100	GNCAMAHE_01669	GOKJPIDL_03469	FNAAOEFC_02547	DKNDDJEA_00211	CFIJDDEG_01169
group_1623		putative HTH-type transcriptional regulator	1304	1304	1	1	69287				392	671	567	BOCKHBOL_02143	HGMKNFBB_01671	KPHIGEOK_02877	MCMCAMOC_03786	NNOIFHLG_02795	OIHEKFFC_02494	CHCOCJLE_02706	NPJFODBJ_03821	GJHKBAMN_02376	OPDBNALL_02727	HHBDKIHJ_01031	MNCDFGIJ_02789	LKIDAFMN_03090	MHHFELMO_00543	HBEIMBHA_02774	ELNBDAHI_03416	ICIMLPGD_01483	BGLJHJHL_01057	NAKPPJPN_01084	OMOFDGBJ_02807	DDIODHHN_01778	DGPCEEJJ_01364	OGMBGNCE_03189	MJPLABFK_02688	OKAEBHMK_01544	IIKEIPFD_01888	BICPHCMI_03163	NLMAAOJI_02402	NBPAPEGF_02575	OMPIDLII_02172	HPPPGLDM_03260	GNCAMAHE_02012	GOKJPIDL_01400	FNAAOEFC_01547	DKNDDJEA_03411	CFIJDDEG_02808
nuoH		NADH-quinone oxidoreductase subunit H	1304	1304	1	1	70432				440	1094	1093	BOCKHBOL_00059	HGMKNFBB_01425	KPHIGEOK_02696	MCMCAMOC_02944	NNOIFHLG_02577	OIHEKFFC_03380	CHCOCJLE_02260	NPJFODBJ_01846	GJHKBAMN_03804	OPDBNALL_02065	HHBDKIHJ_02706	MNCDFGIJ_03613	LKIDAFMN_03757	MHHFELMO_00712	HBEIMBHA_02986	ELNBDAHI_02357	ICIMLPGD_01276	BGLJHJHL_03507	NAKPPJPN_00820	OMOFDGBJ_00798	DDIODHHN_03416	DGPCEEJJ_03263	OGMBGNCE_03634	MJPLABFK_00319	OKAEBHMK_03069	IIKEIPFD_01139	BICPHCMI_02359	NLMAAOJI_01717	NBPAPEGF_02120	OMPIDLII_00840	HPPPGLDM_02008	GNCAMAHE_01932	GOKJPIDL_01264	FNAAOEFC_04016	DKNDDJEA_01464	CFIJDDEG_03293
group_16383		hypothetical protein	1304	1304	1	1	66735			Hypothetical protein with no hits to refseq/uniprot/clusters/cdd/tigrfams/pfam overlapping another protein with hits	176	317	316	BOCKHBOL_00350	HGMKNFBB_01914	KPHIGEOK_01668	MCMCAMOC_02335	NNOIFHLG_01044	OIHEKFFC_01958	CHCOCJLE_01418	NPJFODBJ_00143	GJHKBAMN_03475	OPDBNALL_01768	HHBDKIHJ_02681	MNCDFGIJ_00618	LKIDAFMN_00559	MHHFELMO_01761	HBEIMBHA_02813	ELNBDAHI_01711	ICIMLPGD_00855	BGLJHJHL_00975	NAKPPJPN_02661	OMOFDGBJ_01838	DDIODHHN_02317	DGPCEEJJ_03577	OGMBGNCE_01740	MJPLABFK_01340	OKAEBHMK_03849	IIKEIPFD_01521	BICPHCMI_01374	NLMAAOJI_00122	NBPAPEGF_03325	OMPIDLII_02381	HPPPGLDM_02776	GNCAMAHE_02198	GOKJPIDL_02948	FNAAOEFC_03401	DKNDDJEA_02706	CFIJDDEG_00971
sdhC		Succinate dehydrogenase cytochrome b556 subunit	1304	1304	1	1	26173				248	392	391	BOCKHBOL_00844	HGMKNFBB_00316	KPHIGEOK_01233	MCMCAMOC_00392	NNOIFHLG_02247	OIHEKFFC_00152	CHCOCJLE_03376	NPJFODBJ_03215	GJHKBAMN_04204	OPDBNALL_03536	HHBDKIHJ_00884	MNCDFGIJ_01386	LKIDAFMN_03781	MHHFELMO_01117	HBEIMBHA_01666	ELNBDAHI_00896	ICIMLPGD_03346	BGLJHJHL_02998	NAKPPJPN_03416	OMOFDGBJ_01469	DDIODHHN_02940	DGPCEEJJ_02745	OGMBGNCE_02961	MJPLABFK_01771	OKAEBHMK_03294	IIKEIPFD_01219	BICPHCMI_00792	NLMAAOJI_02484	NBPAPEGF_00783	OMPIDLII_00113	HPPPGLDM_04099	GNCAMAHE_00443	GOKJPIDL_00494	FNAAOEFC_00514	DKNDDJEA_04117	CFIJDDEG_02527
group_16402		hypothetical protein	1304	1304	1	1	22074				107	401	397	BOCKHBOL_01153	HGMKNFBB_00006	KPHIGEOK_00808	MCMCAMOC_01308	NNOIFHLG_02947	OIHEKFFC_01212	CHCOCJLE_03589	NPJFODBJ_03235	GJHKBAMN_04233	OPDBNALL_00964	HHBDKIHJ_02306	MNCDFGIJ_03368	LKIDAFMN_02492	MHHFELMO_03691	HBEIMBHA_00926	ELNBDAHI_03664	ICIMLPGD_03449	BGLJHJHL_03763	NAKPPJPN_02357	OMOFDGBJ_03171	DDIODHHN_02210	DGPCEEJJ_03946	OGMBGNCE_00173	MJPLABFK_03437	OKAEBHMK_03390	IIKEIPFD_00602	BICPHCMI_02865	NLMAAOJI_03308	NBPAPEGF_01947	OMPIDLII_03868	HPPPGLDM_03344	GNCAMAHE_00749	GOKJPIDL_01620	FNAAOEFC_03898	DKNDDJEA_03882	CFIJDDEG_03870
def		Peptide deformylase	1304	1304	1	1	40619				512	512	512	BOCKHBOL_01723	HGMKNFBB_01143	KPHIGEOK_00778	MCMCAMOC_01422	NNOIFHLG_01159	OIHEKFFC_00735	CHCOCJLE_00241	NPJFODBJ_00698	GJHKBAMN_00412	OPDBNALL_03254	HHBDKIHJ_01475	MNCDFGIJ_01840	LKIDAFMN_01805	MHHFELMO_01868	HBEIMBHA_02436	ELNBDAHI_01206	ICIMLPGD_04047	BGLJHJHL_01637	NAKPPJPN_02492	OMOFDGBJ_03261	DDIODHHN_02050	DGPCEEJJ_02014	OGMBGNCE_02028	MJPLABFK_03167	OKAEBHMK_02195	IIKEIPFD_03233	BICPHCMI_00488	NLMAAOJI_03553	NBPAPEGF_01199	OMPIDLII_01464	HPPPGLDM_02155	GNCAMAHE_01603	GOKJPIDL_03690	FNAAOEFC_02611	DKNDDJEA_00156	CFIJDDEG_01229
group_16434		hypothetical protein	1304	1304	1	1	41635				449	452	451	BOCKHBOL_01751	HGMKNFBB_01193	KPHIGEOK_03443	MCMCAMOC_01392	NNOIFHLG_01203	OIHEKFFC_00573	CHCOCJLE_00220	NPJFODBJ_00724	GJHKBAMN_00438	OPDBNALL_03300	HHBDKIHJ_01450	MNCDFGIJ_01899	LKIDAFMN_01833	MHHFELMO_01897	HBEIMBHA_02392	ELNBDAHI_01147	ICIMLPGD_03776	BGLJHJHL_01611	NAKPPJPN_02467	OMOFDGBJ_03284	DDIODHHN_01986	DGPCEEJJ_03436	OGMBGNCE_02086	MJPLABFK_03194	OKAEBHMK_02221	IIKEIPFD_03260	BICPHCMI_00554	NLMAAOJI_02773	NBPAPEGF_01224	OMPIDLII_01435	HPPPGLDM_02181	GNCAMAHE_01574	GOKJPIDL_03660	FNAAOEFC_02641	DKNDDJEA_00130	CFIJDDEG_01256
group_16453		hypothetical protein	1304	1304	1	1	27200				341	614	613	BOCKHBOL_02382	HGMKNFBB_00378	KPHIGEOK_03627	MCMCAMOC_00261	NNOIFHLG_03415	OIHEKFFC_00222	CHCOCJLE_01840	NPJFODBJ_01144	GJHKBAMN_01357	OPDBNALL_04242	HHBDKIHJ_00815	MNCDFGIJ_00803	LKIDAFMN_03847	MHHFELMO_01197	HBEIMBHA_00258	ELNBDAHI_00826	ICIMLPGD_00021	BGLJHJHL_04241	NAKPPJPN_00399	OMOFDGBJ_01044	DDIODHHN_01703	DGPCEEJJ_02040	OGMBGNCE_04326	MJPLABFK_01729	OKAEBHMK_00008	IIKEIPFD_02415	BICPHCMI_00854	NLMAAOJI_02325	NBPAPEGF_00852	OMPIDLII_00190	HPPPGLDM_01048	GNCAMAHE_00366	GOKJPIDL_00571	FNAAOEFC_00436	DKNDDJEA_01006	CFIJDDEG_01447
cmk		Cytidylate kinase	1304	1304	1	1	24580				281	677	676	BOCKHBOL_02636	HGMKNFBB_00203	KPHIGEOK_03159	MCMCAMOC_00594	NNOIFHLG_02031	OIHEKFFC_00048	CHCOCJLE_02549	NPJFODBJ_02917	GJHKBAMN_04035	OPDBNALL_03718	HHBDKIHJ_03140	MNCDFGIJ_02085	LKIDAFMN_03538	MHHFELMO_04067	HBEIMBHA_03574	ELNBDAHI_01001	ICIMLPGD_01854	BGLJHJHL_02714	NAKPPJPN_04386	OMOFDGBJ_04100	DDIODHHN_02802	DGPCEEJJ_03489	OGMBGNCE_03152	MJPLABFK_02222	OKAEBHMK_02577	IIKEIPFD_01328	BICPHCMI_03610	NLMAAOJI_02850	NBPAPEGF_00669	OMPIDLII_00008	HPPPGLDM_01418	GNCAMAHE_00548	GOKJPIDL_00389	FNAAOEFC_03918	DKNDDJEA_02915	CFIJDDEG_03729
amiD		hypothetical protein	1304	1304	1	1	63272				578	848	755	BOCKHBOL_00261	HGMKNFBB_01872	KPHIGEOK_03895	MCMCAMOC_02293	NNOIFHLG_01003	OIHEKFFC_01912	CHCOCJLE_01470	NPJFODBJ_00211	GJHKBAMN_02495	OPDBNALL_01726	HHBDKIHJ_03052	MNCDFGIJ_00555	LKIDAFMN_00627	MHHFELMO_02246	HBEIMBHA_02876	ELNBDAHI_01648	ICIMLPGD_00808	BGLJHJHL_02792	NAKPPJPN_02708	OMOFDGBJ_03206	DDIODHHN_02364	DGPCEEJJ_03207	OGMBGNCE_01787	MJPLABFK_01292	OKAEBHMK_02036	IIKEIPFD_01571	BICPHCMI_01307	NLMAAOJI_00059	NBPAPEGF_04010	OMPIDLII_02337	HPPPGLDM_02969	GNCAMAHE_02154	GOKJPIDL_02992	FNAAOEFC_03597	DKNDDJEA_01207	CFIJDDEG_03075
trmB		tRNA (guanine-N(7)-)-methyltransferase	1304	1304	1	1	43330				734	734	734	BOCKHBOL_03263	HGMKNFBB_03461	KPHIGEOK_00961	MCMCAMOC_03584	NNOIFHLG_00040	OIHEKFFC_02125	CHCOCJLE_01934	NPJFODBJ_03037	GJHKBAMN_01296	OPDBNALL_01501	HHBDKIHJ_03527	MNCDFGIJ_04015	LKIDAFMN_04196	MHHFELMO_02415	HBEIMBHA_03215	ELNBDAHI_04223	ICIMLPGD_02088	BGLJHJHL_03958	NAKPPJPN_03153	OMOFDGBJ_00456	DDIODHHN_03726	DGPCEEJJ_02857	OGMBGNCE_04129	MJPLABFK_02818	OKAEBHMK_03328	IIKEIPFD_03842	BICPHCMI_03236	NLMAAOJI_03854	NBPAPEGF_03036	OMPIDLII_03999	HPPPGLDM_03520	GNCAMAHE_03944	GOKJPIDL_02529	FNAAOEFC_01835	DKNDDJEA_04223	CFIJDDEG_03760
lepB		Signal peptidase I	1304	1304	1	1	71433				485	794	793	BOCKHBOL_03861	HGMKNFBB_01283	KPHIGEOK_03887	MCMCAMOC_02618	NNOIFHLG_03615	OIHEKFFC_02896	CHCOCJLE_03661	NPJFODBJ_01920	GJHKBAMN_02559	OPDBNALL_01243	HHBDKIHJ_03362	MNCDFGIJ_03411	LKIDAFMN_02686	MHHFELMO_02943	HBEIMBHA_02243	ELNBDAHI_02776	ICIMLPGD_04222	BGLJHJHL_00765	NAKPPJPN_03051	OMOFDGBJ_04286	DDIODHHN_00613	DGPCEEJJ_04419	OGMBGNCE_02905	MJPLABFK_01449	OKAEBHMK_01150	IIKEIPFD_02204	BICPHCMI_00130	NLMAAOJI_04078	NBPAPEGF_03585	OMPIDLII_00987	HPPPGLDM_01789	GNCAMAHE_00961	GOKJPIDL_00934	FNAAOEFC_00137	DKNDDJEA_03097	CFIJDDEG_00729
erpA		Iron-sulfur cluster insertion protein ErpA	1304	1304	1	1	39920				392	398	392	BOCKHBOL_03079	HGMKNFBB_01032	KPHIGEOK_03362	MCMCAMOC_01536	NNOIFHLG_00713	OIHEKFFC_02921	CHCOCJLE_00345	NPJFODBJ_00584	GJHKBAMN_02193	OPDBNALL_01789	HHBDKIHJ_01581	MNCDFGIJ_01307	LKIDAFMN_03945	MHHFELMO_01933	HBEIMBHA_03821	ELNBDAHI_01313	ICIMLPGD_03589	BGLJHJHL_04351	NAKPPJPN_00422	OMOFDGBJ_02292	DDIODHHN_01017	DGPCEEJJ_00877	OGMBGNCE_02645	MJPLABFK_04075	OKAEBHMK_03936	IIKEIPFD_00015	BICPHCMI_03678	NLMAAOJI_00399	NBPAPEGF_02832	OMPIDLII_02673	HPPPGLDM_03964	GNCAMAHE_02825	GOKJPIDL_04339	FNAAOEFC_04260	DKNDDJEA_03953	CFIJDDEG_04038
gcvP		Glycine dehydrogenase (decarboxylating)	1304	1304	1	1	44649				470	2873	2863	BOCKHBOL_01874	HGMKNFBB_02902	KPHIGEOK_01556	MCMCAMOC_02641	NNOIFHLG_02118	OIHEKFFC_02874	CHCOCJLE_03166	NPJFODBJ_01943	GJHKBAMN_02582	OPDBNALL_01266	HHBDKIHJ_03339	MNCDFGIJ_03388	LKIDAFMN_02078	MHHFELMO_02789	HBEIMBHA_02219	ELNBDAHI_02799	ICIMLPGD_01600	BGLJHJHL_00741	NAKPPJPN_03027	OMOFDGBJ_02452	DDIODHHN_00636	DGPCEEJJ_01020	OGMBGNCE_02882	MJPLABFK_01426	OKAEBHMK_01174	IIKEIPFD_02181	BICPHCMI_00152	NLMAAOJI_02190	NBPAPEGF_03608	OMPIDLII_01011	HPPPGLDM_01767	GNCAMAHE_03699	GOKJPIDL_00957	FNAAOEFC_00161	DKNDDJEA_03119	CFIJDDEG_00706
phzF		Trans-2,3-dihydro-3-hydroxyanthranilate isomerase	1304	1304	1	1	72019				335	926	877	BOCKHBOL_00510	HGMKNFBB_03296	KPHIGEOK_01419	MCMCAMOC_02757	NNOIFHLG_01458	OIHEKFFC_00920	CHCOCJLE_00665	NPJFODBJ_01327	GJHKBAMN_00162	OPDBNALL_04015	HHBDKIHJ_00358	MNCDFGIJ_00196	LKIDAFMN_03172	MHHFELMO_00053	HBEIMBHA_00527	ELNBDAHI_00309	ICIMLPGD_02198	BGLJHJHL_01356	NAKPPJPN_04201	OMOFDGBJ_02972	DDIODHHN_02187	DGPCEEJJ_02493	OGMBGNCE_01316	MJPLABFK_04207	OKAEBHMK_00734	IIKEIPFD_00665	BICPHCMI_03398	NLMAAOJI_01179	NBPAPEGF_00358	OMPIDLII_01805	HPPPGLDM_00509	GNCAMAHE_01002	GOKJPIDL_00807	FNAAOEFC_00258	DKNDDJEA_00542	CFIJDDEG_01326
group_1684		hypothetical protein	1304	1304	1	1	40246				284	797	739	BOCKHBOL_01656	HGMKNFBB_01087	KPHIGEOK_00713	MCMCAMOC_01488	NNOIFHLG_01102	OIHEKFFC_03430	CHCOCJLE_00300	NPJFODBJ_00631	GJHKBAMN_00349	OPDBNALL_02883	HHBDKIHJ_01538	MNCDFGIJ_01352	LKIDAFMN_01740	MHHFELMO_01801	HBEIMBHA_03933	ELNBDAHI_01268	ICIMLPGD_02482	BGLJHJHL_01702	NAKPPJPN_02559	OMOFDGBJ_02338	DDIODHHN_00262	DGPCEEJJ_01951	OGMBGNCE_02597	MJPLABFK_03693	OKAEBHMK_02130	IIKEIPFD_03989	BICPHCMI_00431	NLMAAOJI_02450	NBPAPEGF_01136	OMPIDLII_01535	HPPPGLDM_02095	GNCAMAHE_01674	GOKJPIDL_03464	FNAAOEFC_04060	DKNDDJEA_00216	CFIJDDEG_01164
parB		putative chromosome-partitioning protein ParB	1304	1304	1	1	37956				200	953	922	BOCKHBOL_00676	HGMKNFBB_00802	KPHIGEOK_00441	MCMCAMOC_03193	NNOIFHLG_01804	OIHEKFFC_02290	CHCOCJLE_02101	NPJFODBJ_00917	GJHKBAMN_02040	OPDBNALL_00316	HHBDKIHJ_03790	MNCDFGIJ_01649	LKIDAFMN_01326	MHHFELMO_00950	HBEIMBHA_01809	ELNBDAHI_04047	ICIMLPGD_01648	BGLJHJHL_02570	NAKPPJPN_00705	OMOFDGBJ_02746	DDIODHHN_01939	DGPCEEJJ_00563	OGMBGNCE_02294	MJPLABFK_00360	OKAEBHMK_01793	IIKEIPFD_00315	BICPHCMI_02113	NLMAAOJI_03590	NBPAPEGF_02356	OMPIDLII_02702	HPPPGLDM_00758	GNCAMAHE_02364	GOKJPIDL_02017	FNAAOEFC_00713	DKNDDJEA_02424	CFIJDDEG_01741
ahpC		Alkyl hydroperoxide reductase C	1304	1304	1	1	6463				176	563	561	BOCKHBOL_01331	HGMKNFBB_02436	KPHIGEOK_03596	MCMCAMOC_03988	NNOIFHLG_01243	OIHEKFFC_03165	CHCOCJLE_02896	NPJFODBJ_03958	GJHKBAMN_01809	OPDBNALL_00005	HHBDKIHJ_00005	MNCDFGIJ_04383	LKIDAFMN_02709	MHHFELMO_03923	HBEIMBHA_04134	ELNBDAHI_03241	ICIMLPGD_02712	BGLJHJHL_02391	NAKPPJPN_03697	OMOFDGBJ_03467	DDIODHHN_02493	DGPCEEJJ_00470	OGMBGNCE_04257	MJPLABFK_02487	OKAEBHMK_02681	IIKEIPFD_04188	BICPHCMI_04084	NLMAAOJI_02626	NBPAPEGF_00004	OMPIDLII_04195	HPPPGLDM_03489	GNCAMAHE_03573	GOKJPIDL_04131	FNAAOEFC_03012	DKNDDJEA_03214	CFIJDDEG_02264
group_17271		hypothetical protein	1304	1304	1	1	4758				236	236	236	BOCKHBOL_01535	HGMKNFBB_02585	KPHIGEOK_02250	MCMCAMOC_00831	NNOIFHLG_03455	OIHEKFFC_01807	CHCOCJLE_03283	NPJFODBJ_02822	GJHKBAMN_02936	OPDBNALL_00919	HHBDKIHJ_03707	MNCDFGIJ_04239	LKIDAFMN_00234	MHHFELMO_03776	HBEIMBHA_01913	ELNBDAHI_04436	ICIMLPGD_00354	BGLJHJHL_03162	NAKPPJPN_04436	OMOFDGBJ_00192	DDIODHHN_03024	DGPCEEJJ_03827	OGMBGNCE_03903	MJPLABFK_02197	OKAEBHMK_03274	IIKEIPFD_03668	BICPHCMI_02187	NLMAAOJI_04234	NBPAPEGF_03935	OMPIDLII_03308	HPPPGLDM_00189	GNCAMAHE_03291	GOKJPIDL_02747	FNAAOEFC_02861	DKNDDJEA_01575	CFIJDDEG_03425
group_17274		hypothetical protein	1304	1304	1	1	4589				614	614	614	BOCKHBOL_01600	HGMKNFBB_02642	KPHIGEOK_04070	MCMCAMOC_00767	NNOIFHLG_01647	OIHEKFFC_03076	CHCOCJLE_03231	NPJFODBJ_02473	GJHKBAMN_02870	OPDBNALL_04159	HHBDKIHJ_03642	MNCDFGIJ_03485	LKIDAFMN_00300	MHHFELMO_03473	HBEIMBHA_01846	ELNBDAHI_03784	ICIMLPGD_00419	BGLJHJHL_04124	NAKPPJPN_04498	OMOFDGBJ_00257	DDIODHHN_03011	DGPCEEJJ_02772	OGMBGNCE_03271	MJPLABFK_00847	OKAEBHMK_03581	IIKEIPFD_03492	BICPHCMI_02244	NLMAAOJI_03111	NBPAPEGF_03725	OMPIDLII_03375	HPPPGLDM_00127	GNCAMAHE_04228	GOKJPIDL_02680	FNAAOEFC_03225	DKNDDJEA_01637	CFIJDDEG_01586
slyX		Protein SlyX	1304	1304	1	1	69456				239	242	240	BOCKHBOL_02088	HGMKNFBB_01622	KPHIGEOK_03947	MCMCAMOC_03728	NNOIFHLG_02846	OIHEKFFC_02551	CHCOCJLE_02763	NPJFODBJ_03332	GJHKBAMN_02436	OPDBNALL_03957	HHBDKIHJ_00972	MNCDFGIJ_04364	LKIDAFMN_03146	MHHFELMO_00487	HBEIMBHA_02717	ELNBDAHI_04481	ICIMLPGD_01426	BGLJHJHL_01003	NAKPPJPN_01021	OMOFDGBJ_02863	DDIODHHN_01728	DGPCEEJJ_01304	OGMBGNCE_03254	MJPLABFK_03924	OKAEBHMK_01597	IIKEIPFD_01776	BICPHCMI_03114	NLMAAOJI_04341	NBPAPEGF_02516	OMPIDLII_02115	HPPPGLDM_04147	GNCAMAHE_01955	GOKJPIDL_01457	FNAAOEFC_01490	DKNDDJEA_04163	CFIJDDEG_02862
fabG_1		3-oxoacyl-[acyl-carrier-protein] reductase FabG	1304	1304	1	1	72749				173	743	742	BOCKHBOL_02525	HGMKNFBB_03690	KPHIGEOK_00999	MCMCAMOC_03451	NNOIFHLG_02734	OIHEKFFC_00808	CHCOCJLE_00557	NPJFODBJ_02788	GJHKBAMN_00049	OPDBNALL_03004	HHBDKIHJ_00233	MNCDFGIJ_00313	LKIDAFMN_03423	MHHFELMO_02608	HBEIMBHA_01421	ELNBDAHI_00192	ICIMLPGD_03508	BGLJHJHL_02909	NAKPPJPN_01723	OMOFDGBJ_02616	DDIODHHN_01514	DGPCEEJJ_01548	OGMBGNCE_01420	MJPLABFK_02904	OKAEBHMK_01352	IIKEIPFD_01645	BICPHCMI_03811	NLMAAOJI_01534	NBPAPEGF_00232	OMPIDLII_01942	HPPPGLDM_00618	GNCAMAHE_02569	GOKJPIDL_01888	FNAAOEFC_02010	DKNDDJEA_00651	CFIJDDEG_02754
accA		Acetyl-coenzyme A carboxylase carboxyl transferase subunit alpha	1304	1304	1	1	28081				167	959	957	BOCKHBOL_03122	HGMKNFBB_00641	KPHIGEOK_03109	MCMCAMOC_00033	NNOIFHLG_00850	OIHEKFFC_03617	CHCOCJLE_03604	NPJFODBJ_01186	GJHKBAMN_00990	OPDBNALL_02609	HHBDKIHJ_00603	MNCDFGIJ_01085	LKIDAFMN_00458	MHHFELMO_01423	HBEIMBHA_00036	ELNBDAHI_00544	ICIMLPGD_00247	BGLJHJHL_00143	NAKPPJPN_00041	OMOFDGBJ_02088	DDIODHHN_01198	DGPCEEJJ_00018	OGMBGNCE_01034	MJPLABFK_02050	OKAEBHMK_00234	IIKEIPFD_02897	BICPHCMI_01062	NLMAAOJI_00910	NBPAPEGF_01064	OMPIDLII_00516	HPPPGLDM_01260	GNCAMAHE_00039	GOKJPIDL_00303	FNAAOEFC_02251	DKNDDJEA_00794	CFIJDDEG_00178
dctA2		C4-dicarboxylate transport protein 2	1304	1304	1	1	70996				836	1334	1333	BOCKHBOL_03580	HGMKNFBB_01366	KPHIGEOK_02817	MCMCAMOC_02533	NNOIFHLG_03056	OIHEKFFC_02755	CHCOCJLE_03425	NPJFODBJ_01913	GJHKBAMN_03905	OPDBNALL_03675	HHBDKIHJ_03243	MNCDFGIJ_03149	LKIDAFMN_04312	MHHFELMO_03028	HBEIMBHA_03757	ELNBDAHI_03611	ICIMLPGD_02873	BGLJHJHL_03099	NAKPPJPN_00757	OMOFDGBJ_03716	DDIODHHN_04152	DGPCEEJJ_04478	OGMBGNCE_04213	MJPLABFK_03660	OKAEBHMK_03795	IIKEIPFD_03071	BICPHCMI_00048	NLMAAOJI_01033	NBPAPEGF_03246	OMPIDLII_00901	HPPPGLDM_04080	GNCAMAHE_00875	GOKJPIDL_03821	FNAAOEFC_00051	DKNDDJEA_03973	CFIJDDEG_04584
rlmH		Ribosomal RNA large subunit methyltransferase H	1304	1304	1	1	71121				248	470	469	BOCKHBOL_03599	HGMKNFBB_01348	KPHIGEOK_02836	MCMCAMOC_02551	NNOIFHLG_03073	OIHEKFFC_02736	CHCOCJLE_02606	NPJFODBJ_03773	GJHKBAMN_03885	OPDBNALL_01176	HHBDKIHJ_00914	MNCDFGIJ_03116	LKIDAFMN_02619	MHHFELMO_03010	HBEIMBHA_03149	ELNBDAHI_03578	ICIMLPGD_03571	BGLJHJHL_03117	NAKPPJPN_03862	OMOFDGBJ_03797	DDIODHHN_03627	DGPCEEJJ_03392	OGMBGNCE_03320	MJPLABFK_03967	OKAEBHMK_03813	IIKEIPFD_03052	BICPHCMI_00065	NLMAAOJI_01000	NBPAPEGF_03265	OMPIDLII_00920	HPPPGLDM_04062	GNCAMAHE_00894	GOKJPIDL_00867	FNAAOEFC_00070	DKNDDJEA_03991	CFIJDDEG_03925
rnt		Ribonuclease T	1304	1304	1	1	27869				293	905	584	BOCKHBOL_03742	HGMKNFBB_00583	KPHIGEOK_02472	MCMCAMOC_00089	NNOIFHLG_03139	OIHEKFFC_00426	CHCOCJLE_01637	NPJFODBJ_00972	GJHKBAMN_01046	OPDBNALL_02553	HHBDKIHJ_00659	MNCDFGIJ_01029	LKIDAFMN_00513	MHHFELMO_01365	HBEIMBHA_00090	ELNBDAHI_00600	ICIMLPGD_00191	BGLJHJHL_00089	NAKPPJPN_00096	OMOFDGBJ_03914	DDIODHHN_01253	DGPCEEJJ_00074	OGMBGNCE_00979	MJPLABFK_02435	OKAEBHMK_00180	IIKEIPFD_02840	BICPHCMI_01004	NLMAAOJI_00438	NBPAPEGF_01008	OMPIDLII_00463	HPPPGLDM_01205	GNCAMAHE_00093	GOKJPIDL_00249	FNAAOEFC_02305	DKNDDJEA_00849	CFIJDDEG_00124
cnrA_1		Nickel and cobalt resistance protein CnrA	1304	1304	1	1	42758				1028	3161	3159	BOCKHBOL_03773	HGMKNFBB_03026	KPHIGEOK_00681	MCMCAMOC_02092	NNOIFHLG_00178	OIHEKFFC_04169	CHCOCJLE_00014	NPJFODBJ_03723	GJHKBAMN_00654	OPDBNALL_02533	HHBDKIHJ_01868	MNCDFGIJ_04373	LKIDAFMN_00171	MHHFELMO_01604	HBEIMBHA_02621	ELNBDAHI_02002	ICIMLPGD_00634	BGLJHJHL_04314	NAKPPJPN_01352	OMOFDGBJ_04003	DDIODHHN_02683	DGPCEEJJ_04087	OGMBGNCE_02446	MJPLABFK_04004	OKAEBHMK_03878	IIKEIPFD_03188	BICPHCMI_02932	NLMAAOJI_04431	NBPAPEGF_01442	OMPIDLII_03794	HPPPGLDM_03103	GNCAMAHE_04075	GOKJPIDL_04019	FNAAOEFC_03540	DKNDDJEA_02267	CFIJDDEG_03988
rbfA		Ribosome-binding factor A	1304	1304	1	1	70419				383	497	388	BOCKHBOL_00072	HGMKNFBB_01437	KPHIGEOK_02709	MCMCAMOC_02956	NNOIFHLG_02590	OIHEKFFC_03368	CHCOCJLE_02272	NPJFODBJ_01834	GJHKBAMN_03815	OPDBNALL_02053	HHBDKIHJ_02718	MNCDFGIJ_03625	LKIDAFMN_03745	MHHFELMO_00724	HBEIMBHA_02974	ELNBDAHI_02369	ICIMLPGD_01264	BGLJHJHL_03519	NAKPPJPN_00832	OMOFDGBJ_00811	DDIODHHN_03428	DGPCEEJJ_03252	OGMBGNCE_03646	MJPLABFK_00307	OKAEBHMK_03081	IIKEIPFD_01127	BICPHCMI_02371	NLMAAOJI_01728	NBPAPEGF_02132	OMPIDLII_00828	HPPPGLDM_01996	GNCAMAHE_01920	GOKJPIDL_01252	FNAAOEFC_01169	DKNDDJEA_01452	CFIJDDEG_03305
pnp		Polyribonucleotide nucleotidyltransferase	1304	1304	1	1	70414				497	2108	2104	BOCKHBOL_00075	HGMKNFBB_01440	KPHIGEOK_02712	MCMCAMOC_02959	NNOIFHLG_02593	OIHEKFFC_03365	CHCOCJLE_02275	NPJFODBJ_01831	GJHKBAMN_03818	OPDBNALL_02050	HHBDKIHJ_02721	MNCDFGIJ_03628	LKIDAFMN_03742	MHHFELMO_00727	HBEIMBHA_02971	ELNBDAHI_02372	ICIMLPGD_01261	BGLJHJHL_03522	NAKPPJPN_00835	OMOFDGBJ_00814	DDIODHHN_03431	DGPCEEJJ_03249	OGMBGNCE_03649	MJPLABFK_00304	OKAEBHMK_03084	IIKEIPFD_01124	BICPHCMI_02374	NLMAAOJI_01731	NBPAPEGF_02135	OMPIDLII_00825	HPPPGLDM_01993	GNCAMAHE_01917	GOKJPIDL_01249	FNAAOEFC_01172	DKNDDJEA_01449	CFIJDDEG_03308
ispH		4-hydroxy-3-methylbut-2-enyl diphosphate reductase	1304	1304	1	1	30502				515	950	949	BOCKHBOL_00625	HGMKNFBB_00760	KPHIGEOK_02117	MCMCAMOC_02868	NNOIFHLG_00738	OIHEKFFC_01038	CHCOCJLE_00773	NPJFODBJ_03801	GJHKBAMN_00273	OPDBNALL_00614	HHBDKIHJ_00473	MNCDFGIJ_00089	LKIDAFMN_01057	MHHFELMO_00170	HBEIMBHA_00392	ELNBDAHI_00416	ICIMLPGD_01631	BGLJHJHL_03363	NAKPPJPN_02869	OMOFDGBJ_02421	DDIODHHN_03250	DGPCEEJJ_01137	OGMBGNCE_01168	MJPLABFK_02022	OKAEBHMK_00621	IIKEIPFD_00775	BICPHCMI_01182	NLMAAOJI_04026	NBPAPEGF_00473	OMPIDLII_01691	HPPPGLDM_00399	GNCAMAHE_01116	GOKJPIDL_00693	FNAAOEFC_00372	DKNDDJEA_00432	CFIJDDEG_03137
panB		3-methyl-2-oxobutanoate hydroxymethyltransferase	1304	1304	1	1	26215				815	848	815	BOCKHBOL_00826	HGMKNFBB_00334	KPHIGEOK_01213	MCMCAMOC_00374	NNOIFHLG_02230	OIHEKFFC_00169	CHCOCJLE_03359	NPJFODBJ_03197	GJHKBAMN_04221	OPDBNALL_03518	HHBDKIHJ_00867	MNCDFGIJ_01403	LKIDAFMN_03798	MHHFELMO_01137	HBEIMBHA_01685	ELNBDAHI_00879	ICIMLPGD_03364	BGLJHJHL_03015	NAKPPJPN_03434	OMOFDGBJ_01451	DDIODHHN_02923	DGPCEEJJ_02728	OGMBGNCE_02943	MJPLABFK_01753	OKAEBHMK_03311	IIKEIPFD_01201	BICPHCMI_00809	NLMAAOJI_02501	NBPAPEGF_00800	OMPIDLII_00133	HPPPGLDM_04116	GNCAMAHE_00423	GOKJPIDL_00514	FNAAOEFC_00494	DKNDDJEA_04134	CFIJDDEG_02509
lolC		Lipoprotein-releasing system transmembrane protein LolC	1304	1304	1	1	26163				1241	1241	1241	BOCKHBOL_00850	HGMKNFBB_00310	KPHIGEOK_01239	MCMCAMOC_00398	NNOIFHLG_02253	OIHEKFFC_00146	CHCOCJLE_03382	NPJFODBJ_03221	GJHKBAMN_04198	OPDBNALL_03542	HHBDKIHJ_00890	MNCDFGIJ_01380	LKIDAFMN_03775	MHHFELMO_01111	HBEIMBHA_01660	ELNBDAHI_00902	ICIMLPGD_03340	BGLJHJHL_02992	NAKPPJPN_03410	OMOFDGBJ_01475	DDIODHHN_02946	DGPCEEJJ_02751	OGMBGNCE_02967	MJPLABFK_01777	OKAEBHMK_03288	IIKEIPFD_01225	BICPHCMI_00786	NLMAAOJI_02478	NBPAPEGF_00777	OMPIDLII_00107	HPPPGLDM_04093	GNCAMAHE_00449	GOKJPIDL_00488	FNAAOEFC_00520	DKNDDJEA_04111	CFIJDDEG_02533
group_18143	lrp_2	Leucine-responsive regulatory protein	1304	1304	1	1	4640				122	479	478	BOCKHBOL_01580	HGMKNFBB_02626	KPHIGEOK_02405	MCMCAMOC_00787	NNOIFHLG_01664	OIHEKFFC_03058	CHCOCJLE_03214	NPJFODBJ_02456	GJHKBAMN_02890	OPDBNALL_04179	HHBDKIHJ_03662	MNCDFGIJ_03465	LKIDAFMN_00280	MHHFELMO_03456	HBEIMBHA_01868	ELNBDAHI_03764	ICIMLPGD_00400	BGLJHJHL_04104	NAKPPJPN_03092	OMOFDGBJ_00238	DDIODHHN_02991	DGPCEEJJ_02792	OGMBGNCE_03291	MJPLABFK_00867	OKAEBHMK_03601	IIKEIPFD_03472	BICPHCMI_02228	NLMAAOJI_03131	NBPAPEGF_03705	OMPIDLII_03353	HPPPGLDM_00144	GNCAMAHE_03246	GOKJPIDL_02702	FNAAOEFC_03247	DKNDDJEA_01620	CFIJDDEG_04236
group_18181		hypothetical protein	1304	1304	1	1	65045				362	365	364	BOCKHBOL_03377	HGMKNFBB_02013	KPHIGEOK_03188	MCMCAMOC_02442	NNOIFHLG_03266	OIHEKFFC_03999	CHCOCJLE_01294	NPJFODBJ_00033	GJHKBAMN_02823	OPDBNALL_02406	HHBDKIHJ_02499	MNCDFGIJ_03818	LKIDAFMN_01184	MHHFELMO_01657	HBEIMBHA_03031	ELNBDAHI_04060	ICIMLPGD_03148	BGLJHJHL_04175	NAKPPJPN_03961	OMOFDGBJ_01948	DDIODHHN_01294	DGPCEEJJ_00841	OGMBGNCE_01626	MJPLABFK_01874	OKAEBHMK_00962	IIKEIPFD_01408	BICPHCMI_01520	NLMAAOJI_03628	NBPAPEGF_04077	OMPIDLII_02484	HPPPGLDM_02882	GNCAMAHE_02301	GOKJPIDL_03145	FNAAOEFC_03806	DKNDDJEA_02600	CFIJDDEG_04467
group_18188		S-methyl-5'-thioinosine phosphorylase	1304	1304	1	1	71413				746	746	746	BOCKHBOL_03651	HGMKNFBB_01294	KPHIGEOK_03037	MCMCAMOC_02607	NNOIFHLG_03625	OIHEKFFC_02907	CHCOCJLE_03672	NPJFODBJ_04032	GJHKBAMN_04365	OPDBNALL_01232	HHBDKIHJ_03373	MNCDFGIJ_03422	LKIDAFMN_02675	MHHFELMO_02954	HBEIMBHA_03093	ELNBDAHI_02765	ICIMLPGD_03664	BGLJHJHL_00776	NAKPPJPN_03062	OMOFDGBJ_03741	DDIODHHN_00602	DGPCEEJJ_03502	OGMBGNCE_02916	MJPLABFK_01460	OKAEBHMK_01139	IIKEIPFD_02215	BICPHCMI_00119	NLMAAOJI_04089	NBPAPEGF_03574	OMPIDLII_00976	HPPPGLDM_01800	GNCAMAHE_00950	GOKJPIDL_00923	FNAAOEFC_00126	DKNDDJEA_03086	CFIJDDEG_00740
pilT_2		Twitching mobility protein	1304	1304	1	1	72344				545	1046	1035	BOCKHBOL_02583	HGMKNFBB_03717	KPHIGEOK_01063	MCMCAMOC_03385	NNOIFHLG_02771	OIHEKFFC_00845	CHCOCJLE_00590	NPJFODBJ_02724	GJHKBAMN_00085	OPDBNALL_02939	HHBDKIHJ_00282	MNCDFGIJ_00273	LKIDAFMN_03356	MHHFELMO_02676	HBEIMBHA_01358	ELNBDAHI_00232	ICIMLPGD_03280	BGLJHJHL_02850	NAKPPJPN_01796	OMOFDGBJ_02539	DDIODHHN_01459	DGPCEEJJ_01513	OGMBGNCE_01355	MJPLABFK_02981	OKAEBHMK_01293	IIKEIPFD_01606	BICPHCMI_03838	NLMAAOJI_01494	NBPAPEGF_00282	OMPIDLII_01879	HPPPGLDM_00584	GNCAMAHE_02632	GOKJPIDL_01950	FNAAOEFC_01947	DKNDDJEA_00617	CFIJDDEG_02695
smg		Protein Smg	1304	1355	1.04	1	40580				143	1643	495	BOCKHBOL_01720	HGMKNFBB_01140	KPHIGEOK_00775	MCMCAMOC_01425	NNOIFHLG_01156	OIHEKFFC_00738	CHCOCJLE_00244	NPJFODBJ_00695	GJHKBAMN_00409	OPDBNALL_03251	HHBDKIHJ_01478	MNCDFGIJ_01837	LKIDAFMN_01802	MHHFELMO_01865	HBEIMBHA_02439	ELNBDAHI_01209	ICIMLPGD_02418 ICIMLPGD_02417	BGLJHJHL_01640	NAKPPJPN_02495	OMOFDGBJ_02402 OMOFDGBJ_02403	DDIODHHN_02053	DGPCEEJJ_02011	OGMBGNCE_02025	MJPLABFK_03164	OKAEBHMK_02192	IIKEIPFD_03230	BICPHCMI_00485	NLMAAOJI_03550	NBPAPEGF_01196	OMPIDLII_01466	HPPPGLDM_02152	GNCAMAHE_01605	GOKJPIDL_03692	FNAAOEFC_02609	DKNDDJEA_00159	CFIJDDEG_01226
accD		Acetyl-coenzyme A carboxylase carboxyl transferase subunit beta	1304	1304	1	1	70702				362	902	874	BOCKHBOL_00042	HGMKNFBB_01408	KPHIGEOK_02572	MCMCAMOC_02483	NNOIFHLG_03015	OIHEKFFC_02802	CHCOCJLE_03472	NPJFODBJ_01864	GJHKBAMN_03351	OPDBNALL_03626	HHBDKIHJ_03990	MNCDFGIJ_03542	LKIDAFMN_03667	MHHFELMO_00659	HBEIMBHA_03713	ELNBDAHI_03915	ICIMLPGD_02825	BGLJHJHL_03054	NAKPPJPN_00804	OMOFDGBJ_04211	DDIODHHN_03145	DGPCEEJJ_02381	OGMBGNCE_03618	MJPLABFK_03618	OKAEBHMK_03507	IIKEIPFD_03118	BICPHCMI_00006	NLMAAOJI_01079	NBPAPEGF_03191	OMPIDLII_00857	HPPPGLDM_02024	GNCAMAHE_00831	GOKJPIDL_03777	FNAAOEFC_00007	DKNDDJEA_01480	CFIJDDEG_02204
degU_3		Transcriptional regulatory protein DegU	1304	1304	1	1	37936				662	761	668	BOCKHBOL_00666	HGMKNFBB_00792	KPHIGEOK_00451	MCMCAMOC_03183	NNOIFHLG_01814	OIHEKFFC_02280	CHCOCJLE_02086	NPJFODBJ_00928	GJHKBAMN_02050	OPDBNALL_00306	HHBDKIHJ_03780	MNCDFGIJ_01639	LKIDAFMN_01316	MHHFELMO_00940	HBEIMBHA_01819	ELNBDAHI_04037	ICIMLPGD_04199	BGLJHJHL_02580	NAKPPJPN_00715	OMOFDGBJ_02760	DDIODHHN_01949	DGPCEEJJ_00573	OGMBGNCE_02304	MJPLABFK_00350	OKAEBHMK_01783	IIKEIPFD_00325	BICPHCMI_02123	NLMAAOJI_03580	NBPAPEGF_02346	OMPIDLII_02692	HPPPGLDM_00748	GNCAMAHE_02354	GOKJPIDL_02007	FNAAOEFC_00723	DKNDDJEA_02414	CFIJDDEG_01731
surE		5'-nucleotidase SurE	1304	1304	1	1	27202				686	830	778	BOCKHBOL_02384	HGMKNFBB_00380	KPHIGEOK_03629	MCMCAMOC_00259	NNOIFHLG_03413	OIHEKFFC_00224	CHCOCJLE_01838	NPJFODBJ_01142	GJHKBAMN_01359	OPDBNALL_04244	HHBDKIHJ_00813	MNCDFGIJ_00805	LKIDAFMN_03845	MHHFELMO_01199	HBEIMBHA_00256	ELNBDAHI_00824	ICIMLPGD_00023	BGLJHJHL_04243	NAKPPJPN_00397	OMOFDGBJ_01046	DDIODHHN_01701	DGPCEEJJ_02042	OGMBGNCE_04324	MJPLABFK_01727	OKAEBHMK_00010	IIKEIPFD_02413	BICPHCMI_00856	NLMAAOJI_02323	NBPAPEGF_00854	OMPIDLII_00192	HPPPGLDM_01050	GNCAMAHE_00364	GOKJPIDL_00573	FNAAOEFC_00434	DKNDDJEA_01004	CFIJDDEG_01449
rpmE2		50S ribosomal protein L31 type B	1304	1304	1	1	43038				242	242	242	BOCKHBOL_02696	HGMKNFBB_03403	KPHIGEOK_02040	MCMCAMOC_02007	NNOIFHLG_00095	OIHEKFFC_02184	CHCOCJLE_01994	NPJFODBJ_03318	GJHKBAMN_00748	OPDBNALL_02232	HHBDKIHJ_01775	MNCDFGIJ_02723	LKIDAFMN_02000	MHHFELMO_03601	HBEIMBHA_03682	ELNBDAHI_02096	ICIMLPGD_01897	BGLJHJHL_04029	NAKPPJPN_04260	OMOFDGBJ_00518	DDIODHHN_03361	DGPCEEJJ_01897	OGMBGNCE_03978	MJPLABFK_02875	OKAEBHMK_03791	IIKEIPFD_04026	BICPHCMI_03343	NLMAAOJI_02711	NBPAPEGF_01535	OMPIDLII_03946	HPPPGLDM_03579	GNCAMAHE_03392	GOKJPIDL_03861	FNAAOEFC_02367	DKNDDJEA_02351	CFIJDDEG_03783
pdhA		Pyruvate dehydrogenase E1 component subunit alpha	1304	1304	1	1	39724				128	1082	1081	BOCKHBOL_03032	HGMKNFBB_00987	KPHIGEOK_03499	MCMCAMOC_01583	NNOIFHLG_00667	OIHEKFFC_02967	CHCOCJLE_00392	NPJFODBJ_00538	GJHKBAMN_02146	OPDBNALL_01838	HHBDKIHJ_01627	MNCDFGIJ_01261	LKIDAFMN_04028	MHHFELMO_01982	HBEIMBHA_03867	ELNBDAHI_01359	ICIMLPGD_02229	BGLJHJHL_04366	NAKPPJPN_00468	OMOFDGBJ_01257	DDIODHHN_01064	DGPCEEJJ_00924	OGMBGNCE_02691	MJPLABFK_03575	OKAEBHMK_04068	IIKEIPFD_00061	BICPHCMI_03633	NLMAAOJI_00353	NBPAPEGF_02786	OMPIDLII_02627	HPPPGLDM_04010	GNCAMAHE_02779	GOKJPIDL_02562	FNAAOEFC_01134	DKNDDJEA_03907	CFIJDDEG_04195
fda		Fructose-bisphosphate aldolase class 1	1304	1304	1	1	43273				488	1004	1003	BOCKHBOL_03281	HGMKNFBB_03443	KPHIGEOK_00979	MCMCAMOC_03564	NNOIFHLG_00058	OIHEKFFC_02145	CHCOCJLE_01954	NPJFODBJ_03018	GJHKBAMN_01316	OPDBNALL_01521	HHBDKIHJ_03507	MNCDFGIJ_03995	LKIDAFMN_04385	MHHFELMO_02434	HBEIMBHA_03235	ELNBDAHI_04243	ICIMLPGD_01939	BGLJHJHL_03976	NAKPPJPN_03132	OMOFDGBJ_00476	DDIODHHN_04034	DGPCEEJJ_02877	OGMBGNCE_04108	MJPLABFK_02836	OKAEBHMK_04222	IIKEIPFD_03862	BICPHCMI_03218	NLMAAOJI_03834	NBPAPEGF_03016	OMPIDLII_04364	HPPPGLDM_03540	GNCAMAHE_04363	GOKJPIDL_00846	FNAAOEFC_01815	DKNDDJEA_02390	CFIJDDEG_03778
tolB_3		Protein TolB	1304	1304	1	1	43758				1319	1319	1319	BOCKHBOL_03702	HGMKNFBB_02776	KPHIGEOK_04122	MCMCAMOC_03662	NNOIFHLG_03691	OIHEKFFC_03863	CHCOCJLE_03724	NPJFODBJ_03084	GJHKBAMN_01227	OPDBNALL_01420	HHBDKIHJ_03597	MNCDFGIJ_00465	LKIDAFMN_02258	MHHFELMO_02339	HBEIMBHA_03794	ELNBDAHI_01558	ICIMLPGD_02020	BGLJHJHL_03249	NAKPPJPN_04011	OMOFDGBJ_00388	DDIODHHN_03386	DGPCEEJJ_01466	OGMBGNCE_04091	MJPLABFK_02738	OKAEBHMK_02974	IIKEIPFD_04233	BICPHCMI_00371	NLMAAOJI_03201	NBPAPEGF_03106	OMPIDLII_03752	HPPPGLDM_01647	GNCAMAHE_03789	GOKJPIDL_02441	FNAAOEFC_01923	DKNDDJEA_00300	CFIJDDEG_04284
pstA		Phosphate transport system permease protein PstA	1304	1304	1	1	27827				863	863	863	BOCKHBOL_03749	HGMKNFBB_00576	KPHIGEOK_01309	MCMCAMOC_00096	NNOIFHLG_03132	OIHEKFFC_00419	CHCOCJLE_01644	NPJFODBJ_00979	GJHKBAMN_01053	OPDBNALL_02546	HHBDKIHJ_00666	MNCDFGIJ_01022	LKIDAFMN_00520	MHHFELMO_01358	HBEIMBHA_00097	ELNBDAHI_00607	ICIMLPGD_00184	BGLJHJHL_00082	NAKPPJPN_00103	OMOFDGBJ_03921	DDIODHHN_01260	DGPCEEJJ_00081	OGMBGNCE_00972	MJPLABFK_02428	OKAEBHMK_00173	IIKEIPFD_02833	BICPHCMI_00997	NLMAAOJI_00445	NBPAPEGF_01001	OMPIDLII_00456	HPPPGLDM_01198	GNCAMAHE_00100	GOKJPIDL_00242	FNAAOEFC_02312	DKNDDJEA_00856	CFIJDDEG_00117
mip		Outer membrane protein MIP	1304	1304	1	1	27810				155	701	700	BOCKHBOL_03757	HGMKNFBB_00568	KPHIGEOK_01317	MCMCAMOC_00104	NNOIFHLG_03124	OIHEKFFC_00411	CHCOCJLE_01652	NPJFODBJ_00987	GJHKBAMN_01061	OPDBNALL_04370	HHBDKIHJ_00674	MNCDFGIJ_01014	LKIDAFMN_00528	MHHFELMO_01350	HBEIMBHA_00105	ELNBDAHI_00615	ICIMLPGD_00176	BGLJHJHL_00074	NAKPPJPN_00111	OMOFDGBJ_03929	DDIODHHN_01268	DGPCEEJJ_00089	OGMBGNCE_00964	MJPLABFK_02420	OKAEBHMK_00165	IIKEIPFD_02261	BICPHCMI_00989	NLMAAOJI_00453	NBPAPEGF_00993	OMPIDLII_00448	HPPPGLDM_01190	GNCAMAHE_00108	GOKJPIDL_00234	FNAAOEFC_02320	DKNDDJEA_00864	CFIJDDEG_00109
pomA		Chemotaxis protein PomA	1304	1304	1	1	21924				740	740	740	BOCKHBOL_03796	HGMKNFBB_03219	KPHIGEOK_00826	MCMCAMOC_01290	NNOIFHLG_00527	OIHEKFFC_01231	CHCOCJLE_02884	NPJFODBJ_03604	GJHKBAMN_03743	OPDBNALL_00982	HHBDKIHJ_02325	MNCDFGIJ_03902	LKIDAFMN_03993	MHHFELMO_02725	HBEIMBHA_00947	ELNBDAHI_03525	ICIMLPGD_01012	BGLJHJHL_03744	NAKPPJPN_02337	OMOFDGBJ_02256	DDIODHHN_03974	DGPCEEJJ_03695	OGMBGNCE_00192	MJPLABFK_03083	OKAEBHMK_03371	IIKEIPFD_00582	BICPHCMI_02883	NLMAAOJI_03322	NBPAPEGF_01966	OMPIDLII_03889	HPPPGLDM_03363	GNCAMAHE_00770	GOKJPIDL_01641	FNAAOEFC_04156	DKNDDJEA_03863	CFIJDDEG_02063
group_19364		hypothetical protein	1304	1304	1	1	26171				386	395	386	BOCKHBOL_00845	HGMKNFBB_00315	KPHIGEOK_01234	MCMCAMOC_00393	NNOIFHLG_02248	OIHEKFFC_00151	CHCOCJLE_03377	NPJFODBJ_03216	GJHKBAMN_04203	OPDBNALL_03537	HHBDKIHJ_00885	MNCDFGIJ_01385	LKIDAFMN_03780	MHHFELMO_01116	HBEIMBHA_01665	ELNBDAHI_00897	ICIMLPGD_03345	BGLJHJHL_02997	NAKPPJPN_03415	OMOFDGBJ_01470	DDIODHHN_02941	DGPCEEJJ_02746	OGMBGNCE_02962	MJPLABFK_01772	OKAEBHMK_03293	IIKEIPFD_01220	BICPHCMI_00791	NLMAAOJI_02483	NBPAPEGF_00782	OMPIDLII_00112	HPPPGLDM_04098	GNCAMAHE_00444	GOKJPIDL_00493	FNAAOEFC_00515	DKNDDJEA_04116	CFIJDDEG_02528
nuoF		NADH-quinone oxidoreductase subunit F	1304	1304	1	1	70434				230	1340	1337	BOCKHBOL_00057	HGMKNFBB_01423	KPHIGEOK_02694	MCMCAMOC_02942	NNOIFHLG_02575	OIHEKFFC_03382	CHCOCJLE_02258	NPJFODBJ_01848	GJHKBAMN_03802	OPDBNALL_02067	HHBDKIHJ_02704	MNCDFGIJ_03611	LKIDAFMN_03759	MHHFELMO_00710	HBEIMBHA_02988	ELNBDAHI_02355	ICIMLPGD_01278	BGLJHJHL_03505	NAKPPJPN_00818	OMOFDGBJ_00796	DDIODHHN_03414	DGPCEEJJ_03265	OGMBGNCE_03632	MJPLABFK_00321	OKAEBHMK_03067	IIKEIPFD_01141	BICPHCMI_02357	NLMAAOJI_01715	NBPAPEGF_02118	OMPIDLII_00842	HPPPGLDM_02010	GNCAMAHE_01934	GOKJPIDL_01266	FNAAOEFC_04014	DKNDDJEA_01466	CFIJDDEG_03291
infC		Translation initiation factor IF-3	1304	1304	1	1	70393				476	569	530	BOCKHBOL_00083	HGMKNFBB_01449	KPHIGEOK_02721	MCMCAMOC_02967	NNOIFHLG_02601	OIHEKFFC_03357	CHCOCJLE_02282	NPJFODBJ_01823	GJHKBAMN_03825	OPDBNALL_02040	HHBDKIHJ_02728	MNCDFGIJ_03635	LKIDAFMN_03734	MHHFELMO_00734	HBEIMBHA_02960	ELNBDAHI_02379	ICIMLPGD_01251	BGLJHJHL_03529	NAKPPJPN_00843	OMOFDGBJ_00824	DDIODHHN_03438	DGPCEEJJ_03242	OGMBGNCE_03479	MJPLABFK_00297	OKAEBHMK_03091	IIKEIPFD_01117	BICPHCMI_02382	NLMAAOJI_01738	NBPAPEGF_02142	OMPIDLII_00814	HPPPGLDM_01986	GNCAMAHE_01906	GOKJPIDL_01238	FNAAOEFC_01183	DKNDDJEA_01442	CFIJDDEG_03315
sdhA		Succinate dehydrogenase flavoprotein subunit	1304	1304	1	1	26170				1100	1790	1789	BOCKHBOL_00846	HGMKNFBB_00314	KPHIGEOK_01235	MCMCAMOC_00394	NNOIFHLG_02249	OIHEKFFC_00150	CHCOCJLE_03378	NPJFODBJ_03217	GJHKBAMN_04202	OPDBNALL_03538	HHBDKIHJ_00886	MNCDFGIJ_01384	LKIDAFMN_03779	MHHFELMO_01115	HBEIMBHA_01664	ELNBDAHI_00898	ICIMLPGD_03344	BGLJHJHL_02996	NAKPPJPN_03414	OMOFDGBJ_01471	DDIODHHN_02942	DGPCEEJJ_02747	OGMBGNCE_02963	MJPLABFK_01773	OKAEBHMK_03292	IIKEIPFD_01221	BICPHCMI_00790	NLMAAOJI_02482	NBPAPEGF_00781	OMPIDLII_00111	HPPPGLDM_04097	GNCAMAHE_00445	GOKJPIDL_00492	FNAAOEFC_00516	DKNDDJEA_04115	CFIJDDEG_02529
group_20396		tRNA-Gln(ttg)	1304	1304	1	1	6532				71	76	75	BOCKHBOL_01363	HGMKNFBB_02468	KPHIGEOK_02138	MCMCAMOC_03954	NNOIFHLG_01275	OIHEKFFC_03197	CHCOCJLE_02929	NPJFODBJ_02692	GJHKBAMN_01777	OPDBNALL_00038	HHBDKIHJ_00037	MNCDFGIJ_03041	LKIDAFMN_02741	MHHFELMO_02868	HBEIMBHA_03389	ELNBDAHI_03209	ICIMLPGD_02679	BGLJHJHL_02423	NAKPPJPN_03730	OMOFDGBJ_03434	DDIODHHN_02458	DGPCEEJJ_00438	OGMBGNCE_03128	MJPLABFK_02519	OKAEBHMK_02713	IIKEIPFD_03517	BICPHCMI_03456	NLMAAOJI_02594	NBPAPEGF_00036	OMPIDLII_02095	HPPPGLDM_03457	GNCAMAHE_03608	GOKJPIDL_03504	FNAAOEFC_02977	DKNDDJEA_03246	CFIJDDEG_02296
lpxC		UDP-3-O-acyl-N-acetylglucosamine deacetylase	1304	1304	1	1	6181				155	911	910	BOCKHBOL_02040	HGMKNFBB_02368	KPHIGEOK_01749	MCMCAMOC_00949	NNOIFHLG_02502	OIHEKFFC_01678	CHCOCJLE_03057	NPJFODBJ_01764	GJHKBAMN_03243	OPDBNALL_00801	HHBDKIHJ_03434	MNCDFGIJ_02470	LKIDAFMN_01891	MHHFELMO_02132	HBEIMBHA_00634	ELNBDAHI_03105	ICIMLPGD_00576	BGLJHJHL_02150	NAKPPJPN_03255	OMOFDGBJ_00045	DDIODHHN_00928	DGPCEEJJ_02231	OGMBGNCE_02523	MJPLABFK_00970	OKAEBHMK_02542	IIKEIPFD_02983	BICPHCMI_02768	NLMAAOJI_01881	NBPAPEGF_03519	OMPIDLII_03021	HPPPGLDM_00314	GNCAMAHE_02915	GOKJPIDL_02215	FNAAOEFC_02135	DKNDDJEA_03467	CFIJDDEG_02133
adoK		Adenosine kinase	1304	1304	1	1	42111				209	938	936	BOCKHBOL_02305	HGMKNFBB_02922	KPHIGEOK_03669	MCMCAMOC_02217	NNOIFHLG_00282	OIHEKFFC_00486	CHCOCJLE_00132	NPJFODBJ_04242	GJHKBAMN_00536	OPDBNALL_04119	HHBDKIHJ_01987	MNCDFGIJ_02285	LKIDAFMN_00049	MHHFELMO_01479	HBEIMBHA_04221	ELNBDAHI_01879	ICIMLPGD_00745	BGLJHJHL_00577	NAKPPJPN_01524	OMOFDGBJ_03080	DDIODHHN_03879	DGPCEEJJ_03359	OGMBGNCE_02329	MJPLABFK_00617	OKAEBHMK_00855	IIKEIPFD_03291	BICPHCMI_00697	NLMAAOJI_00791	NBPAPEGF_01323	OMPIDLII_01346	HPPPGLDM_02272	GNCAMAHE_04323	GOKJPIDL_03291	FNAAOEFC_04095	DKNDDJEA_00038	CFIJDDEG_00886
corC		Magnesium and cobalt efflux protein CorC	1304	1304	1	1	27687				851	905	881	BOCKHBOL_02912	HGMKNFBB_00535	KPHIGEOK_01348	MCMCAMOC_00135	NNOIFHLG_03092	OIHEKFFC_00380	CHCOCJLE_01683	NPJFODBJ_01019	GJHKBAMN_01090	OPDBNALL_03038	HHBDKIHJ_00703	MNCDFGIJ_00985	LKIDAFMN_02896	MHHFELMO_01319	HBEIMBHA_00135	ELNBDAHI_00644	ICIMLPGD_00145	BGLJHJHL_00044	NAKPPJPN_00142	OMOFDGBJ_03819	DDIODHHN_01577	DGPCEEJJ_00118	OGMBGNCE_00933	MJPLABFK_02388	OKAEBHMK_00134	IIKEIPFD_02293	BICPHCMI_00957	NLMAAOJI_00482	NBPAPEGF_00964	OMPIDLII_00418	HPPPGLDM_01159	GNCAMAHE_00138	GOKJPIDL_00204	FNAAOEFC_03821	DKNDDJEA_00895	CFIJDDEG_00079
mrpF		Na(+)/H(+) antiporter subunit F	1304	1304	1	1	39762				284	284	284	BOCKHBOL_03045	HGMKNFBB_00999	KPHIGEOK_03487	MCMCAMOC_01570	NNOIFHLG_00679	OIHEKFFC_02955	CHCOCJLE_00379	NPJFODBJ_00550	GJHKBAMN_02158	OPDBNALL_01825	HHBDKIHJ_01615	MNCDFGIJ_01273	LKIDAFMN_04015	MHHFELMO_01970	HBEIMBHA_03855	ELNBDAHI_01347	ICIMLPGD_02217	BGLJHJHL_04379	NAKPPJPN_00456	OMOFDGBJ_01245	DDIODHHN_01051	DGPCEEJJ_00912	OGMBGNCE_02679	MJPLABFK_03562	OKAEBHMK_04055	IIKEIPFD_00049	BICPHCMI_03645	NLMAAOJI_00365	NBPAPEGF_02798	OMPIDLII_02639	HPPPGLDM_03998	GNCAMAHE_02791	GOKJPIDL_02550	FNAAOEFC_01146	DKNDDJEA_03919	CFIJDDEG_04182
map_2		Methionine aminopeptidase	1304	1304	1	1	28008				287	842	828	BOCKHBOL_03098	HGMKNFBB_00618	KPHIGEOK_02440	MCMCAMOC_00057	NNOIFHLG_00873	OIHEKFFC_03641	CHCOCJLE_03882	NPJFODBJ_01162	GJHKBAMN_01014	OPDBNALL_02585	HHBDKIHJ_00627	MNCDFGIJ_01061	LKIDAFMN_00482	MHHFELMO_01399	HBEIMBHA_00059	ELNBDAHI_00568	ICIMLPGD_00223	BGLJHJHL_00120	NAKPPJPN_00065	OMOFDGBJ_02112	DDIODHHN_01221	DGPCEEJJ_00042	OGMBGNCE_01010	MJPLABFK_02467	OKAEBHMK_00211	IIKEIPFD_02873	BICPHCMI_01039	NLMAAOJI_00934	NBPAPEGF_01040	OMPIDLII_00494	HPPPGLDM_01236	GNCAMAHE_00062	GOKJPIDL_00280	FNAAOEFC_02274	DKNDDJEA_00818	CFIJDDEG_00155
pal		Peptidoglycan-associated lipoprotein	1304	1304	1	1	43760				515	518	517	BOCKHBOL_03703	HGMKNFBB_02777	KPHIGEOK_04123	MCMCAMOC_03663	NNOIFHLG_03690	OIHEKFFC_03862	CHCOCJLE_03725	NPJFODBJ_03085	GJHKBAMN_01226	OPDBNALL_01419	HHBDKIHJ_03598	MNCDFGIJ_00466	LKIDAFMN_02257	MHHFELMO_02338	HBEIMBHA_03795	ELNBDAHI_01559	ICIMLPGD_02019	BGLJHJHL_03248	NAKPPJPN_04012	OMOFDGBJ_00387	DDIODHHN_03385	DGPCEEJJ_01465	OGMBGNCE_04090	MJPLABFK_02739	OKAEBHMK_02973	IIKEIPFD_04232	BICPHCMI_00370	NLMAAOJI_03200	NBPAPEGF_03107	OMPIDLII_03753	HPPPGLDM_01648	GNCAMAHE_03788	GOKJPIDL_02440	FNAAOEFC_01924	DKNDDJEA_00299	CFIJDDEG_04283
glyA		Serine hydroxymethyltransferase	1304	1304	1	1	5739				458	1349	1252	BOCKHBOL_01999	HGMKNFBB_02336	KPHIGEOK_03133	MCMCAMOC_00908	NNOIFHLG_02533	OIHEKFFC_01717	CHCOCJLE_03019	NPJFODBJ_01722	GJHKBAMN_03660	OPDBNALL_00842	HHBDKIHJ_03473	MNCDFGIJ_02433	LKIDAFMN_01933	MHHFELMO_02089	HBEIMBHA_00689	ELNBDAHI_03068	ICIMLPGD_00522	BGLJHJHL_02113	NAKPPJPN_03296	OMOFDGBJ_00099	DDIODHHN_00979	DGPCEEJJ_03080	OGMBGNCE_02483	MJPLABFK_01008	OKAEBHMK_02505	IIKEIPFD_03018	BICPHCMI_02737	NLMAAOJI_01918	NBPAPEGF_03480	OMPIDLII_02967	HPPPGLDM_00276	GNCAMAHE_02861	GOKJPIDL_02161	FNAAOEFC_02189	DKNDDJEA_03505	CFIJDDEG_02096
fliG		Flagellar motor switch protein FliG	1304	1304	1	1	21871				299	1004	1000	BOCKHBOL_04352	HGMKNFBB_03196	KPHIGEOK_00847	MCMCAMOC_01269	NNOIFHLG_00505	OIHEKFFC_01252	CHCOCJLE_02863	NPJFODBJ_03582	GJHKBAMN_03722	OPDBNALL_01003	HHBDKIHJ_02346	MNCDFGIJ_03880	LKIDAFMN_03972	MHHFELMO_02703	HBEIMBHA_00968	ELNBDAHI_03503	ICIMLPGD_00989	BGLJHJHL_03833	NAKPPJPN_02316	OMOFDGBJ_02234	DDIODHHN_02502	DGPCEEJJ_03674	OGMBGNCE_00213	MJPLABFK_03104	OKAEBHMK_03460	IIKEIPFD_00561	BICPHCMI_02905	NLMAAOJI_03344	NBPAPEGF_01987	OMPIDLII_03910	HPPPGLDM_03384	GNCAMAHE_00791	GOKJPIDL_03934	FNAAOEFC_04077	DKNDDJEA_03842	CFIJDDEG_02040
trpF		N-(5'-phosphoribosyl)anthranilate isomerase	1304	1304	1	1	70764				296	659	655	BOCKHBOL_00035	HGMKNFBB_01403	KPHIGEOK_02562	MCMCAMOC_02493	NNOIFHLG_03020	OIHEKFFC_02792	CHCOCJLE_03462	NPJFODBJ_01874	GJHKBAMN_03361	OPDBNALL_03636	HHBDKIHJ_03980	MNCDFGIJ_03532	LKIDAFMN_03660	MHHFELMO_00666	HBEIMBHA_03718	ELNBDAHI_03905	ICIMLPGD_02835	BGLJHJHL_03061	NAKPPJPN_00794	OMOFDGBJ_03678	DDIODHHN_03152	DGPCEEJJ_02371	OGMBGNCE_03608	MJPLABFK_03623	OKAEBHMK_03500	IIKEIPFD_03108	BICPHCMI_00011	NLMAAOJI_01069	NBPAPEGF_03201	OMPIDLII_00862	HPPPGLDM_02034	GNCAMAHE_00836	GOKJPIDL_03782	FNAAOEFC_00012	DKNDDJEA_01490	CFIJDDEG_02197
group_21930		NADH-quinone oxidoreductase subunit 11	1304	1304	1	1	70429				305	311	305	BOCKHBOL_00062	HGMKNFBB_01428	KPHIGEOK_02699	MCMCAMOC_02947	NNOIFHLG_02580	OIHEKFFC_03377	CHCOCJLE_02263	NPJFODBJ_01843	GJHKBAMN_03807	OPDBNALL_02062	HHBDKIHJ_02709	MNCDFGIJ_03616	LKIDAFMN_03754	MHHFELMO_00715	HBEIMBHA_02983	ELNBDAHI_02360	ICIMLPGD_01273	BGLJHJHL_03510	NAKPPJPN_00823	OMOFDGBJ_00801	DDIODHHN_03419	DGPCEEJJ_03260	OGMBGNCE_03637	MJPLABFK_00316	OKAEBHMK_03072	IIKEIPFD_01136	BICPHCMI_02362	NLMAAOJI_01720	NBPAPEGF_02123	OMPIDLII_00837	HPPPGLDM_02005	GNCAMAHE_01929	GOKJPIDL_01261	FNAAOEFC_04019	DKNDDJEA_01461	CFIJDDEG_03296
lacF		Lactose transport system permease protein LacF	1304	1304	1	1	69827				386	881	879	BOCKHBOL_00201	HGMKNFBB_01554	KPHIGEOK_00291	MCMCAMOC_03108	NNOIFHLG_01922	OIHEKFFC_02615	CHCOCJLE_02403	NPJFODBJ_01657	GJHKBAMN_02295	OPDBNALL_03380	HHBDKIHJ_02855	MNCDFGIJ_02227	LKIDAFMN_00815	MHHFELMO_00862	HBEIMBHA_02317	ELNBDAHI_02506	ICIMLPGD_03027	BGLJHJHL_01900	NAKPPJPN_00965	OMOFDGBJ_00947	DDIODHHN_00830	DGPCEEJJ_00265	OGMBGNCE_04181	MJPLABFK_00100	OKAEBHMK_02294	IIKEIPFD_00952	BICPHCMI_02491	NLMAAOJI_02925	NBPAPEGF_02269	OMPIDLII_00679	HPPPGLDM_01865	GNCAMAHE_01771	GOKJPIDL_01103	FNAAOEFC_01318	DKNDDJEA_01321	CFIJDDEG_01882
group_21938		hypothetical protein	1304	1304	1	1	72021				359	401	397	BOCKHBOL_00508	HGMKNFBB_03294	KPHIGEOK_01417	MCMCAMOC_02755	NNOIFHLG_01456	OIHEKFFC_00918	CHCOCJLE_00662	NPJFODBJ_01325	GJHKBAMN_00160	OPDBNALL_04017	HHBDKIHJ_00356	MNCDFGIJ_00198	LKIDAFMN_03174	MHHFELMO_00051	HBEIMBHA_00529	ELNBDAHI_00307	ICIMLPGD_02200	BGLJHJHL_01354	NAKPPJPN_04199	OMOFDGBJ_02974	DDIODHHN_02189	DGPCEEJJ_02491	OGMBGNCE_01318	MJPLABFK_04209	OKAEBHMK_00736	IIKEIPFD_00663	BICPHCMI_03396	NLMAAOJI_01181	NBPAPEGF_00356	OMPIDLII_01807	HPPPGLDM_00512	GNCAMAHE_01000	GOKJPIDL_00809	FNAAOEFC_00256	DKNDDJEA_00545	CFIJDDEG_01324
smpB		SsrA-binding protein	1304	1304	1	1	24757				503	503	503	BOCKHBOL_00982	HGMKNFBB_00271	KPHIGEOK_01285	MCMCAMOC_00540	NNOIFHLG_02354	OIHEKFFC_00102	CHCOCJLE_03939	NPJFODBJ_02234	GJHKBAMN_01542	OPDBNALL_03744	HHBDKIHJ_03194	MNCDFGIJ_02031	LKIDAFMN_00677	MHHFELMO_03547	HBEIMBHA_01544	ELNBDAHI_00947	ICIMLPGD_01798	BGLJHJHL_02606	NAKPPJPN_03364	OMOFDGBJ_01599	DDIODHHN_00317	DGPCEEJJ_00632	OGMBGNCE_03014	MJPLABFK_03523	OKAEBHMK_02631	IIKEIPFD_01271	BICPHCMI_00748	NLMAAOJI_03474	NBPAPEGF_00723	OMPIDLII_00064	HPPPGLDM_01473	GNCAMAHE_00492	GOKJPIDL_00445	FNAAOEFC_00563	DKNDDJEA_02860	CFIJDDEG_04426
fur		Ferric uptake regulation protein	1304	1304	1	1	24750				407	416	408	BOCKHBOL_00986	HGMKNFBB_00267	KPHIGEOK_01289	MCMCAMOC_00544	NNOIFHLG_02358	OIHEKFFC_00098	CHCOCJLE_03943	NPJFODBJ_02230	GJHKBAMN_01538	OPDBNALL_03748	HHBDKIHJ_03190	MNCDFGIJ_02035	LKIDAFMN_00673	MHHFELMO_03551	HBEIMBHA_01540	ELNBDAHI_00951	ICIMLPGD_01802	BGLJHJHL_02610	NAKPPJPN_03360	OMOFDGBJ_01603	DDIODHHN_00313	DGPCEEJJ_00628	OGMBGNCE_03018	MJPLABFK_03527	OKAEBHMK_02627	IIKEIPFD_01275	BICPHCMI_00744	NLMAAOJI_03470	NBPAPEGF_00719	OMPIDLII_00060	HPPPGLDM_01469	GNCAMAHE_00496	GOKJPIDL_00441	FNAAOEFC_00567	DKNDDJEA_02864	CFIJDDEG_04430
lapB		Lipopolysaccharide assembly protein B	1304	1304	1	1	24576				641	1178	1177	BOCKHBOL_02632	HGMKNFBB_00199	KPHIGEOK_03155	MCMCAMOC_00598	NNOIFHLG_02035	OIHEKFFC_00044	CHCOCJLE_02545	NPJFODBJ_02913	GJHKBAMN_04031	OPDBNALL_03714	HHBDKIHJ_03136	MNCDFGIJ_02089	LKIDAFMN_03542	MHHFELMO_04063	HBEIMBHA_03570	ELNBDAHI_01005	ICIMLPGD_01858	BGLJHJHL_02718	NAKPPJPN_04382	OMOFDGBJ_04096	DDIODHHN_02798	DGPCEEJJ_03485	OGMBGNCE_03156	MJPLABFK_02226	OKAEBHMK_02573	IIKEIPFD_01332	BICPHCMI_03606	NLMAAOJI_02846	NBPAPEGF_00665	OMPIDLII_00004	HPPPGLDM_01414	GNCAMAHE_00552	GOKJPIDL_00385	FNAAOEFC_03922	DKNDDJEA_02919	CFIJDDEG_03733
ppa_1		Inorganic pyrophosphatase	1304	1304	1	1	42857				251	539	535	BOCKHBOL_03324	HGMKNFBB_03049	KPHIGEOK_02793	MCMCAMOC_02070	NNOIFHLG_00156	OIHEKFFC_02246	CHCOCJLE_02056	NPJFODBJ_03531	GJHKBAMN_00678	OPDBNALL_02306	HHBDKIHJ_01844	MNCDFGIJ_02652	LKIDAFMN_02065	MHHFELMO_03954	HBEIMBHA_03979	ELNBDAHI_02025	ICIMLPGD_03459	BGLJHJHL_03664	NAKPPJPN_01332	OMOFDGBJ_00582	DDIODHHN_03286	DGPCEEJJ_03712	OGMBGNCE_04056	MJPLABFK_03369	OKAEBHMK_03717	IIKEIPFD_03653	BICPHCMI_03281	NLMAAOJI_02640	NBPAPEGF_01466	OMPIDLII_04053	HPPPGLDM_03125	GNCAMAHE_03458	GOKJPIDL_03873	FNAAOEFC_02433	DKNDDJEA_02289	CFIJDDEG_03636
yabJ		2-iminobutanoate/2-iminopropanoate deaminase	1304	1304	1	1	71290				347	347	347	BOCKHBOL_03616	HGMKNFBB_01328	KPHIGEOK_03071	MCMCAMOC_02572	NNOIFHLG_03659	OIHEKFFC_02715	CHCOCJLE_03706	NPJFODBJ_03751	GJHKBAMN_04251	OPDBNALL_01197	HHBDKIHJ_00936	MNCDFGIJ_03094	LKIDAFMN_02640	MHHFELMO_02988	HBEIMBHA_03127	ELNBDAHI_03556	ICIMLPGD_03549	BGLJHJHL_00810	NAKPPJPN_03884	OMOFDGBJ_03775	DDIODHHN_04067	DGPCEEJJ_03537	OGMBGNCE_03343	MJPLABFK_01495	OKAEBHMK_01104	IIKEIPFD_02249	BICPHCMI_00085	NLMAAOJI_00978	NBPAPEGF_03287	OMPIDLII_00942	HPPPGLDM_04041	GNCAMAHE_00916	GOKJPIDL_00889	FNAAOEFC_00092	DKNDDJEA_04012	CFIJDDEG_00775
phoU		Phosphate-specific transport system accessory protein PhoU	1304	1304	1	1	27833				302	707	706	BOCKHBOL_03747	HGMKNFBB_00578	KPHIGEOK_01307	MCMCAMOC_00094	NNOIFHLG_03134	OIHEKFFC_00421	CHCOCJLE_01642	NPJFODBJ_00977	GJHKBAMN_01051	OPDBNALL_02548	HHBDKIHJ_00664	MNCDFGIJ_01024	LKIDAFMN_00518	MHHFELMO_01360	HBEIMBHA_00095	ELNBDAHI_00605	ICIMLPGD_00186	BGLJHJHL_00084	NAKPPJPN_00101	OMOFDGBJ_03919	DDIODHHN_01258	DGPCEEJJ_00079	OGMBGNCE_00974	MJPLABFK_02430	OKAEBHMK_00175	IIKEIPFD_02835	BICPHCMI_00999	NLMAAOJI_00443	NBPAPEGF_01003	OMPIDLII_00458	HPPPGLDM_01200	GNCAMAHE_00098	GOKJPIDL_00244	FNAAOEFC_02310	DKNDDJEA_00854	CFIJDDEG_00119
soj_1		Sporulation initiation inhibitor protein Soj	1304	1304	1	1	37955				797	800	797	BOCKHBOL_00675	HGMKNFBB_00801	KPHIGEOK_00442	MCMCAMOC_03192	NNOIFHLG_01805	OIHEKFFC_02289	CHCOCJLE_02100	NPJFODBJ_00918	GJHKBAMN_02041	OPDBNALL_00315	HHBDKIHJ_03789	MNCDFGIJ_01648	LKIDAFMN_01325	MHHFELMO_00949	HBEIMBHA_01810	ELNBDAHI_04046	ICIMLPGD_01647	BGLJHJHL_02571	NAKPPJPN_00706	OMOFDGBJ_02747	DDIODHHN_01940	DGPCEEJJ_00564	OGMBGNCE_02295	MJPLABFK_00359	OKAEBHMK_01792	IIKEIPFD_00316	BICPHCMI_02114	NLMAAOJI_03589	NBPAPEGF_02355	OMPIDLII_02701	HPPPGLDM_00757	GNCAMAHE_02363	GOKJPIDL_02016	FNAAOEFC_00714	DKNDDJEA_02423	CFIJDDEG_01740
murD		UDP-N-acetylmuramoylalanine--D-glutamate ligase	1304	1304	1	1	72007				173	1439	1411	BOCKHBOL_00514	HGMKNFBB_03300	KPHIGEOK_01423	MCMCAMOC_02761	NNOIFHLG_01462	OIHEKFFC_00924	CHCOCJLE_00669	NPJFODBJ_01331	GJHKBAMN_00166	OPDBNALL_04011	HHBDKIHJ_00362	MNCDFGIJ_00192	LKIDAFMN_03168	MHHFELMO_00057	HBEIMBHA_00523	ELNBDAHI_00313	ICIMLPGD_02194	BGLJHJHL_01360	NAKPPJPN_04205	OMOFDGBJ_02968	DDIODHHN_02183	DGPCEEJJ_02497	OGMBGNCE_01312	MJPLABFK_04203	OKAEBHMK_00730	IIKEIPFD_00669	BICPHCMI_03402	NLMAAOJI_01175	NBPAPEGF_00362	OMPIDLII_01801	HPPPGLDM_00505	GNCAMAHE_01006	GOKJPIDL_00803	FNAAOEFC_00262	DKNDDJEA_00538	CFIJDDEG_01330
nusA		Transcription termination/antitermination protein NusA	1304	1304	1	1	70421				182	1511	1509	BOCKHBOL_00070	HGMKNFBB_01435	KPHIGEOK_02707	MCMCAMOC_02954	NNOIFHLG_02588	OIHEKFFC_03370	CHCOCJLE_02270	NPJFODBJ_01836	GJHKBAMN_03813	OPDBNALL_02055	HHBDKIHJ_02716	MNCDFGIJ_03623	LKIDAFMN_03747	MHHFELMO_00722	HBEIMBHA_02976	ELNBDAHI_02367	ICIMLPGD_01266	BGLJHJHL_03517	NAKPPJPN_00830	OMOFDGBJ_00809	DDIODHHN_03426	DGPCEEJJ_03254	OGMBGNCE_03644	MJPLABFK_00309	OKAEBHMK_03079	IIKEIPFD_01129	BICPHCMI_02369	NLMAAOJI_01726	NBPAPEGF_02130	OMPIDLII_00830	HPPPGLDM_01998	GNCAMAHE_01922	GOKJPIDL_01254	FNAAOEFC_04026	DKNDDJEA_01454	CFIJDDEG_03303
glnA		Glutamine synthetase	1304	1304	1	1	63221				824	1508	1408	BOCKHBOL_00258	HGMKNFBB_01869	KPHIGEOK_03892	MCMCAMOC_02286	NNOIFHLG_01000	OIHEKFFC_01909	CHCOCJLE_01473	NPJFODBJ_00218	GJHKBAMN_02499	OPDBNALL_01718	HHBDKIHJ_03048	MNCDFGIJ_00551	LKIDAFMN_00630	MHHFELMO_02243	HBEIMBHA_02879	ELNBDAHI_01644	ICIMLPGD_00800	BGLJHJHL_02789	NAKPPJPN_02712	OMOFDGBJ_03214	DDIODHHN_02369	DGPCEEJJ_03211	OGMBGNCE_01790	MJPLABFK_01284	OKAEBHMK_02033	IIKEIPFD_01577	BICPHCMI_01304	NLMAAOJI_00055	NBPAPEGF_04006	OMPIDLII_02334	HPPPGLDM_02980	GNCAMAHE_02151	GOKJPIDL_02995	FNAAOEFC_03594	DKNDDJEA_01196	CFIJDDEG_03078
sdhB		Succinate dehydrogenase iron-sulfur subunit	1304	1304	1	1	26169				593	785	784	BOCKHBOL_00847	HGMKNFBB_00313	KPHIGEOK_01236	MCMCAMOC_00395	NNOIFHLG_02250	OIHEKFFC_00149	CHCOCJLE_03379	NPJFODBJ_03218	GJHKBAMN_04201	OPDBNALL_03539	HHBDKIHJ_00887	MNCDFGIJ_01383	LKIDAFMN_03778	MHHFELMO_01114	HBEIMBHA_01663	ELNBDAHI_00899	ICIMLPGD_03343	BGLJHJHL_02995	NAKPPJPN_03413	OMOFDGBJ_01472	DDIODHHN_02943	DGPCEEJJ_02748	OGMBGNCE_02964	MJPLABFK_01774	OKAEBHMK_03291	IIKEIPFD_01222	BICPHCMI_00789	NLMAAOJI_02481	NBPAPEGF_00780	OMPIDLII_00110	HPPPGLDM_04096	GNCAMAHE_00446	GOKJPIDL_00491	FNAAOEFC_00517	DKNDDJEA_04114	CFIJDDEG_02530
group_23948		hypothetical protein	1304	1304	1	1	6718				284	458	457	BOCKHBOL_01434	HGMKNFBB_02535	KPHIGEOK_04183	MCMCAMOC_03883	NNOIFHLG_01341	OIHEKFFC_03268	CHCOCJLE_03000	NPJFODBJ_02621	GJHKBAMN_01710	OPDBNALL_00105	HHBDKIHJ_00109	MNCDFGIJ_04168	LKIDAFMN_04340	MHHFELMO_02802	HBEIMBHA_03456	ELNBDAHI_04365	ICIMLPGD_03688	BGLJHJHL_02494	NAKPPJPN_03801	OMOFDGBJ_03368	DDIODHHN_02392	DGPCEEJJ_00371	OGMBGNCE_03057	MJPLABFK_02593	OKAEBHMK_02784	IIKEIPFD_04419	BICPHCMI_04007	NLMAAOJI_04166	NBPAPEGF_00108	OMPIDLII_02028	HPPPGLDM_04334	GNCAMAHE_03675	GOKJPIDL_03571	FNAAOEFC_04183	DKNDDJEA_04334	CFIJDDEG_02367
sdaA		L-serine dehydratase 1	1304	1304	1	1	44464				923	1382	1364	BOCKHBOL_01824	HGMKNFBB_02857	KPHIGEOK_01511	MCMCAMOC_02685	NNOIFHLG_02161	OIHEKFFC_02827	CHCOCJLE_03120	NPJFODBJ_01990	GJHKBAMN_02630	OPDBNALL_01310	HHBDKIHJ_03291	MNCDFGIJ_02855	LKIDAFMN_02125	MHHFELMO_02746	HBEIMBHA_02176	ELNBDAHI_02846	ICIMLPGD_01556	BGLJHJHL_00692	NAKPPJPN_02982	OMOFDGBJ_02497	DDIODHHN_00684	DGPCEEJJ_01068	OGMBGNCE_02837	MJPLABFK_01377	OKAEBHMK_01223	IIKEIPFD_02137	BICPHCMI_00196	NLMAAOJI_02144	NBPAPEGF_03656	OMPIDLII_04156	HPPPGLDM_01719	GNCAMAHE_03742	GOKJPIDL_01000	FNAAOEFC_00204	DKNDDJEA_03167	CFIJDDEG_00657
hpt		Hypoxanthine-guanine phosphoribosyltransferase	1304	1304	1	1	71414				554	554	554	BOCKHBOL_03652	HGMKNFBB_01293	KPHIGEOK_03036	MCMCAMOC_02608	NNOIFHLG_03624	OIHEKFFC_02906	CHCOCJLE_03671	NPJFODBJ_04033	GJHKBAMN_04366	OPDBNALL_01233	HHBDKIHJ_03372	MNCDFGIJ_03421	LKIDAFMN_02676	MHHFELMO_02953	HBEIMBHA_03092	ELNBDAHI_02766	ICIMLPGD_03663	BGLJHJHL_00775	NAKPPJPN_03061	OMOFDGBJ_03740	DDIODHHN_00603	DGPCEEJJ_03501	OGMBGNCE_02915	MJPLABFK_01459	OKAEBHMK_01140	IIKEIPFD_02214	BICPHCMI_00120	NLMAAOJI_04088	NBPAPEGF_03575	OMPIDLII_00977	HPPPGLDM_01799	GNCAMAHE_00951	GOKJPIDL_00924	FNAAOEFC_00127	DKNDDJEA_03087	CFIJDDEG_00739
pstC		Phosphate transport system permease protein PstC	1304	1304	1	1	27826				443	968	967	BOCKHBOL_03750	HGMKNFBB_00575	KPHIGEOK_01310	MCMCAMOC_00097	NNOIFHLG_03131	OIHEKFFC_00418	CHCOCJLE_01645	NPJFODBJ_00980	GJHKBAMN_01054	OPDBNALL_02545	HHBDKIHJ_00667	MNCDFGIJ_01021	LKIDAFMN_00521	MHHFELMO_01357	HBEIMBHA_00098	ELNBDAHI_00608	ICIMLPGD_00183	BGLJHJHL_00081	NAKPPJPN_00104	OMOFDGBJ_03922	DDIODHHN_01261	DGPCEEJJ_00082	OGMBGNCE_00971	MJPLABFK_02427	OKAEBHMK_00172	IIKEIPFD_02832	BICPHCMI_00996	NLMAAOJI_00446	NBPAPEGF_01000	OMPIDLII_00455	HPPPGLDM_01197	GNCAMAHE_00101	GOKJPIDL_00241	FNAAOEFC_02313	DKNDDJEA_00857	CFIJDDEG_00116
group_2413		putative methyltransferase	1304	1304	1	1	23496				767	800	770	BOCKHBOL_01040	HGMKNFBB_00138	KPHIGEOK_03410	MCMCAMOC_04021	NNOIFHLG_02098	OIHEKFFC_01107	CHCOCJLE_02480	NPJFODBJ_03910	GJHKBAMN_02706	OPDBNALL_03915	HHBDKIHJ_04086	MNCDFGIJ_02956	LKIDAFMN_02526	MHHFELMO_03133	HBEIMBHA_00805	ELNBDAHI_03944	ICIMLPGD_03204	BGLJHJHL_01277	NAKPPJPN_03495	OMOFDGBJ_03523	DDIODHHN_03105	DGPCEEJJ_01826	OGMBGNCE_00059	MJPLABFK_03042	OKAEBHMK_01735	IIKEIPFD_02532	BICPHCMI_03999	NLMAAOJI_03382	NBPAPEGF_00589	OMPIDLII_02839	HPPPGLDM_01348	GNCAMAHE_00627	GOKJPIDL_01498	FNAAOEFC_00917	DKNDDJEA_02985	CFIJDDEG_02943
group_25490		hypothetical protein	1304	1304	1	1	69416				266	962	942	BOCKHBOL_02102	HGMKNFBB_01634	KPHIGEOK_03559	MCMCAMOC_03744	NNOIFHLG_02834	OIHEKFFC_02536	CHCOCJLE_02749	NPJFODBJ_03346	GJHKBAMN_02422	OPDBNALL_03971	HHBDKIHJ_00986	MNCDFGIJ_02743	LKIDAFMN_03132	MHHFELMO_00500	HBEIMBHA_02729	ELNBDAHI_03370	ICIMLPGD_01439	BGLJHJHL_01017	NAKPPJPN_01035	OMOFDGBJ_02850	DDIODHHN_01742	DGPCEEJJ_01318	OGMBGNCE_03240	MJPLABFK_03938	OKAEBHMK_01583	IIKEIPFD_01788	BICPHCMI_03126	NLMAAOJI_02356	NBPAPEGF_02530	OMPIDLII_02127	HPPPGLDM_04160	GNCAMAHE_01967	GOKJPIDL_01445	FNAAOEFC_01502	DKNDDJEA_04176	CFIJDDEG_02848
group_2671		hypothetical protein	1304	1304	1	1	3893				122	518	487	BOCKHBOL_04338	HGMKNFBB_02698	KPHIGEOK_01914	MCMCAMOC_00694	NNOIFHLG_01591	OIHEKFFC_03151	CHCOCJLE_03487	NPJFODBJ_04135	GJHKBAMN_03422	OPDBNALL_03413	HHBDKIHJ_04004	MNCDFGIJ_04318	LKIDAFMN_00366	MHHFELMO_03371	HBEIMBHA_03597	ELNBDAHI_03681	ICIMLPGD_04151	BGLJHJHL_02238	NAKPPJPN_04111	OMOFDGBJ_00352	DDIODHHN_02619	DGPCEEJJ_02404	OGMBGNCE_03747	MJPLABFK_00771	OKAEBHMK_02844	IIKEIPFD_04072	BICPHCMI_02299	NLMAAOJI_04297	NBPAPEGF_03794	OMPIDLII_03660	HPPPGLDM_00052	GNCAMAHE_03969	GOKJPIDL_03761	FNAAOEFC_03166	DKNDDJEA_01712	CFIJDDEG_01659
motA		Motility protein A	1304	1304	1	1	4630				854	854	854	BOCKHBOL_01584	HGMKNFBB_02630	KPHIGEOK_02409	MCMCAMOC_00783	NNOIFHLG_01660	OIHEKFFC_03062	CHCOCJLE_03218	NPJFODBJ_02460	GJHKBAMN_02886	OPDBNALL_04175	HHBDKIHJ_03658	MNCDFGIJ_03469	LKIDAFMN_00284	MHHFELMO_03460	HBEIMBHA_01864	ELNBDAHI_03768	ICIMLPGD_00404	BGLJHJHL_04108	NAKPPJPN_03088	OMOFDGBJ_00242	DDIODHHN_02995	DGPCEEJJ_02788	OGMBGNCE_03287	MJPLABFK_00864	OKAEBHMK_03597	IIKEIPFD_03476	BICPHCMI_02232	NLMAAOJI_03127	NBPAPEGF_03709	OMPIDLII_03357	HPPPGLDM_00140	GNCAMAHE_03242	GOKJPIDL_02698	FNAAOEFC_03243	DKNDDJEA_01624	CFIJDDEG_04232
ftsA_1		Cell division protein FtsA	1304	1304	1	1	6179				1235	1274	1235	BOCKHBOL_02038	HGMKNFBB_02366	KPHIGEOK_01747	MCMCAMOC_00947	NNOIFHLG_02504	OIHEKFFC_01680	CHCOCJLE_03055	NPJFODBJ_01762	GJHKBAMN_03245	OPDBNALL_00803	HHBDKIHJ_03436	MNCDFGIJ_02468	LKIDAFMN_01893	MHHFELMO_02130	HBEIMBHA_00636	ELNBDAHI_03103	ICIMLPGD_00574	BGLJHJHL_02148	NAKPPJPN_03257	OMOFDGBJ_00047	DDIODHHN_00930	DGPCEEJJ_02233	OGMBGNCE_02521	MJPLABFK_00972	OKAEBHMK_02540	IIKEIPFD_02985	BICPHCMI_02766	NLMAAOJI_01883	NBPAPEGF_03517	OMPIDLII_03019	HPPPGLDM_00312	GNCAMAHE_02913	GOKJPIDL_02213	FNAAOEFC_02137	DKNDDJEA_03469	CFIJDDEG_02131
tolQ		Protein TolQ	1304	1304	1	1	43749				779	779	779	BOCKHBOL_03699	HGMKNFBB_02773	KPHIGEOK_04119	MCMCAMOC_03659	NNOIFHLG_03694	OIHEKFFC_03866	CHCOCJLE_03721	NPJFODBJ_03081	GJHKBAMN_01230	OPDBNALL_01423	HHBDKIHJ_03594	MNCDFGIJ_00462	LKIDAFMN_02261	MHHFELMO_02342	HBEIMBHA_03791	ELNBDAHI_01555	ICIMLPGD_02023	BGLJHJHL_03252	NAKPPJPN_04008	OMOFDGBJ_00391	DDIODHHN_03389	DGPCEEJJ_01469	OGMBGNCE_04094	MJPLABFK_02735	OKAEBHMK_02977	IIKEIPFD_04236	BICPHCMI_00374	NLMAAOJI_03204	NBPAPEGF_03103	OMPIDLII_03749	HPPPGLDM_01644	GNCAMAHE_03792	GOKJPIDL_02444	FNAAOEFC_01920	DKNDDJEA_00303	CFIJDDEG_04287
group_2705		5-formyltetrahydrofolate cyclo-ligase	1304	1361	1.05	1	42977				245	632	587	BOCKHBOL_03289	HGMKNFBB_03082	KPHIGEOK_02757	MCMCAMOC_02035	NNOIFHLG_00123	OIHEKFFC_02212	CHCOCJLE_02022	NPJFODBJ_03567	GJHKBAMN_00720	OPDBNALL_02269	HHBDKIHJ_01803	MNCDFGIJ_02695	LKIDAFMN_02030	MHHFELMO_03989	HBEIMBHA_04016	ELNBDAHI_02068	ICIMLPGD_03495	BGLJHJHL_03699	NAKPPJPN_01292	OMOFDGBJ_00546	DDIODHHN_03321	DGPCEEJJ_01869	OGMBGNCE_04017	MJPLABFK_03404	OKAEBHMK_03752	IIKEIPFD_03615	BICPHCMI_03314	NLMAAOJI_02683	NBPAPEGF_01507	OMPIDLII_04090	HPPPGLDM_03159	GNCAMAHE_03421	GOKJPIDL_03910	FNAAOEFC_02396	DKNDDJEA_02323	CFIJDDEG_03671
mltF_1		Membrane-bound lytic murein transglycosylase F	1304	1304	1	1	27632				548	956	917	BOCKHBOL_02924	HGMKNFBB_00525	KPHIGEOK_01360	MCMCAMOC_00146	NNOIFHLG_03751	OIHEKFFC_00369	CHCOCJLE_01694	NPJFODBJ_01031	GJHKBAMN_01101	OPDBNALL_03049	HHBDKIHJ_00714	MNCDFGIJ_00975	LKIDAFMN_02908	MHHFELMO_01308	HBEIMBHA_00150	ELNBDAHI_00654	ICIMLPGD_00133	BGLJHJHL_00032	NAKPPJPN_00153	OMOFDGBJ_03831	DDIODHHN_01589	DGPCEEJJ_00129	OGMBGNCE_00921	MJPLABFK_01628	OKAEBHMK_00122	IIKEIPFD_02304	BICPHCMI_00947	NLMAAOJI_00492	NBPAPEGF_00953	OMPIDLII_00403	HPPPGLDM_01149	GNCAMAHE_00153	GOKJPIDL_00190	FNAAOEFC_01809	DKNDDJEA_00905	CFIJDDEG_00067
pnuC_2		Nicotinamide riboside transporter PnuC	1304	1304	1	1	3733				572	728	596	BOCKHBOL_03664	HGMKNFBB_02740	KPHIGEOK_01872	MCMCAMOC_00650	NNOIFHLG_01549	OIHEKFFC_04129	CHCOCJLE_03760	NPJFODBJ_03693	GJHKBAMN_03464	OPDBNALL_04107	HHBDKIHJ_04120	MNCDFGIJ_03942	LKIDAFMN_03887	MHHFELMO_03411	HBEIMBHA_04028	ELNBDAHI_04178	ICIMLPGD_03626	BGLJHJHL_02279	NAKPPJPN_04154	OMOFDGBJ_04024	DDIODHHN_02661	DGPCEEJJ_02446	OGMBGNCE_03790	MJPLABFK_00729	OKAEBHMK_02886	IIKEIPFD_04301	BICPHCMI_02340	NLMAAOJI_03789	NBPAPEGF_04093	OMPIDLII_03619	HPPPGLDM_00009	GNCAMAHE_04099	GOKJPIDL_04043	FNAAOEFC_03562	DKNDDJEA_01754	CFIJDDEG_01701
phoP_1		Virulence transcriptional regulatory protein PhoP	1304	1304	1	1	65675				257	683	682	BOCKHBOL_00419	HGMKNFBB_01975	KPHIGEOK_04017	MCMCAMOC_02400	NNOIFHLG_03301	OIHEKFFC_02024	CHCOCJLE_01332	NPJFODBJ_00072	GJHKBAMN_02780	OPDBNALL_02364	HHBDKIHJ_02591	MNCDFGIJ_00705	LKIDAFMN_01234	MHHFELMO_01697	HBEIMBHA_03074	ELNBDAHI_01798	ICIMLPGD_04081	BGLJHJHL_00856	NAKPPJPN_03921	OMOFDGBJ_01907	DDIODHHN_01384	DGPCEEJJ_00798	OGMBGNCE_01668	MJPLABFK_01830	OKAEBHMK_01012	IIKEIPFD_01456	BICPHCMI_01484	NLMAAOJI_00209	NBPAPEGF_03415	OMPIDLII_02443	HPPPGLDM_02842	GNCAMAHE_02260	GOKJPIDL_03186	FNAAOEFC_03748	DKNDDJEA_02640	CFIJDDEG_01089
prpC_2		2-methylcitrate synthase	1304	1304	1	1	44530				1151	1157	1156	BOCKHBOL_01845	HGMKNFBB_02875	KPHIGEOK_01530	MCMCAMOC_02665	NNOIFHLG_02143	OIHEKFFC_02845	CHCOCJLE_03138	NPJFODBJ_01971	GJHKBAMN_02611	OPDBNALL_01291	HHBDKIHJ_03309	MNCDFGIJ_02837	LKIDAFMN_02107	MHHFELMO_02763	HBEIMBHA_02194	ELNBDAHI_02828	ICIMLPGD_01574	BGLJHJHL_00712	NAKPPJPN_03001	OMOFDGBJ_02478	DDIODHHN_00664	DGPCEEJJ_01049	OGMBGNCE_02856	MJPLABFK_01396	OKAEBHMK_01203	IIKEIPFD_02155	BICPHCMI_00178	NLMAAOJI_02162	NBPAPEGF_03638	OMPIDLII_01036	HPPPGLDM_01737	GNCAMAHE_03724	GOKJPIDL_00982	FNAAOEFC_00186	DKNDDJEA_03149	CFIJDDEG_00677
metK		S-adenosylmethionine synthase	1304	1304	1	1	6306				350	1211	1210	BOCKHBOL_02058	HGMKNFBB_02382	KPHIGEOK_01768	MCMCAMOC_00969	NNOIFHLG_02488	OIHEKFFC_01661	CHCOCJLE_03076	NPJFODBJ_01783	GJHKBAMN_03223	OPDBNALL_00779	HHBDKIHJ_03414	MNCDFGIJ_02490	LKIDAFMN_01870	MHHFELMO_02151	HBEIMBHA_00611	ELNBDAHI_03125	ICIMLPGD_00594	BGLJHJHL_02168	NAKPPJPN_03232	OMOFDGBJ_00027	DDIODHHN_00910	DGPCEEJJ_02211	OGMBGNCE_02544	MJPLABFK_00952	OKAEBHMK_02560	IIKEIPFD_02960	BICPHCMI_02782	NLMAAOJI_01861	NBPAPEGF_03539	OMPIDLII_03044	HPPPGLDM_00331	GNCAMAHE_02938	GOKJPIDL_02238	FNAAOEFC_02112	DKNDDJEA_03450	CFIJDDEG_02151
scoF		Cold shock protein ScoF	1304	1304	1	1	71412				206	206	206	BOCKHBOL_03650	HGMKNFBB_01295	KPHIGEOK_03038	MCMCAMOC_02606	NNOIFHLG_03626	OIHEKFFC_02908	CHCOCJLE_03673	NPJFODBJ_04031	GJHKBAMN_04364	OPDBNALL_01231	HHBDKIHJ_03374	MNCDFGIJ_03423	LKIDAFMN_02674	MHHFELMO_02955	HBEIMBHA_03094	ELNBDAHI_02764	ICIMLPGD_03665	BGLJHJHL_00777	NAKPPJPN_03063	OMOFDGBJ_03742	DDIODHHN_00601	DGPCEEJJ_03503	OGMBGNCE_02917	MJPLABFK_01461	OKAEBHMK_01138	IIKEIPFD_02216	BICPHCMI_00118	NLMAAOJI_04090	NBPAPEGF_03573	OMPIDLII_00975	HPPPGLDM_01801	GNCAMAHE_00949	GOKJPIDL_00922	FNAAOEFC_00125	DKNDDJEA_03085	CFIJDDEG_00741
rcsC_5		Sensor histidine kinase RcsC	1304	1304	1	1	22489				338	3143	3043	BOCKHBOL_01053	HGMKNFBB_00111	KPHIGEOK_03814	MCMCAMOC_04051	NNOIFHLG_03519	OIHEKFFC_01117	CHCOCJLE_02472	NPJFODBJ_02557	GJHKBAMN_02695	OPDBNALL_04435	HHBDKIHJ_04097	MNCDFGIJ_02946	LKIDAFMN_02589	MHHFELMO_03046	HBEIMBHA_00820	ELNBDAHI_03954	ICIMLPGD_03710	BGLJHJHL_01235	NAKPPJPN_03511	OMOFDGBJ_03555	DDIODHHN_03124	DGPCEEJJ_01815	OGMBGNCE_00076	MJPLABFK_03029	OKAEBHMK_01693	IIKEIPFD_02505	BICPHCMI_03704	NLMAAOJI_03392	NBPAPEGF_00578	OMPIDLII_02854	HPPPGLDM_01340	GNCAMAHE_00642	GOKJPIDL_01513	FNAAOEFC_00932	DKNDDJEA_02993	CFIJDDEG_02901
ispE		4-diphosphocytidyl-2-C-methyl-D-erythritol kinase	1304	1304	1	1	6531				698	869	868	BOCKHBOL_01362	HGMKNFBB_02467	KPHIGEOK_02137	MCMCAMOC_03955	NNOIFHLG_01274	OIHEKFFC_03196	CHCOCJLE_02928	NPJFODBJ_02693	GJHKBAMN_01778	OPDBNALL_00037	HHBDKIHJ_00036	MNCDFGIJ_03042	LKIDAFMN_02740	MHHFELMO_02869	HBEIMBHA_03388	ELNBDAHI_03210	ICIMLPGD_02680	BGLJHJHL_02422	NAKPPJPN_03729	OMOFDGBJ_03435	DDIODHHN_02459	DGPCEEJJ_00439	OGMBGNCE_03129	MJPLABFK_02518	OKAEBHMK_02712	IIKEIPFD_03516	BICPHCMI_03455	NLMAAOJI_02595	NBPAPEGF_00035	OMPIDLII_02096	HPPPGLDM_03458	GNCAMAHE_03607	GOKJPIDL_03503	FNAAOEFC_02978	DKNDDJEA_03245	CFIJDDEG_02295
thrB		Homoserine kinase	1304	1304	1	1	22439				494	914	913	BOCKHBOL_01066	HGMKNFBB_00101	KPHIGEOK_03800	MCMCAMOC_04064	NNOIFHLG_03529	OIHEKFFC_01131	CHCOCJLE_02458	NPJFODBJ_02571	GJHKBAMN_02682	OPDBNALL_04422	HHBDKIHJ_04110	MNCDFGIJ_02933	LKIDAFMN_02601	MHHFELMO_03033	HBEIMBHA_00833	ELNBDAHI_03967	ICIMLPGD_03723	BGLJHJHL_01222	NAKPPJPN_03524	OMOFDGBJ_03568	DDIODHHN_03136	DGPCEEJJ_01802	OGMBGNCE_00089	MJPLABFK_03017	OKAEBHMK_01680	IIKEIPFD_02492	BICPHCMI_03714	NLMAAOJI_03405	NBPAPEGF_00564	OMPIDLII_02867	HPPPGLDM_01326	GNCAMAHE_00655	GOKJPIDL_01526	FNAAOEFC_00945	DKNDDJEA_03007	CFIJDDEG_02888
group_3441		hypothetical protein	1304	1304	1	1	44172				200	338	311	BOCKHBOL_03714	HGMKNFBB_02798	KPHIGEOK_03704	MCMCAMOC_03674	NNOIFHLG_03674	OIHEKFFC_03844	CHCOCJLE_03738	NPJFODBJ_03151	GJHKBAMN_04422	OPDBNALL_04364	HHBDKIHJ_03615	MNCDFGIJ_00483	LKIDAFMN_02184	MHHFELMO_02319	HBEIMBHA_03891	ELNBDAHI_01576	ICIMLPGD_02006	BGLJHJHL_03237	NAKPPJPN_04071	OMOFDGBJ_00374	DDIODHHN_03374	DGPCEEJJ_04396	OGMBGNCE_04080	MJPLABFK_02750	OKAEBHMK_02914	IIKEIPFD_04221	BICPHCMI_00299	NLMAAOJI_03183	NBPAPEGF_03170	OMPIDLII_03766	HPPPGLDM_01661	GNCAMAHE_03775	GOKJPIDL_02427	FNAAOEFC_01937	DKNDDJEA_00286	CFIJDDEG_04009
dipZ		Protein DipZ	1304	1304	1	1	4682				461	1772	1762	BOCKHBOL_01555	HGMKNFBB_02602	KPHIGEOK_02380	MCMCAMOC_00813	NNOIFHLG_01689	OIHEKFFC_01828	CHCOCJLE_03189	NPJFODBJ_02802	GJHKBAMN_02915	OPDBNALL_00938	HHBDKIHJ_03687	MNCDFGIJ_03440	LKIDAFMN_00254	MHHFELMO_03431	HBEIMBHA_01893	ELNBDAHI_03739	ICIMLPGD_00375	BGLJHJHL_03142	NAKPPJPN_03117	OMOFDGBJ_00213	DDIODHHN_02965	DGPCEEJJ_02817	OGMBGNCE_04240	MJPLABFK_00892	OKAEBHMK_04003	IIKEIPFD_03448	BICPHCMI_02204	NLMAAOJI_03156	NBPAPEGF_03680	OMPIDLII_03328	HPPPGLDM_00169	GNCAMAHE_03271	GOKJPIDL_02727	FNAAOEFC_03272	DKNDDJEA_01595	CFIJDDEG_04109
ihfB		Integration host factor subunit beta	1304	1304	1	1	24578				305	305	305	BOCKHBOL_02634	HGMKNFBB_00201	KPHIGEOK_03157	MCMCAMOC_00596	NNOIFHLG_02033	OIHEKFFC_00046	CHCOCJLE_02547	NPJFODBJ_02915	GJHKBAMN_04033	OPDBNALL_03716	HHBDKIHJ_03138	MNCDFGIJ_02087	LKIDAFMN_03540	MHHFELMO_04065	HBEIMBHA_03572	ELNBDAHI_01003	ICIMLPGD_01856	BGLJHJHL_02716	NAKPPJPN_04384	OMOFDGBJ_04098	DDIODHHN_02800	DGPCEEJJ_03487	OGMBGNCE_03154	MJPLABFK_02224	OKAEBHMK_02575	IIKEIPFD_01330	BICPHCMI_03608	NLMAAOJI_02848	NBPAPEGF_00667	OMPIDLII_00006	HPPPGLDM_01416	GNCAMAHE_00550	GOKJPIDL_00387	FNAAOEFC_03920	DKNDDJEA_02917	CFIJDDEG_03731
group_4108		hypothetical protein	1304	1304	1	1	69338				386	416	396	BOCKHBOL_02134	HGMKNFBB_01662	KPHIGEOK_02889	MCMCAMOC_03775	NNOIFHLG_02806	OIHEKFFC_02506	CHCOCJLE_02719	NPJFODBJ_03807	GJHKBAMN_02387	OPDBNALL_02738	HHBDKIHJ_01020	MNCDFGIJ_02778	LKIDAFMN_03101	MHHFELMO_00532	HBEIMBHA_02759	ELNBDAHI_03405	ICIMLPGD_01470	BGLJHJHL_01044	NAKPPJPN_01063	OMOFDGBJ_02820	DDIODHHN_01769	DGPCEEJJ_01353	OGMBGNCE_03210	MJPLABFK_02697	OKAEBHMK_01556	IIKEIPFD_01874	BICPHCMI_03154	NLMAAOJI_02391	NBPAPEGF_02564	OMPIDLII_02157	HPPPGLDM_03272	GNCAMAHE_01997	GOKJPIDL_01415	FNAAOEFC_01532	DKNDDJEA_03423	CFIJDDEG_02821
group_4131		hypothetical protein	1304	1304	1	1	39618				434	434	434	BOCKHBOL_02776	HGMKNFBB_00971	KPHIGEOK_02482	MCMCAMOC_01600	NNOIFHLG_00651	OIHEKFFC_02983	CHCOCJLE_00410	NPJFODBJ_02948	GJHKBAMN_02130	OPDBNALL_01854	HHBDKIHJ_01643	MNCDFGIJ_01245	LKIDAFMN_04375	MHHFELMO_01998	HBEIMBHA_03467	ELNBDAHI_01375	ICIMLPGD_02245	BGLJHJHL_01833	NAKPPJPN_00484	OMOFDGBJ_01274	DDIODHHN_01080	DGPCEEJJ_00940	OGMBGNCE_04456	MJPLABFK_03591	OKAEBHMK_01980	IIKEIPFD_00077	BICPHCMI_01926	NLMAAOJI_00337	NBPAPEGF_02770	OMPIDLII_02611	HPPPGLDM_01006	GNCAMAHE_02763	GOKJPIDL_02578	FNAAOEFC_01118	DKNDDJEA_03635	CFIJDDEG_03962
purD		Phosphoribosylamine--glycine ligase	1304	1304	1	1	40214				914	2219	1283	BOCKHBOL_01647	HGMKNFBB_01078	KPHIGEOK_00703	MCMCAMOC_01499	NNOIFHLG_01093	OIHEKFFC_03421	CHCOCJLE_00309	NPJFODBJ_00621	GJHKBAMN_00340	OPDBNALL_02872	HHBDKIHJ_01547	MNCDFGIJ_01343	LKIDAFMN_01731	MHHFELMO_01791	HBEIMBHA_03943	ELNBDAHI_01277	ICIMLPGD_02492	BGLJHJHL_01711	NAKPPJPN_02568	OMOFDGBJ_02328	DDIODHHN_00253	DGPCEEJJ_01942	OGMBGNCE_02606	MJPLABFK_03684	OKAEBHMK_02121	IIKEIPFD_04001	BICPHCMI_00422	NLMAAOJI_02441	NBPAPEGF_01127	OMPIDLII_01546	HPPPGLDM_02086	GNCAMAHE_01685	GOKJPIDL_03453	FNAAOEFC_04071	DKNDDJEA_00225	CFIJDDEG_01155
tycC		Tyrocidine synthase 3	1304	1304	1	1	66724				149	1727	1661	BOCKHBOL_00354	HGMKNFBB_01918	KPHIGEOK_01672	MCMCAMOC_02339	NNOIFHLG_01048	OIHEKFFC_01962	CHCOCJLE_01414	NPJFODBJ_00139	GJHKBAMN_03479	OPDBNALL_01772	HHBDKIHJ_02677	MNCDFGIJ_00622	LKIDAFMN_00555	MHHFELMO_01757	HBEIMBHA_02809	ELNBDAHI_01715	ICIMLPGD_00859	BGLJHJHL_00971	NAKPPJPN_02657	OMOFDGBJ_01842	DDIODHHN_02313	DGPCEEJJ_03573	OGMBGNCE_01736	MJPLABFK_01344	OKAEBHMK_03845	IIKEIPFD_01517	BICPHCMI_01378	NLMAAOJI_00126	NBPAPEGF_03329	OMPIDLII_02385	HPPPGLDM_02780	GNCAMAHE_02202	GOKJPIDL_02944	FNAAOEFC_03405	DKNDDJEA_02702	CFIJDDEG_00975
gloA		Lactoylglutathione lyase	1304	1304	1	1	41993				149	518	516	BOCKHBOL_02340	HGMKNFBB_01239	KPHIGEOK_01831	MCMCAMOC_04274	NNOIFHLG_03193	OIHEKFFC_00521	CHCOCJLE_00168	NPJFODBJ_03509	GJHKBAMN_00501	OPDBNALL_03583	HHBDKIHJ_01386	MNCDFGIJ_01961	LKIDAFMN_00014	MHHFELMO_03731	HBEIMBHA_03340	ELNBDAHI_01085	ICIMLPGD_02591	BGLJHJHL_00612	NAKPPJPN_01563	OMOFDGBJ_03336	DDIODHHN_03202	DGPCEEJJ_02549	OGMBGNCE_02138	MJPLABFK_00529	OKAEBHMK_00890	IIKEIPFD_03331	BICPHCMI_00656	NLMAAOJI_03267	NBPAPEGF_01288	OMPIDLII_01384	HPPPGLDM_02236	GNCAMAHE_01523	GOKJPIDL_03329	FNAAOEFC_03369	DKNDDJEA_00075	CFIJDDEG_00921
ydjA		hypothetical protein	1304	1304	1	1	6490				560	734	644	BOCKHBOL_01339	HGMKNFBB_02444	KPHIGEOK_03604	MCMCAMOC_03979	NNOIFHLG_01251	OIHEKFFC_03173	CHCOCJLE_02905	NPJFODBJ_04109	GJHKBAMN_01801	OPDBNALL_00014	HHBDKIHJ_00013	MNCDFGIJ_03065	LKIDAFMN_02717	MHHFELMO_03914	HBEIMBHA_04142	ELNBDAHI_03233	ICIMLPGD_02703	BGLJHJHL_02399	NAKPPJPN_03706	OMOFDGBJ_03458	DDIODHHN_02485	DGPCEEJJ_00462	OGMBGNCE_04266	MJPLABFK_02495	OKAEBHMK_02689	IIKEIPFD_04197	BICPHCMI_03432	NLMAAOJI_02618	NBPAPEGF_00012	OMPIDLII_04203	HPPPGLDM_03481	GNCAMAHE_03581	GOKJPIDL_04123	FNAAOEFC_03004	DKNDDJEA_03222	CFIJDDEG_02272
tag		DNA-3-methyladenine glycosylase 1	1304	1304	1	1	72313				530	590	544	BOCKHBOL_04191	HGMKNFBB_03233	KPHIGEOK_01070	MCMCAMOC_03377	NNOIFHLG_01392	OIHEKFFC_00851	CHCOCJLE_00596	NPJFODBJ_02718	GJHKBAMN_00091	OPDBNALL_04468	HHBDKIHJ_00289	MNCDFGIJ_00266	LKIDAFMN_04251	MHHFELMO_02682	HBEIMBHA_01352	ELNBDAHI_00239	ICIMLPGD_03274	BGLJHJHL_02843	NAKPPJPN_01803	OMOFDGBJ_02533	DDIODHHN_01453	DGPCEEJJ_01507	OGMBGNCE_01348	MJPLABFK_04252	OKAEBHMK_01286	IIKEIPFD_01599	BICPHCMI_03843	NLMAAOJI_01487	NBPAPEGF_00289	OMPIDLII_01873	HPPPGLDM_00578	GNCAMAHE_02638	GOKJPIDL_01956	FNAAOEFC_03831	DKNDDJEA_00611	CFIJDDEG_02688
epmA		Elongation factor P--(R)-beta-lysine ligase	1304	1304	1	1	69363				638	956	955	BOCKHBOL_02125	HGMKNFBB_01656	KPHIGEOK_02898	MCMCAMOC_03767	NNOIFHLG_02812	OIHEKFFC_02513	CHCOCJLE_02727	NPJFODBJ_03367	GJHKBAMN_02398	OPDBNALL_02747	HHBDKIHJ_01010	MNCDFGIJ_02767	LKIDAFMN_03110	MHHFELMO_00523	HBEIMBHA_02750	ELNBDAHI_03394	ICIMLPGD_01461	BGLJHJHL_01039	NAKPPJPN_01057	OMOFDGBJ_02829	DDIODHHN_01764	DGPCEEJJ_01342	OGMBGNCE_03217	MJPLABFK_02702	OKAEBHMK_01561	IIKEIPFD_01811	BICPHCMI_03148	NLMAAOJI_02380	NBPAPEGF_02554	OMPIDLII_02148	HPPPGLDM_03280	GNCAMAHE_01988	GOKJPIDL_01424	FNAAOEFC_01523	DKNDDJEA_03431	CFIJDDEG_02826
ytfF		Inner membrane protein YtfF	1304	1304	1	1	22457				239	1079	952	BOCKHBOL_01064	HGMKNFBB_00103	KPHIGEOK_03803	MCMCAMOC_04062	NNOIFHLG_03527	OIHEKFFC_01128	CHCOCJLE_02461	NPJFODBJ_02568	GJHKBAMN_02684	OPDBNALL_04424	HHBDKIHJ_04108	MNCDFGIJ_02935	LKIDAFMN_02599	MHHFELMO_03035	HBEIMBHA_00831	ELNBDAHI_03965	ICIMLPGD_03721	BGLJHJHL_01224	NAKPPJPN_03522	OMOFDGBJ_03566	DDIODHHN_03134	DGPCEEJJ_01804	OGMBGNCE_00087	MJPLABFK_03019	OKAEBHMK_01682	IIKEIPFD_02494	BICPHCMI_03712	NLMAAOJI_03403	NBPAPEGF_00567	OMPIDLII_02865	HPPPGLDM_01329	GNCAMAHE_00653	GOKJPIDL_01524	FNAAOEFC_00943	DKNDDJEA_03004	CFIJDDEG_02890
proP		Proline/betaine transporter	1304	1304	1	1	71608				167	1328	1257	BOCKHBOL_00565	HGMKNFBB_03333	KPHIGEOK_01475	MCMCAMOC_02809	NNOIFHLG_01496	OIHEKFFC_00981	CHCOCJLE_00724	NPJFODBJ_01384	GJHKBAMN_00216	OPDBNALL_00556	HHBDKIHJ_00425	MNCDFGIJ_00139	LKIDAFMN_01115	MHHFELMO_00111	HBEIMBHA_00453	ELNBDAHI_00366	ICIMLPGD_02147	BGLJHJHL_01410	NAKPPJPN_02811	OMOFDGBJ_02921	DDIODHHN_02135	DGPCEEJJ_03751	OGMBGNCE_01227	MJPLABFK_01962	OKAEBHMK_00680	IIKEIPFD_00718	BICPHCMI_03555	NLMAAOJI_01122	NBPAPEGF_00425	OMPIDLII_01752	HPPPGLDM_00457	GNCAMAHE_01055	GOKJPIDL_00754	FNAAOEFC_00311	DKNDDJEA_00490	CFIJDDEG_01380
group_4995		hypothetical protein	1304	1304	1	1	6773				656	938	823	BOCKHBOL_01451	HGMKNFBB_03625	KPHIGEOK_01575	MCMCAMOC_03544	NNOIFHLG_01358	OIHEKFFC_03952	CHCOCJLE_00487	NPJFODBJ_03627	GJHKBAMN_01693	OPDBNALL_00122	HHBDKIHJ_00126	MNCDFGIJ_03158	LKIDAFMN_01565	MHHFELMO_04048	HBEIMBHA_01490	ELNBDAHI_00008	ICIMLPGD_02725	BGLJHJHL_02070	NAKPPJPN_01579	OMOFDGBJ_03952	DDIODHHN_03599	DGPCEEJJ_00354	OGMBGNCE_01579	MJPLABFK_03730	OKAEBHMK_01439	IIKEIPFD_01761	BICPHCMI_03875	NLMAAOJI_01955	NBPAPEGF_00125	OMPIDLII_02011	HPPPGLDM_04222	GNCAMAHE_02500	GOKJPIDL_01819	FNAAOEFC_02079	DKNDDJEA_04194	CFIJDDEG_03271
prpF		2-methyl-aconitate isomerase	1304	1304	1	1	44548				803	1220	1177	BOCKHBOL_01849	HGMKNFBB_02877	KPHIGEOK_01534	MCMCAMOC_02661	NNOIFHLG_02141	OIHEKFFC_02849	CHCOCJLE_03140	NPJFODBJ_01967	GJHKBAMN_02607	OPDBNALL_01287	HHBDKIHJ_03313	MNCDFGIJ_02833	LKIDAFMN_02103	MHHFELMO_02767	HBEIMBHA_02197	ELNBDAHI_02824	ICIMLPGD_01578	BGLJHJHL_00716	NAKPPJPN_03003	OMOFDGBJ_02474	DDIODHHN_00661	DGPCEEJJ_01045	OGMBGNCE_02858	MJPLABFK_01400	OKAEBHMK_01199	IIKEIPFD_02159	BICPHCMI_00176	NLMAAOJI_02166	NBPAPEGF_03634	OMPIDLII_01033	HPPPGLDM_01741	GNCAMAHE_03721	GOKJPIDL_00979	FNAAOEFC_00183	DKNDDJEA_03145	CFIJDDEG_00681
group_5303		hypothetical protein	1304	1304	1	1	71010				227	605	586	BOCKHBOL_03588	HGMKNFBB_01359	KPHIGEOK_02825	MCMCAMOC_02541	NNOIFHLG_03063	OIHEKFFC_02747	CHCOCJLE_02616	NPJFODBJ_03992	GJHKBAMN_03861	OPDBNALL_01166	HHBDKIHJ_00903	MNCDFGIJ_03141	LKIDAFMN_02609	MHHFELMO_03020	HBEIMBHA_03160	ELNBDAHI_03603	ICIMLPGD_02881	BGLJHJHL_03107	NAKPPJPN_03851	OMOFDGBJ_03724	DDIODHHN_03637	DGPCEEJJ_03368	OGMBGNCE_03309	MJPLABFK_03957	OKAEBHMK_03803	IIKEIPFD_03063	BICPHCMI_00055	NLMAAOJI_01025	NBPAPEGF_03254	OMPIDLII_00909	HPPPGLDM_04072	GNCAMAHE_00883	GOKJPIDL_00856	FNAAOEFC_00059	DKNDDJEA_03981	CFIJDDEG_03935
thiS		Sulfur carrier protein ThiS	1304	1304	1	1	43333				200	287	202	BOCKHBOL_03261	HGMKNFBB_03463	KPHIGEOK_00959	MCMCAMOC_03586	NNOIFHLG_00038	OIHEKFFC_02123	CHCOCJLE_01932	NPJFODBJ_03039	GJHKBAMN_01294	OPDBNALL_01499	HHBDKIHJ_03529	MNCDFGIJ_04017	LKIDAFMN_04194	MHHFELMO_02413	HBEIMBHA_03213	ELNBDAHI_04221	ICIMLPGD_02086	BGLJHJHL_03956	NAKPPJPN_03155	OMOFDGBJ_00454	DDIODHHN_03724	DGPCEEJJ_02855	OGMBGNCE_04131	MJPLABFK_02816	OKAEBHMK_03330	IIKEIPFD_03840	BICPHCMI_03238	NLMAAOJI_03856	NBPAPEGF_03038	OMPIDLII_04001	HPPPGLDM_03518	GNCAMAHE_03942	GOKJPIDL_02527	FNAAOEFC_01837	DKNDDJEA_04221	CFIJDDEG_03758
ymdB		O-acetyl-ADP-ribose deacetylase	1304	1304	1	1	43277				431	863	604	BOCKHBOL_03279	HGMKNFBB_03445	KPHIGEOK_00977	MCMCAMOC_03566	NNOIFHLG_00056	OIHEKFFC_02143	CHCOCJLE_01952	NPJFODBJ_03020	GJHKBAMN_01314	OPDBNALL_01519	HHBDKIHJ_03509	MNCDFGIJ_03997	LKIDAFMN_04387	MHHFELMO_02432	HBEIMBHA_03233	ELNBDAHI_04241	ICIMLPGD_01941	BGLJHJHL_03974	NAKPPJPN_03134	OMOFDGBJ_00474	DDIODHHN_04036	DGPCEEJJ_02875	OGMBGNCE_04110	MJPLABFK_02834	OKAEBHMK_04220	IIKEIPFD_03860	BICPHCMI_03220	NLMAAOJI_03836	NBPAPEGF_03018	OMPIDLII_04362	HPPPGLDM_03538	GNCAMAHE_04365	GOKJPIDL_00848	FNAAOEFC_01817	DKNDDJEA_02392	CFIJDDEG_03776
group_5545		hypothetical protein	1304	1304	1	1	38090			Hypothetical protein with no hits to refseq/uniprot/clusters/cdd/tigrfams/pfam overlapping another protein with hits	92	656	485	BOCKHBOL_00702	HGMKNFBB_00825	KPHIGEOK_00358	MCMCAMOC_03248	NNOIFHLG_01783	OIHEKFFC_02315	CHCOCJLE_02126	NPJFODBJ_00891	GJHKBAMN_02014	OPDBNALL_00369	HHBDKIHJ_03815	MNCDFGIJ_01675	LKIDAFMN_01352	MHHFELMO_00975	HBEIMBHA_01784	ELNBDAHI_03016	ICIMLPGD_01672	BGLJHJHL_02544	NAKPPJPN_00680	OMOFDGBJ_02722	DDIODHHN_01913	DGPCEEJJ_00537	OGMBGNCE_02268	MJPLABFK_00385	OKAEBHMK_01819	IIKEIPFD_00290	BICPHCMI_02091	NLMAAOJI_01236	NBPAPEGF_02381	OMPIDLII_02727	HPPPGLDM_00782	GNCAMAHE_02389	GOKJPIDL_02042	FNAAOEFC_00688	DKNDDJEA_02448	CFIJDDEG_01767
scrK		Fructokinase	1304	1304	1	1	22366				995	1001	995	BOCKHBOL_01093	HGMKNFBB_00076	KPHIGEOK_02581	MCMCAMOC_04091	NNOIFHLG_03554	OIHEKFFC_01158	CHCOCJLE_03837	NPJFODBJ_02600	GJHKBAMN_02654	OPDBNALL_04215	HHBDKIHJ_04177	MNCDFGIJ_02906	LKIDAFMN_02434	MHHFELMO_04266	HBEIMBHA_00861	ELNBDAHI_04313	ICIMLPGD_04213	BGLJHJHL_01195	NAKPPJPN_03551	OMOFDGBJ_03114	DDIODHHN_02272	DGPCEEJJ_01774	OGMBGNCE_00117	MJPLABFK_02990	OKAEBHMK_01653	IIKEIPFD_02465	BICPHCMI_03739	NLMAAOJI_04191	NBPAPEGF_04131	OMPIDLII_02895	HPPPGLDM_01298	GNCAMAHE_00683	GOKJPIDL_01554	FNAAOEFC_00973	DKNDDJEA_03035	CFIJDDEG_02215
agaAII		N-acetylgalactosamine-6-phosphate deacetylase	1304	1304	1	1	42240				1136	1163	1148	BOCKHBOL_04081	HGMKNFBB_02956	KPHIGEOK_00596	MCMCAMOC_02183	NNOIFHLG_00249	OIHEKFFC_00451	CHCOCJLE_00096	NPJFODBJ_02074	GJHKBAMN_00571	OPDBNALL_02443	HHBDKIHJ_01953	MNCDFGIJ_02320	LKIDAFMN_00083	MHHFELMO_01514	HBEIMBHA_04105	ELNBDAHI_01914	ICIMLPGD_00710	BGLJHJHL_00542	NAKPPJPN_01489	OMOFDGBJ_03045	DDIODHHN_03515	DGPCEEJJ_03324	OGMBGNCE_02364	MJPLABFK_00651	OKAEBHMK_00820	IIKEIPFD_03946	BICPHCMI_00730	NLMAAOJI_00704	NBPAPEGF_01357	OMPIDLII_01309	HPPPGLDM_02306	GNCAMAHE_04138	GOKJPIDL_04077	FNAAOEFC_04235	DKNDDJEA_00004	CFIJDDEG_00851
group_5623		hypothetical protein	1304	1304	1	1	63176				305	617	610	BOCKHBOL_04137	HGMKNFBB_01866	KPHIGEOK_02319	MCMCAMOC_02282	NNOIFHLG_00997	OIHEKFFC_01905	CHCOCJLE_01476	NPJFODBJ_00222	GJHKBAMN_02503	OPDBNALL_01714	HHBDKIHJ_03044	MNCDFGIJ_00547	LKIDAFMN_00634	MHHFELMO_02240	HBEIMBHA_02883	ELNBDAHI_01640	ICIMLPGD_00795	BGLJHJHL_02785	NAKPPJPN_02715	OMOFDGBJ_03219	DDIODHHN_02373	DGPCEEJJ_02588	OGMBGNCE_01793	MJPLABFK_01280	OKAEBHMK_02029	IIKEIPFD_04413	BICPHCMI_01301	NLMAAOJI_00051	NBPAPEGF_04002	OMPIDLII_02330	HPPPGLDM_02984	GNCAMAHE_02147	GOKJPIDL_02999	FNAAOEFC_04294	DKNDDJEA_01192	CFIJDDEG_03082
group_5801		hypothetical protein	1304	1304	1	1	69455				419	701	680	BOCKHBOL_02089	HGMKNFBB_01623	KPHIGEOK_03948	MCMCAMOC_03729	NNOIFHLG_02845	OIHEKFFC_02550	CHCOCJLE_02762	NPJFODBJ_03333	GJHKBAMN_02435	OPDBNALL_03958	HHBDKIHJ_00973	MNCDFGIJ_04365	LKIDAFMN_03145	MHHFELMO_00488	HBEIMBHA_02718	ELNBDAHI_04482	ICIMLPGD_01427	BGLJHJHL_01004	NAKPPJPN_01022	OMOFDGBJ_02862	DDIODHHN_01729	DGPCEEJJ_01305	OGMBGNCE_03253	MJPLABFK_03925	OKAEBHMK_01596	IIKEIPFD_01777	BICPHCMI_03115	NLMAAOJI_04342	NBPAPEGF_02517	OMPIDLII_02116	HPPPGLDM_04148	GNCAMAHE_01956	GOKJPIDL_01456	FNAAOEFC_01491	DKNDDJEA_04164	CFIJDDEG_02861
group_6115		hypothetical protein	1304	1304	1	1	62605			Hypothetical protein with no hits to refseq/uniprot/clusters/cdd/tigrfams/pfam overlapping another protein with hits	887	1253	1240	BOCKHBOL_03352	HGMKNFBB_01745	KPHIGEOK_03005	MCMCAMOC_04143	NNOIFHLG_03575	OIHEKFFC_03522	CHCOCJLE_01585	NPJFODBJ_03446	GJHKBAMN_03777	OPDBNALL_02815	HHBDKIHJ_02935	MNCDFGIJ_03292	LKIDAFMN_03028	MHHFELMO_03301	HBEIMBHA_03283	ELNBDAHI_03304	ICIMLPGD_03073	BGLJHJHL_03891	NAKPPJPN_03615	OMOFDGBJ_03888	DDIODHHN_00376	DGPCEEJJ_03019	OGMBGNCE_02795	MJPLABFK_04043	OKAEBHMK_04090	IIKEIPFD_02590	BICPHCMI_03761	NLMAAOJI_03444	NBPAPEGF_03975	OMPIDLII_03407	HPPPGLDM_03770	GNCAMAHE_03214	GOKJPIDL_03228	FNAAOEFC_04248	DKNDDJEA_01064	CFIJDDEG_04217
gpr		L-glyceraldehyde 3-phosphate reductase	1304	1304	1	1	6333				860	1088	972	BOCKHBOL_02071	HGMKNFBB_02392	KPHIGEOK_01781	MCMCAMOC_00980	NNOIFHLG_02478	OIHEKFFC_01652	CHCOCJLE_03085	NPJFODBJ_01793	GJHKBAMN_03214	OPDBNALL_00768	HHBDKIHJ_03405	MNCDFGIJ_02499	LKIDAFMN_01857	MHHFELMO_02161	HBEIMBHA_00602	ELNBDAHI_03134	ICIMLPGD_00605	BGLJHJHL_04486	NAKPPJPN_03223	OMOFDGBJ_00016	DDIODHHN_00899	DGPCEEJJ_02202	OGMBGNCE_02553	MJPLABFK_00943	OKAEBHMK_04149	IIKEIPFD_02949	BICPHCMI_02792	NLMAAOJI_01852	NBPAPEGF_03548	OMPIDLII_03053	HPPPGLDM_04287	GNCAMAHE_02947	GOKJPIDL_02247	FNAAOEFC_02103	DKNDDJEA_04265	CFIJDDEG_04442
dus		putative tRNA-dihydrouridine synthase	1304	1304	1	1	6324				995	1175	1068	BOCKHBOL_02065	HGMKNFBB_02389	KPHIGEOK_01775	MCMCAMOC_00974	NNOIFHLG_02481	OIHEKFFC_01656	CHCOCJLE_03081	NPJFODBJ_01790	GJHKBAMN_03218	OPDBNALL_00774	HHBDKIHJ_03409	MNCDFGIJ_02495	LKIDAFMN_01863	MHHFELMO_02156	HBEIMBHA_00606	ELNBDAHI_03130	ICIMLPGD_00601	BGLJHJHL_02175	NAKPPJPN_03227	OMOFDGBJ_00020	DDIODHHN_00905	DGPCEEJJ_02206	OGMBGNCE_02549	MJPLABFK_00947	OKAEBHMK_02567	IIKEIPFD_02953	BICPHCMI_02789	NLMAAOJI_01856	NBPAPEGF_03544	OMPIDLII_03049	HPPPGLDM_04283	GNCAMAHE_02943	GOKJPIDL_02243	FNAAOEFC_02107	DKNDDJEA_04261	CFIJDDEG_02158
group_6378		hypothetical protein	1304	1304	1	1	72349				119	611	601	BOCKHBOL_02579	HGMKNFBB_03713	KPHIGEOK_01059	MCMCAMOC_03389	NNOIFHLG_02767	OIHEKFFC_00841	CHCOCJLE_00586	NPJFODBJ_02728	GJHKBAMN_00081	OPDBNALL_02943	HHBDKIHJ_00278	MNCDFGIJ_00277	LKIDAFMN_03360	MHHFELMO_02672	HBEIMBHA_01362	ELNBDAHI_00228	ICIMLPGD_03284	BGLJHJHL_02854	NAKPPJPN_01792	OMOFDGBJ_02543	DDIODHHN_01463	DGPCEEJJ_01517	OGMBGNCE_01359	MJPLABFK_02977	OKAEBHMK_01297	IIKEIPFD_01610	BICPHCMI_03834	NLMAAOJI_01498	NBPAPEGF_00278	OMPIDLII_01883	HPPPGLDM_00588	GNCAMAHE_02628	GOKJPIDL_01946	FNAAOEFC_01951	DKNDDJEA_00621	CFIJDDEG_02699
group_6573		hypothetical protein	1304	1304	1	1	27797				962	1646	1634	BOCKHBOL_03906	HGMKNFBB_00561	KPHIGEOK_01324	MCMCAMOC_00111	NNOIFHLG_03117	OIHEKFFC_00403	CHCOCJLE_01660	NPJFODBJ_00994	GJHKBAMN_01068	OPDBNALL_04377	HHBDKIHJ_00681	MNCDFGIJ_01007	LKIDAFMN_00535	MHHFELMO_01343	HBEIMBHA_00112	ELNBDAHI_00622	ICIMLPGD_00168	BGLJHJHL_00067	NAKPPJPN_00118	OMOFDGBJ_03937	DDIODHHN_01275	DGPCEEJJ_00096	OGMBGNCE_00957	MJPLABFK_02412	OKAEBHMK_00158	IIKEIPFD_02268	BICPHCMI_00982	NLMAAOJI_00460	NBPAPEGF_00986	OMPIDLII_00441	HPPPGLDM_01182	GNCAMAHE_00115	GOKJPIDL_00227	FNAAOEFC_02327	DKNDDJEA_00872	CFIJDDEG_00102
group_6706		hypothetical protein	1304	1304	1	1	43241				275	818	816	BOCKHBOL_02666	HGMKNFBB_03433	KPHIGEOK_02072	MCMCAMOC_01972	NNOIFHLG_00067	OIHEKFFC_02153	CHCOCJLE_01962	NPJFODBJ_03285	GJHKBAMN_00778	OPDBNALL_02196	HHBDKIHJ_01745	MNCDFGIJ_04136	LKIDAFMN_01970	MHHFELMO_03634	HBEIMBHA_03649	ELNBDAHI_02127	ICIMLPGD_01930	BGLJHJHL_04059	NAKPPJPN_04230	OMOFDGBJ_00485	DDIODHHN_03330	DGPCEEJJ_01927	OGMBGNCE_04008	MJPLABFK_02844	OKAEBHMK_03761	IIKEIPFD_04058	BICPHCMI_03209	NLMAAOJI_04324	NBPAPEGF_01565	OMPIDLII_03979	HPPPGLDM_03548	GNCAMAHE_03359	GOKJPIDL_03828	FNAAOEFC_02334	DKNDDJEA_02382	CFIJDDEG_03813
group_6711		hypothetical protein	1304	1761	1.36	1	39915				341	1214	670	BOCKHBOL_03077 BOCKHBOL_03078	HGMKNFBB_01030	KPHIGEOK_03364	MCMCAMOC_01538	NNOIFHLG_00711	OIHEKFFC_02923 OIHEKFFC_02922	CHCOCJLE_00347 CHCOCJLE_00346	NPJFODBJ_00582	GJHKBAMN_02191 GJHKBAMN_02192	OPDBNALL_01791 OPDBNALL_01790	HHBDKIHJ_01583	MNCDFGIJ_01305	LKIDAFMN_03947	MHHFELMO_01935 MHHFELMO_01934	HBEIMBHA_03823 HBEIMBHA_03822	ELNBDAHI_01315	ICIMLPGD_03591	BGLJHJHL_04349	NAKPPJPN_00424 NAKPPJPN_00423	OMOFDGBJ_02290	DDIODHHN_01019 DDIODHHN_01018	DGPCEEJJ_00879 DGPCEEJJ_00878	OGMBGNCE_02647	MJPLABFK_04073	OKAEBHMK_03938	IIKEIPFD_00017 IIKEIPFD_00016	BICPHCMI_03676	NLMAAOJI_00397	NBPAPEGF_02830	OMPIDLII_02671 OMPIDLII_02672	HPPPGLDM_03966 HPPPGLDM_03965	GNCAMAHE_02823 GNCAMAHE_02824	GOKJPIDL_04341 GOKJPIDL_04340	FNAAOEFC_04262 FNAAOEFC_04261	DKNDDJEA_03951 DKNDDJEA_03952	CFIJDDEG_04040
dxr		1-deoxy-D-xylulose 5-phosphate reductoisomerase	1304	1304	1	1	28054				380	1190	1188	BOCKHBOL_03112	HGMKNFBB_00632	KPHIGEOK_02426	MCMCAMOC_00043	NNOIFHLG_00859	OIHEKFFC_03627	CHCOCJLE_03896	NPJFODBJ_01176	GJHKBAMN_01000	OPDBNALL_02599	HHBDKIHJ_00613	MNCDFGIJ_01075	LKIDAFMN_00468	MHHFELMO_01413	HBEIMBHA_00045	ELNBDAHI_00554	ICIMLPGD_00237	BGLJHJHL_00133	NAKPPJPN_00051	OMOFDGBJ_02098	DDIODHHN_01208	DGPCEEJJ_00028	OGMBGNCE_01024	MJPLABFK_02480	OKAEBHMK_00224	IIKEIPFD_02887	BICPHCMI_01053	NLMAAOJI_00920	NBPAPEGF_01054	OMPIDLII_00507	HPPPGLDM_01250	GNCAMAHE_00048	GOKJPIDL_00294	FNAAOEFC_02260	DKNDDJEA_00804	CFIJDDEG_00168
hemB		hypothetical protein	1304	1346	1.04	1	38489				167	1925	918	BOCKHBOL_00787	HGMKNFBB_00896	KPHIGEOK_01173	MCMCAMOC_03333	NNOIFHLG_01710	OIHEKFFC_02388	CHCOCJLE_02204	NPJFODBJ_00811	GJHKBAMN_02993	OPDBNALL_00503	HHBDKIHJ_03892	MNCDFGIJ_01754	LKIDAFMN_02851	MHHFELMO_01060	HBEIMBHA_01725	ELNBDAHI_02937	ICIMLPGD_01752	BGLJHJHL_03845	NAKPPJPN_00602	OMOFDGBJ_01381	DDIODHHN_03480	DGPCEEJJ_01642	OGMBGNCE_02193	MJPLABFK_00490	OKAEBHMK_03638	IIKEIPFD_00183	BICPHCMI_02019	NLMAAOJI_03052	NBPAPEGF_02458	OMPIDLII_02787	HPPPGLDM_00855	GNCAMAHE_02449	GOKJPIDL_02102	FNAAOEFC_00628	DKNDDJEA_02521	CFIJDDEG_03018
group_7228	pepO_3	Neutral endopeptidase	1304	1304	1	1	70948				87	2294	2113	BOCKHBOL_00012	HGMKNFBB_01379	KPHIGEOK_02537	MCMCAMOC_02518	NNOIFHLG_03043	OIHEKFFC_02767	CHCOCJLE_03437	NPJFODBJ_01900	GJHKBAMN_03394	OPDBNALL_03661	HHBDKIHJ_03947	MNCDFGIJ_03508	LKIDAFMN_03637	MHHFELMO_00691	HBEIMBHA_03744	ELNBDAHI_03881	ICIMLPGD_02859	BGLJHJHL_03085	NAKPPJPN_00770	OMOFDGBJ_03702	DDIODHHN_03177	DGPCEEJJ_02338	OGMBGNCE_03584	MJPLABFK_03646	OKAEBHMK_03476	IIKEIPFD_03084	BICPHCMI_00035	NLMAAOJI_01045	NBPAPEGF_03234	OMPIDLII_00888	HPPPGLDM_02058	GNCAMAHE_00862	GOKJPIDL_03808	FNAAOEFC_00038	DKNDDJEA_01514	CFIJDDEG_02173
yfcG_2		Disulfide-bond oxidoreductase YfcG	1304	1304	1	1	38467				485	689	688	BOCKHBOL_00781	HGMKNFBB_00890	KPHIGEOK_01167	MCMCAMOC_03327	NNOIFHLG_01717	OIHEKFFC_02382	CHCOCJLE_02198	NPJFODBJ_00817	GJHKBAMN_02999	OPDBNALL_00497	HHBDKIHJ_03886	MNCDFGIJ_01748	LKIDAFMN_02857	MHHFELMO_01054	HBEIMBHA_01731	ELNBDAHI_02943	ICIMLPGD_01746	BGLJHJHL_03851	NAKPPJPN_00608	OMOFDGBJ_01387	DDIODHHN_03486	DGPCEEJJ_01648	OGMBGNCE_02199	MJPLABFK_00484	OKAEBHMK_03644	IIKEIPFD_00189	BICPHCMI_02025	NLMAAOJI_03046	NBPAPEGF_02452	OMPIDLII_02781	HPPPGLDM_00849	GNCAMAHE_02443	GOKJPIDL_02096	FNAAOEFC_00634	DKNDDJEA_02515	CFIJDDEG_03012
sbcB		Exodeoxyribonuclease I	1304	1304	1	1	69409				1439	1532	1439	BOCKHBOL_02105	HGMKNFBB_01638	KPHIGEOK_03556	MCMCAMOC_03748	NNOIFHLG_02830	OIHEKFFC_02532	CHCOCJLE_02745	NPJFODBJ_03349	GJHKBAMN_02417	OPDBNALL_03975	HHBDKIHJ_00991	MNCDFGIJ_02748	LKIDAFMN_03129	MHHFELMO_00504	HBEIMBHA_02732	ELNBDAHI_03375	ICIMLPGD_01442	BGLJHJHL_01020	NAKPPJPN_01039	OMOFDGBJ_02847	DDIODHHN_01745	DGPCEEJJ_01323	OGMBGNCE_03236	MJPLABFK_03941	OKAEBHMK_01580	IIKEIPFD_01791	BICPHCMI_03130	NLMAAOJI_02361	NBPAPEGF_02535	OMPIDLII_02130	HPPPGLDM_04164	GNCAMAHE_01970	GOKJPIDL_01442	FNAAOEFC_01505	DKNDDJEA_04180	CFIJDDEG_02845
blaI		Penicillinase repressor	1304	1304	1	1	43225				146	365	364	BOCKHBOL_02670	HGMKNFBB_03429	KPHIGEOK_02068	MCMCAMOC_01976	NNOIFHLG_00071	OIHEKFFC_02157	CHCOCJLE_01966	NPJFODBJ_03291	GJHKBAMN_00774	OPDBNALL_02200	HHBDKIHJ_01749	MNCDFGIJ_04140	LKIDAFMN_01974	MHHFELMO_03630	HBEIMBHA_03655	ELNBDAHI_02123	ICIMLPGD_01924	BGLJHJHL_04055	NAKPPJPN_04234	OMOFDGBJ_00491	DDIODHHN_03334	DGPCEEJJ_01923	OGMBGNCE_04004	MJPLABFK_02848	OKAEBHMK_03765	IIKEIPFD_04054	BICPHCMI_03205	NLMAAOJI_04320	NBPAPEGF_01561	OMPIDLII_03973	HPPPGLDM_03552	GNCAMAHE_03365	GOKJPIDL_03834	FNAAOEFC_02340	DKNDDJEA_02378	CFIJDDEG_03809
metL		Bifunctional aspartokinase/homoserine dehydrogenase 2	1304	1304	1	1	44451				290	1301	1066	BOCKHBOL_01822	HGMKNFBB_02855	KPHIGEOK_01509	MCMCAMOC_02687	NNOIFHLG_02163	OIHEKFFC_02825	CHCOCJLE_03115	NPJFODBJ_01992	GJHKBAMN_02632	OPDBNALL_01312	HHBDKIHJ_03289	MNCDFGIJ_02857	LKIDAFMN_02127	MHHFELMO_02744	HBEIMBHA_02174	ELNBDAHI_02848	ICIMLPGD_01554	BGLJHJHL_00690	NAKPPJPN_02980	OMOFDGBJ_02499	DDIODHHN_00686	DGPCEEJJ_01070	OGMBGNCE_02835	MJPLABFK_01375	OKAEBHMK_01225	IIKEIPFD_02135	BICPHCMI_00198	NLMAAOJI_02142	NBPAPEGF_03658	OMPIDLII_04154	HPPPGLDM_01717	GNCAMAHE_03744	GOKJPIDL_01002	FNAAOEFC_00206	DKNDDJEA_03169	CFIJDDEG_00655
murE		UDP-N-acetylmuramoyl-L-alanyl-D-glutamate--2,6-diaminopimelate ligase	1304	1304	1	1	6165				869	1559	1508	BOCKHBOL_02030	HGMKNFBB_02358	KPHIGEOK_01739	MCMCAMOC_00939	NNOIFHLG_02512	OIHEKFFC_01688	CHCOCJLE_03047	NPJFODBJ_01754	GJHKBAMN_03253	OPDBNALL_00811	HHBDKIHJ_03444	MNCDFGIJ_02460	LKIDAFMN_01901	MHHFELMO_02122	HBEIMBHA_00644	ELNBDAHI_03095	ICIMLPGD_00566	BGLJHJHL_02140	NAKPPJPN_03265	OMOFDGBJ_00055	DDIODHHN_00938	DGPCEEJJ_02241	OGMBGNCE_02513	MJPLABFK_00980	OKAEBHMK_02532	IIKEIPFD_02993	BICPHCMI_02758	NLMAAOJI_01891	NBPAPEGF_03509	OMPIDLII_03011	HPPPGLDM_00304	GNCAMAHE_02905	GOKJPIDL_02205	FNAAOEFC_02145	DKNDDJEA_03477	CFIJDDEG_02123
tcrA		Transcriptional regulatory protein TcrA	1304	1304	1	1	43425				677	677	677	BOCKHBOL_03252	HGMKNFBB_03470	KPHIGEOK_00949	MCMCAMOC_03593	NNOIFHLG_00030	OIHEKFFC_02108	CHCOCJLE_01922	NPJFODBJ_03048	GJHKBAMN_01286	OPDBNALL_01492	HHBDKIHJ_03537	MNCDFGIJ_04025	LKIDAFMN_04184	MHHFELMO_02396	HBEIMBHA_03205	ELNBDAHI_04213	ICIMLPGD_02076	BGLJHJHL_03947	NAKPPJPN_03167	OMOFDGBJ_00444		DGPCEEJJ_02847	OGMBGNCE_03804	MJPLABFK_02806	OKAEBHMK_03339	IIKEIPFD_03831	BICPHCMI_03245	NLMAAOJI_03864	NBPAPEGF_03046	OMPIDLII_04009	HPPPGLDM_01590	GNCAMAHE_03934	GOKJPIDL_02519	FNAAOEFC_01845	DKNDDJEA_00357	CFIJDDEG_03749
speD		S-adenosylmethionine decarboxylase proenzyme	1304	1304	1	1	39857				794	794	794	BOCKHBOL_03064	HGMKNFBB_01017	KPHIGEOK_03377	MCMCAMOC_01551	NNOIFHLG_00698	OIHEKFFC_02936	CHCOCJLE_00360	NPJFODBJ_00569	GJHKBAMN_02177	OPDBNALL_01804	HHBDKIHJ_01596	MNCDFGIJ_01292	LKIDAFMN_03960	MHHFELMO_01949	HBEIMBHA_03836	ELNBDAHI_01328	ICIMLPGD_03604	BGLJHJHL_04336	NAKPPJPN_00437	OMOFDGBJ_02277	DDIODHHN_01032	DGPCEEJJ_00893	OGMBGNCE_02660	MJPLABFK_04060	OKAEBHMK_03951	IIKEIPFD_00030	BICPHCMI_03663	NLMAAOJI_00384	NBPAPEGF_02817	OMPIDLII_02658	HPPPGLDM_03979	GNCAMAHE_02810	GOKJPIDL_04336	FNAAOEFC_01165	DKNDDJEA_03938	CFIJDDEG_04053
coq7		2-nonaprenyl-3-methyl-6-methoxy-1,4-benzoquinol hydroxylase	1304	1304	1	1	39859				296	644	643	BOCKHBOL_03066	HGMKNFBB_01019	KPHIGEOK_03375	MCMCAMOC_01549	NNOIFHLG_00700	OIHEKFFC_02934	CHCOCJLE_00358	NPJFODBJ_00571	GJHKBAMN_02179	OPDBNALL_01802	HHBDKIHJ_01594	MNCDFGIJ_01294	LKIDAFMN_03958	MHHFELMO_01947	HBEIMBHA_03834	ELNBDAHI_01326	ICIMLPGD_03602	BGLJHJHL_04338	NAKPPJPN_00435	OMOFDGBJ_02279	DDIODHHN_01030	DGPCEEJJ_00891	OGMBGNCE_02658	MJPLABFK_04062	OKAEBHMK_03949	IIKEIPFD_00028	BICPHCMI_03665	NLMAAOJI_00386	NBPAPEGF_02819	OMPIDLII_02660	HPPPGLDM_03977	GNCAMAHE_02812	GOKJPIDL_04338	FNAAOEFC_01167	DKNDDJEA_03940	CFIJDDEG_04051
tolB_1		Protein TolB	1304	1304	1	1	38163				386	2501	2417	BOCKHBOL_00709	HGMKNFBB_00829	KPHIGEOK_00351	MCMCAMOC_03255	NNOIFHLG_01779	OIHEKFFC_02320	CHCOCJLE_02131	NPJFODBJ_00884	GJHKBAMN_02007	OPDBNALL_00376	HHBDKIHJ_03823	MNCDFGIJ_01682	LKIDAFMN_01359	MHHFELMO_00982	HBEIMBHA_01777	ELNBDAHI_03009	ICIMLPGD_01680	BGLJHJHL_02537	NAKPPJPN_00674	OMOFDGBJ_02714	DDIODHHN_01905	DGPCEEJJ_00530	OGMBGNCE_02262	MJPLABFK_00392	OKAEBHMK_01826	IIKEIPFD_00283	BICPHCMI_02087	NLMAAOJI_01243	NBPAPEGF_02389	OMPIDLII_02734	HPPPGLDM_00787	GNCAMAHE_02396	GOKJPIDL_02049	FNAAOEFC_00681	DKNDDJEA_02453	CFIJDDEG_01774
cfa		Cyclopropane-fatty-acyl-phospholipid synthase	1304	1304	1	1	69782				269	1118	1114	BOCKHBOL_00221	HGMKNFBB_01575	KPHIGEOK_00311	MCMCAMOC_03128	NNOIFHLG_01942	OIHEKFFC_02595	CHCOCJLE_02423	NPJFODBJ_01677	GJHKBAMN_02315	OPDBNALL_03360	HHBDKIHJ_02875	MNCDFGIJ_02247	LKIDAFMN_00835	MHHFELMO_00882	HBEIMBHA_02337	ELNBDAHI_02526	ICIMLPGD_03007	BGLJHJHL_01879	NAKPPJPN_00985	OMOFDGBJ_00967	DDIODHHN_00850	DGPCEEJJ_00285	OGMBGNCE_03379	MJPLABFK_00080	OKAEBHMK_02274	IIKEIPFD_00932	BICPHCMI_02511	NLMAAOJI_02905	NBPAPEGF_02289	OMPIDLII_00659	HPPPGLDM_01845	GNCAMAHE_01751	GOKJPIDL_01083	FNAAOEFC_03454	DKNDDJEA_01301	CFIJDDEG_01861
yrdA		Protein YrdA	1304	1304	1	1	38553				500	530	529	BOCKHBOL_00804	HGMKNFBB_00912	KPHIGEOK_01190	MCMCAMOC_03350	NNOIFHLG_01694	OIHEKFFC_02406	CHCOCJLE_02221	NPJFODBJ_00791	GJHKBAMN_02976	OPDBNALL_00520	HHBDKIHJ_03909	MNCDFGIJ_01771	LKIDAFMN_02834	MHHFELMO_01078	HBEIMBHA_01708	ELNBDAHI_02920	ICIMLPGD_03846	BGLJHJHL_04456	NAKPPJPN_00585	OMOFDGBJ_01363	DDIODHHN_03462	DGPCEEJJ_01625	OGMBGNCE_02176	MJPLABFK_00508	OKAEBHMK_03621	IIKEIPFD_00166	BICPHCMI_02003	NLMAAOJI_03069	NBPAPEGF_02475	OMPIDLII_02804	HPPPGLDM_00873	GNCAMAHE_02466	GOKJPIDL_02119	FNAAOEFC_00611	DKNDDJEA_02539	CFIJDDEG_03035
group_7905		hypothetical protein	1304	1304	1	1	4559				314	422	421	BOCKHBOL_01612	HGMKNFBB_02650	KPHIGEOK_04083	MCMCAMOC_00759	NNOIFHLG_01639	OIHEKFFC_03088	CHCOCJLE_03243	NPJFODBJ_02484	GJHKBAMN_02858	OPDBNALL_04151	HHBDKIHJ_03630	MNCDFGIJ_03497	LKIDAFMN_00312	MHHFELMO_03485	HBEIMBHA_01838	ELNBDAHI_03796	ICIMLPGD_00430	BGLJHJHL_04136	NAKPPJPN_04486	OMOFDGBJ_00290	DDIODHHN_03887	DGPCEEJJ_02760	OGMBGNCE_03259	MJPLABFK_00835	OKAEBHMK_03569	IIKEIPFD_03504	BICPHCMI_02252	NLMAAOJI_03099	NBPAPEGF_03737	OMPIDLII_03383	HPPPGLDM_00115	GNCAMAHE_04220	GOKJPIDL_02672	FNAAOEFC_03217	DKNDDJEA_01649	CFIJDDEG_01598
menI		Putative esterase	1304	1304	1	1	63155				248	512	430	BOCKHBOL_04141	HGMKNFBB_01862	KPHIGEOK_02323	MCMCAMOC_02278	NNOIFHLG_00993	OIHEKFFC_01901	CHCOCJLE_01480	NPJFODBJ_00226	GJHKBAMN_02507	OPDBNALL_01710	HHBDKIHJ_03039	MNCDFGIJ_00543	LKIDAFMN_00638	MHHFELMO_02236	HBEIMBHA_02887	ELNBDAHI_01636	ICIMLPGD_00791	BGLJHJHL_02781	NAKPPJPN_02719	OMOFDGBJ_03223	DDIODHHN_02377	DGPCEEJJ_02592	OGMBGNCE_01797	MJPLABFK_01276	OKAEBHMK_02025	IIKEIPFD_04409	BICPHCMI_01297	NLMAAOJI_00047	NBPAPEGF_03997	OMPIDLII_02326	HPPPGLDM_02988	GNCAMAHE_02143	GOKJPIDL_03003	FNAAOEFC_04298	DKNDDJEA_01188	CFIJDDEG_03086
lpxP		Lipid A biosynthesis palmitoleoyltransferase	1304	1304	1	1	40649				320	968	921	BOCKHBOL_01734	HGMKNFBB_01153	KPHIGEOK_00789	MCMCAMOC_01412	NNOIFHLG_01169	OIHEKFFC_00725	CHCOCJLE_00231	NPJFODBJ_00709	GJHKBAMN_00422	OPDBNALL_03264	HHBDKIHJ_01465	MNCDFGIJ_01850	LKIDAFMN_01816	MHHFELMO_01878	HBEIMBHA_02426	ELNBDAHI_01196	ICIMLPGD_04058	BGLJHJHL_01626	NAKPPJPN_02482	OMOFDGBJ_03272	DDIODHHN_02040	DGPCEEJJ_03452	OGMBGNCE_02038	MJPLABFK_03177	OKAEBHMK_02206	IIKEIPFD_03245	BICPHCMI_00498	NLMAAOJI_02724	NBPAPEGF_01209	OMPIDLII_01454	HPPPGLDM_02165	GNCAMAHE_01593	GOKJPIDL_03680	FNAAOEFC_02621	DKNDDJEA_00146	CFIJDDEG_01240
leuD1		3-isopropylmalate dehydratase small subunit 1	1304	1304	1	1	42770				221	581	577	BOCKHBOL_03769	HGMKNFBB_03030	KPHIGEOK_04233	MCMCAMOC_02088	NNOIFHLG_00174	OIHEKFFC_04165	CHCOCJLE_00010	NPJFODBJ_03727	GJHKBAMN_00659	OPDBNALL_02537	HHBDKIHJ_01863	MNCDFGIJ_02633	LKIDAFMN_00175	MHHFELMO_01608	HBEIMBHA_02617	ELNBDAHI_02006	ICIMLPGD_00630	BGLJHJHL_04310	NAKPPJPN_01348	OMOFDGBJ_04007	DDIODHHN_02679	DGPCEEJJ_04082	OGMBGNCE_02450	MJPLABFK_04008	OKAEBHMK_03874	IIKEIPFD_03193	BICPHCMI_02928	NLMAAOJI_04368	NBPAPEGF_01447	OMPIDLII_03790	HPPPGLDM_03107	GNCAMAHE_04071	GOKJPIDL_04015	FNAAOEFC_03544	DKNDDJEA_02271	CFIJDDEG_03984
group_8201		hypothetical protein	1304	1304	1	1	43162				407	692	656	BOCKHBOL_02683	HGMKNFBB_03416	KPHIGEOK_02055	MCMCAMOC_01991	NNOIFHLG_00084	OIHEKFFC_02171	CHCOCJLE_01980	NPJFODBJ_03305	GJHKBAMN_00761	OPDBNALL_02215	HHBDKIHJ_01762	MNCDFGIJ_04153	LKIDAFMN_01987	MHHFELMO_03615	HBEIMBHA_03669	ELNBDAHI_02110	ICIMLPGD_01910	BGLJHJHL_04042	NAKPPJPN_04247	OMOFDGBJ_00505	DDIODHHN_03347	DGPCEEJJ_01910	OGMBGNCE_03991	MJPLABFK_02861	OKAEBHMK_03778	IIKEIPFD_04041	BICPHCMI_03192	NLMAAOJI_04348	NBPAPEGF_01548	OMPIDLII_03959	HPPPGLDM_03566	GNCAMAHE_03379	GOKJPIDL_03848	FNAAOEFC_02354	DKNDDJEA_02364	CFIJDDEG_03796
dapA		4-hydroxy-tetrahydrodipicolinate synthase	1304	1304	1	1	26225				383	1025	895	BOCKHBOL_00819	HGMKNFBB_00341	KPHIGEOK_01205	MCMCAMOC_00367	NNOIFHLG_02223	OIHEKFFC_00176	CHCOCJLE_03352	NPJFODBJ_03190	GJHKBAMN_04453	OPDBNALL_03511	HHBDKIHJ_00860	MNCDFGIJ_01410	LKIDAFMN_03805	MHHFELMO_01144	HBEIMBHA_01692	ELNBDAHI_00872	ICIMLPGD_03371	BGLJHJHL_03022	NAKPPJPN_03441	OMOFDGBJ_01444	DDIODHHN_02916	DGPCEEJJ_02721	OGMBGNCE_02936	MJPLABFK_01746	OKAEBHMK_03318	IIKEIPFD_01194	BICPHCMI_00816	NLMAAOJI_02508	NBPAPEGF_00807	OMPIDLII_00140	HPPPGLDM_04123	GNCAMAHE_00416	GOKJPIDL_00521	FNAAOEFC_00487	DKNDDJEA_04141	CFIJDDEG_02502
lptF		Lipopolysaccharide export system permease protein LptF	1304	1304	1	1	5509				188	1094	1080	BOCKHBOL_04256	HGMKNFBB_02545	KPHIGEOK_02206	MCMCAMOC_00871	NNOIFHLG_03495	OIHEKFFC_01754	CHCOCJLE_03337	NPJFODBJ_02865	GJHKBAMN_04184	OPDBNALL_00880	HHBDKIHJ_03751	MNCDFGIJ_04097	LKIDAFMN_00191	MHHFELMO_03818	HBEIMBHA_01971	ELNBDAHI_04325	ICIMLPGD_04180	BGLJHJHL_03212	NAKPPJPN_04326	OMOFDGBJ_00140	DDIODHHN_03071	DGPCEEJJ_03896	OGMBGNCE_03859	MJPLABFK_01049	OKAEBHMK_03224	IIKEIPFD_03724	BICPHCMI_02147	NLMAAOJI_04044	NBPAPEGF_03891	OMPIDLII_03250	HPPPGLDM_00238	GNCAMAHE_03349	GOKJPIDL_04287	FNAAOEFC_02919	DKNDDJEA_01526	CFIJDDEG_03375
kmo_1		Kynurenine 3-monooxygenase	1304	1304	1	1	69408				1118	1367	1366	BOCKHBOL_02106	HGMKNFBB_01639	KPHIGEOK_03555	MCMCAMOC_03749	NNOIFHLG_02829	OIHEKFFC_02531	CHCOCJLE_02744	NPJFODBJ_03350	GJHKBAMN_02416	OPDBNALL_03976	HHBDKIHJ_00992	MNCDFGIJ_02749	LKIDAFMN_03128	MHHFELMO_00505	HBEIMBHA_02733	ELNBDAHI_03376	ICIMLPGD_01443	BGLJHJHL_01021	NAKPPJPN_01040	OMOFDGBJ_02846	DDIODHHN_01746	DGPCEEJJ_01324	OGMBGNCE_03235	MJPLABFK_03942	OKAEBHMK_01579	IIKEIPFD_01792	BICPHCMI_03131	NLMAAOJI_02362	NBPAPEGF_02536	OMPIDLII_02131	HPPPGLDM_04165	GNCAMAHE_01971	GOKJPIDL_01441	FNAAOEFC_01506	DKNDDJEA_04181	CFIJDDEG_02844
group_8623		hypothetical protein	1304	1304	1	1	62847				878	878	878	BOCKHBOL_02974	HGMKNFBB_01802	KPHIGEOK_04034	MCMCAMOC_02221	NNOIFHLG_00933	OIHEKFFC_01843	CHCOCJLE_01541	NPJFODBJ_03872	GJHKBAMN_03964	OPDBNALL_01653	HHBDKIHJ_02981	MNCDFGIJ_04348	LKIDAFMN_03477	MHHFELMO_02180	HBEIMBHA_04294	ELNBDAHI_03348	ICIMLPGD_04125	BGLJHJHL_02722	NAKPPJPN_02774	OMOFDGBJ_04270	DDIODHHN_03572	DGPCEEJJ_04005	OGMBGNCE_02750	MJPLABFK_03815	OKAEBHMK_03514	IIKEIPFD_02641	BICPHCMI_01235	NLMAAOJI_03963	NBPAPEGF_03856	OMPIDLII_03453	HPPPGLDM_03045	GNCAMAHE_03168	GOKJPIDL_03274	FNAAOEFC_02818	DKNDDJEA_01130	CFIJDDEG_03440
group_8662		hypothetical protein	1304	1304	1	1	65024			Hypothetical protein with no hits to refseq/uniprot/clusters/cdd/tigrfams/pfam overlapping another protein with hits	383	491	391	BOCKHBOL_03386	HGMKNFBB_02020	KPHIGEOK_03322	MCMCAMOC_02449	NNOIFHLG_03259	OIHEKFFC_03991	CHCOCJLE_01286	NPJFODBJ_00027	GJHKBAMN_02831	OPDBNALL_02413	HHBDKIHJ_02492	MNCDFGIJ_03810	LKIDAFMN_01175	MHHFELMO_01649	HBEIMBHA_03023	ELNBDAHI_04068	ICIMLPGD_03156	BGLJHJHL_04166	NAKPPJPN_03970	OMOFDGBJ_01956	DDIODHHN_03739	DGPCEEJJ_00849	OGMBGNCE_01618	MJPLABFK_01883	OKAEBHMK_00953	IIKEIPFD_01400	BICPHCMI_01527	NLMAAOJI_03620	NBPAPEGF_04070	OMPIDLII_02492	HPPPGLDM_02889	GNCAMAHE_02309	GOKJPIDL_03137	FNAAOEFC_03699	DKNDDJEA_02593	CFIJDDEG_04458
malL		Oligo-1,6-glucosidase	1304	1304	1	1	71996				317	1703	1612	BOCKHBOL_00518	HGMKNFBB_03304	KPHIGEOK_01428	MCMCAMOC_02765	NNOIFHLG_01466	OIHEKFFC_00929	CHCOCJLE_00674	NPJFODBJ_01336	GJHKBAMN_00170	OPDBNALL_04007	HHBDKIHJ_00368	MNCDFGIJ_00188	LKIDAFMN_03164	MHHFELMO_00061	HBEIMBHA_00519	ELNBDAHI_00317	ICIMLPGD_02189	BGLJHJHL_01364	NAKPPJPN_04210	OMOFDGBJ_02963	DDIODHHN_02179	DGPCEEJJ_02501	OGMBGNCE_01307	MJPLABFK_04198	OKAEBHMK_00726	IIKEIPFD_00673	BICPHCMI_03406	NLMAAOJI_01171	NBPAPEGF_00368	OMPIDLII_01797	HPPPGLDM_00500	GNCAMAHE_01010	GOKJPIDL_00799	FNAAOEFC_00266	DKNDDJEA_00533	CFIJDDEG_01334
ribA		GTP cyclohydrolase-2	1304	1304	1	1	40647				749	1136	1134	BOCKHBOL_01733	HGMKNFBB_01152	KPHIGEOK_00788	MCMCAMOC_01413	NNOIFHLG_01168	OIHEKFFC_00726	CHCOCJLE_00232	NPJFODBJ_00708	GJHKBAMN_00421	OPDBNALL_03263	HHBDKIHJ_01466	MNCDFGIJ_01849	LKIDAFMN_01815	MHHFELMO_01877	HBEIMBHA_02427	ELNBDAHI_01197	ICIMLPGD_04057	BGLJHJHL_01627	NAKPPJPN_02483	OMOFDGBJ_03271	DDIODHHN_02041	DGPCEEJJ_03453	OGMBGNCE_02037	MJPLABFK_03176	OKAEBHMK_02205	IIKEIPFD_03244	BICPHCMI_00497	NLMAAOJI_02723	NBPAPEGF_01208	OMPIDLII_01455	HPPPGLDM_02164	GNCAMAHE_01594	GOKJPIDL_03681	FNAAOEFC_02620	DKNDDJEA_00147	CFIJDDEG_01239
dgkA_2		Diacylglycerol kinase	1304	1304	1	1	6368				350	446	394	BOCKHBOL_02082	HGMKNFBB_02403	KPHIGEOK_01792	MCMCAMOC_00992	NNOIFHLG_02467	OIHEKFFC_01641	CHCOCJLE_03096	NPJFODBJ_04202	GJHKBAMN_03203	OPDBNALL_00756	HHBDKIHJ_03394	MNCDFGIJ_02510	LKIDAFMN_04368	MHHFELMO_02173	HBEIMBHA_00591	ELNBDAHI_03145	ICIMLPGD_00616	BGLJHJHL_04497	NAKPPJPN_03210	OMOFDGBJ_00005	DDIODHHN_00888	DGPCEEJJ_02191	OGMBGNCE_02566	MJPLABFK_00932	OKAEBHMK_04160	IIKEIPFD_02937	BICPHCMI_02803	NLMAAOJI_04449	NBPAPEGF_03559	OMPIDLII_03064	HPPPGLDM_04299	GNCAMAHE_02958	GOKJPIDL_02258	FNAAOEFC_02092	DKNDDJEA_04276	CFIJDDEG_04453
ftsB		Cell division protein FtsB	1304	1304	1	1	27209				116	362	352	BOCKHBOL_02389	HGMKNFBB_00385	KPHIGEOK_03634	MCMCAMOC_00254	NNOIFHLG_03408	OIHEKFFC_00229	CHCOCJLE_01833	NPJFODBJ_01137	GJHKBAMN_01364	OPDBNALL_04249	HHBDKIHJ_00808	MNCDFGIJ_00810	LKIDAFMN_03840	MHHFELMO_01204	HBEIMBHA_00251	ELNBDAHI_00819	ICIMLPGD_00028	BGLJHJHL_04248	NAKPPJPN_00392	OMOFDGBJ_01051	DDIODHHN_01696	DGPCEEJJ_02047	OGMBGNCE_04319	MJPLABFK_01722	OKAEBHMK_00015	IIKEIPFD_02408	BICPHCMI_00861	NLMAAOJI_02318	NBPAPEGF_00859	OMPIDLII_00197	HPPPGLDM_01055	GNCAMAHE_00359	GOKJPIDL_00578	FNAAOEFC_00429	DKNDDJEA_00999	CFIJDDEG_01454
hisH		Imidazole glycerol phosphate synthase subunit HisH	1304	1304	1	1	22421				326	602	601	BOCKHBOL_01075	HGMKNFBB_00092	KPHIGEOK_03742	MCMCAMOC_04074	NNOIFHLG_03538	OIHEKFFC_01140	CHCOCJLE_03855	NPJFODBJ_02581	GJHKBAMN_02672	OPDBNALL_04198	HHBDKIHJ_04160	MNCDFGIJ_02923	LKIDAFMN_02416	MHHFELMO_04169	HBEIMBHA_00843	ELNBDAHI_04296	ICIMLPGD_04013	BGLJHJHL_01213	NAKPPJPN_03534	OMOFDGBJ_03097	DDIODHHN_02291	DGPCEEJJ_01792	OGMBGNCE_00099	MJPLABFK_03008	OKAEBHMK_01671	IIKEIPFD_02482	BICPHCMI_03723	NLMAAOJI_03415	NBPAPEGF_04148	OMPIDLII_02877	HPPPGLDM_01317	GNCAMAHE_00665	GOKJPIDL_01536	FNAAOEFC_00955	DKNDDJEA_03016	CFIJDDEG_02879
rihA		Pyrimidine-specific ribonucleoside hydrolase RihA	1304	1304	1	1	43037				692	1136	941	BOCKHBOL_02697	HGMKNFBB_03402	KPHIGEOK_02039	MCMCAMOC_02008	NNOIFHLG_00096	OIHEKFFC_02185	CHCOCJLE_01995	NPJFODBJ_03319	GJHKBAMN_00747	OPDBNALL_02233	HHBDKIHJ_01776	MNCDFGIJ_02722	LKIDAFMN_02001	MHHFELMO_03600	HBEIMBHA_03683	ELNBDAHI_02095	ICIMLPGD_01896	BGLJHJHL_04028	NAKPPJPN_04261	OMOFDGBJ_00519	DDIODHHN_03362	DGPCEEJJ_01896	OGMBGNCE_03977	MJPLABFK_02876	OKAEBHMK_03792	IIKEIPFD_04025	BICPHCMI_03342	NLMAAOJI_02710	NBPAPEGF_01534	OMPIDLII_03945	HPPPGLDM_03580	GNCAMAHE_03393	GOKJPIDL_03862	FNAAOEFC_02368	DKNDDJEA_02350	CFIJDDEG_03782
waaA		3-deoxy-D-manno-octulosonic acid transferase	1304	1304	1	1	42712				866	1331	1297	BOCKHBOL_03779	HGMKNFBB_03020	KPHIGEOK_00675	MCMCAMOC_02098	NNOIFHLG_00184	OIHEKFFC_04174	CHCOCJLE_00020	NPJFODBJ_03717	GJHKBAMN_00648	OPDBNALL_02527	HHBDKIHJ_01874	MNCDFGIJ_02402	LKIDAFMN_00162	MHHFELMO_01598	HBEIMBHA_02627	ELNBDAHI_01996	ICIMLPGD_00640	BGLJHJHL_04320	NAKPPJPN_01413	OMOFDGBJ_03997	DDIODHHN_02689	DGPCEEJJ_04093	OGMBGNCE_02440	MJPLABFK_03998	OKAEBHMK_03884	IIKEIPFD_03182	BICPHCMI_02938	NLMAAOJI_00622	NBPAPEGF_01436	OMPIDLII_03800	HPPPGLDM_03094	GNCAMAHE_04081	GOKJPIDL_04025	FNAAOEFC_03534	DKNDDJEA_02258	CFIJDDEG_03994
mkl		putative ribonucleotide transport ATP-binding protein mkl	1304	1304	1	1	5480				722	827	826	BOCKHBOL_01491	HGMKNFBB_02558	KPHIGEOK_02219	MCMCAMOC_00857	NNOIFHLG_03482	OIHEKFFC_01767	CHCOCJLE_03324	NPJFODBJ_02852	GJHKBAMN_04170	OPDBNALL_00894	HHBDKIHJ_03737	MNCDFGIJ_04083	LKIDAFMN_00204	MHHFELMO_03805	HBEIMBHA_01958	ELNBDAHI_04339	ICIMLPGD_00315	BGLJHJHL_03199	NAKPPJPN_04340	OMOFDGBJ_00153	DDIODHHN_03058	DGPCEEJJ_03882	OGMBGNCE_03873	MJPLABFK_02161	OKAEBHMK_03237	IIKEIPFD_03710	BICPHCMI_02160	NLMAAOJI_04058	NBPAPEGF_03905	OMPIDLII_03263	HPPPGLDM_00225	GNCAMAHE_03336	GOKJPIDL_02792	FNAAOEFC_02906	DKNDDJEA_01539	CFIJDDEG_03388
phhA		Phenylalanine-4-hydroxylase	1304	1304	1	1	62814				839	899	892	BOCKHBOL_03817	HGMKNFBB_01808	KPHIGEOK_03224	MCMCAMOC_04103	NNOIFHLG_00939	OIHEKFFC_03562	CHCOCJLE_01547	NPJFODBJ_03878	GJHKBAMN_03958	OPDBNALL_02757	HHBDKIHJ_02975	MNCDFGIJ_03254	LKIDAFMN_03070	MHHFELMO_03248	HBEIMBHA_03246	ELNBDAHI_03342	ICIMLPGD_03111	BGLJHJHL_03930	NAKPPJPN_03690	OMOFDGBJ_04169	DDIODHHN_00414	DGPCEEJJ_04153	OGMBGNCE_02757	MJPLABFK_03808	OKAEBHMK_03983	IIKEIPFD_02634	BICPHCMI_01241	NLMAAOJI_03957	NBPAPEGF_03862	OMPIDLII_03445	HPPPGLDM_03710	GNCAMAHE_03176	GOKJPIDL_03266	FNAAOEFC_02826	DKNDDJEA_01124	CFIJDDEG_04484
group_9757		hypothetical protein	1304	1304	1	1	66718				107	641	633	BOCKHBOL_00358	HGMKNFBB_01922	KPHIGEOK_01676	MCMCAMOC_02343	NNOIFHLG_01052	OIHEKFFC_01966	CHCOCJLE_01410	NPJFODBJ_00135	GJHKBAMN_03483	OPDBNALL_01776	HHBDKIHJ_02673	MNCDFGIJ_00626	LKIDAFMN_01296	MHHFELMO_01753	HBEIMBHA_02805	ELNBDAHI_01719	ICIMLPGD_00863	BGLJHJHL_00967	NAKPPJPN_02653	OMOFDGBJ_01846	DDIODHHN_02309	DGPCEEJJ_03569	OGMBGNCE_01732	MJPLABFK_01348	OKAEBHMK_03841	IIKEIPFD_01513	BICPHCMI_01382	NLMAAOJI_00130	NBPAPEGF_03333	OMPIDLII_02389	HPPPGLDM_02784	GNCAMAHE_02206	GOKJPIDL_02940	FNAAOEFC_03409	DKNDDJEA_02698	CFIJDDEG_00979
group_9989		hypothetical protein	1304	1304	1	1	42526				338	428	345	BOCKHBOL_02748	HGMKNFBB_02988	KPHIGEOK_00641	MCMCAMOC_02132	NNOIFHLG_00217	OIHEKFFC_04106	CHCOCJLE_00055	NPJFODBJ_02031	GJHKBAMN_00615	OPDBNALL_02494	HHBDKIHJ_01908	MNCDFGIJ_02367	LKIDAFMN_00129	MHHFELMO_01565	HBEIMBHA_02657	ELNBDAHI_01961	ICIMLPGD_00672	BGLJHJHL_00497	NAKPPJPN_01447	OMOFDGBJ_03007	DDIODHHN_02726	DGPCEEJJ_02300	OGMBGNCE_02405	MJPLABFK_00697	OKAEBHMK_00775	IIKEIPFD_03149	BICPHCMI_02971	NLMAAOJI_00657	NBPAPEGF_01402	OMPIDLII_03831	HPPPGLDM_03060	GNCAMAHE_04040	GOKJPIDL_03984	FNAAOEFC_03327	DKNDDJEA_02224	CFIJDDEG_00806
mnhC1		Na(+)/H(+) antiporter subunit C1	1304	1304	1	1	39766				212	392	390	BOCKHBOL_03048	HGMKNFBB_01002	KPHIGEOK_03484	MCMCAMOC_01567	NNOIFHLG_00682	OIHEKFFC_02952	CHCOCJLE_00376	NPJFODBJ_00553	GJHKBAMN_02161	OPDBNALL_01822	HHBDKIHJ_01612	MNCDFGIJ_01276	LKIDAFMN_04012	MHHFELMO_01967	HBEIMBHA_03852	ELNBDAHI_01344	ICIMLPGD_02214	BGLJHJHL_04382	NAKPPJPN_00453	OMOFDGBJ_01242	DDIODHHN_01048	DGPCEEJJ_00909	OGMBGNCE_02676	MJPLABFK_03559	OKAEBHMK_04052	IIKEIPFD_00046	BICPHCMI_03648	NLMAAOJI_00368	NBPAPEGF_02801	OMPIDLII_02642	HPPPGLDM_03995	GNCAMAHE_02794	GOKJPIDL_02547	FNAAOEFC_01149	DKNDDJEA_03922	CFIJDDEG_04179
group_10023		hypothetical protein	1303	1303	1	1	63163				197	1037	1031	BOCKHBOL_04139	HGMKNFBB_01864	KPHIGEOK_02321	MCMCAMOC_02280	NNOIFHLG_00995	OIHEKFFC_01903	CHCOCJLE_01478	NPJFODBJ_00224	GJHKBAMN_02505	OPDBNALL_01712	HHBDKIHJ_03042	MNCDFGIJ_00545	LKIDAFMN_00636	MHHFELMO_02238	HBEIMBHA_02885	ELNBDAHI_01638	ICIMLPGD_00793	BGLJHJHL_02783	NAKPPJPN_02717	OMOFDGBJ_03221	DDIODHHN_02375	DGPCEEJJ_02590	OGMBGNCE_01795	MJPLABFK_01278	OKAEBHMK_02027	IIKEIPFD_04411	BICPHCMI_01299	NLMAAOJI_00049	NBPAPEGF_04000	OMPIDLII_02328	HPPPGLDM_02986	GNCAMAHE_02145	GOKJPIDL_03001	FNAAOEFC_04296	DKNDDJEA_01190	CFIJDDEG_03084
group_10046		hypothetical protein	1303	1303	1	1	39769			Hypothetical protein with no hits to refseq/uniprot/clusters/cdd/tigrfams/pfam overlapping another protein with hits	413	530	485	BOCKHBOL_03050	HGMKNFBB_01004	KPHIGEOK_03482	MCMCAMOC_01565	NNOIFHLG_00684	OIHEKFFC_02950	CHCOCJLE_00374	NPJFODBJ_00555	GJHKBAMN_02163	OPDBNALL_01820	HHBDKIHJ_01610	MNCDFGIJ_01278	LKIDAFMN_04010	MHHFELMO_01965	HBEIMBHA_03850	ELNBDAHI_01342	ICIMLPGD_02212	BGLJHJHL_04384	NAKPPJPN_00451	OMOFDGBJ_01240	DDIODHHN_01046	DGPCEEJJ_00907	OGMBGNCE_02674	MJPLABFK_03557	OKAEBHMK_04050	IIKEIPFD_00044	BICPHCMI_03650	NLMAAOJI_00370	NBPAPEGF_02803	OMPIDLII_02644	HPPPGLDM_03993	GNCAMAHE_02796	GOKJPIDL_02545	FNAAOEFC_01151	DKNDDJEA_03924	CFIJDDEG_04177
tcdA		tRNA threonylcarbamoyladenosine dehydratase	1303	1303	1	1	69572				641	860	824	BOCKHBOL_00238	HGMKNFBB_01591	KPHIGEOK_00328	MCMCAMOC_03145	NNOIFHLG_01958	OIHEKFFC_02579	CHCOCJLE_02440	NPJFODBJ_04064	GJHKBAMN_04293	OPDBNALL_03343	HHBDKIHJ_02891	MNCDFGIJ_02263	LKIDAFMN_00852	MHHFELMO_00900	HBEIMBHA_02355	ELNBDAHI_02542	ICIMLPGD_02991	BGLJHJHL_01863	NAKPPJPN_01001	OMOFDGBJ_00985	DDIODHHN_00867	DGPCEEJJ_00301	OGMBGNCE_03455	MJPLABFK_00019	OKAEBHMK_02258	IIKEIPFD_00915	BICPHCMI_02527	NLMAAOJI_02889	NBPAPEGF_02305	OMPIDLII_00641	HPPPGLDM_01829	GNCAMAHE_01733	GOKJPIDL_01065	FNAAOEFC_03472	DKNDDJEA_01285	CFIJDDEG_01845
yfeX		hypothetical protein	1303	1303	1	1	66825				875	1031	974	BOCKHBOL_00334	HGMKNFBB_01899	KPHIGEOK_03928	MCMCAMOC_02321	NNOIFHLG_01029	OIHEKFFC_01943	CHCOCJLE_01433	NPJFODBJ_00159	GJHKBAMN_02463	OPDBNALL_01754	HHBDKIHJ_03084	MNCDFGIJ_00602	LKIDAFMN_00575	MHHFELMO_02297	HBEIMBHA_02827	ELNBDAHI_01695	ICIMLPGD_00839	BGLJHJHL_02824	NAKPPJPN_02678	OMOFDGBJ_01822	DDIODHHN_02333	DGPCEEJJ_03175	OGMBGNCE_01757	MJPLABFK_01324	OKAEBHMK_02111	IIKEIPFD_01540	BICPHCMI_01359	NLMAAOJI_00106	NBPAPEGF_04042	OMPIDLII_02367	HPPPGLDM_02760	GNCAMAHE_02184	GOKJPIDL_02962	FNAAOEFC_03627	DKNDDJEA_02722	CFIJDDEG_03043
todB		Toluene 1,2-dioxygenase system ferredoxin subunit	1303	1303	1	1	72174				332	332	332	BOCKHBOL_00494	HGMKNFBB_03282	KPHIGEOK_04250	MCMCAMOC_02743	NNOIFHLG_01442	OIHEKFFC_00905	CHCOCJLE_00649	NPJFODBJ_01313	GJHKBAMN_00147	OPDBNALL_04260	HHBDKIHJ_00343	MNCDFGIJ_00212	LKIDAFMN_03188	MHHFELMO_00036	HBEIMBHA_00545	ELNBDAHI_00293	ICIMLPGD_03889	BGLJHJHL_01340	NAKPPJPN_04186	OMOFDGBJ_04173	DDIODHHN_03802	DGPCEEJJ_02478	OGMBGNCE_04358	MJPLABFK_04089	OKAEBHMK_03925	IIKEIPFD_00651	BICPHCMI_03382	NLMAAOJI_01195	NBPAPEGF_00343	OMPIDLII_01823	HPPPGLDM_00525	GNCAMAHE_00984	GOKJPIDL_00825	FNAAOEFC_00240	DKNDDJEA_00558	CFIJDDEG_01310
sdhE		hypothetical protein	1303	1303	1	1	26168				248	248	248	BOCKHBOL_00848	HGMKNFBB_00312	KPHIGEOK_01237	MCMCAMOC_00396	NNOIFHLG_02251	OIHEKFFC_00148	CHCOCJLE_03380	NPJFODBJ_03219	GJHKBAMN_04200	OPDBNALL_03540	HHBDKIHJ_00888	MNCDFGIJ_01382	LKIDAFMN_03777	MHHFELMO_01113	HBEIMBHA_01662	ELNBDAHI_00900	ICIMLPGD_03342	BGLJHJHL_02994	NAKPPJPN_03412	OMOFDGBJ_01473	DDIODHHN_02944	DGPCEEJJ_02749	OGMBGNCE_02965	MJPLABFK_01775	OKAEBHMK_03290	IIKEIPFD_01223	BICPHCMI_00788	NLMAAOJI_02480	NBPAPEGF_00779	OMPIDLII_00109	HPPPGLDM_04095	GNCAMAHE_00447	GOKJPIDL_00490	FNAAOEFC_00518	DKNDDJEA_04113	CFIJDDEG_02531
soxR		Redox-sensitive transcriptional activator SoxR	1303	1303	1	1	72352				413	464	433	BOCKHBOL_02578	HGMKNFBB_03712	KPHIGEOK_01058	MCMCAMOC_03390	NNOIFHLG_02766	OIHEKFFC_00840	CHCOCJLE_00585	NPJFODBJ_02729	GJHKBAMN_00080	OPDBNALL_02944	HHBDKIHJ_00277	MNCDFGIJ_00278	LKIDAFMN_03361	MHHFELMO_02671	HBEIMBHA_01363	ELNBDAHI_00227	ICIMLPGD_03285	BGLJHJHL_02855	NAKPPJPN_01791	OMOFDGBJ_02544	DDIODHHN_01464	DGPCEEJJ_01518	OGMBGNCE_01360	MJPLABFK_02976	OKAEBHMK_01298	IIKEIPFD_01611	BICPHCMI_03833	NLMAAOJI_01499	NBPAPEGF_00277	OMPIDLII_01884	HPPPGLDM_00589	GNCAMAHE_02627	GOKJPIDL_01945	FNAAOEFC_01952	DKNDDJEA_00622	CFIJDDEG_02700
cysQ		3'(2'),5'-bisphosphate nucleotidase CysQ	1303	1303	1	1	44302				362	809	802	BOCKHBOL_01792	HGMKNFBB_02827	KPHIGEOK_03392	MCMCAMOC_03702	NNOIFHLG_02191	OIHEKFFC_03816	CHCOCJLE_03257	NPJFODBJ_03857	GJHKBAMN_03986	OPDBNALL_04304	HHBDKIHJ_03260	MNCDFGIJ_02886	LKIDAFMN_02157	MHHFELMO_04107	HBEIMBHA_02145	ELNBDAHI_02877	ICIMLPGD_03957	BGLJHJHL_00659	NAKPPJPN_02953	OMOFDGBJ_04064	DDIODHHN_00716	DGPCEEJJ_04071	OGMBGNCE_04346	MJPLABFK_02779	OKAEBHMK_01256	IIKEIPFD_04175	BICPHCMI_00270	NLMAAOJI_02113	NBPAPEGF_04168	OMPIDLII_04177	HPPPGLDM_01689	GNCAMAHE_04178	GOKJPIDL_01031	FNAAOEFC_03717	DKNDDJEA_00258	CFIJDDEG_00580
group_10487		hypothetical protein	1303	1303	1	1	38484			Hypothetical protein with no hits to refseq/uniprot/clusters/cdd/tigrfams/pfam overlapping another protein with hits	704	1820	1798	BOCKHBOL_00784	HGMKNFBB_00893	KPHIGEOK_01170	MCMCAMOC_03330	NNOIFHLG_01714	OIHEKFFC_02385	CHCOCJLE_02201	NPJFODBJ_00814	GJHKBAMN_02996	OPDBNALL_00500	HHBDKIHJ_03889	MNCDFGIJ_01751	LKIDAFMN_02854	MHHFELMO_01057	HBEIMBHA_01728	ELNBDAHI_02940	ICIMLPGD_01749	BGLJHJHL_03848	NAKPPJPN_00605	OMOFDGBJ_01384	DDIODHHN_03483	DGPCEEJJ_01645	OGMBGNCE_02196	MJPLABFK_00487	OKAEBHMK_03641	IIKEIPFD_00186	BICPHCMI_02022	NLMAAOJI_03049	NBPAPEGF_02455	OMPIDLII_02784	HPPPGLDM_00852	GNCAMAHE_02446	GOKJPIDL_02099	FNAAOEFC_00631	DKNDDJEA_02518	CFIJDDEG_03015
yedA		putative inner membrane transporter YedA	1303	1303	1	1	65080				419	992	903	BOCKHBOL_00449	HGMKNFBB_01998	KPHIGEOK_03206	MCMCAMOC_02423	NNOIFHLG_03281	OIHEKFFC_04016	CHCOCJLE_01310	NPJFODBJ_00051	GJHKBAMN_02805	OPDBNALL_02387	HHBDKIHJ_02517	MNCDFGIJ_00773	LKIDAFMN_01203	MHHFELMO_01674	HBEIMBHA_03049	ELNBDAHI_01866	ICIMLPGD_03130	BGLJHJHL_00827	NAKPPJPN_03943	OMOFDGBJ_01930	DDIODHHN_01313	DGPCEEJJ_00823	OGMBGNCE_01644	MJPLABFK_01856	OKAEBHMK_00981	IIKEIPFD_01426	BICPHCMI_01505	NLMAAOJI_04213	NBPAPEGF_03440	OMPIDLII_02466	HPPPGLDM_02865	GNCAMAHE_02283	GOKJPIDL_03163	FNAAOEFC_03788	DKNDDJEA_02617	CFIJDDEG_01118
pcnB		Poly(A) polymerase I	1303	1303	1	1	26217				1247	1427	1385	BOCKHBOL_00824	HGMKNFBB_00336	KPHIGEOK_01211	MCMCAMOC_00372	NNOIFHLG_02228	OIHEKFFC_00171	CHCOCJLE_03357	NPJFODBJ_03195	GJHKBAMN_04223	OPDBNALL_03516	HHBDKIHJ_00865	MNCDFGIJ_01405	LKIDAFMN_03800	MHHFELMO_01139	HBEIMBHA_01687	ELNBDAHI_00877	ICIMLPGD_03366	BGLJHJHL_03017	NAKPPJPN_03436	OMOFDGBJ_01449	DDIODHHN_02921	DGPCEEJJ_02726	OGMBGNCE_02941	MJPLABFK_01751	OKAEBHMK_03313	IIKEIPFD_01199	BICPHCMI_00811	NLMAAOJI_02503	NBPAPEGF_00802	OMPIDLII_00135	HPPPGLDM_04118	GNCAMAHE_00421	GOKJPIDL_00516	FNAAOEFC_00492	DKNDDJEA_04136	CFIJDDEG_02507
group_10544		hypothetical protein	1303	1303	1	1	6481				554	554	554	BOCKHBOL_01337	HGMKNFBB_02442	KPHIGEOK_03602	MCMCAMOC_03981	NNOIFHLG_01249	OIHEKFFC_03171	CHCOCJLE_02903	NPJFODBJ_04107	GJHKBAMN_01803	OPDBNALL_00012	HHBDKIHJ_00011	MNCDFGIJ_03067	LKIDAFMN_02715	MHHFELMO_03916	HBEIMBHA_04140	ELNBDAHI_03235	ICIMLPGD_02705	BGLJHJHL_02397	NAKPPJPN_03704	OMOFDGBJ_03460	DDIODHHN_02487	DGPCEEJJ_00464	OGMBGNCE_04264	MJPLABFK_02493	OKAEBHMK_02687	IIKEIPFD_04195	BICPHCMI_03430	NLMAAOJI_02620	NBPAPEGF_00010	OMPIDLII_04201	HPPPGLDM_03483	GNCAMAHE_03579	GOKJPIDL_04125	FNAAOEFC_03006	DKNDDJEA_03220	CFIJDDEG_02270
group_10614		hypothetical protein	1303	1303	1	1	43738				158	701	631	BOCKHBOL_03445	HGMKNFBB_02766	KPHIGEOK_00896	MCMCAMOC_03652	NNOIFHLG_03701	OIHEKFFC_03873	CHCOCJLE_03714	NPJFODBJ_03951	GJHKBAMN_01237	OPDBNALL_01430	HHBDKIHJ_03587	MNCDFGIJ_00455	LKIDAFMN_02268	MHHFELMO_02349	HBEIMBHA_03784	ELNBDAHI_01548	ICIMLPGD_02030	BGLJHJHL_03259	NAKPPJPN_04001	OMOFDGBJ_00398	DDIODHHN_03396	DGPCEEJJ_01476	OGMBGNCE_04101	MJPLABFK_02728	OKAEBHMK_01067	IIKEIPFD_04243	BICPHCMI_00381	NLMAAOJI_03211	NBPAPEGF_03096	OMPIDLII_03742	HPPPGLDM_01637	GNCAMAHE_03799	GOKJPIDL_02451	FNAAOEFC_01913	DKNDDJEA_00310	CFIJDDEG_03821
rnc		Ribonuclease 3	1303	1303	1	1	71431				524	725	680	BOCKHBOL_03863	HGMKNFBB_01285	KPHIGEOK_03889	MCMCAMOC_02616	NNOIFHLG_03617	OIHEKFFC_02898	CHCOCJLE_03663	NPJFODBJ_01918	GJHKBAMN_02557	OPDBNALL_01241	HHBDKIHJ_03364	MNCDFGIJ_03413	LKIDAFMN_02684	MHHFELMO_02945	HBEIMBHA_02245	ELNBDAHI_02774	ICIMLPGD_04224	BGLJHJHL_00767	NAKPPJPN_03053	OMOFDGBJ_04284	DDIODHHN_00611	DGPCEEJJ_04417	OGMBGNCE_02907	MJPLABFK_01451	OKAEBHMK_01148	IIKEIPFD_02206	BICPHCMI_00128	NLMAAOJI_04080	NBPAPEGF_03583	OMPIDLII_00985	HPPPGLDM_01791	GNCAMAHE_00959	GOKJPIDL_00932	FNAAOEFC_00135	DKNDDJEA_03095	CFIJDDEG_00731
holA		DNA polymerase III subunit delta	1303	1303	1	1	71126				434	1085	1036	BOCKHBOL_03602	HGMKNFBB_01345	KPHIGEOK_02839	MCMCAMOC_02554	NNOIFHLG_03076	OIHEKFFC_02733	CHCOCJLE_02603	NPJFODBJ_03770	GJHKBAMN_03888	OPDBNALL_01179	HHBDKIHJ_00917	MNCDFGIJ_03113	LKIDAFMN_02622	MHHFELMO_03007	HBEIMBHA_03146	ELNBDAHI_03575	ICIMLPGD_03568	BGLJHJHL_03120	NAKPPJPN_03865	OMOFDGBJ_03794	DDIODHHN_03624	DGPCEEJJ_03395	OGMBGNCE_03323	MJPLABFK_03970	OKAEBHMK_03816	IIKEIPFD_03049	BICPHCMI_00068	NLMAAOJI_00997	NBPAPEGF_03268	OMPIDLII_00923	HPPPGLDM_04059	GNCAMAHE_00897	GOKJPIDL_00870	FNAAOEFC_00073	DKNDDJEA_03994	CFIJDDEG_03922
group_10939		hypothetical protein	1303	1303	1	1	42794				248	263	251	BOCKHBOL_03763	HGMKNFBB_03037	KPHIGEOK_02804	MCMCAMOC_02083	NNOIFHLG_00168	OIHEKFFC_02258	CHCOCJLE_00004	NPJFODBJ_03733	GJHKBAMN_00665	OPDBNALL_04531	HHBDKIHJ_01857	MNCDFGIJ_02639	LKIDAFMN_00181	MHHFELMO_01614	HBEIMBHA_02611	ELNBDAHI_02012	ICIMLPGD_00624	BGLJHJHL_04304	NAKPPJPN_01343	OMOFDGBJ_04013	DDIODHHN_02673	DGPCEEJJ_04465	OGMBGNCE_04481	MJPLABFK_04014	OKAEBHMK_03868	IIKEIPFD_03199	BICPHCMI_02922	NLMAAOJI_04374	NBPAPEGF_01453	OMPIDLII_03784	HPPPGLDM_03113	GNCAMAHE_04065	GOKJPIDL_04009	FNAAOEFC_03550	DKNDDJEA_02277	CFIJDDEG_03978
group_11020		hypothetical protein	1303	1303	1	1	72223				87	1139	1124	BOCKHBOL_00472	HGMKNFBB_03262	KPHIGEOK_01101	MCMCAMOC_02723	NNOIFHLG_01421	OIHEKFFC_00883	CHCOCJLE_00628	NPJFODBJ_04173	GJHKBAMN_00125	OPDBNALL_04280	HHBDKIHJ_00321	MNCDFGIJ_00234	LKIDAFMN_03210	MHHFELMO_00014	HBEIMBHA_01322	ELNBDAHI_00271	ICIMLPGD_03911	BGLJHJHL_01318	NAKPPJPN_04164	OMOFDGBJ_04257	DDIODHHN_03780	DGPCEEJJ_02455	OGMBGNCE_04380	MJPLABFK_04111	OKAEBHMK_03903	IIKEIPFD_00631	BICPHCMI_03361	NLMAAOJI_01455	NBPAPEGF_00321	OMPIDLII_01843	HPPPGLDM_00546	GNCAMAHE_02668	GOKJPIDL_01986	FNAAOEFC_03861	DKNDDJEA_00579	CFIJDDEG_01288
group_11023		hypothetical protein	1303	1303	1	1	71481				167	1208	1195	BOCKHBOL_00596	HGMKNFBB_03364	KPHIGEOK_03839	MCMCAMOC_02838	NNOIFHLG_01527	OIHEKFFC_01009	CHCOCJLE_00744	NPJFODBJ_01414	GJHKBAMN_00244	OPDBNALL_00585	HHBDKIHJ_00444	MNCDFGIJ_00118	LKIDAFMN_01086	MHHFELMO_00141	HBEIMBHA_00421	ELNBDAHI_00387	ICIMLPGD_02119	BGLJHJHL_01440	NAKPPJPN_02840	OMOFDGBJ_02893	DDIODHHN_02106	DGPCEEJJ_01108	OGMBGNCE_01198	MJPLABFK_01993	OKAEBHMK_00650	IIKEIPFD_00746	BICPHCMI_03524	NLMAAOJI_01101	NBPAPEGF_00444	OMPIDLII_01720	HPPPGLDM_00429	GNCAMAHE_01087	GOKJPIDL_00722	FNAAOEFC_00343	DKNDDJEA_00462	CFIJDDEG_01410
phaC		Poly(3-hydroxyalkanoate) polymerase subunit PhaC	1303	1303	1	1	68365				560	1082	1066	BOCKHBOL_02793	HGMKNFBB_02074	KPHIGEOK_02683	MCMCAMOC_03874	NNOIFHLG_03802	OIHEKFFC_03796	CHCOCJLE_02625	NPJFODBJ_02217	GJHKBAMN_00807	OPDBNALL_02644	HHBDKIHJ_01135	MNCDFGIJ_03712	LKIDAFMN_03227	MHHFELMO_00650	HBEIMBHA_02032	ELNBDAHI_04168	ICIMLPGD_02890	BGLJHJHL_01147	NAKPPJPN_01172	OMOFDGBJ_03671	DDIODHHN_03908	DGPCEEJJ_04433	OGMBGNCE_01886	MJPLABFK_02602	OKAEBHMK_01454	IIKEIPFD_03754	BICPHCMI_03032	NLMAAOJI_04411	NBPAPEGF_01578	OMPIDLII_02242	HPPPGLDM_03946	GNCAMAHE_02082	GOKJPIDL_01330	FNAAOEFC_01617	DKNDDJEA_04348	CFIJDDEG_03512
bepA_2		hypothetical protein	1303	1303	1	1	62660				383	1205	1187	BOCKHBOL_03368	HGMKNFBB_01760	KPHIGEOK_03250	MCMCAMOC_04127	NNOIFHLG_03560	OIHEKFFC_03540	CHCOCJLE_01569	NPJFODBJ_03428	GJHKBAMN_03793	OPDBNALL_02799	HHBDKIHJ_02951	MNCDFGIJ_03276	LKIDAFMN_03044	MHHFELMO_03284	HBEIMBHA_03268	ELNBDAHI_03320	ICIMLPGD_03089	BGLJHJHL_03907	NAKPPJPN_03631	OMOFDGBJ_03904	DDIODHHN_00392	DGPCEEJJ_03036	OGMBGNCE_02779	MJPLABFK_04188	OKAEBHMK_04074	IIKEIPFD_02612	BICPHCMI_03745	NLMAAOJI_03460	NBPAPEGF_03991	OMPIDLII_03423	HPPPGLDM_03752	GNCAMAHE_03198	GOKJPIDL_03244	FNAAOEFC_04055	DKNDDJEA_01082	CFIJDDEG_04201
group_11284		hypothetical protein	1303	1303	1	1	71318				161	335	334	BOCKHBOL_03623	HGMKNFBB_01322	KPHIGEOK_03065	MCMCAMOC_02579	NNOIFHLG_03653	OIHEKFFC_02709	CHCOCJLE_03700	NPJFODBJ_03745	GJHKBAMN_04258	OPDBNALL_01204	HHBDKIHJ_00943	MNCDFGIJ_03087	LKIDAFMN_02647	MHHFELMO_02982	HBEIMBHA_03121	ELNBDAHI_03549	ICIMLPGD_03543	BGLJHJHL_00804	NAKPPJPN_03890	OMOFDGBJ_03769	DDIODHHN_04074	DGPCEEJJ_03530	OGMBGNCE_03349	MJPLABFK_01488	OKAEBHMK_01111	IIKEIPFD_02243	BICPHCMI_00091	NLMAAOJI_00971	NBPAPEGF_03294	OMPIDLII_00948	HPPPGLDM_04035	GNCAMAHE_00922	GOKJPIDL_00895	FNAAOEFC_00098	DKNDDJEA_04018	CFIJDDEG_00768
argD		Acetylornithine/succinyldiaminopimelate aminotransferase	1303	1303	1	1	24700				1211	1649	1495	BOCKHBOL_01005	HGMKNFBB_00248	KPHIGEOK_04160	MCMCAMOC_00563	NNOIFHLG_01986	OIHEKFFC_00079	CHCOCJLE_02580	NPJFODBJ_04232	GJHKBAMN_01519	OPDBNALL_03767	HHBDKIHJ_03171	MNCDFGIJ_02054	LKIDAFMN_00654	MHHFELMO_03571	HBEIMBHA_01521	ELNBDAHI_00970	ICIMLPGD_01821	BGLJHJHL_02683	NAKPPJPN_03341	OMOFDGBJ_01622	DDIODHHN_00294	DGPCEEJJ_00609	OGMBGNCE_03037	MJPLABFK_03546	OKAEBHMK_02608	IIKEIPFD_01294	BICPHCMI_02834	NLMAAOJI_04140	NBPAPEGF_00700	OMPIDLII_00041	HPPPGLDM_01450	GNCAMAHE_00515	GOKJPIDL_00422	FNAAOEFC_00586	DKNDDJEA_02883	CFIJDDEG_03698
glmM		Phosphoglucosamine mutase	1303	1303	1	1	70698				188	1364	1360	BOCKHBOL_00043	HGMKNFBB_01409	KPHIGEOK_02573	MCMCAMOC_02482	NNOIFHLG_03014	OIHEKFFC_02803	CHCOCJLE_03473	NPJFODBJ_01863	GJHKBAMN_03350	OPDBNALL_03625	HHBDKIHJ_03991	MNCDFGIJ_03543	LKIDAFMN_03668	MHHFELMO_00658	HBEIMBHA_03712	ELNBDAHI_03916	ICIMLPGD_02824	BGLJHJHL_03053	NAKPPJPN_00805	OMOFDGBJ_04210	DDIODHHN_03144	DGPCEEJJ_02382	OGMBGNCE_03619	MJPLABFK_03617	OKAEBHMK_03508	IIKEIPFD_03119	BICPHCMI_00005	NLMAAOJI_01080	NBPAPEGF_03190	OMPIDLII_00856	HPPPGLDM_02023	GNCAMAHE_00830	GOKJPIDL_03776	FNAAOEFC_00006	DKNDDJEA_01479	CFIJDDEG_02205
smc_1		Chromosome partition protein Smc	1303	1303	1	1	69384				1379	3548	3501	BOCKHBOL_02120	HGMKNFBB_01651	KPHIGEOK_03543	MCMCAMOC_03762	NNOIFHLG_02817	OIHEKFFC_02518	CHCOCJLE_02732	NPJFODBJ_03362	GJHKBAMN_02403	OPDBNALL_03989	HHBDKIHJ_01005	MNCDFGIJ_02762	LKIDAFMN_03115	MHHFELMO_00518	HBEIMBHA_02745	ELNBDAHI_03389	ICIMLPGD_01456	BGLJHJHL_01034	NAKPPJPN_01052	OMOFDGBJ_02834	DDIODHHN_01759	DGPCEEJJ_01337	OGMBGNCE_03222	MJPLABFK_04329	OKAEBHMK_01566	IIKEIPFD_01805	BICPHCMI_03143	NLMAAOJI_02375	NBPAPEGF_02549	OMPIDLII_02143	HPPPGLDM_03285	GNCAMAHE_01983	GOKJPIDL_01429	FNAAOEFC_01518	DKNDDJEA_03436	CFIJDDEG_02831
natA		ABC transporter ATP-binding protein NatA	1303	1303	1	1	38440				746	803	746	BOCKHBOL_00774	HGMKNFBB_00884	KPHIGEOK_01160	MCMCAMOC_03320	NNOIFHLG_01724	OIHEKFFC_02375	CHCOCJLE_02191	NPJFODBJ_00823	GJHKBAMN_03006	OPDBNALL_00490	HHBDKIHJ_03879	MNCDFGIJ_01741	LKIDAFMN_02864	MHHFELMO_01047	HBEIMBHA_01738	ELNBDAHI_02950	ICIMLPGD_01740	BGLJHJHL_03858	NAKPPJPN_00615	OMOFDGBJ_01393	DDIODHHN_03493	DGPCEEJJ_01655	OGMBGNCE_02206	MJPLABFK_00477	OKAEBHMK_03651	IIKEIPFD_00196	BICPHCMI_02031	NLMAAOJI_03039	NBPAPEGF_02445	OMPIDLII_02774	HPPPGLDM_00842	GNCAMAHE_02436	GOKJPIDL_02089	FNAAOEFC_00641	DKNDDJEA_02508	CFIJDDEG_03005
fbp		Fructose-1,6-bisphosphatase class 1	1303	1303	1	1	62711				284	1232	1019	BOCKHBOL_03830	HGMKNFBB_01773	KPHIGEOK_03236	MCMCAMOC_04115	NNOIFHLG_00904	OIHEKFFC_03550	CHCOCJLE_01559	NPJFODBJ_03890	GJHKBAMN_03946	OPDBNALL_02769	HHBDKIHJ_02963	MNCDFGIJ_03266	LKIDAFMN_03057	MHHFELMO_03274	HBEIMBHA_03258	ELNBDAHI_03330	ICIMLPGD_03099	BGLJHJHL_03918	NAKPPJPN_03678	OMOFDGBJ_04157	DDIODHHN_00402	DGPCEEJJ_04140	OGMBGNCE_02769	MJPLABFK_03796	OKAEBHMK_03971	IIKEIPFD_02622	BICPHCMI_01206	NLMAAOJI_03945	NBPAPEGF_03874	OMPIDLII_03433	HPPPGLDM_03722	GNCAMAHE_03188	GOKJPIDL_03254	FNAAOEFC_02838	DKNDDJEA_01112	CFIJDDEG_04519
group_11610		hypothetical protein	1303	1303	1	1	44437				569	797	640	BOCKHBOL_01817	HGMKNFBB_02850	KPHIGEOK_01504	MCMCAMOC_02692	NNOIFHLG_02168	OIHEKFFC_02820	CHCOCJLE_03110	NPJFODBJ_01997	GJHKBAMN_02637	OPDBNALL_01317	HHBDKIHJ_03284	MNCDFGIJ_02862	LKIDAFMN_02132	MHHFELMO_02739	HBEIMBHA_02169	ELNBDAHI_02853	ICIMLPGD_01549	BGLJHJHL_00685	NAKPPJPN_02975	OMOFDGBJ_02504	DDIODHHN_00691	DGPCEEJJ_01075	OGMBGNCE_02830	MJPLABFK_01370	OKAEBHMK_01230	IIKEIPFD_02130	BICPHCMI_00203	NLMAAOJI_02137	NBPAPEGF_03663	OMPIDLII_04149	HPPPGLDM_01712	GNCAMAHE_03749	GOKJPIDL_01007	FNAAOEFC_00211	DKNDDJEA_03174	CFIJDDEG_00650
group_11880		hypothetical protein	1303	1303	1	1	38487				245	311	248	BOCKHBOL_00786	HGMKNFBB_00895	KPHIGEOK_01172	MCMCAMOC_03332	NNOIFHLG_01711	OIHEKFFC_02387	CHCOCJLE_02203	NPJFODBJ_00812	GJHKBAMN_02994	OPDBNALL_00502	HHBDKIHJ_03891	MNCDFGIJ_01753	LKIDAFMN_02852	MHHFELMO_01059	HBEIMBHA_01726	ELNBDAHI_02938	ICIMLPGD_01751	BGLJHJHL_03846	NAKPPJPN_00603	OMOFDGBJ_01382	DDIODHHN_03481	DGPCEEJJ_01643	OGMBGNCE_02194	MJPLABFK_00489	OKAEBHMK_03639	IIKEIPFD_00184	BICPHCMI_02020	NLMAAOJI_03051	NBPAPEGF_02457	OMPIDLII_02786	HPPPGLDM_00854	GNCAMAHE_02448	GOKJPIDL_02101	FNAAOEFC_00629	DKNDDJEA_02520	CFIJDDEG_03017
group_11924		hypothetical protein	1303	1303	1	1	28196				356	650	429	BOCKHBOL_01952	HGMKNFBB_00675	KPHIGEOK_04214	MCMCAMOC_04233	NNOIFHLG_00815	OIHEKFFC_03581	CHCOCJLE_03641	NPJFODBJ_01223	GJHKBAMN_03056	OPDBNALL_04524	HHBDKIHJ_00566	MNCDFGIJ_01121	LKIDAFMN_00422	MHHFELMO_01461	HBEIMBHA_00001	ELNBDAHI_00508	ICIMLPGD_00283	BGLJHJHL_00181	NAKPPJPN_00004	OMOFDGBJ_02053	DDIODHHN_01163	DGPCEEJJ_03864	OGMBGNCE_01069	MJPLABFK_02085	OKAEBHMK_00271	IIKEIPFD_02931	BICPHCMI_01096	NLMAAOJI_00874	NBPAPEGF_01101	OMPIDLII_00551	HPPPGLDM_04256	GNCAMAHE_00004	GOKJPIDL_00338	FNAAOEFC_02216	DKNDDJEA_03828	CFIJDDEG_00216
group_11926		hypothetical protein	1303	1303	1	1	28102				182	335	293	BOCKHBOL_01979	HGMKNFBB_00651	KPHIGEOK_03100	MCMCAMOC_00023	NNOIFHLG_00840	OIHEKFFC_03608	CHCOCJLE_03614	NPJFODBJ_01195	GJHKBAMN_00981	OPDBNALL_02618	HHBDKIHJ_00594	MNCDFGIJ_01094	LKIDAFMN_00449	MHHFELMO_01432	HBEIMBHA_00027	ELNBDAHI_00535	ICIMLPGD_00256	BGLJHJHL_00153	NAKPPJPN_00032	OMOFDGBJ_02079	DDIODHHN_01189	DGPCEEJJ_00009	OGMBGNCE_01043	MJPLABFK_02059	OKAEBHMK_00244	IIKEIPFD_02906	BICPHCMI_01072	NLMAAOJI_00901	NBPAPEGF_01073	OMPIDLII_00525	HPPPGLDM_01270	GNCAMAHE_00030	GOKJPIDL_00312	FNAAOEFC_02242	DKNDDJEA_00784	CFIJDDEG_00188
group_11942		hypothetical protein	1303	1303	1	1	72767				203	977	950	BOCKHBOL_02517	HGMKNFBB_03682	KPHIGEOK_00991	MCMCAMOC_03459	NNOIFHLG_02726	OIHEKFFC_00800	CHCOCJLE_00549	NPJFODBJ_04040	GJHKBAMN_00041	OPDBNALL_03012	HHBDKIHJ_00225	MNCDFGIJ_00321	LKIDAFMN_04144	MHHFELMO_02600	HBEIMBHA_01429	ELNBDAHI_00184	ICIMLPGD_03516	BGLJHJHL_02917	NAKPPJPN_01715	OMOFDGBJ_02624	DDIODHHN_01522	DGPCEEJJ_01556	OGMBGNCE_01428	MJPLABFK_02896	OKAEBHMK_01360	IIKEIPFD_01653	BICPHCMI_03803	NLMAAOJI_01542	NBPAPEGF_00224	OMPIDLII_01950	HPPPGLDM_00626	GNCAMAHE_02561	GOKJPIDL_01880	FNAAOEFC_02018	DKNDDJEA_00659	CFIJDDEG_02762
rlmM		Ribosomal RNA large subunit methyltransferase M	1303	1303	1	1	6431				359	1253	1066	BOCKHBOL_04058	HGMKNFBB_02425	KPHIGEOK_03866	MCMCAMOC_01013	NNOIFHLG_01232	OIHEKFFC_04273	CHCOCJLE_03904	NPJFODBJ_03969	GJHKBAMN_04347	OPDBNALL_04460	HHBDKIHJ_04189	MNCDFGIJ_04265	LKIDAFMN_04210	MHHFELMO_03934	HBEIMBHA_00569	ELNBDAHI_03252	ICIMLPGD_04027	BGLJHJHL_04477	NAKPPJPN_04451	OMOFDGBJ_04145	DDIODHHN_04008	DGPCEEJJ_04186	OGMBGNCE_04388	MJPLABFK_00910	OKAEBHMK_04125	IIKEIPFD_04281	BICPHCMI_04037	NLMAAOJI_04262	NBPAPEGF_04187	OMPIDLII_03087	HPPPGLDM_03499	GNCAMAHE_04260	GOKJPIDL_04209	FNAAOEFC_03977	DKNDDJEA_03203	CFIJDDEG_04392
phnO		Aminoalkylphosphonate N-acetyltransferase	1303	1303	1	1	69364				236	539	484	BOCKHBOL_02124	HGMKNFBB_01655	KPHIGEOK_02899	MCMCAMOC_03766	NNOIFHLG_02813	OIHEKFFC_02514	CHCOCJLE_02728	NPJFODBJ_03366	GJHKBAMN_02399	OPDBNALL_02748	HHBDKIHJ_01009	MNCDFGIJ_02766	LKIDAFMN_03111	MHHFELMO_00522	HBEIMBHA_02749	ELNBDAHI_03393	ICIMLPGD_01460	BGLJHJHL_01038	NAKPPJPN_01056	OMOFDGBJ_02830	DDIODHHN_01763	DGPCEEJJ_01341	OGMBGNCE_03218	MJPLABFK_02703	OKAEBHMK_01562	IIKEIPFD_01810	BICPHCMI_03147	NLMAAOJI_02379	NBPAPEGF_02553	OMPIDLII_02147	HPPPGLDM_03281	GNCAMAHE_01987	GOKJPIDL_01425	FNAAOEFC_01522	DKNDDJEA_03432	CFIJDDEG_02827
group_12275		hypothetical protein	1303	1303	1	1	71478				788	1085	1072	BOCKHBOL_00598	HGMKNFBB_03366	KPHIGEOK_03837	MCMCAMOC_02840	NNOIFHLG_01529	OIHEKFFC_01011	CHCOCJLE_00746	NPJFODBJ_01416	GJHKBAMN_00246	OPDBNALL_00587	HHBDKIHJ_00446	MNCDFGIJ_00116	LKIDAFMN_01084	MHHFELMO_00143	HBEIMBHA_00419	ELNBDAHI_00389	ICIMLPGD_02117	BGLJHJHL_01442	NAKPPJPN_02842	OMOFDGBJ_02891	DDIODHHN_02104	DGPCEEJJ_01110	OGMBGNCE_01196	MJPLABFK_01995	OKAEBHMK_00648	IIKEIPFD_00748	BICPHCMI_03522	NLMAAOJI_01099	NBPAPEGF_00446	OMPIDLII_01718	HPPPGLDM_00427	GNCAMAHE_01089	GOKJPIDL_00720	FNAAOEFC_00345	DKNDDJEA_00460	CFIJDDEG_01412
fadM		Long-chain acyl-CoA thioesterase FadM	1303	1303	1	1	30523				197	410	406	BOCKHBOL_00615	HGMKNFBB_00770	KPHIGEOK_02127	MCMCAMOC_02858	NNOIFHLG_00728	OIHEKFFC_01028	CHCOCJLE_00763	NPJFODBJ_01434	GJHKBAMN_00263	OPDBNALL_00604	HHBDKIHJ_00463	MNCDFGIJ_00099	LKIDAFMN_01067	MHHFELMO_00160	HBEIMBHA_00402	ELNBDAHI_00406	ICIMLPGD_01621	BGLJHJHL_03373	NAKPPJPN_02859	OMOFDGBJ_02431	DDIODHHN_03240	DGPCEEJJ_01127	OGMBGNCE_01179	MJPLABFK_02012	OKAEBHMK_00631	IIKEIPFD_00765	BICPHCMI_01192	NLMAAOJI_04036	NBPAPEGF_00463	OMPIDLII_01701	HPPPGLDM_00409	GNCAMAHE_01106	GOKJPIDL_00703	FNAAOEFC_00362	DKNDDJEA_00442	CFIJDDEG_03127
loiP		Metalloprotease LoiP	1303	1303	1	1	62659				88	824	801	BOCKHBOL_03367	HGMKNFBB_01759	KPHIGEOK_03251	MCMCAMOC_04128	NNOIFHLG_03561	OIHEKFFC_03539	CHCOCJLE_01570	NPJFODBJ_03429	GJHKBAMN_03792	OPDBNALL_02800	HHBDKIHJ_02950	MNCDFGIJ_03277	LKIDAFMN_03043	MHHFELMO_03285	HBEIMBHA_03269	ELNBDAHI_03319	ICIMLPGD_03088	BGLJHJHL_03906	NAKPPJPN_03630	OMOFDGBJ_03903	DDIODHHN_00391	DGPCEEJJ_03035	OGMBGNCE_02780	MJPLABFK_04189	OKAEBHMK_04075	IIKEIPFD_02611	BICPHCMI_03746	NLMAAOJI_03459	NBPAPEGF_03990	OMPIDLII_03422	HPPPGLDM_03753	GNCAMAHE_03199	GOKJPIDL_03243	FNAAOEFC_04054	DKNDDJEA_01081	CFIJDDEG_04202
group_12365		hypothetical protein	1303	1303	1	1	21934				308	449	308	BOCKHBOL_03792	HGMKNFBB_03223	KPHIGEOK_00822	MCMCAMOC_01294	NNOIFHLG_00531	OIHEKFFC_01227	CHCOCJLE_02888	NPJFODBJ_03608	GJHKBAMN_03747	OPDBNALL_00978	HHBDKIHJ_02321	MNCDFGIJ_03906	LKIDAFMN_03997	MHHFELMO_02729	HBEIMBHA_00943	ELNBDAHI_03529	ICIMLPGD_01016	BGLJHJHL_03748	NAKPPJPN_02341	OMOFDGBJ_02260	DDIODHHN_04163	DGPCEEJJ_03699	OGMBGNCE_00188	MJPLABFK_03079	OKAEBHMK_03375	IIKEIPFD_00586	BICPHCMI_02879	NLMAAOJI_03318	NBPAPEGF_01962	OMPIDLII_03885	HPPPGLDM_03359	GNCAMAHE_00766	GOKJPIDL_01637	FNAAOEFC_04160	DKNDDJEA_03867	CFIJDDEG_03855
pstS_1		Phosphate-binding protein PstS	1303	1303	1	1	27825				452	1214	1085	BOCKHBOL_03751	HGMKNFBB_00574	KPHIGEOK_01311	MCMCAMOC_00098	NNOIFHLG_03130	OIHEKFFC_00417	CHCOCJLE_01646	NPJFODBJ_00981	GJHKBAMN_01055	OPDBNALL_02544	HHBDKIHJ_00668	MNCDFGIJ_01020	LKIDAFMN_00522	MHHFELMO_01356	HBEIMBHA_00099	ELNBDAHI_00609	ICIMLPGD_00182	BGLJHJHL_00080	NAKPPJPN_00105	OMOFDGBJ_03923	DDIODHHN_01262	DGPCEEJJ_00083	OGMBGNCE_00970	MJPLABFK_02426	OKAEBHMK_00171	IIKEIPFD_02254	BICPHCMI_00995	NLMAAOJI_00447	NBPAPEGF_00999	OMPIDLII_00454	HPPPGLDM_01196	GNCAMAHE_00102	GOKJPIDL_00240	FNAAOEFC_02314	DKNDDJEA_00858	CFIJDDEG_00115
group_12403		hypothetical protein	1303	1303	1	1	39909				179	623	616	BOCKHBOL_03076	HGMKNFBB_01029	KPHIGEOK_03365	MCMCAMOC_01539	NNOIFHLG_00710	OIHEKFFC_02924	CHCOCJLE_00348	NPJFODBJ_00581	GJHKBAMN_02190	OPDBNALL_01792	HHBDKIHJ_01584	MNCDFGIJ_01304	LKIDAFMN_03948	MHHFELMO_01936	HBEIMBHA_03824	ELNBDAHI_01316	ICIMLPGD_03592	BGLJHJHL_04348	NAKPPJPN_00425	OMOFDGBJ_02289	DDIODHHN_01020	DGPCEEJJ_00880	OGMBGNCE_02648	MJPLABFK_04072	OKAEBHMK_03939	IIKEIPFD_00018	BICPHCMI_03675	NLMAAOJI_00396	NBPAPEGF_02829	OMPIDLII_02670	HPPPGLDM_03967	GNCAMAHE_02822	GOKJPIDL_04342	FNAAOEFC_04263	DKNDDJEA_03950	CFIJDDEG_04041
group_12406		hypothetical protein	1303	1303	1	1	71000				248	1724	1704	BOCKHBOL_03581	HGMKNFBB_01365	KPHIGEOK_02818	MCMCAMOC_02534	NNOIFHLG_03057	OIHEKFFC_02754	CHCOCJLE_03424	NPJFODBJ_01914	GJHKBAMN_03906	OPDBNALL_03676	HHBDKIHJ_03242	MNCDFGIJ_03148	LKIDAFMN_04311	MHHFELMO_03027	HBEIMBHA_03758	ELNBDAHI_03610	ICIMLPGD_02874	BGLJHJHL_03100	NAKPPJPN_00756	OMOFDGBJ_03717	DDIODHHN_04151	DGPCEEJJ_04479	OGMBGNCE_04214	MJPLABFK_03661	OKAEBHMK_03796	IIKEIPFD_03070	BICPHCMI_00049	NLMAAOJI_01032	NBPAPEGF_03247	OMPIDLII_00902	HPPPGLDM_04079	GNCAMAHE_00876	GOKJPIDL_03822	FNAAOEFC_00052	DKNDDJEA_03974	CFIJDDEG_04585
group_12504		hypothetical protein	1303	1303	1	1	63061				554	713	706	BOCKHBOL_03018	HGMKNFBB_01850	KPHIGEOK_02335	MCMCAMOC_02266	NNOIFHLG_00981	OIHEKFFC_01889	CHCOCJLE_01495	NPJFODBJ_00238	GJHKBAMN_02519	OPDBNALL_01698	HHBDKIHJ_03027	MNCDFGIJ_00531	LKIDAFMN_03433	MHHFELMO_02222	HBEIMBHA_00731	ELNBDAHI_01624	ICIMLPGD_00779	BGLJHJHL_02767	NAKPPJPN_02731	OMOFDGBJ_03235	DDIODHHN_04019	DGPCEEJJ_02604	OGMBGNCE_02705	MJPLABFK_01264	OKAEBHMK_03559	IIKEIPFD_02686	BICPHCMI_01285	NLMAAOJI_00035	NBPAPEGF_03810	OMPIDLII_03505	HPPPGLDM_03001	GNCAMAHE_03116	GOKJPIDL_03422	FNAAOEFC_02766	DKNDDJEA_01174	CFIJDDEG_04417
uvrA_2		UvrABC system protein A	1303	1303	1	1	30516				371	3011	2985	BOCKHBOL_00616	HGMKNFBB_00769	KPHIGEOK_02126	MCMCAMOC_02859	NNOIFHLG_00729	OIHEKFFC_01029	CHCOCJLE_00764	NPJFODBJ_01435	GJHKBAMN_00264	OPDBNALL_00605	HHBDKIHJ_00464	MNCDFGIJ_00098	LKIDAFMN_01066	MHHFELMO_00161	HBEIMBHA_00401	ELNBDAHI_00407	ICIMLPGD_01622	BGLJHJHL_03372	NAKPPJPN_02860	OMOFDGBJ_02430	DDIODHHN_03241	DGPCEEJJ_01128	OGMBGNCE_01178	MJPLABFK_02013	OKAEBHMK_00630	IIKEIPFD_00766	BICPHCMI_01191	NLMAAOJI_04035	NBPAPEGF_00464	OMPIDLII_01700	HPPPGLDM_00408	GNCAMAHE_01107	GOKJPIDL_00702	FNAAOEFC_00363	DKNDDJEA_00441	CFIJDDEG_03128
entS_2		Enterobactin exporter EntS	1303	1303	1	1	70021				1142	1247	1246	BOCKHBOL_00150	HGMKNFBB_01509	KPHIGEOK_00239	MCMCAMOC_03048	NNOIFHLG_01869	OIHEKFFC_02667	CHCOCJLE_02352	NPJFODBJ_01605	GJHKBAMN_02244	OPDBNALL_01964	HHBDKIHJ_02804	MNCDFGIJ_02176	LKIDAFMN_00763	MHHFELMO_00810	HBEIMBHA_02262	ELNBDAHI_02455	ICIMLPGD_01180	BGLJHJHL_01953	NAKPPJPN_00913	OMOFDGBJ_00896	DDIODHHN_00778	DGPCEEJJ_00214	OGMBGNCE_03550	MJPLABFK_00153	OKAEBHMK_02345	IIKEIPFD_01043	BICPHCMI_02446	NLMAAOJI_01813	NBPAPEGF_02218	OMPIDLII_00734	HPPPGLDM_01917	GNCAMAHE_01826	GOKJPIDL_01158	FNAAOEFC_01263	DKNDDJEA_01373	CFIJDDEG_01934
bcd_2		Acyl-CoA dehydrogenase, short-chain specific	1303	1303	1	1	69444				353	1148	1146	BOCKHBOL_02094	HGMKNFBB_01627	KPHIGEOK_03953	MCMCAMOC_03735	NNOIFHLG_02841	OIHEKFFC_02544	CHCOCJLE_02756	NPJFODBJ_03338	GJHKBAMN_02429	OPDBNALL_03964	HHBDKIHJ_00979	MNCDFGIJ_02736	LKIDAFMN_03140	MHHFELMO_00493	HBEIMBHA_02723	ELNBDAHI_03363	ICIMLPGD_01432	BGLJHJHL_01009	NAKPPJPN_01028	OMOFDGBJ_02857	DDIODHHN_01734	DGPCEEJJ_01311	OGMBGNCE_03247	MJPLABFK_03930	OKAEBHMK_01591	IIKEIPFD_01782	BICPHCMI_03119	NLMAAOJI_02349	NBPAPEGF_02523	OMPIDLII_02121	HPPPGLDM_04153	GNCAMAHE_01961	GOKJPIDL_01451	FNAAOEFC_01496	DKNDDJEA_04169	CFIJDDEG_02856
group_12703		hypothetical protein	1303	1303	1	1	62999			Hypothetical protein with no hits to refseq/uniprot/clusters/cdd/tigrfams/pfam overlapping another protein with hits	386	386	386	BOCKHBOL_03006	HGMKNFBB_01838	KPHIGEOK_02347	MCMCAMOC_02254	NNOIFHLG_00969	OIHEKFFC_01877	CHCOCJLE_01508	NPJFODBJ_00250	GJHKBAMN_02531	OPDBNALL_01686	HHBDKIHJ_03015	MNCDFGIJ_00519	LKIDAFMN_03445	MHHFELMO_02209	HBEIMBHA_00744	ELNBDAHI_01612	ICIMLPGD_00766	BGLJHJHL_02755	NAKPPJPN_02743	OMOFDGBJ_03248	DDIODHHN_03540	DGPCEEJJ_02616	OGMBGNCE_02717	MJPLABFK_01250	OKAEBHMK_03547	IIKEIPFD_02674	BICPHCMI_01273	NLMAAOJI_00023	NBPAPEGF_03822	OMPIDLII_03492	HPPPGLDM_03013	GNCAMAHE_03129	GOKJPIDL_03409	FNAAOEFC_02779	DKNDDJEA_01162	CFIJDDEG_03123
group_12708		hypothetical protein	1303	1303	1	1	65034				572	572	572	BOCKHBOL_03383	HGMKNFBB_02018	KPHIGEOK_03320	MCMCAMOC_02447	NNOIFHLG_03261	OIHEKFFC_03993	CHCOCJLE_01288	NPJFODBJ_00028	GJHKBAMN_02829	OPDBNALL_02411	HHBDKIHJ_02494	MNCDFGIJ_03812	LKIDAFMN_01178	MHHFELMO_01651	HBEIMBHA_03025	ELNBDAHI_04066	ICIMLPGD_03154	BGLJHJHL_04169	NAKPPJPN_03968	OMOFDGBJ_01954	DDIODHHN_03737	DGPCEEJJ_00847	OGMBGNCE_01620	MJPLABFK_01880	OKAEBHMK_00956	IIKEIPFD_01403	BICPHCMI_01525	NLMAAOJI_03622	NBPAPEGF_04072	OMPIDLII_02490	HPPPGLDM_02887	GNCAMAHE_02307	GOKJPIDL_03139	FNAAOEFC_03701	DKNDDJEA_02595	CFIJDDEG_04461
flgE		Flagellar hook protein FlgE	1303	1303	1	1	21774				755	1223	1222	BOCKHBOL_03997	HGMKNFBB_03175	KPHIGEOK_00869	MCMCAMOC_01247	NNOIFHLG_00483	OIHEKFFC_01274	CHCOCJLE_02841	NPJFODBJ_03384	GJHKBAMN_03700	OPDBNALL_01024	HHBDKIHJ_02369	MNCDFGIJ_03835	LKIDAFMN_03513	MHHFELMO_02563	HBEIMBHA_04078	ELNBDAHI_03480	ICIMLPGD_00968	BGLJHJHL_03810	NAKPPJPN_02294	OMOFDGBJ_02213	DDIODHHN_02525	DGPCEEJJ_02687	OGMBGNCE_00235	MJPLABFK_03125	OKAEBHMK_03437	IIKEIPFD_00539	BICPHCMI_01909	NLMAAOJI_03645	NBPAPEGF_02010	OMPIDLII_04275	HPPPGLDM_03610	GNCAMAHE_00812	GOKJPIDL_03955	FNAAOEFC_03961	DKNDDJEA_03651	CFIJDDEG_02017
ycdF		Glucose 1-dehydrogenase 2	1303	1303	1	1	42213				581	1139	737	BOCKHBOL_04090	HGMKNFBB_02946	KPHIGEOK_00587	MCMCAMOC_02192	NNOIFHLG_00258	OIHEKFFC_00460	CHCOCJLE_00105	NPJFODBJ_02083	GJHKBAMN_00561	OPDBNALL_04144	HHBDKIHJ_01962	MNCDFGIJ_02311	LKIDAFMN_00074	MHHFELMO_01505	HBEIMBHA_04114	ELNBDAHI_01905	ICIMLPGD_00719	BGLJHJHL_00551	NAKPPJPN_01498	OMOFDGBJ_03054	DDIODHHN_03506	DGPCEEJJ_03334	OGMBGNCE_02355	MJPLABFK_00642	OKAEBHMK_00829	IIKEIPFD_03955	BICPHCMI_00721	NLMAAOJI_00765	NBPAPEGF_01348	OMPIDLII_01318	HPPPGLDM_02297	GNCAMAHE_04147	GOKJPIDL_04086	FNAAOEFC_03931	DKNDDJEA_00013	CFIJDDEG_00860
group_12758		hypothetical protein	1303	1303	1	1	43003				665	968	859	BOCKHBOL_02714	HGMKNFBB_03386	KPHIGEOK_02021	MCMCAMOC_02023	NNOIFHLG_00111	OIHEKFFC_02200	CHCOCJLE_02010	NPJFODBJ_04220	GJHKBAMN_00732	OPDBNALL_02257	HHBDKIHJ_01791	MNCDFGIJ_02707	LKIDAFMN_02018	MHHFELMO_03584	HBEIMBHA_03699	ELNBDAHI_02080	ICIMLPGD_01881	BGLJHJHL_03711	NAKPPJPN_04277	OMOFDGBJ_00534	DDIODHHN_03942	DGPCEEJJ_01881	OGMBGNCE_04473	MJPLABFK_03416	OKAEBHMK_01999	IIKEIPFD_03603	BICPHCMI_03326	NLMAAOJI_02695	NBPAPEGF_01519	OMPIDLII_03929	HPPPGLDM_03595	GNCAMAHE_03409	GOKJPIDL_04195	FNAAOEFC_02384	DKNDDJEA_02335	CFIJDDEG_03683
crt_1		Short-chain-enoyl-CoA hydratase	1303	1303	1	1	66524				797	797	797	BOCKHBOL_00409	HGMKNFBB_01967	KPHIGEOK_01724	MCMCAMOC_02391	NNOIFHLG_02896	OIHEKFFC_02014	CHCOCJLE_01359	NPJFODBJ_00083	GJHKBAMN_03533	OPDBNALL_02355	HHBDKIHJ_02623	MNCDFGIJ_00676	LKIDAFMN_01244	MHHFELMO_01707	HBEIMBHA_03083	ELNBDAHI_01769	ICIMLPGD_04070	BGLJHJHL_00914	NAKPPJPN_03910	OMOFDGBJ_01896	DDIODHHN_01396	DGPCEEJJ_00767	OGMBGNCE_01678	MJPLABFK_01820	OKAEBHMK_01022	IIKEIPFD_01465	BICPHCMI_01427	NLMAAOJI_00180	NBPAPEGF_03383	OMPIDLII_02434	HPPPGLDM_02832	GNCAMAHE_02251	GOKJPIDL_03195	FNAAOEFC_03739	DKNDDJEA_02650	CFIJDDEG_01030
group_13002		hypothetical protein	1303	1303	1	1	38355				368	389	376	BOCKHBOL_00760	HGMKNFBB_00873	KPHIGEOK_01145	MCMCAMOC_03306	NNOIFHLG_01735	OIHEKFFC_02363	CHCOCJLE_02178	NPJFODBJ_00837	GJHKBAMN_01961	OPDBNALL_00476	HHBDKIHJ_03866	MNCDFGIJ_01728	LKIDAFMN_01412	MHHFELMO_01033	HBEIMBHA_01751	ELNBDAHI_02963	ICIMLPGD_01726	BGLJHJHL_04419	NAKPPJPN_00628	OMOFDGBJ_02668	DDIODHHN_01855	DGPCEEJJ_00484	OGMBGNCE_02219	MJPLABFK_00437	OKAEBHMK_01872	IIKEIPFD_00235	BICPHCMI_02042	NLMAAOJI_01289	NBPAPEGF_02432	OMPIDLII_02761	HPPPGLDM_00830	GNCAMAHE_02423	GOKJPIDL_02076	FNAAOEFC_00654	DKNDDJEA_02496	CFIJDDEG_01821
msrC		Free methionine-R-sulfoxide reductase	1303	1303	1	1	4672				326	482	481	BOCKHBOL_01559	HGMKNFBB_02606	KPHIGEOK_02384	MCMCAMOC_00809	NNOIFHLG_01685	OIHEKFFC_01832	CHCOCJLE_03193	NPJFODBJ_02798	GJHKBAMN_02911	OPDBNALL_00942	HHBDKIHJ_03683	MNCDFGIJ_03444	LKIDAFMN_00258	MHHFELMO_03435	HBEIMBHA_01889	ELNBDAHI_03743	ICIMLPGD_00379	BGLJHJHL_03137	NAKPPJPN_03113	OMOFDGBJ_00217	DDIODHHN_02970	DGPCEEJJ_02813	OGMBGNCE_04244	MJPLABFK_00888	OKAEBHMK_03998	IIKEIPFD_03451	BICPHCMI_02208	NLMAAOJI_03152	NBPAPEGF_03684	OMPIDLII_03332	HPPPGLDM_00165	GNCAMAHE_03267	GOKJPIDL_02723	FNAAOEFC_03268	DKNDDJEA_01599	CFIJDDEG_04114
group_13073		hypothetical protein	1303	1303	1	1	69398			Hypothetical protein with no hits to refseq/uniprot/clusters/cdd/tigrfams/pfam overlapping another protein with hits	314	317	314	BOCKHBOL_02111	HGMKNFBB_01644	KPHIGEOK_03550	MCMCAMOC_03754	NNOIFHLG_02824	OIHEKFFC_02526	CHCOCJLE_02739	NPJFODBJ_03355	GJHKBAMN_02411	OPDBNALL_03981	HHBDKIHJ_00997	MNCDFGIJ_02754	LKIDAFMN_03123	MHHFELMO_00510	HBEIMBHA_02738	ELNBDAHI_03381	ICIMLPGD_01448	BGLJHJHL_01026	NAKPPJPN_01045	OMOFDGBJ_02841	DDIODHHN_01751	DGPCEEJJ_01329	OGMBGNCE_03230	MJPLABFK_03947	OKAEBHMK_01574	IIKEIPFD_01797	BICPHCMI_03136	NLMAAOJI_02367	NBPAPEGF_02541	OMPIDLII_02136	HPPPGLDM_03292	GNCAMAHE_01976	GOKJPIDL_01436	FNAAOEFC_01511	DKNDDJEA_03443	CFIJDDEG_02839
group_13122		hypothetical protein	1303	1303	1	1	65049				455	470	469	BOCKHBOL_03376	HGMKNFBB_02012	KPHIGEOK_03189	MCMCAMOC_02441	NNOIFHLG_03267	OIHEKFFC_04000	CHCOCJLE_01295	NPJFODBJ_00034	GJHKBAMN_02822	OPDBNALL_02405	HHBDKIHJ_02500	MNCDFGIJ_03819	LKIDAFMN_01185	MHHFELMO_01658	HBEIMBHA_03032	ELNBDAHI_04059	ICIMLPGD_03147	BGLJHJHL_04176	NAKPPJPN_03960	OMOFDGBJ_01947	DDIODHHN_01295	DGPCEEJJ_00840	OGMBGNCE_01627	MJPLABFK_01873	OKAEBHMK_00963	IIKEIPFD_01409	BICPHCMI_01519	NLMAAOJI_03629	NBPAPEGF_04078	OMPIDLII_02483	HPPPGLDM_02881	GNCAMAHE_02300	GOKJPIDL_03146	FNAAOEFC_03805	DKNDDJEA_02601	CFIJDDEG_04468
degP		Periplasmic serine endoprotease DegP	1303	1303	1	1	65044				1433	1574	1433	BOCKHBOL_03378	HGMKNFBB_02014	KPHIGEOK_03187	MCMCAMOC_02443	NNOIFHLG_03265	OIHEKFFC_03998	CHCOCJLE_01293	NPJFODBJ_00032	GJHKBAMN_02824	OPDBNALL_02407	HHBDKIHJ_02498	MNCDFGIJ_03817	LKIDAFMN_01183	MHHFELMO_01656	HBEIMBHA_03030	ELNBDAHI_04061	ICIMLPGD_03149	BGLJHJHL_04174	NAKPPJPN_03962	OMOFDGBJ_01949	DDIODHHN_01293	DGPCEEJJ_00842	OGMBGNCE_01625	MJPLABFK_01875	OKAEBHMK_00961	IIKEIPFD_01407	BICPHCMI_01521	NLMAAOJI_03627	NBPAPEGF_04076	OMPIDLII_02485	HPPPGLDM_02883	GNCAMAHE_02302	GOKJPIDL_03144	FNAAOEFC_03807	DKNDDJEA_02599	CFIJDDEG_04466
group_13136		hypothetical protein	1303	1303	1	1	21768				305	305	305	BOCKHBOL_04003	HGMKNFBB_03169	KPHIGEOK_00875	MCMCAMOC_01241	NNOIFHLG_00477	OIHEKFFC_01280	CHCOCJLE_02835	NPJFODBJ_03390	GJHKBAMN_03694	OPDBNALL_01030	HHBDKIHJ_02375	MNCDFGIJ_03841	LKIDAFMN_03507	MHHFELMO_02557	HBEIMBHA_04084	ELNBDAHI_03474	ICIMLPGD_00962	BGLJHJHL_03804	NAKPPJPN_02288	OMOFDGBJ_02207	DDIODHHN_02531	DGPCEEJJ_02681	OGMBGNCE_00241	MJPLABFK_03131	OKAEBHMK_03431	IIKEIPFD_00533	BICPHCMI_01903	NLMAAOJI_03651	NBPAPEGF_02016	OMPIDLII_04269	HPPPGLDM_03616	GNCAMAHE_00818	GOKJPIDL_03961	FNAAOEFC_03955	DKNDDJEA_03657	CFIJDDEG_02011
upp		Uracil phosphoribosyltransferase	1303	1303	1	1	26109				119	806	636	BOCKHBOL_00868	HGMKNFBB_00296	KPHIGEOK_01256	MCMCAMOC_00415	NNOIFHLG_02267	OIHEKFFC_00131	CHCOCJLE_03397	NPJFODBJ_02339	GJHKBAMN_01648	OPDBNALL_04061	HHBDKIHJ_03231	MNCDFGIJ_02002	LKIDAFMN_00705	MHHFELMO_03513	HBEIMBHA_01643	ELNBDAHI_00918	ICIMLPGD_01768	BGLJHJHL_02975	NAKPPJPN_03393	OMOFDGBJ_01490	DDIODHHN_00346	DGPCEEJJ_00738	OGMBGNCE_02984	MJPLABFK_03495	OKAEBHMK_02665	IIKEIPFD_01240	BICPHCMI_00772	NLMAAOJI_03503	NBPAPEGF_00760	OMPIDLII_00090	HPPPGLDM_01572	GNCAMAHE_00466	GOKJPIDL_00471	FNAAOEFC_00537	DKNDDJEA_02761	CFIJDDEG_02550
nagZ		Beta-hexosaminidase	1303	1822	1.4	1	71415				173	1868	918	BOCKHBOL_03653 BOCKHBOL_03654	HGMKNFBB_01292	KPHIGEOK_03035 KPHIGEOK_03034	MCMCAMOC_02609		OIHEKFFC_02905	CHCOCJLE_03670	NPJFODBJ_04034 NPJFODBJ_04035	GJHKBAMN_04367 GJHKBAMN_04368	OPDBNALL_01234	HHBDKIHJ_03371	MNCDFGIJ_03420	LKIDAFMN_02677	MHHFELMO_02952	HBEIMBHA_03091 HBEIMBHA_03090	ELNBDAHI_02767	ICIMLPGD_03662 ICIMLPGD_03661	BGLJHJHL_00774	NAKPPJPN_03060	OMOFDGBJ_03739 OMOFDGBJ_03738	DDIODHHN_00604	DGPCEEJJ_03500 DGPCEEJJ_03499	OGMBGNCE_02914	MJPLABFK_01458	OKAEBHMK_01141	IIKEIPFD_02213	BICPHCMI_00121	NLMAAOJI_04087	NBPAPEGF_03576	OMPIDLII_00978	HPPPGLDM_01798	GNCAMAHE_00952	GOKJPIDL_00925	FNAAOEFC_00128	DKNDDJEA_03088	CFIJDDEG_00738
yibN		putative protein YibN	1303	1303	1	1	63396				287	437	395	BOCKHBOL_00277	HGMKNFBB_01888	KPHIGEOK_03910	MCMCAMOC_02307	NNOIFHLG_01019	OIHEKFFC_01928	CHCOCJLE_01455	NPJFODBJ_00196	GJHKBAMN_02480	OPDBNALL_01740	HHBDKIHJ_03067	MNCDFGIJ_00570	LKIDAFMN_00592	MHHFELMO_02281	HBEIMBHA_02860	ELNBDAHI_01663	ICIMLPGD_00823	BGLJHJHL_02808	NAKPPJPN_02693	OMOFDGBJ_03191	DDIODHHN_02349	DGPCEEJJ_03192	OGMBGNCE_01772	MJPLABFK_01308	OKAEBHMK_02075	IIKEIPFD_01553	BICPHCMI_01347	NLMAAOJI_00074	NBPAPEGF_04025	OMPIDLII_02353	HPPPGLDM_02954	GNCAMAHE_02170	GOKJPIDL_02976	FNAAOEFC_03613	DKNDDJEA_01222	CFIJDDEG_03059
sufC		putative ATP-dependent transporter SufC	1303	1303	1	1	72039				377	791	765	BOCKHBOL_00499	HGMKNFBB_03286	KPHIGEOK_01409	MCMCAMOC_02748	NNOIFHLG_01448	OIHEKFFC_00910	CHCOCJLE_00654	NPJFODBJ_01317	GJHKBAMN_00152	OPDBNALL_04024	HHBDKIHJ_00348	MNCDFGIJ_00206	LKIDAFMN_03183	MHHFELMO_00043	HBEIMBHA_00537	ELNBDAHI_00299	ICIMLPGD_02208	BGLJHJHL_01345	NAKPPJPN_04191	OMOFDGBJ_02982	DDIODHHN_02198	DGPCEEJJ_02483	OGMBGNCE_01326	MJPLABFK_04218	OKAEBHMK_00745	IIKEIPFD_00656	BICPHCMI_03388	NLMAAOJI_01189	NBPAPEGF_00348	OMPIDLII_01815	HPPPGLDM_00520	GNCAMAHE_00992	GOKJPIDL_00817	FNAAOEFC_00248	DKNDDJEA_00553	CFIJDDEG_01315
group_13598		hypothetical protein	1303	1303	1	1	63063				506	1334	1333	BOCKHBOL_03019	HGMKNFBB_01851	KPHIGEOK_02334	MCMCAMOC_02267	NNOIFHLG_00982	OIHEKFFC_01890	CHCOCJLE_01494	NPJFODBJ_00237	GJHKBAMN_02518	OPDBNALL_01699	HHBDKIHJ_03028	MNCDFGIJ_00532	LKIDAFMN_03432	MHHFELMO_02223	HBEIMBHA_00730	ELNBDAHI_01625	ICIMLPGD_00780	BGLJHJHL_02768	NAKPPJPN_02730	OMOFDGBJ_03234	DDIODHHN_04018	DGPCEEJJ_02603	OGMBGNCE_02704	MJPLABFK_01265	OKAEBHMK_03560	IIKEIPFD_02687	BICPHCMI_01286	NLMAAOJI_00036	NBPAPEGF_03809	OMPIDLII_03506	HPPPGLDM_03000	GNCAMAHE_03115	GOKJPIDL_03423	FNAAOEFC_02765	DKNDDJEA_01175	CFIJDDEG_04418
ptsH		Phosphocarrier protein HPr	1303	1303	1	1	72277				248	269	268	BOCKHBOL_04201	HGMKNFBB_03242	KPHIGEOK_01080	MCMCAMOC_03366	NNOIFHLG_01401	OIHEKFFC_00861	CHCOCJLE_00606	NPJFODBJ_02708	GJHKBAMN_00103	OPDBNALL_04479	HHBDKIHJ_00299	MNCDFGIJ_00256	LKIDAFMN_04261	MHHFELMO_02692	HBEIMBHA_01343	ELNBDAHI_00249	ICIMLPGD_03265	BGLJHJHL_02833	NAKPPJPN_01813	OMOFDGBJ_02524	DDIODHHN_01444	DGPCEEJJ_04176	OGMBGNCE_01338	MJPLABFK_04242	OKAEBHMK_01277	IIKEIPFD_01589	BICPHCMI_03852	NLMAAOJI_01477	NBPAPEGF_00299	OMPIDLII_01864	HPPPGLDM_00568	GNCAMAHE_02647	GOKJPIDL_01965	FNAAOEFC_03840	DKNDDJEA_00601	CFIJDDEG_02678
acdA_2		Acyl-CoA dehydrogenase	1303	1303	1	1	66525				1151	1181	1165	BOCKHBOL_00408	HGMKNFBB_01966	KPHIGEOK_01723	MCMCAMOC_02390	NNOIFHLG_02895	OIHEKFFC_02013	CHCOCJLE_01360	NPJFODBJ_00084	GJHKBAMN_03532	OPDBNALL_02354	HHBDKIHJ_02624	MNCDFGIJ_00675	LKIDAFMN_01245	MHHFELMO_01708	HBEIMBHA_03084	ELNBDAHI_01768	ICIMLPGD_04069	BGLJHJHL_00915	NAKPPJPN_03909	OMOFDGBJ_01895	DDIODHHN_01397	DGPCEEJJ_00766	OGMBGNCE_01679	MJPLABFK_01819	OKAEBHMK_01023	IIKEIPFD_01466	BICPHCMI_01426	NLMAAOJI_00179	NBPAPEGF_03382	OMPIDLII_02433	HPPPGLDM_02831	GNCAMAHE_02250	GOKJPIDL_03196	FNAAOEFC_03738	DKNDDJEA_02651	CFIJDDEG_01029
cmpR_1		HTH-type transcriptional activator CmpR	1303	1303	1	1	66667				968	1004	972	BOCKHBOL_00375	HGMKNFBB_01935	KPHIGEOK_01689	MCMCAMOC_02356	NNOIFHLG_02861	OIHEKFFC_01979	CHCOCJLE_01393	NPJFODBJ_00118	GJHKBAMN_03500	OPDBNALL_02319	HHBDKIHJ_02656	MNCDFGIJ_00643	LKIDAFMN_01279	MHHFELMO_01740	HBEIMBHA_04183	ELNBDAHI_01736	ICIMLPGD_03726	BGLJHJHL_00950	NAKPPJPN_02636	OMOFDGBJ_01863	DDIODHHN_01430	DGPCEEJJ_03552	OGMBGNCE_01715	MJPLABFK_01786	OKAEBHMK_01057	IIKEIPFD_01499	BICPHCMI_01395	NLMAAOJI_00147	NBPAPEGF_03350	OMPIDLII_02402	HPPPGLDM_02797	GNCAMAHE_02219	GOKJPIDL_02927	FNAAOEFC_03422	DKNDDJEA_02685	CFIJDDEG_00996
msrB_1		Peptide methionine sulfoxide reductase MsrB	1303	1303	1	1	4635				467	467	467	BOCKHBOL_01583	HGMKNFBB_02629	KPHIGEOK_02408	MCMCAMOC_00784	NNOIFHLG_01661	OIHEKFFC_03061	CHCOCJLE_03217	NPJFODBJ_02459	GJHKBAMN_02887	OPDBNALL_04176	HHBDKIHJ_03659	MNCDFGIJ_03468	LKIDAFMN_00283	MHHFELMO_03459	HBEIMBHA_01865	ELNBDAHI_03767	ICIMLPGD_00403	BGLJHJHL_04107	NAKPPJPN_03089	OMOFDGBJ_00241	DDIODHHN_02994	DGPCEEJJ_02789	OGMBGNCE_03288	MJPLABFK_00865	OKAEBHMK_03598	IIKEIPFD_03475	BICPHCMI_02231	NLMAAOJI_03128	NBPAPEGF_03708	OMPIDLII_03356	HPPPGLDM_00141	GNCAMAHE_03243	GOKJPIDL_02699	FNAAOEFC_03244	DKNDDJEA_01623	CFIJDDEG_04233
ftsI		Peptidoglycan D,D-transpeptidase FtsI	1303	1303	1	1	6164				1091	2243	1843	BOCKHBOL_02029	HGMKNFBB_02357	KPHIGEOK_01738	MCMCAMOC_00938	NNOIFHLG_02513	OIHEKFFC_01689	CHCOCJLE_03046	NPJFODBJ_01753	GJHKBAMN_03254	OPDBNALL_00812	HHBDKIHJ_03445	MNCDFGIJ_02459	LKIDAFMN_01902	MHHFELMO_02121	HBEIMBHA_00645	ELNBDAHI_03094	ICIMLPGD_00565	BGLJHJHL_02139	NAKPPJPN_03266	OMOFDGBJ_00056	DDIODHHN_00939	DGPCEEJJ_02242	OGMBGNCE_02512	MJPLABFK_00981	OKAEBHMK_02531	IIKEIPFD_02994	BICPHCMI_02757	NLMAAOJI_01892	NBPAPEGF_03508	OMPIDLII_03010	HPPPGLDM_00303	GNCAMAHE_02904	GOKJPIDL_02204	FNAAOEFC_02146	DKNDDJEA_03478	CFIJDDEG_02122
ybeY		Endoribonuclease YbeY	1303	1303	1	1	27683				479	485	484	BOCKHBOL_02916	HGMKNFBB_00533	KPHIGEOK_01352	MCMCAMOC_00138	NNOIFHLG_03090	OIHEKFFC_00377	CHCOCJLE_01686	NPJFODBJ_01023	GJHKBAMN_01093	OPDBNALL_03041	HHBDKIHJ_00706	MNCDFGIJ_00983	LKIDAFMN_02900	MHHFELMO_01316	HBEIMBHA_00138	ELNBDAHI_00646	ICIMLPGD_00141	BGLJHJHL_00040	NAKPPJPN_00145	OMOFDGBJ_03823	DDIODHHN_01581	DGPCEEJJ_00121	OGMBGNCE_00929	MJPLABFK_02384	OKAEBHMK_00130	IIKEIPFD_02296	BICPHCMI_00955	NLMAAOJI_00484	NBPAPEGF_00961	OMPIDLII_00415	HPPPGLDM_01157	GNCAMAHE_00141	GOKJPIDL_00201	FNAAOEFC_03818	DKNDDJEA_00897	CFIJDDEG_00075
lpxA		Acyl-[acyl-carrier-protein]--UDP-N-acetylglucosamine O-acyltransferase	1303	1303	1	1	28068				359	791	790	BOCKHBOL_03117	HGMKNFBB_00637	KPHIGEOK_03114	MCMCAMOC_00038	NNOIFHLG_00854	OIHEKFFC_03622	CHCOCJLE_03599	NPJFODBJ_01181	GJHKBAMN_00995	OPDBNALL_02604	HHBDKIHJ_00608	MNCDFGIJ_01080	LKIDAFMN_00463	MHHFELMO_01418	HBEIMBHA_00040	ELNBDAHI_00549	ICIMLPGD_00242	BGLJHJHL_00138	NAKPPJPN_00046	OMOFDGBJ_02093	DDIODHHN_01203	DGPCEEJJ_00023	OGMBGNCE_01029	MJPLABFK_02045	OKAEBHMK_00229	IIKEIPFD_02892	BICPHCMI_01058	NLMAAOJI_00915	NBPAPEGF_01059	OMPIDLII_00512	HPPPGLDM_01255	GNCAMAHE_00043	GOKJPIDL_00299	FNAAOEFC_02255	DKNDDJEA_00799	CFIJDDEG_00173
group_14045		putative protein	1303	1303	1	1	63146				392	476	475	BOCKHBOL_04144	HGMKNFBB_01859	KPHIGEOK_02326	MCMCAMOC_02275	NNOIFHLG_00990	OIHEKFFC_01898	CHCOCJLE_01483	NPJFODBJ_00229	GJHKBAMN_02510	OPDBNALL_01707	HHBDKIHJ_03036	MNCDFGIJ_00540	LKIDAFMN_00641	MHHFELMO_02233	HBEIMBHA_02890	ELNBDAHI_01633	ICIMLPGD_00788	BGLJHJHL_02778	NAKPPJPN_02722	OMOFDGBJ_03226	DDIODHHN_02380	DGPCEEJJ_02595	OGMBGNCE_01800	MJPLABFK_01273	OKAEBHMK_02022	IIKEIPFD_04406	BICPHCMI_01294	NLMAAOJI_00044	NBPAPEGF_03994	OMPIDLII_02323	HPPPGLDM_02991	GNCAMAHE_02140	GOKJPIDL_03006	FNAAOEFC_04349	DKNDDJEA_01185	CFIJDDEG_03089
rsmH		Ribosomal RNA small subunit methyltransferase H	1303	1303	1	1	6161				119	986	967	BOCKHBOL_02027	HGMKNFBB_02355	KPHIGEOK_01736	MCMCAMOC_00936	NNOIFHLG_02515	OIHEKFFC_01691	CHCOCJLE_03044	NPJFODBJ_01751	GJHKBAMN_03256	OPDBNALL_00814	HHBDKIHJ_03447	MNCDFGIJ_02457	LKIDAFMN_01904	MHHFELMO_02119	HBEIMBHA_00647	ELNBDAHI_03092	ICIMLPGD_00563	BGLJHJHL_02137	NAKPPJPN_03268	OMOFDGBJ_00058	DDIODHHN_00941	DGPCEEJJ_02244	OGMBGNCE_02510	MJPLABFK_00983	OKAEBHMK_02529	IIKEIPFD_02996	BICPHCMI_02755	NLMAAOJI_01894	NBPAPEGF_03506	OMPIDLII_03008	HPPPGLDM_00301	GNCAMAHE_02902	GOKJPIDL_02202	FNAAOEFC_02148	DKNDDJEA_03480	CFIJDDEG_02120
nuoL		NADH-quinone oxidoreductase subunit L	1303	1303	1	1	70426				1073	2201	2163	BOCKHBOL_00063	HGMKNFBB_01429	KPHIGEOK_02700	MCMCAMOC_02948	NNOIFHLG_02581	OIHEKFFC_03376	CHCOCJLE_02264	NPJFODBJ_01842	GJHKBAMN_03808	OPDBNALL_02061	HHBDKIHJ_02710	MNCDFGIJ_03617	LKIDAFMN_03753	MHHFELMO_00716	HBEIMBHA_02982	ELNBDAHI_02361	ICIMLPGD_01272	BGLJHJHL_03511	NAKPPJPN_00824	OMOFDGBJ_00802	DDIODHHN_03420	DGPCEEJJ_03259	OGMBGNCE_03638	MJPLABFK_00315	OKAEBHMK_03073	IIKEIPFD_01135	BICPHCMI_02363	NLMAAOJI_01721	NBPAPEGF_02124	OMPIDLII_00836	HPPPGLDM_02004	GNCAMAHE_01928	GOKJPIDL_01260	FNAAOEFC_04020	DKNDDJEA_01460	CFIJDDEG_03297
mmsB		3-hydroxyisobutyrate dehydrogenase	1303	1303	1	1	66522				149	896	888	BOCKHBOL_00411	HGMKNFBB_01969	KPHIGEOK_01726	MCMCAMOC_02393	NNOIFHLG_02898	OIHEKFFC_02016	CHCOCJLE_01357	NPJFODBJ_00081	GJHKBAMN_03535	OPDBNALL_02357	HHBDKIHJ_02621	MNCDFGIJ_00678	LKIDAFMN_01242	MHHFELMO_01705	HBEIMBHA_03081	ELNBDAHI_01771	ICIMLPGD_04072	BGLJHJHL_00912	NAKPPJPN_03912	OMOFDGBJ_01898	DDIODHHN_01394	DGPCEEJJ_00769	OGMBGNCE_01676	MJPLABFK_01822	OKAEBHMK_01020	IIKEIPFD_01463	BICPHCMI_01429	NLMAAOJI_00182	NBPAPEGF_03385	OMPIDLII_02436	HPPPGLDM_02834	GNCAMAHE_02253	GOKJPIDL_03193	FNAAOEFC_03741	DKNDDJEA_02648	CFIJDDEG_01032
zwf		Glucose-6-phosphate 1-dehydrogenase	1303	1303	1	1	26178				251	1436	1434	BOCKHBOL_00840	HGMKNFBB_00321	KPHIGEOK_01229	MCMCAMOC_00388	NNOIFHLG_02243	OIHEKFFC_00156	CHCOCJLE_03372	NPJFODBJ_03211	GJHKBAMN_04208	OPDBNALL_03532	HHBDKIHJ_00880	MNCDFGIJ_01390	LKIDAFMN_03784	MHHFELMO_01121	HBEIMBHA_01669	ELNBDAHI_00892	ICIMLPGD_03350	BGLJHJHL_03001	NAKPPJPN_03420	OMOFDGBJ_01465	DDIODHHN_02937	DGPCEEJJ_02741	OGMBGNCE_02957	MJPLABFK_01767	OKAEBHMK_03297	IIKEIPFD_01215	BICPHCMI_00796	NLMAAOJI_02488	NBPAPEGF_00787	OMPIDLII_00117	HPPPGLDM_04103	GNCAMAHE_00439	GOKJPIDL_00498	FNAAOEFC_00510	DKNDDJEA_04121	CFIJDDEG_02523
ppk		Polyphosphate kinase	1303	1303	1	1	6811				2087	2087	2087	BOCKHBOL_01460	HGMKNFBB_03633	KPHIGEOK_01584	MCMCAMOC_03537	NNOIFHLG_01366	OIHEKFFC_03944	CHCOCJLE_00495	NPJFODBJ_03635	GJHKBAMN_01684	OPDBNALL_00129	HHBDKIHJ_00134	MNCDFGIJ_03166	LKIDAFMN_01574	MHHFELMO_04039	HBEIMBHA_01482	ELNBDAHI_00016	ICIMLPGD_02733	BGLJHJHL_02061	NAKPPJPN_01587	OMOFDGBJ_03960	DDIODHHN_03591	DGPCEEJJ_00346	OGMBGNCE_01571	MJPLABFK_03739	OKAEBHMK_01430	IIKEIPFD_01751	BICPHCMI_03883	NLMAAOJI_01963	NBPAPEGF_00133	OMPIDLII_02003	HPPPGLDM_04214	GNCAMAHE_02508	GOKJPIDL_01827	FNAAOEFC_02071	DKNDDJEA_04202	CFIJDDEG_03262
trpC		Indole-3-glycerol phosphate synthase	1303	1303	1	1	39852				329	845	815	BOCKHBOL_03060	HGMKNFBB_01013	KPHIGEOK_04175	MCMCAMOC_01555	NNOIFHLG_00693	OIHEKFFC_02940	CHCOCJLE_00364	NPJFODBJ_00565	GJHKBAMN_02173	OPDBNALL_01808	HHBDKIHJ_01600	MNCDFGIJ_01288	LKIDAFMN_03964	MHHFELMO_01953	HBEIMBHA_03840	ELNBDAHI_01332	ICIMLPGD_03608	BGLJHJHL_04332	NAKPPJPN_00441	OMOFDGBJ_02273	DDIODHHN_01036	DGPCEEJJ_00897	OGMBGNCE_02664	MJPLABFK_04056	OKAEBHMK_03955	IIKEIPFD_00034	BICPHCMI_03659	NLMAAOJI_00380	NBPAPEGF_02813	OMPIDLII_02654	HPPPGLDM_03983	GNCAMAHE_02806	GOKJPIDL_04332	FNAAOEFC_01161	DKNDDJEA_03934	CFIJDDEG_04057
dctA		C4-dicarboxylate transport protein	1303	1303	1	1	42664				998	1667	1343	BOCKHBOL_02723	HGMKNFBB_03011	KPHIGEOK_00666	MCMCAMOC_02105	NNOIFHLG_00193	OIHEKFFC_04183	CHCOCJLE_00029	NPJFODBJ_03708	GJHKBAMN_00640	OPDBNALL_02520	HHBDKIHJ_01882	MNCDFGIJ_02394	LKIDAFMN_00154	MHHFELMO_01590	HBEIMBHA_02634	ELNBDAHI_01988	ICIMLPGD_00648	BGLJHJHL_00472	NAKPPJPN_01421	OMOFDGBJ_03989	DDIODHHN_02698	DGPCEEJJ_02325	OGMBGNCE_02431	MJPLABFK_03990	OKAEBHMK_00750	IIKEIPFD_03174	BICPHCMI_02947	NLMAAOJI_00630	NBPAPEGF_01428	OMPIDLII_03807	HPPPGLDM_03085	GNCAMAHE_04088	GOKJPIDL_04032	FNAAOEFC_03527	DKNDDJEA_02249	CFIJDDEG_00781
acrF		Toluene efflux pump membrane transporter TtgB	1303	1303	1	1	43294				227	3137	3117	BOCKHBOL_03273	HGMKNFBB_03449	KPHIGEOK_00971	MCMCAMOC_03572	NNOIFHLG_00052	OIHEKFFC_02137	CHCOCJLE_01946	NPJFODBJ_03026	GJHKBAMN_01308	OPDBNALL_01513	HHBDKIHJ_03515	MNCDFGIJ_04003	LKIDAFMN_04401	MHHFELMO_02425	HBEIMBHA_03227	ELNBDAHI_04235	ICIMLPGD_02100	BGLJHJHL_03968	NAKPPJPN_03140	OMOFDGBJ_00468	DDIODHHN_04042	DGPCEEJJ_02869	OGMBGNCE_04116	MJPLABFK_02828	OKAEBHMK_04201	IIKEIPFD_03854	BICPHCMI_03224	NLMAAOJI_03842	NBPAPEGF_03024	OMPIDLII_03987	HPPPGLDM_03532	GNCAMAHE_03956	GOKJPIDL_02541	FNAAOEFC_01823	DKNDDJEA_04235	CFIJDDEG_03770
group_15078		hypothetical protein	1303	1303	1	1	70298			Hypothetical protein with no hits to refseq/uniprot/clusters/cdd/tigrfams/pfam overlapping another protein with hits	143	431	203	BOCKHBOL_00105	HGMKNFBB_01467	KPHIGEOK_02744	MCMCAMOC_02993	NNOIFHLG_02619	OIHEKFFC_03328	CHCOCJLE_02307	NPJFODBJ_01800	GJHKBAMN_03848	OPDBNALL_02014	HHBDKIHJ_02760	MNCDFGIJ_03667	LKIDAFMN_00715	MHHFELMO_00759	HBEIMBHA_02930	ELNBDAHI_02411	ICIMLPGD_01228	BGLJHJHL_03551	NAKPPJPN_00868	OMOFDGBJ_00847	DDIODHHN_00729	DGPCEEJJ_03219	OGMBGNCE_03505	MJPLABFK_00272	OKAEBHMK_03112	IIKEIPFD_01092	BICPHCMI_02400	NLMAAOJI_01770	NBPAPEGF_02174	OMPIDLII_00784	HPPPGLDM_01961	GNCAMAHE_01876	GOKJPIDL_01208	FNAAOEFC_01213	DKNDDJEA_01417	CFIJDDEG_03336
group_15092		hypothetical protein	1303	1303	1	1	63394				212	521	466	BOCKHBOL_00275	HGMKNFBB_01886	KPHIGEOK_03908	MCMCAMOC_02305	NNOIFHLG_01017	OIHEKFFC_01926	CHCOCJLE_01457	NPJFODBJ_00198	GJHKBAMN_02482	OPDBNALL_01738	HHBDKIHJ_03065	MNCDFGIJ_00568	LKIDAFMN_00594	MHHFELMO_02279	HBEIMBHA_02862	ELNBDAHI_01661	ICIMLPGD_00821	BGLJHJHL_02806	NAKPPJPN_02695	OMOFDGBJ_03193	DDIODHHN_02351	DGPCEEJJ_03194	OGMBGNCE_01774	MJPLABFK_01306	OKAEBHMK_02073	IIKEIPFD_01555	BICPHCMI_01345	NLMAAOJI_00072	NBPAPEGF_04023	OMPIDLII_02351	HPPPGLDM_02956	GNCAMAHE_02168	GOKJPIDL_02978	FNAAOEFC_03611	DKNDDJEA_01220	CFIJDDEG_03061
ispB		Octaprenyl diphosphate synthase	1303	1303	1	1	71997				530	998	997	BOCKHBOL_00517	HGMKNFBB_03303	KPHIGEOK_01427	MCMCAMOC_02764	NNOIFHLG_01465	OIHEKFFC_00928	CHCOCJLE_00673	NPJFODBJ_01335	GJHKBAMN_00169	OPDBNALL_04008	HHBDKIHJ_00367	MNCDFGIJ_00189	LKIDAFMN_03165	MHHFELMO_00060	HBEIMBHA_00520	ELNBDAHI_00316	ICIMLPGD_02190	BGLJHJHL_01363	NAKPPJPN_04209	OMOFDGBJ_02964	DDIODHHN_02180	DGPCEEJJ_02500	OGMBGNCE_01308	MJPLABFK_04199	OKAEBHMK_00727	IIKEIPFD_00672	BICPHCMI_03405	NLMAAOJI_01172	NBPAPEGF_00367	OMPIDLII_01798	HPPPGLDM_00501	GNCAMAHE_01009	GOKJPIDL_00800	FNAAOEFC_00265	DKNDDJEA_00534	CFIJDDEG_01333
carB		Carbamoyl-phosphate synthase large chain	1303	1303	1	1	22244				401	3242	3232	BOCKHBOL_01128	HGMKNFBB_00046	KPHIGEOK_02615	MCMCAMOC_01343	NNOIFHLG_02985	OIHEKFFC_01189	CHCOCJLE_03567	NPJFODBJ_03260	GJHKBAMN_03935	OPDBNALL_03810	HHBDKIHJ_02283	MNCDFGIJ_03345	LKIDAFMN_02468	MHHFELMO_03666	HBEIMBHA_00894	ELNBDAHI_03641	ICIMLPGD_03426	BGLJHJHL_01160	NAKPPJPN_03585	OMOFDGBJ_03148	DDIODHHN_02237	DGPCEEJJ_03590	OGMBGNCE_00152	MJPLABFK_03461	OKAEBHMK_01619	IIKEIPFD_02431	BICPHCMI_03952	NLMAAOJI_03747	NBPAPEGF_01924	OMPIDLII_02928	HPPPGLDM_03321	GNCAMAHE_00716	GOKJPIDL_01587	FNAAOEFC_01006	DKNDDJEA_03066	CFIJDDEG_02250
ftsX		Cell division protein FtsX	1303	1303	1	1	40142				167	947	944	BOCKHBOL_01642	HGMKNFBB_01072	KPHIGEOK_00697	MCMCAMOC_01505	NNOIFHLG_01088	OIHEKFFC_03417	CHCOCJLE_00313	NPJFODBJ_00614	GJHKBAMN_00335	OPDBNALL_02866	HHBDKIHJ_01552	MNCDFGIJ_01338	LKIDAFMN_01726	MHHFELMO_01785	HBEIMBHA_03949	ELNBDAHI_01282	ICIMLPGD_02497	BGLJHJHL_01717	NAKPPJPN_02575	OMOFDGBJ_02322	DDIODHHN_00247	DGPCEEJJ_01937	OGMBGNCE_02613	MJPLABFK_03679	OKAEBHMK_02115	IIKEIPFD_04008	BICPHCMI_00418	NLMAAOJI_02436	NBPAPEGF_01122	OMPIDLII_01551	HPPPGLDM_02080	GNCAMAHE_01690	GOKJPIDL_03448	FNAAOEFC_04330	DKNDDJEA_00231	CFIJDDEG_01149
rhlG		Rhamnolipids biosynthesis 3-oxoacyl-[acyl-carrier-protein] reductase	1303	1303	1	1	40467				596	1013	776	BOCKHBOL_01713	HGMKNFBB_01133	KPHIGEOK_00768	MCMCAMOC_01431	NNOIFHLG_01149	OIHEKFFC_00745	CHCOCJLE_00251	NPJFODBJ_00688	GJHKBAMN_00402	OPDBNALL_03244	HHBDKIHJ_01485	MNCDFGIJ_01830	LKIDAFMN_01795	MHHFELMO_01858	HBEIMBHA_02446	ELNBDAHI_01216	ICIMLPGD_02425	BGLJHJHL_01647	NAKPPJPN_02502	OMOFDGBJ_02395	DDIODHHN_02060	DGPCEEJJ_02004	OGMBGNCE_02018	MJPLABFK_04154	OKAEBHMK_02185	IIKEIPFD_03223	BICPHCMI_00478	NLMAAOJI_03543	NBPAPEGF_01189	OMPIDLII_01473	HPPPGLDM_02145	GNCAMAHE_01612	GOKJPIDL_03699	FNAAOEFC_02602	DKNDDJEA_00166	CFIJDDEG_01219
pcm_2		Protein-L-isoaspartate O-methyltransferase	1303	1303	1	1	27201				677	677	677	BOCKHBOL_02383	HGMKNFBB_00379	KPHIGEOK_03628	MCMCAMOC_00260	NNOIFHLG_03414	OIHEKFFC_00223	CHCOCJLE_01839	NPJFODBJ_01143	GJHKBAMN_01358	OPDBNALL_04243	HHBDKIHJ_00814	MNCDFGIJ_00804	LKIDAFMN_03846	MHHFELMO_01198	HBEIMBHA_00257	ELNBDAHI_00825	ICIMLPGD_00022	BGLJHJHL_04242	NAKPPJPN_00398	OMOFDGBJ_01045	DDIODHHN_01702	DGPCEEJJ_02041	OGMBGNCE_04325	MJPLABFK_01728	OKAEBHMK_00009	IIKEIPFD_02414	BICPHCMI_00855	NLMAAOJI_02324	NBPAPEGF_00853	OMPIDLII_00191	HPPPGLDM_01049	GNCAMAHE_00365	GOKJPIDL_00572	FNAAOEFC_00435	DKNDDJEA_01005	CFIJDDEG_01448
group_15192		hypothetical protein	1303	1303	1	1	62488				698	701	700	BOCKHBOL_04237	HGMKNFBB_01719	KPHIGEOK_03995	MCMCAMOC_04448	NNOIFHLG_03601	OIHEKFFC_03495	CHCOCJLE_03925	NPJFODBJ_04149	GJHKBAMN_04375	OPDBNALL_04509	HHBDKIHJ_04212	MNCDFGIJ_04325	LKIDAFMN_04280	MHHFELMO_04244	HBEIMBHA_04235	ELNBDAHI_03275	ICIMLPGD_04131	BGLJHJHL_04509	NAKPPJPN_04481	OMOFDGBJ_04203	DDIODHHN_04085	DGPCEEJJ_04211	OGMBGNCE_04433	MJPLABFK_04281	OKAEBHMK_04173	IIKEIPFD_04376	BICPHCMI_03787	NLMAAOJI_04304	NBPAPEGF_04216	OMPIDLII_04320	HPPPGLDM_04305	GNCAMAHE_04337	GOKJPIDL_04248	FNAAOEFC_04116	DKNDDJEA_04297	CFIJDDEG_04500
yajC		Sec translocon accessory complex subunit YajC	1303	1303	1	1	24690				278	347	343	BOCKHBOL_01008	HGMKNFBB_00245	KPHIGEOK_04163	MCMCAMOC_00566	NNOIFHLG_01989	OIHEKFFC_00076	CHCOCJLE_02577	NPJFODBJ_04229	GJHKBAMN_01516	OPDBNALL_03770	HHBDKIHJ_03168	MNCDFGIJ_02057	LKIDAFMN_00651	MHHFELMO_03574	HBEIMBHA_01516	ELNBDAHI_00973	ICIMLPGD_01824	BGLJHJHL_02686	NAKPPJPN_03338	OMOFDGBJ_01625	DDIODHHN_00290	DGPCEEJJ_00606	OGMBGNCE_03040	MJPLABFK_03549	OKAEBHMK_02605	IIKEIPFD_01299	BICPHCMI_02831	NLMAAOJI_04143	NBPAPEGF_00697	OMPIDLII_00036	HPPPGLDM_01447	GNCAMAHE_00520	GOKJPIDL_00417	FNAAOEFC_00591	DKNDDJEA_02886	CFIJDDEG_03701
nanT		Putative sialic acid transporter	1303	1303	1	1	37944				881	1850	1661	BOCKHBOL_00669	HGMKNFBB_00795	KPHIGEOK_00448	MCMCAMOC_03186	NNOIFHLG_01811	OIHEKFFC_02283	CHCOCJLE_02089	NPJFODBJ_00925	GJHKBAMN_02047	OPDBNALL_00309	HHBDKIHJ_03783	MNCDFGIJ_01642	LKIDAFMN_01319	MHHFELMO_00943	HBEIMBHA_01816	ELNBDAHI_04040	ICIMLPGD_04202	BGLJHJHL_02577	NAKPPJPN_00712	OMOFDGBJ_02757	DDIODHHN_01946	DGPCEEJJ_00570	OGMBGNCE_02301	MJPLABFK_00353	OKAEBHMK_01786	IIKEIPFD_00322	BICPHCMI_02120	NLMAAOJI_03583	NBPAPEGF_02349	OMPIDLII_02695	HPPPGLDM_00751	GNCAMAHE_02357	GOKJPIDL_02010	FNAAOEFC_00720	DKNDDJEA_02417	CFIJDDEG_01734
rplY		50S ribosomal protein L25	1303	1303	1	1	6534				143	626	616	BOCKHBOL_01365	HGMKNFBB_02470	KPHIGEOK_02140	MCMCAMOC_03952	NNOIFHLG_01277	OIHEKFFC_03199	CHCOCJLE_02931	NPJFODBJ_02690	GJHKBAMN_01775	OPDBNALL_00040	HHBDKIHJ_00039	MNCDFGIJ_03039	LKIDAFMN_02743	MHHFELMO_02866	HBEIMBHA_03391	ELNBDAHI_03207	ICIMLPGD_02677	BGLJHJHL_02425	NAKPPJPN_03732	OMOFDGBJ_03432	DDIODHHN_02456	DGPCEEJJ_00436	OGMBGNCE_03126	MJPLABFK_02521	OKAEBHMK_02715	IIKEIPFD_03519	BICPHCMI_03458	NLMAAOJI_02592	NBPAPEGF_00038	OMPIDLII_02093	HPPPGLDM_03455	GNCAMAHE_03610	GOKJPIDL_03506	FNAAOEFC_02975	DKNDDJEA_03248	CFIJDDEG_02298
trpE		Anthranilate synthase component 1	1303	1303	1	1	39803				845	1490	1474	BOCKHBOL_03056	HGMKNFBB_01010	KPHIGEOK_04171	MCMCAMOC_01559	NNOIFHLG_00690	OIHEKFFC_02944	CHCOCJLE_00368	NPJFODBJ_00561	GJHKBAMN_02169	OPDBNALL_01812	HHBDKIHJ_01604	MNCDFGIJ_01284	LKIDAFMN_03968	MHHFELMO_01957	HBEIMBHA_03844	ELNBDAHI_01336	ICIMLPGD_03612	BGLJHJHL_04328	NAKPPJPN_00445	OMOFDGBJ_02269	DDIODHHN_01040	DGPCEEJJ_00901	OGMBGNCE_02668	MJPLABFK_04052	OKAEBHMK_03959	IIKEIPFD_00038	BICPHCMI_03656	NLMAAOJI_00376	NBPAPEGF_02809	OMPIDLII_02650	HPPPGLDM_03987	GNCAMAHE_02802	GOKJPIDL_04328	FNAAOEFC_01157	DKNDDJEA_03930	CFIJDDEG_04061
cobB		NAD-dependent protein deacetylase	1303	1303	1	1	66567				527	965	810	BOCKHBOL_00396	HGMKNFBB_01956	KPHIGEOK_01710	MCMCAMOC_02378	NNOIFHLG_02885	OIHEKFFC_02000	CHCOCJLE_01372	NPJFODBJ_00095	GJHKBAMN_03521	OPDBNALL_02342	HHBDKIHJ_02635	MNCDFGIJ_00664	LKIDAFMN_01257	MHHFELMO_01717	HBEIMBHA_04162	ELNBDAHI_01757	ICIMLPGD_03747	BGLJHJHL_00926	NAKPPJPN_02615	OMOFDGBJ_01884	DDIODHHN_01408	DGPCEEJJ_00755	OGMBGNCE_01694	MJPLABFK_01808	OKAEBHMK_01034	IIKEIPFD_01476	BICPHCMI_01416	NLMAAOJI_00168	NBPAPEGF_03371	OMPIDLII_02423	HPPPGLDM_02818	GNCAMAHE_02240	GOKJPIDL_02906	FNAAOEFC_03443	DKNDDJEA_02664	CFIJDDEG_01018
rimP		Ribosome maturation factor RimP	1303	1303	1	1	70422				464	590	589	BOCKHBOL_00069	HGMKNFBB_01434	KPHIGEOK_02706	MCMCAMOC_02953	NNOIFHLG_02587	OIHEKFFC_03371	CHCOCJLE_02269	NPJFODBJ_01837	GJHKBAMN_03812	OPDBNALL_02056	HHBDKIHJ_02715	MNCDFGIJ_03622	LKIDAFMN_03748	MHHFELMO_00721	HBEIMBHA_02977	ELNBDAHI_02366	ICIMLPGD_01267	BGLJHJHL_03516	NAKPPJPN_00829	OMOFDGBJ_00808	DDIODHHN_03425	DGPCEEJJ_03255	OGMBGNCE_03643	MJPLABFK_00310	OKAEBHMK_03078	IIKEIPFD_01130	BICPHCMI_02368	NLMAAOJI_01725	NBPAPEGF_02129	OMPIDLII_00831	HPPPGLDM_01999	GNCAMAHE_01923	GOKJPIDL_01255	FNAAOEFC_04025	DKNDDJEA_01455	CFIJDDEG_03302
group_15701		hypothetical protein	1303	1303	1	1	71482				152	641	595	BOCKHBOL_00595	HGMKNFBB_03363	KPHIGEOK_03840	MCMCAMOC_02837	NNOIFHLG_01526	OIHEKFFC_01008	CHCOCJLE_00743	NPJFODBJ_01413	GJHKBAMN_00243	OPDBNALL_00584	HHBDKIHJ_00443	MNCDFGIJ_00119	LKIDAFMN_01087	MHHFELMO_00140	HBEIMBHA_00422	ELNBDAHI_00386	ICIMLPGD_02120	BGLJHJHL_01439	NAKPPJPN_02839	OMOFDGBJ_02894	DDIODHHN_02107	DGPCEEJJ_01107	OGMBGNCE_01199	MJPLABFK_01992	OKAEBHMK_00651	IIKEIPFD_00745	BICPHCMI_03525	NLMAAOJI_01102	NBPAPEGF_00443	OMPIDLII_01721	HPPPGLDM_00430	GNCAMAHE_01086	GOKJPIDL_00723	FNAAOEFC_00342	DKNDDJEA_00463	CFIJDDEG_01409
lolD_1		Lipoprotein-releasing system ATP-binding protein LolD	1303	1303	1	1	26157				299	818	715	BOCKHBOL_00851	HGMKNFBB_00309	KPHIGEOK_01240	MCMCAMOC_00399	NNOIFHLG_02254	OIHEKFFC_00145	CHCOCJLE_03383	NPJFODBJ_03222	GJHKBAMN_04197	OPDBNALL_03543	HHBDKIHJ_00891	MNCDFGIJ_01379	LKIDAFMN_03774	MHHFELMO_01110	HBEIMBHA_01659	ELNBDAHI_00903	ICIMLPGD_03339	BGLJHJHL_02991	NAKPPJPN_03409	OMOFDGBJ_01476	DDIODHHN_02947	DGPCEEJJ_02752	OGMBGNCE_02968	MJPLABFK_01778	OKAEBHMK_03287	IIKEIPFD_01226	BICPHCMI_00785	NLMAAOJI_02477	NBPAPEGF_00776	OMPIDLII_00106	HPPPGLDM_04092	GNCAMAHE_00450	GOKJPIDL_00487	FNAAOEFC_00521	DKNDDJEA_04110	CFIJDDEG_02534
prfA		Peptide chain release factor RF1	1303	1303	1	1	6524				740	1082	1081	BOCKHBOL_01358	HGMKNFBB_02463	KPHIGEOK_02133	MCMCAMOC_03959	NNOIFHLG_01270	OIHEKFFC_03192	CHCOCJLE_02924	NPJFODBJ_02697	GJHKBAMN_01782	OPDBNALL_00033	HHBDKIHJ_00032	MNCDFGIJ_03046	LKIDAFMN_02736	MHHFELMO_02873	HBEIMBHA_03384	ELNBDAHI_03214	ICIMLPGD_02684	BGLJHJHL_02418	NAKPPJPN_03725	OMOFDGBJ_03439	DDIODHHN_02463	DGPCEEJJ_00443	OGMBGNCE_03133	MJPLABFK_02514	OKAEBHMK_02708	IIKEIPFD_03512	BICPHCMI_03451	NLMAAOJI_02599	NBPAPEGF_00031	OMPIDLII_02100	HPPPGLDM_03462	GNCAMAHE_03603	GOKJPIDL_03499	FNAAOEFC_02982	DKNDDJEA_03241	CFIJDDEG_02291
group_15736		hypothetical protein	1303	1303	1	1	6819			Hypothetical protein with no hits to refseq/uniprot/clusters/cdd/tigrfams/pfam overlapping another protein with hits	392	470	392	BOCKHBOL_01465	HGMKNFBB_03638	KPHIGEOK_01589	MCMCAMOC_03532	NNOIFHLG_01371	OIHEKFFC_03939	CHCOCJLE_00500	NPJFODBJ_03640	GJHKBAMN_01679	OPDBNALL_00134	HHBDKIHJ_00139	MNCDFGIJ_03171	LKIDAFMN_01579	MHHFELMO_04034	HBEIMBHA_01477	ELNBDAHI_00021	ICIMLPGD_02738	BGLJHJHL_02056	NAKPPJPN_01592	OMOFDGBJ_03965	DDIODHHN_03586	DGPCEEJJ_00341	OGMBGNCE_01566	MJPLABFK_03744	OKAEBHMK_01425	IIKEIPFD_01746	BICPHCMI_03888	NLMAAOJI_01968	NBPAPEGF_00138	OMPIDLII_01998	HPPPGLDM_04209	GNCAMAHE_02513	GOKJPIDL_01832	FNAAOEFC_02066	DKNDDJEA_04207	CFIJDDEG_03257
trpD		Anthranilate phosphoribosyltransferase	1303	1303	1	1	39851				1031	1031	1031	BOCKHBOL_03059	HGMKNFBB_01012	KPHIGEOK_04174	MCMCAMOC_01556	NNOIFHLG_00692	OIHEKFFC_02941	CHCOCJLE_00365	NPJFODBJ_00564	GJHKBAMN_02172	OPDBNALL_01809	HHBDKIHJ_01601	MNCDFGIJ_01287	LKIDAFMN_03965	MHHFELMO_01954	HBEIMBHA_03841	ELNBDAHI_01333	ICIMLPGD_03609	BGLJHJHL_04331	NAKPPJPN_00442	OMOFDGBJ_02272	DDIODHHN_01037	DGPCEEJJ_00898	OGMBGNCE_02665	MJPLABFK_04055	OKAEBHMK_03956	IIKEIPFD_00035	BICPHCMI_03658	NLMAAOJI_00379	NBPAPEGF_02812	OMPIDLII_02653	HPPPGLDM_03984	GNCAMAHE_02805	GOKJPIDL_04331	FNAAOEFC_01160	DKNDDJEA_03933	CFIJDDEG_04058
sugE_1		Quaternary ammonium compound-resistance protein SugE	1303	1303	1	1	39858				263	479	320	BOCKHBOL_03065	HGMKNFBB_01018	KPHIGEOK_03376	MCMCAMOC_01550	NNOIFHLG_00699	OIHEKFFC_02935	CHCOCJLE_00359	NPJFODBJ_00570	GJHKBAMN_02178	OPDBNALL_01803	HHBDKIHJ_01595	MNCDFGIJ_01293	LKIDAFMN_03959	MHHFELMO_01948	HBEIMBHA_03835	ELNBDAHI_01327	ICIMLPGD_03603	BGLJHJHL_04337	NAKPPJPN_00436	OMOFDGBJ_02278	DDIODHHN_01031	DGPCEEJJ_00892	OGMBGNCE_02659	MJPLABFK_04061	OKAEBHMK_03950	IIKEIPFD_00029	BICPHCMI_03664	NLMAAOJI_00385	NBPAPEGF_02818	OMPIDLII_02659	HPPPGLDM_03978	GNCAMAHE_02811	GOKJPIDL_04337	FNAAOEFC_01166	DKNDDJEA_03939	CFIJDDEG_04052
ldh		Leucine dehydrogenase	1303	1303	1	1	71376				416	1214	1098	BOCKHBOL_03638	HGMKNFBB_01307	KPHIGEOK_03050	MCMCAMOC_02594	NNOIFHLG_03638	OIHEKFFC_02694	CHCOCJLE_03685	NPJFODBJ_04019	GJHKBAMN_04273	OPDBNALL_01219	HHBDKIHJ_00958	MNCDFGIJ_03072	LKIDAFMN_02662	MHHFELMO_02967	HBEIMBHA_03106	ELNBDAHI_03534	ICIMLPGD_03677	BGLJHJHL_00789	NAKPPJPN_03905	OMOFDGBJ_03754	DDIODHHN_00589	DGPCEEJJ_03515	OGMBGNCE_03364	MJPLABFK_01473	OKAEBHMK_01126	IIKEIPFD_02228	BICPHCMI_00106	NLMAAOJI_00956	NBPAPEGF_03309	OMPIDLII_00963	HPPPGLDM_04368	GNCAMAHE_00937	GOKJPIDL_00910	FNAAOEFC_00113	DKNDDJEA_04033	CFIJDDEG_00753
group_15825		hypothetical protein	1303	1303	1	1	38515				461	578	571	BOCKHBOL_00795	HGMKNFBB_00904	KPHIGEOK_01181	MCMCAMOC_03342	NNOIFHLG_01702	OIHEKFFC_02397	CHCOCJLE_02212	NPJFODBJ_00800	GJHKBAMN_02985	OPDBNALL_00512	HHBDKIHJ_03900	MNCDFGIJ_01762	LKIDAFMN_02843	MHHFELMO_01069	HBEIMBHA_01716	ELNBDAHI_02929	ICIMLPGD_03855	BGLJHJHL_04447	NAKPPJPN_00593	OMOFDGBJ_01372	DDIODHHN_03471	DGPCEEJJ_01634	OGMBGNCE_02184	MJPLABFK_00499	OKAEBHMK_03630	IIKEIPFD_00174	BICPHCMI_02011	NLMAAOJI_03060	NBPAPEGF_02466	OMPIDLII_02796	HPPPGLDM_00864	GNCAMAHE_02458	GOKJPIDL_02111	FNAAOEFC_00619	DKNDDJEA_02530	CFIJDDEG_03026
rpe		Ribulose-phosphate 3-epimerase	1303	1303	1	1	39772				380	677	674	BOCKHBOL_03053	HGMKNFBB_01007	KPHIGEOK_04168	MCMCAMOC_01562	NNOIFHLG_00687	OIHEKFFC_02947	CHCOCJLE_00371	NPJFODBJ_00558	GJHKBAMN_02166	OPDBNALL_01817	HHBDKIHJ_01607	MNCDFGIJ_01281	LKIDAFMN_04007	MHHFELMO_01962	HBEIMBHA_03847	ELNBDAHI_01339	ICIMLPGD_03615	BGLJHJHL_04387	NAKPPJPN_00448	OMOFDGBJ_02266	DDIODHHN_01043	DGPCEEJJ_00904	OGMBGNCE_02671	MJPLABFK_03554	OKAEBHMK_04047	IIKEIPFD_00041	BICPHCMI_03653	NLMAAOJI_00373	NBPAPEGF_02806	OMPIDLII_02647	HPPPGLDM_03990	GNCAMAHE_02799	GOKJPIDL_04325	FNAAOEFC_01154	DKNDDJEA_03927	CFIJDDEG_04174
panD		Aspartate 1-decarboxylase	1303	1303	1	1	26211				380	518	382	BOCKHBOL_00829	HGMKNFBB_00332	KPHIGEOK_01216	MCMCAMOC_00377	NNOIFHLG_02232	OIHEKFFC_00167	CHCOCJLE_03361	NPJFODBJ_03200	GJHKBAMN_04219	OPDBNALL_03521	HHBDKIHJ_00869	MNCDFGIJ_01401	LKIDAFMN_03795	MHHFELMO_01134	HBEIMBHA_01682	ELNBDAHI_00881	ICIMLPGD_03361	BGLJHJHL_03012	NAKPPJPN_03431	OMOFDGBJ_01454	DDIODHHN_02926	DGPCEEJJ_02730	OGMBGNCE_02946	MJPLABFK_01756	OKAEBHMK_03308	IIKEIPFD_01204	BICPHCMI_00807	NLMAAOJI_02499	NBPAPEGF_00798	OMPIDLII_00130	HPPPGLDM_04114	GNCAMAHE_00426	GOKJPIDL_00511	FNAAOEFC_00497	DKNDDJEA_04132	CFIJDDEG_02512
fabB_2		3-oxoacyl-[acyl-carrier-protein] synthase 1	1303	1303	1	1	4659				1004	1208	1207	BOCKHBOL_01570	HGMKNFBB_02616	KPHIGEOK_02395	MCMCAMOC_00797	NNOIFHLG_01674	OIHEKFFC_03048	CHCOCJLE_03204	NPJFODBJ_02446	GJHKBAMN_02900	OPDBNALL_04189	HHBDKIHJ_03672	MNCDFGIJ_03455	LKIDAFMN_00269	MHHFELMO_03446	HBEIMBHA_01878	ELNBDAHI_03754	ICIMLPGD_00390	BGLJHJHL_04094	NAKPPJPN_03102	OMOFDGBJ_00228	DDIODHHN_02981	DGPCEEJJ_02802	OGMBGNCE_03301	MJPLABFK_00877	OKAEBHMK_03611	IIKEIPFD_03462	BICPHCMI_02218	NLMAAOJI_03141	NBPAPEGF_03695	OMPIDLII_03343	HPPPGLDM_00154	GNCAMAHE_03256	GOKJPIDL_02712	FNAAOEFC_03257	DKNDDJEA_01610	CFIJDDEG_04246
rssB		Regulator of RpoS	1303	1303	1	1	40143				839	860	842	BOCKHBOL_01643	HGMKNFBB_01073	KPHIGEOK_00698	MCMCAMOC_01504	NNOIFHLG_01089	OIHEKFFC_03418	CHCOCJLE_00312	NPJFODBJ_00615	GJHKBAMN_00336	OPDBNALL_02867	HHBDKIHJ_01551	MNCDFGIJ_01339	LKIDAFMN_01727	MHHFELMO_01786	HBEIMBHA_03948	ELNBDAHI_01281	ICIMLPGD_02496	BGLJHJHL_01716	NAKPPJPN_02574	OMOFDGBJ_02323	DDIODHHN_00248	DGPCEEJJ_01938	OGMBGNCE_02612	MJPLABFK_03680	OKAEBHMK_02116	IIKEIPFD_04007	BICPHCMI_00419	NLMAAOJI_02437	NBPAPEGF_01123	OMPIDLII_01550	HPPPGLDM_02081	GNCAMAHE_01689	GOKJPIDL_03449	FNAAOEFC_04331	DKNDDJEA_00230	CFIJDDEG_01150
ftsL		Cell division protein FtsL	1303	1303	1	1	6163				263	275	263	BOCKHBOL_02028	HGMKNFBB_02356	KPHIGEOK_01737	MCMCAMOC_00937	NNOIFHLG_02514	OIHEKFFC_01690	CHCOCJLE_03045	NPJFODBJ_01752	GJHKBAMN_03255	OPDBNALL_00813	HHBDKIHJ_03446	MNCDFGIJ_02458	LKIDAFMN_01903	MHHFELMO_02120	HBEIMBHA_00646	ELNBDAHI_03093	ICIMLPGD_00564	BGLJHJHL_02138	NAKPPJPN_03267	OMOFDGBJ_00057	DDIODHHN_00940	DGPCEEJJ_02243	OGMBGNCE_02511	MJPLABFK_00982	OKAEBHMK_02530	IIKEIPFD_02995	BICPHCMI_02756	NLMAAOJI_01893	NBPAPEGF_03507	OMPIDLII_03009	HPPPGLDM_00302	GNCAMAHE_02903	GOKJPIDL_02203	FNAAOEFC_02147	DKNDDJEA_03479	CFIJDDEG_02121
mdoD		Glucans biosynthesis protein D	1303	1303	1	1	62862				1406	1685	1553	BOCKHBOL_02980	HGMKNFBB_01796	KPHIGEOK_04027	MCMCAMOC_02228	NNOIFHLG_00927	OIHEKFFC_01849	CHCOCJLE_01535	NPJFODBJ_04278	GJHKBAMN_03971	OPDBNALL_01660	HHBDKIHJ_02988	MNCDFGIJ_04341	LKIDAFMN_03471	MHHFELMO_02186	HBEIMBHA_04300	ELNBDAHI_03355	ICIMLPGD_04119	BGLJHJHL_02728	NAKPPJPN_02768	OMOFDGBJ_04264	DDIODHHN_03566	DGPCEEJJ_03998	OGMBGNCE_02744	MJPLABFK_03821	OKAEBHMK_03520	IIKEIPFD_02647	BICPHCMI_01229	NLMAAOJI_03970	NBPAPEGF_03849	OMPIDLII_03459	HPPPGLDM_03039	GNCAMAHE_03162	GOKJPIDL_03280	FNAAOEFC_02812	DKNDDJEA_01136	CFIJDDEG_03434
rpiA		Ribose-5-phosphate isomerase A	1303	1303	1	1	42974				287	668	646	BOCKHBOL_03291	HGMKNFBB_03080	KPHIGEOK_02759	MCMCAMOC_02037	NNOIFHLG_00125	OIHEKFFC_02214	CHCOCJLE_02024	NPJFODBJ_03565	GJHKBAMN_00718	OPDBNALL_02271	HHBDKIHJ_01805	MNCDFGIJ_02693	LKIDAFMN_02032	MHHFELMO_03987	HBEIMBHA_04014	ELNBDAHI_02066	ICIMLPGD_03493	BGLJHJHL_03697	NAKPPJPN_01294	OMOFDGBJ_00548	DDIODHHN_03319	DGPCEEJJ_01867	OGMBGNCE_04019	MJPLABFK_03402	OKAEBHMK_03750	IIKEIPFD_03617	BICPHCMI_03312	NLMAAOJI_02681	NBPAPEGF_01505	OMPIDLII_04088	HPPPGLDM_03157	GNCAMAHE_03423	GOKJPIDL_03908	FNAAOEFC_02398	DKNDDJEA_02321	CFIJDDEG_03669
ppnN		Pyrimidine/purine nucleotide 5'-monophosphate nucleosidase	1303	1303	1	1	27601				602	1532	1388	BOCKHBOL_02941	HGMKNFBB_00508	KPHIGEOK_01377	MCMCAMOC_00163	NNOIFHLG_03769	OIHEKFFC_00352	CHCOCJLE_01711	NPJFODBJ_01048	GJHKBAMN_01118	OPDBNALL_03066	HHBDKIHJ_00731	MNCDFGIJ_00958	LKIDAFMN_02925	MHHFELMO_01290	HBEIMBHA_00167	ELNBDAHI_00671	ICIMLPGD_00116	BGLJHJHL_00015	NAKPPJPN_00170	OMOFDGBJ_03848	DDIODHHN_01606	DGPCEEJJ_00146	OGMBGNCE_00904	MJPLABFK_01645	OKAEBHMK_00105	IIKEIPFD_02323	BICPHCMI_00930	NLMAAOJI_00509	NBPAPEGF_00936	OMPIDLII_00386	HPPPGLDM_01132	GNCAMAHE_00170	GOKJPIDL_00173	FNAAOEFC_01792	DKNDDJEA_00922	CFIJDDEG_00050
dcp_1		Dipeptidyl carboxypeptidase	1303	1303	1	1	66682				1130	2228	2155	BOCKHBOL_00369	HGMKNFBB_01929	KPHIGEOK_01683	MCMCAMOC_02350	NNOIFHLG_01059	OIHEKFFC_01973	CHCOCJLE_01399	NPJFODBJ_00124	GJHKBAMN_03494	OPDBNALL_01783	HHBDKIHJ_02662	MNCDFGIJ_00637	LKIDAFMN_01285	MHHFELMO_01746	HBEIMBHA_02798	ELNBDAHI_01730	ICIMLPGD_00874	BGLJHJHL_00956	NAKPPJPN_02642	OMOFDGBJ_01857	DDIODHHN_02298	DGPCEEJJ_03558	OGMBGNCE_01721	MJPLABFK_01355	OKAEBHMK_03830	IIKEIPFD_01506	BICPHCMI_01389	NLMAAOJI_00141	NBPAPEGF_03344	OMPIDLII_02396	HPPPGLDM_02791	GNCAMAHE_02213	GOKJPIDL_02933	FNAAOEFC_03416	DKNDDJEA_02691	CFIJDDEG_00990
ohrB		Organic hydroperoxide resistance protein OhrB	1303	1303	1	1	66513				224	425	424	BOCKHBOL_00412	HGMKNFBB_01971	KPHIGEOK_04006	MCMCAMOC_02394	NNOIFHLG_02899	OIHEKFFC_02017	CHCOCJLE_01356	NPJFODBJ_00080	GJHKBAMN_02752	OPDBNALL_02358	HHBDKIHJ_02620	MNCDFGIJ_00679	LKIDAFMN_01241	MHHFELMO_01704	HBEIMBHA_03080	ELNBDAHI_01772	ICIMLPGD_04073	BGLJHJHL_00911	NAKPPJPN_03913	OMOFDGBJ_01899	DDIODHHN_01393	DGPCEEJJ_00770	OGMBGNCE_01675	MJPLABFK_01823	OKAEBHMK_01019	IIKEIPFD_01462	BICPHCMI_01430	NLMAAOJI_00183	NBPAPEGF_03386	OMPIDLII_02437	HPPPGLDM_02835	GNCAMAHE_02254	GOKJPIDL_03192	FNAAOEFC_03742	DKNDDJEA_02647	CFIJDDEG_01033
pspA		Phosphoserine phosphatase 1	1303	1303	1	1	6762				176	644	643	BOCKHBOL_01446	HGMKNFBB_03620	KPHIGEOK_01570	MCMCAMOC_03549	NNOIFHLG_01353	OIHEKFFC_03957	CHCOCJLE_00482	NPJFODBJ_03622	GJHKBAMN_01698	OPDBNALL_00117	HHBDKIHJ_00121	MNCDFGIJ_03153	LKIDAFMN_01560	MHHFELMO_04053	HBEIMBHA_01495	ELNBDAHI_00003	ICIMLPGD_02720	BGLJHJHL_02075	NAKPPJPN_01574	OMOFDGBJ_03947	DDIODHHN_03604	DGPCEEJJ_00359	OGMBGNCE_01584	MJPLABFK_03725	OKAEBHMK_01444	IIKEIPFD_01766	BICPHCMI_03870	NLMAAOJI_01950	NBPAPEGF_00120	OMPIDLII_02016	HPPPGLDM_04227	GNCAMAHE_02495	GOKJPIDL_01814	FNAAOEFC_02084	DKNDDJEA_04189	CFIJDDEG_03276
group_17277		hypothetical protein	1303	1303	1	1	40412				143	833	616	BOCKHBOL_01699	HGMKNFBB_01122	KPHIGEOK_00756	MCMCAMOC_01444	NNOIFHLG_01138	OIHEKFFC_00758	CHCOCJLE_00264	NPJFODBJ_00673	GJHKBAMN_00388	OPDBNALL_02931	HHBDKIHJ_01498	MNCDFGIJ_01817	LKIDAFMN_01782	MHHFELMO_01845	HBEIMBHA_02458	ELNBDAHI_01229	ICIMLPGD_02439	BGLJHJHL_01660	NAKPPJPN_02515	OMOFDGBJ_02381	DDIODHHN_02073	DGPCEEJJ_01990	OGMBGNCE_02005	MJPLABFK_04141	OKAEBHMK_02172	IIKEIPFD_03209	BICPHCMI_00466	NLMAAOJI_03530	NBPAPEGF_01176	OMPIDLII_01485	HPPPGLDM_02131	GNCAMAHE_01624	GOKJPIDL_04244	FNAAOEFC_02590	DKNDDJEA_00180	CFIJDDEG_01206
gpmA		2,3-bisphosphoglycerate-dependent phosphoglycerate mutase	1303	1303	1	1	28290				749	749	749	BOCKHBOL_01935	HGMKNFBB_00693	KPHIGEOK_02915	MCMCAMOC_04214	NNOIFHLG_00798	OIHEKFFC_04080	CHCOCJLE_00871	NPJFODBJ_01241	GJHKBAMN_03074	OPDBNALL_00738	HHBDKIHJ_00547	MNCDFGIJ_00015	LKIDAFMN_00405	MHHFELMO_00252	HBEIMBHA_00312	ELNBDAHI_00490	ICIMLPGD_00300	BGLJHJHL_00198	NAKPPJPN_04417	OMOFDGBJ_02036	DDIODHHN_02875	DGPCEEJJ_03621	OGMBGNCE_01087	MJPLABFK_02102	OKAEBHMK_00288	IIKEIPFD_03879	BICPHCMI_01113	NLMAAOJI_00856	NBPAPEGF_00547	OMPIDLII_00567	HPPPGLDM_04239	GNCAMAHE_03845	GOKJPIDL_03630	FNAAOEFC_03103	DKNDDJEA_03811	CFIJDDEG_00233
ubiE_4		Ubiquinone/menaquinone biosynthesis C-methyltransferase UbiE	1303	1303	1	1	6321				626	827	826	BOCKHBOL_02064	HGMKNFBB_02388	KPHIGEOK_01774	MCMCAMOC_00973	NNOIFHLG_02482	OIHEKFFC_01657	CHCOCJLE_03080	NPJFODBJ_01789	GJHKBAMN_03219	OPDBNALL_00775	HHBDKIHJ_03410	MNCDFGIJ_02494	LKIDAFMN_01864	MHHFELMO_02155	HBEIMBHA_00607	ELNBDAHI_03129	ICIMLPGD_00600	BGLJHJHL_02174	NAKPPJPN_03228	OMOFDGBJ_00021	DDIODHHN_00906	DGPCEEJJ_02207	OGMBGNCE_02548	MJPLABFK_00948	OKAEBHMK_02566	IIKEIPFD_02954	BICPHCMI_02788	NLMAAOJI_01857	NBPAPEGF_03543	OMPIDLII_03048	HPPPGLDM_04282	GNCAMAHE_02942	GOKJPIDL_02242	FNAAOEFC_02108	DKNDDJEA_04260	CFIJDDEG_02157
speA		Biosynthetic arginine decarboxylase	1303	1303	1	1	39612				221	1895	1886	BOCKHBOL_02781	HGMKNFBB_00966	KPHIGEOK_02487	MCMCAMOC_01605	NNOIFHLG_00646	OIHEKFFC_02988	CHCOCJLE_00415	NPJFODBJ_02953	GJHKBAMN_02125	OPDBNALL_01859	HHBDKIHJ_01648	MNCDFGIJ_01240	LKIDAFMN_04380	MHHFELMO_02003	HBEIMBHA_03472	ELNBDAHI_01380	ICIMLPGD_02250	BGLJHJHL_01828	NAKPPJPN_00489	OMOFDGBJ_01279	DDIODHHN_01085	DGPCEEJJ_00945	OGMBGNCE_04461	MJPLABFK_03596	OKAEBHMK_01975	IIKEIPFD_00082	BICPHCMI_01931	NLMAAOJI_00332	NBPAPEGF_02765	OMPIDLII_02606	HPPPGLDM_01001	GNCAMAHE_02758	GOKJPIDL_02583	FNAAOEFC_01113	DKNDDJEA_03630	CFIJDDEG_03957
grxD		Glutaredoxin 4	1303	1303	1	1	27612				263	320	319	BOCKHBOL_02938	HGMKNFBB_00511	KPHIGEOK_01374	MCMCAMOC_00160	NNOIFHLG_03766	OIHEKFFC_00355	CHCOCJLE_01708	NPJFODBJ_01045	GJHKBAMN_01115	OPDBNALL_03063	HHBDKIHJ_00728	MNCDFGIJ_00961	LKIDAFMN_02922	MHHFELMO_01294	HBEIMBHA_00164	ELNBDAHI_00668	ICIMLPGD_00119	BGLJHJHL_00018	NAKPPJPN_00167	OMOFDGBJ_03845	DDIODHHN_01603	DGPCEEJJ_00143	OGMBGNCE_00907	MJPLABFK_01642	OKAEBHMK_00108	IIKEIPFD_02318	BICPHCMI_00933	NLMAAOJI_00506	NBPAPEGF_00939	OMPIDLII_00389	HPPPGLDM_01135	GNCAMAHE_00167	GOKJPIDL_00176	FNAAOEFC_01795	DKNDDJEA_00919	CFIJDDEG_00053
lepA_2		Elongation factor 4	1303	1303	1	1	71436				320	1793	1787	BOCKHBOL_03860	HGMKNFBB_01282	KPHIGEOK_03886	MCMCAMOC_02619	NNOIFHLG_03614	OIHEKFFC_02895	CHCOCJLE_03660	NPJFODBJ_01921	GJHKBAMN_02560	OPDBNALL_01244	HHBDKIHJ_03361	MNCDFGIJ_03410	LKIDAFMN_02687	MHHFELMO_02942	HBEIMBHA_02242	ELNBDAHI_02777	ICIMLPGD_04221	BGLJHJHL_00764	NAKPPJPN_03050	OMOFDGBJ_04287	DDIODHHN_00614	DGPCEEJJ_04420	OGMBGNCE_02904	MJPLABFK_01448	OKAEBHMK_01151	IIKEIPFD_02203	BICPHCMI_00131	NLMAAOJI_04077	NBPAPEGF_03586	OMPIDLII_00988	HPPPGLDM_01788	GNCAMAHE_00962	GOKJPIDL_00935	FNAAOEFC_00138	DKNDDJEA_03098	CFIJDDEG_00728
era		GTPase Era	1303	1303	1	1	71430				197	896	895	BOCKHBOL_03864	HGMKNFBB_01286	KPHIGEOK_03890	MCMCAMOC_02615	NNOIFHLG_03618	OIHEKFFC_02899	CHCOCJLE_03664	NPJFODBJ_01917	GJHKBAMN_02556	OPDBNALL_01240	HHBDKIHJ_03365	MNCDFGIJ_03414	LKIDAFMN_02683	MHHFELMO_02946	HBEIMBHA_02246	ELNBDAHI_02773	ICIMLPGD_04225	BGLJHJHL_00768	NAKPPJPN_03054	OMOFDGBJ_04283	DDIODHHN_00610	DGPCEEJJ_04416	OGMBGNCE_02908	MJPLABFK_01452	OKAEBHMK_01147	IIKEIPFD_02207	BICPHCMI_00127	NLMAAOJI_04081	NBPAPEGF_03582	OMPIDLII_00984	HPPPGLDM_01792	GNCAMAHE_00958	GOKJPIDL_00931	FNAAOEFC_00134	DKNDDJEA_03094	CFIJDDEG_00732
group_17346		putative protein/MSMEI_1241	1303	1303	1	1	62489				1469	1478	1469	BOCKHBOL_04236	HGMKNFBB_01720	KPHIGEOK_03994	MCMCAMOC_04447	NNOIFHLG_03600	OIHEKFFC_03496	CHCOCJLE_03924	NPJFODBJ_04150	GJHKBAMN_04374	OPDBNALL_04508	HHBDKIHJ_04213	MNCDFGIJ_04324	LKIDAFMN_04281	MHHFELMO_04245	HBEIMBHA_04234	ELNBDAHI_03276	ICIMLPGD_04130	BGLJHJHL_04510	NAKPPJPN_04482	OMOFDGBJ_04204	DDIODHHN_04084	DGPCEEJJ_04210	OGMBGNCE_04434	MJPLABFK_04282	OKAEBHMK_04174	IIKEIPFD_04375	BICPHCMI_03786	NLMAAOJI_04303	NBPAPEGF_04217	OMPIDLII_04319	HPPPGLDM_04304	GNCAMAHE_04336	GOKJPIDL_04247	FNAAOEFC_04117	DKNDDJEA_04296	CFIJDDEG_04501
nuoD		NADH-quinone oxidoreductase subunit D	1303	1303	1	1	70436				389	1322	1306	BOCKHBOL_00055	HGMKNFBB_01421	KPHIGEOK_02692	MCMCAMOC_02940	NNOIFHLG_02573	OIHEKFFC_03384	CHCOCJLE_02256	NPJFODBJ_01850	GJHKBAMN_03800	OPDBNALL_02069	HHBDKIHJ_02702	MNCDFGIJ_03609	LKIDAFMN_03761	MHHFELMO_00708	HBEIMBHA_02990	ELNBDAHI_02353	ICIMLPGD_01280	BGLJHJHL_03503	NAKPPJPN_00816	OMOFDGBJ_00794	DDIODHHN_03412	DGPCEEJJ_03267	OGMBGNCE_03630	MJPLABFK_00323	OKAEBHMK_03065	IIKEIPFD_01143	BICPHCMI_02355	NLMAAOJI_01713	NBPAPEGF_02116	OMPIDLII_00844	HPPPGLDM_02012	GNCAMAHE_01936	GOKJPIDL_01268	FNAAOEFC_04012	DKNDDJEA_01468	CFIJDDEG_03289
efp		Elongation factor P	1303	1303	1	1	70053				227	566	565	BOCKHBOL_00142	HGMKNFBB_01501	KPHIGEOK_00230	MCMCAMOC_03039	NNOIFHLG_01861	OIHEKFFC_02675	CHCOCJLE_02344	NPJFODBJ_01597	GJHKBAMN_02236	OPDBNALL_01973	HHBDKIHJ_02796	MNCDFGIJ_02168	LKIDAFMN_00755	MHHFELMO_00801	HBEIMBHA_02253	ELNBDAHI_02447	ICIMLPGD_01188	BGLJHJHL_01961	NAKPPJPN_00905	OMOFDGBJ_00888	DDIODHHN_00770	DGPCEEJJ_00206	OGMBGNCE_03542	MJPLABFK_00161	OKAEBHMK_02353	IIKEIPFD_01051	BICPHCMI_02438	NLMAAOJI_01805	NBPAPEGF_02210	OMPIDLII_00743	HPPPGLDM_01926	GNCAMAHE_01835	GOKJPIDL_01167	FNAAOEFC_01254	DKNDDJEA_01382	CFIJDDEG_01942
nhaX		hypothetical protein	1303	1303	1	1	38080				446	446	446	BOCKHBOL_00699	HGMKNFBB_00822	KPHIGEOK_00361	MCMCAMOC_03217	NNOIFHLG_01786	OIHEKFFC_02312	CHCOCJLE_02123	NPJFODBJ_00894	GJHKBAMN_02017	OPDBNALL_00339	HHBDKIHJ_03812	MNCDFGIJ_01672	LKIDAFMN_01349	MHHFELMO_00972	HBEIMBHA_01789	ELNBDAHI_03019	ICIMLPGD_01669	BGLJHJHL_02547	NAKPPJPN_00683	OMOFDGBJ_02725	DDIODHHN_01916	DGPCEEJJ_00540	OGMBGNCE_02271	MJPLABFK_00382	OKAEBHMK_01816	IIKEIPFD_00293	BICPHCMI_02094	NLMAAOJI_01233	NBPAPEGF_02378	OMPIDLII_02722	HPPPGLDM_00779	GNCAMAHE_02384	GOKJPIDL_02037	FNAAOEFC_00693	DKNDDJEA_02445	CFIJDDEG_01764
lipA		Lipoyl synthase	1303	1303	1	1	42163				1010	1163	1010	BOCKHBOL_02293	HGMKNFBB_02934	KPHIGEOK_03655	MCMCAMOC_02204	NNOIFHLG_00270	OIHEKFFC_00472	CHCOCJLE_00117	NPJFODBJ_02097	GJHKBAMN_00549	OPDBNALL_04132	HHBDKIHJ_01974	MNCDFGIJ_02298	LKIDAFMN_00062	MHHFELMO_01493	HBEIMBHA_04126	ELNBDAHI_01892	ICIMLPGD_00731	BGLJHJHL_00564	NAKPPJPN_01510	OMOFDGBJ_03066	DDIODHHN_03866	DGPCEEJJ_03346	OGMBGNCE_02343	MJPLABFK_00630	OKAEBHMK_00842	IIKEIPFD_03967	BICPHCMI_00709	NLMAAOJI_00778	NBPAPEGF_01336	OMPIDLII_01331	HPPPGLDM_02285	GNCAMAHE_04160	GOKJPIDL_04099	FNAAOEFC_03944	DKNDDJEA_00025	CFIJDDEG_00873
flgC		Flagellar basal-body rod protein FlgC	1303	1303	1	1	21772				407	407	407	BOCKHBOL_03999	HGMKNFBB_03173	KPHIGEOK_00871	MCMCAMOC_01245	NNOIFHLG_00481	OIHEKFFC_01276	CHCOCJLE_02839	NPJFODBJ_03386	GJHKBAMN_03698	OPDBNALL_01026	HHBDKIHJ_02371	MNCDFGIJ_03837	LKIDAFMN_03511	MHHFELMO_02561	HBEIMBHA_04080	ELNBDAHI_03478	ICIMLPGD_00966	BGLJHJHL_03808	NAKPPJPN_02292	OMOFDGBJ_02211	DDIODHHN_02527	DGPCEEJJ_02685	OGMBGNCE_00237	MJPLABFK_03127	OKAEBHMK_03435	IIKEIPFD_00537	BICPHCMI_01907	NLMAAOJI_03647	NBPAPEGF_02012	OMPIDLII_04273	HPPPGLDM_03612	GNCAMAHE_00814	GOKJPIDL_03957	FNAAOEFC_03959	DKNDDJEA_03653	CFIJDDEG_02015
flgB		Flagellar basal body rod protein FlgB	1303	1303	1	1	21771				395	416	395	BOCKHBOL_04000	HGMKNFBB_03172	KPHIGEOK_00872	MCMCAMOC_01244	NNOIFHLG_00480	OIHEKFFC_01277	CHCOCJLE_02838	NPJFODBJ_03387	GJHKBAMN_03697	OPDBNALL_01027	HHBDKIHJ_02372	MNCDFGIJ_03838	LKIDAFMN_03510	MHHFELMO_02560	HBEIMBHA_04081	ELNBDAHI_03477	ICIMLPGD_00965	BGLJHJHL_03807	NAKPPJPN_02291	OMOFDGBJ_02210	DDIODHHN_02528	DGPCEEJJ_02684	OGMBGNCE_00238	MJPLABFK_03128	OKAEBHMK_03434	IIKEIPFD_00536	BICPHCMI_01906	NLMAAOJI_03648	NBPAPEGF_02013	OMPIDLII_04272	HPPPGLDM_03613	GNCAMAHE_00815	GOKJPIDL_03958	FNAAOEFC_03958	DKNDDJEA_03654	CFIJDDEG_02014
rpoH		RNA polymerase sigma factor RpoH	1303	1303	1	1	40190				566	1841	875	BOCKHBOL_01645	HGMKNFBB_01075	KPHIGEOK_00700	MCMCAMOC_01502	NNOIFHLG_01091	OIHEKFFC_03420	CHCOCJLE_00310	NPJFODBJ_00617	GJHKBAMN_00338	OPDBNALL_02869	HHBDKIHJ_01549	MNCDFGIJ_01341	LKIDAFMN_01729	MHHFELMO_01788	HBEIMBHA_03946	ELNBDAHI_01279	ICIMLPGD_02494	BGLJHJHL_01714	NAKPPJPN_02569	OMOFDGBJ_02325	DDIODHHN_00250	DGPCEEJJ_01940	OGMBGNCE_02607	MJPLABFK_03682	OKAEBHMK_02118	IIKEIPFD_04002	BICPHCMI_00421	NLMAAOJI_02439	NBPAPEGF_01125	OMPIDLII_01548	HPPPGLDM_02083	GNCAMAHE_01687	GOKJPIDL_03451	FNAAOEFC_04073	DKNDDJEA_00228	CFIJDDEG_01152
menB		1,4-dihydroxy-2-naphthoyl-CoA synthase	1303	1303	1	1	66523				1169	1181	1174	BOCKHBOL_00410	HGMKNFBB_01968	KPHIGEOK_01725	MCMCAMOC_02392	NNOIFHLG_02897	OIHEKFFC_02015	CHCOCJLE_01358	NPJFODBJ_00082	GJHKBAMN_03534	OPDBNALL_02356	HHBDKIHJ_02622	MNCDFGIJ_00677	LKIDAFMN_01243	MHHFELMO_01706	HBEIMBHA_03082	ELNBDAHI_01770	ICIMLPGD_04071	BGLJHJHL_00913	NAKPPJPN_03911	OMOFDGBJ_01897	DDIODHHN_01395	DGPCEEJJ_00768	OGMBGNCE_01677	MJPLABFK_01821	OKAEBHMK_01021	IIKEIPFD_01464	BICPHCMI_01428	NLMAAOJI_00181	NBPAPEGF_03384	OMPIDLII_02435	HPPPGLDM_02833	GNCAMAHE_02252	GOKJPIDL_03194	FNAAOEFC_03740	DKNDDJEA_02649	CFIJDDEG_01031
ndhC		NAD(P)H-quinone oxidoreductase subunit 3	1303	1303	1	1	70439				197	404	403	BOCKHBOL_00052	HGMKNFBB_01418	KPHIGEOK_02689	MCMCAMOC_02937	NNOIFHLG_02570	OIHEKFFC_03387	CHCOCJLE_02253	NPJFODBJ_01853	GJHKBAMN_03797	OPDBNALL_02072	HHBDKIHJ_02699	MNCDFGIJ_03606	LKIDAFMN_03764	MHHFELMO_00705	HBEIMBHA_02993	ELNBDAHI_02350	ICIMLPGD_01283	BGLJHJHL_03500	NAKPPJPN_00813	OMOFDGBJ_00791	DDIODHHN_03409	DGPCEEJJ_03270	OGMBGNCE_03627	MJPLABFK_00326	OKAEBHMK_03062	IIKEIPFD_01146	BICPHCMI_02352	NLMAAOJI_01710	NBPAPEGF_02113	OMPIDLII_00847	HPPPGLDM_02015	GNCAMAHE_01939	GOKJPIDL_01271	FNAAOEFC_04009	DKNDDJEA_01471	CFIJDDEG_03286
fdxA		Ferredoxin 1	1303	1303	1	1	26223				119	638	323	BOCKHBOL_00821	HGMKNFBB_00339	KPHIGEOK_01207	MCMCAMOC_00369	NNOIFHLG_02225	OIHEKFFC_00174	CHCOCJLE_03354	NPJFODBJ_03192	GJHKBAMN_04455	OPDBNALL_03513	HHBDKIHJ_00862	MNCDFGIJ_01408	LKIDAFMN_03803	MHHFELMO_01142	HBEIMBHA_01690	ELNBDAHI_00874	ICIMLPGD_03369	BGLJHJHL_03020	NAKPPJPN_03439	OMOFDGBJ_01446	DDIODHHN_02918	DGPCEEJJ_02723	OGMBGNCE_02938	MJPLABFK_01748	OKAEBHMK_03316	IIKEIPFD_01196	BICPHCMI_00814	NLMAAOJI_02506	NBPAPEGF_00805	OMPIDLII_00138	HPPPGLDM_04121	GNCAMAHE_00418	GOKJPIDL_00519	FNAAOEFC_00489	DKNDDJEA_04139	CFIJDDEG_02504
cheD		Chemoreceptor glutamine deamidase CheD	1303	1303	1	1	22016				215	596	595	BOCKHBOL_01158	HGMKNFBB_00003	KPHIGEOK_00812	MCMCAMOC_01304	NNOIFHLG_02944	OIHEKFFC_01217	CHCOCJLE_03594	NPJFODBJ_03231	GJHKBAMN_04228	OPDBNALL_00968	HHBDKIHJ_02311	MNCDFGIJ_03373	LKIDAFMN_02495	MHHFELMO_03694	HBEIMBHA_00931	ELNBDAHI_03669	ICIMLPGD_04285	BGLJHJHL_03758	NAKPPJPN_02351	OMOFDGBJ_03176	DDIODHHN_02204	DGPCEEJJ_03951	OGMBGNCE_00179	MJPLABFK_03434	OKAEBHMK_03385	IIKEIPFD_00596	BICPHCMI_02868	NLMAAOJI_03313	NBPAPEGF_01952	OMPIDLII_03873	HPPPGLDM_03349	GNCAMAHE_00754	GOKJPIDL_01625	FNAAOEFC_03903	DKNDDJEA_03877	CFIJDDEG_03865
der		GTPase Der	1303	1303	1	1	24547				599	1397	1396	BOCKHBOL_02618	HGMKNFBB_00186	KPHIGEOK_03788	MCMCAMOC_00611	NNOIFHLG_02048	OIHEKFFC_00031	CHCOCJLE_02532	NPJFODBJ_02900	GJHKBAMN_04018	OPDBNALL_03701	HHBDKIHJ_03123	MNCDFGIJ_02102	LKIDAFMN_03556	MHHFELMO_04205	HBEIMBHA_03557	ELNBDAHI_01018	ICIMLPGD_01871	BGLJHJHL_04018	NAKPPJPN_04311	OMOFDGBJ_04083	DDIODHHN_02785	DGPCEEJJ_03472	OGMBGNCE_00010	MJPLABFK_02240	OKAEBHMK_03669	IIKEIPFD_01346	BICPHCMI_03593	NLMAAOJI_02833	NBPAPEGF_00652	OMPIDLII_04128	HPPPGLDM_01401	GNCAMAHE_00565	GOKJPIDL_00372	FNAAOEFC_03875	DKNDDJEA_02932	CFIJDDEG_04132
rdgC		Recombination-associated protein RdgC	1303	1303	1	1	62943				323	1247	903	BOCKHBOL_02993	HGMKNFBB_01783	KPHIGEOK_02358	MCMCAMOC_02240	NNOIFHLG_00914	OIHEKFFC_01864	CHCOCJLE_01521	NPJFODBJ_04262	GJHKBAMN_02544	OPDBNALL_01672	HHBDKIHJ_03002	MNCDFGIJ_00506	LKIDAFMN_03458	MHHFELMO_02198	HBEIMBHA_00765	ELNBDAHI_01599	ICIMLPGD_04235	BGLJHJHL_02742	NAKPPJPN_02755	OMOFDGBJ_04293	DDIODHHN_03553	DGPCEEJJ_02629	OGMBGNCE_02729	MJPLABFK_01237	OKAEBHMK_03534	IIKEIPFD_02660	BICPHCMI_01216	NLMAAOJI_00010	NBPAPEGF_03835	OMPIDLII_03471	HPPPGLDM_03026	GNCAMAHE_03150	GOKJPIDL_03388	FNAAOEFC_02800	DKNDDJEA_01149	CFIJDDEG_03110
fliN		Flagellar motor switch protein FliN	1303	1303	1	1	21886				245	335	334	BOCKHBOL_03811	HGMKNFBB_03203	KPHIGEOK_00841	MCMCAMOC_01276	NNOIFHLG_00512	OIHEKFFC_01245	CHCOCJLE_02870	NPJFODBJ_03589	GJHKBAMN_03729	OPDBNALL_00996	HHBDKIHJ_02339	MNCDFGIJ_03887	LKIDAFMN_03979	MHHFELMO_02710	HBEIMBHA_00961	ELNBDAHI_03510	ICIMLPGD_00996	BGLJHJHL_03728	NAKPPJPN_02323	OMOFDGBJ_02241	DDIODHHN_03959	DGPCEEJJ_03681	OGMBGNCE_00206	MJPLABFK_03097	OKAEBHMK_03355	IIKEIPFD_00568	BICPHCMI_02898	NLMAAOJI_03337	NBPAPEGF_01980	OMPIDLII_03903	HPPPGLDM_03377	GNCAMAHE_00784	GOKJPIDL_03927	FNAAOEFC_04084	DKNDDJEA_03849	CFIJDDEG_02047
fliM		Flagellar motor switch protein FliM	1303	1303	1	1	21885				494	1004	1003	BOCKHBOL_03812	HGMKNFBB_03202	KPHIGEOK_00842	MCMCAMOC_01275	NNOIFHLG_00511	OIHEKFFC_01246	CHCOCJLE_02869	NPJFODBJ_03588	GJHKBAMN_03728	OPDBNALL_00997	HHBDKIHJ_02340	MNCDFGIJ_03886	LKIDAFMN_03978	MHHFELMO_02709	HBEIMBHA_00962	ELNBDAHI_03509	ICIMLPGD_00995	BGLJHJHL_03727	NAKPPJPN_02322	OMOFDGBJ_02240	DDIODHHN_03958	DGPCEEJJ_03680	OGMBGNCE_00207	MJPLABFK_03098	OKAEBHMK_03354	IIKEIPFD_00567	BICPHCMI_02899	NLMAAOJI_03338	NBPAPEGF_01981	OMPIDLII_03904	HPPPGLDM_03378	GNCAMAHE_00785	GOKJPIDL_03928	FNAAOEFC_04083	DKNDDJEA_03848	CFIJDDEG_02046
gpsA		Glycerol-3-phosphate dehydrogenase [NAD(P)+]	1303	1303	1	1	63415				713	1034	1024	BOCKHBOL_00279	HGMKNFBB_01890	KPHIGEOK_03912	MCMCAMOC_02309	NNOIFHLG_01021	OIHEKFFC_01930	CHCOCJLE_01453	NPJFODBJ_00194	GJHKBAMN_02478	OPDBNALL_01742	HHBDKIHJ_03069	MNCDFGIJ_00572	LKIDAFMN_00590	MHHFELMO_02283	HBEIMBHA_02858	ELNBDAHI_01665	ICIMLPGD_00825	BGLJHJHL_02810	NAKPPJPN_02691	OMOFDGBJ_03189	DDIODHHN_02347	DGPCEEJJ_03190	OGMBGNCE_01770	MJPLABFK_01310	OKAEBHMK_02077	IIKEIPFD_01551	BICPHCMI_01349	NLMAAOJI_00076	NBPAPEGF_04027	OMPIDLII_02355	HPPPGLDM_02952	GNCAMAHE_02172	GOKJPIDL_02974	FNAAOEFC_03615	DKNDDJEA_01224	CFIJDDEG_03057
ndhJ		NAD(P)H-quinone oxidoreductase subunit J, chloroplastic	1303	1303	1	1	70437				686	749	748	BOCKHBOL_00054	HGMKNFBB_01420	KPHIGEOK_02691	MCMCAMOC_02939	NNOIFHLG_02572	OIHEKFFC_03385	CHCOCJLE_02255	NPJFODBJ_01851	GJHKBAMN_03799	OPDBNALL_02070	HHBDKIHJ_02701	MNCDFGIJ_03608	LKIDAFMN_03762	MHHFELMO_00707	HBEIMBHA_02991	ELNBDAHI_02352	ICIMLPGD_01281	BGLJHJHL_03502	NAKPPJPN_00815	OMOFDGBJ_00793	DDIODHHN_03411	DGPCEEJJ_03268	OGMBGNCE_03629	MJPLABFK_00324	OKAEBHMK_03064	IIKEIPFD_01144	BICPHCMI_02354	NLMAAOJI_01712	NBPAPEGF_02115	OMPIDLII_00845	HPPPGLDM_02013	GNCAMAHE_01937	GOKJPIDL_01269	FNAAOEFC_04011	DKNDDJEA_01469	CFIJDDEG_03288
rpsO		30S ribosomal protein S15	1303	1303	1	1	70417				95	311	259	BOCKHBOL_00074	HGMKNFBB_01439	KPHIGEOK_02711	MCMCAMOC_02958	NNOIFHLG_02592	OIHEKFFC_03366	CHCOCJLE_02274	NPJFODBJ_01832	GJHKBAMN_03817	OPDBNALL_02051	HHBDKIHJ_02720	MNCDFGIJ_03627	LKIDAFMN_03743	MHHFELMO_00726	HBEIMBHA_02972	ELNBDAHI_02371	ICIMLPGD_01262	BGLJHJHL_03521	NAKPPJPN_00834	OMOFDGBJ_00813	DDIODHHN_03430	DGPCEEJJ_03250	OGMBGNCE_03648	MJPLABFK_00305	OKAEBHMK_03083	IIKEIPFD_01125	BICPHCMI_02373	NLMAAOJI_01730	NBPAPEGF_02134	OMPIDLII_00826	HPPPGLDM_01994	GNCAMAHE_01918	GOKJPIDL_01250	FNAAOEFC_01171	DKNDDJEA_01450	CFIJDDEG_03307
araQ		L-arabinose transport system permease protein AraQ	1303	1303	1	1	69826				836	836	836	BOCKHBOL_00202	HGMKNFBB_01555	KPHIGEOK_00292	MCMCAMOC_03109	NNOIFHLG_01923	OIHEKFFC_02614	CHCOCJLE_02404	NPJFODBJ_01658	GJHKBAMN_02296	OPDBNALL_03379	HHBDKIHJ_02856	MNCDFGIJ_02228	LKIDAFMN_00816	MHHFELMO_00863	HBEIMBHA_02318	ELNBDAHI_02507	ICIMLPGD_03026	BGLJHJHL_01899	NAKPPJPN_00966	OMOFDGBJ_00948	DDIODHHN_00831	DGPCEEJJ_00266	OGMBGNCE_04180	MJPLABFK_00099	OKAEBHMK_02293	IIKEIPFD_00951	BICPHCMI_02492	NLMAAOJI_02924	NBPAPEGF_02270	OMPIDLII_00678	HPPPGLDM_01864	GNCAMAHE_01770	GOKJPIDL_01102	FNAAOEFC_01319	DKNDDJEA_01320	CFIJDDEG_01881
mmsA		Methylmalonate-semialdehyde dehydrogenase [acylating]	1303	1303	1	1	66526				503	1541	1503	BOCKHBOL_00407	HGMKNFBB_01965	KPHIGEOK_01722	MCMCAMOC_02389	NNOIFHLG_02894	OIHEKFFC_02012	CHCOCJLE_01361	NPJFODBJ_00085	GJHKBAMN_03531	OPDBNALL_02353	HHBDKIHJ_02625	MNCDFGIJ_00674	LKIDAFMN_01246	MHHFELMO_01709	HBEIMBHA_03085	ELNBDAHI_01767	ICIMLPGD_04068	BGLJHJHL_00916	NAKPPJPN_03908	OMOFDGBJ_01894	DDIODHHN_01398	DGPCEEJJ_00765	OGMBGNCE_01680	MJPLABFK_01818	OKAEBHMK_01024	IIKEIPFD_01467	BICPHCMI_01425	NLMAAOJI_00178	NBPAPEGF_03381	OMPIDLII_02432	HPPPGLDM_02830	GNCAMAHE_02249	GOKJPIDL_03197	FNAAOEFC_03737	DKNDDJEA_02652	CFIJDDEG_01028
fis		DNA-binding protein Fis	1303	1303	1	1	40245				128	275	202	BOCKHBOL_01655	HGMKNFBB_01086	KPHIGEOK_00712	MCMCAMOC_01489	NNOIFHLG_01101	OIHEKFFC_03429	CHCOCJLE_00301	NPJFODBJ_00630	GJHKBAMN_00348	OPDBNALL_02882	HHBDKIHJ_01539	MNCDFGIJ_01351	LKIDAFMN_01739	MHHFELMO_01800	HBEIMBHA_03934	ELNBDAHI_01269	ICIMLPGD_02483	BGLJHJHL_01703	NAKPPJPN_02560	OMOFDGBJ_02337	DDIODHHN_00261	DGPCEEJJ_01950	OGMBGNCE_02598	MJPLABFK_03692	OKAEBHMK_02129	IIKEIPFD_03990	BICPHCMI_00430	NLMAAOJI_02449	NBPAPEGF_01135	OMPIDLII_01536	HPPPGLDM_02094	GNCAMAHE_01675	GOKJPIDL_03463	FNAAOEFC_04061	DKNDDJEA_00217	CFIJDDEG_01163
groS		10 kDa chaperonin	1303	1303	1	1	40360				287	287	287	BOCKHBOL_01687	HGMKNFBB_01114	KPHIGEOK_00744	MCMCAMOC_01458	NNOIFHLG_01130	OIHEKFFC_03455	CHCOCJLE_00276	NPJFODBJ_00661	GJHKBAMN_00376	OPDBNALL_02918	HHBDKIHJ_01511	MNCDFGIJ_01805	LKIDAFMN_01770	MHHFELMO_01832	HBEIMBHA_02469	ELNBDAHI_01241	ICIMLPGD_02451	BGLJHJHL_01672	NAKPPJPN_02526	OMOFDGBJ_02369	DDIODHHN_02085	DGPCEEJJ_01978	OGMBGNCE_01994	MJPLABFK_04129	OKAEBHMK_02160	IIKEIPFD_04341	BICPHCMI_00458	NLMAAOJI_03518	NBPAPEGF_01163	OMPIDLII_01496	HPPPGLDM_02121	GNCAMAHE_01635	GOKJPIDL_04233	FNAAOEFC_02579	DKNDDJEA_00190	CFIJDDEG_01194
asnS		Asparagine--tRNA ligase	1303	1303	1	1	69395				875	1394	1393	BOCKHBOL_02113	HGMKNFBB_01646	KPHIGEOK_03548	MCMCAMOC_03756	NNOIFHLG_02822	OIHEKFFC_02524	CHCOCJLE_02737	NPJFODBJ_03357	GJHKBAMN_02409	OPDBNALL_03983	HHBDKIHJ_00999	MNCDFGIJ_02756	LKIDAFMN_03121	MHHFELMO_00512	HBEIMBHA_02740	ELNBDAHI_03383	ICIMLPGD_01450	BGLJHJHL_01028	NAKPPJPN_01047	OMOFDGBJ_02839	DDIODHHN_01753	DGPCEEJJ_01331	OGMBGNCE_03228	MJPLABFK_03949	OKAEBHMK_01572	IIKEIPFD_01799	BICPHCMI_03138	NLMAAOJI_02369	NBPAPEGF_02543	OMPIDLII_02138	HPPPGLDM_03290	GNCAMAHE_01978	GOKJPIDL_01434	FNAAOEFC_01513	DKNDDJEA_03441	CFIJDDEG_02837
pdhB		Pyruvate dehydrogenase E1 component subunit beta	1303	1303	1	1	39723				563	1160	1066	BOCKHBOL_03031	HGMKNFBB_00986	KPHIGEOK_03500	MCMCAMOC_01584	NNOIFHLG_00666	OIHEKFFC_02968	CHCOCJLE_00393	NPJFODBJ_00537	GJHKBAMN_02145	OPDBNALL_01839	HHBDKIHJ_01628	MNCDFGIJ_01260	LKIDAFMN_04029	MHHFELMO_01983	HBEIMBHA_03868	ELNBDAHI_01360	ICIMLPGD_02230	BGLJHJHL_04365	NAKPPJPN_00469	OMOFDGBJ_01258	DDIODHHN_01065	DGPCEEJJ_00925	OGMBGNCE_02692	MJPLABFK_03576	OKAEBHMK_04069	IIKEIPFD_00062	BICPHCMI_03632	NLMAAOJI_00352	NBPAPEGF_02785	OMPIDLII_02626	HPPPGLDM_04011	GNCAMAHE_02778	GOKJPIDL_02563	FNAAOEFC_01133	DKNDDJEA_03906	CFIJDDEG_04196
group_2064		hypothetical protein	1303	1303	1	1	39617				194	395	292	BOCKHBOL_02777	HGMKNFBB_00970	KPHIGEOK_02483	MCMCAMOC_01601	NNOIFHLG_00650	OIHEKFFC_02984	CHCOCJLE_00411	NPJFODBJ_02949	GJHKBAMN_02129	OPDBNALL_01855	HHBDKIHJ_01644	MNCDFGIJ_01244	LKIDAFMN_04376	MHHFELMO_01999	HBEIMBHA_03468	ELNBDAHI_01376	ICIMLPGD_02246	BGLJHJHL_01832	NAKPPJPN_00485	OMOFDGBJ_01275	DDIODHHN_01081	DGPCEEJJ_00941	OGMBGNCE_04457	MJPLABFK_03592	OKAEBHMK_01979	IIKEIPFD_00078	BICPHCMI_01927	NLMAAOJI_00336	NBPAPEGF_02769	OMPIDLII_02610	HPPPGLDM_01005	GNCAMAHE_02762	GOKJPIDL_02579	FNAAOEFC_01117	DKNDDJEA_03634	CFIJDDEG_03961
yknY_1		putative ABC transporter ATP-binding protein YknY	1303	1303	1	1	65073				233	689	688	BOCKHBOL_00454	HGMKNFBB_02002	KPHIGEOK_03201	MCMCAMOC_02429	NNOIFHLG_03277	OIHEKFFC_04010	CHCOCJLE_01305	NPJFODBJ_00046	GJHKBAMN_02811	OPDBNALL_02393	HHBDKIHJ_02511	MNCDFGIJ_00779	LKIDAFMN_01198	MHHFELMO_01669	HBEIMBHA_03044	ELNBDAHI_01872	ICIMLPGD_03135	BGLJHJHL_00822	NAKPPJPN_03948	OMOFDGBJ_01935	DDIODHHN_01308	DGPCEEJJ_00829	OGMBGNCE_01639	MJPLABFK_01861	OKAEBHMK_00976	IIKEIPFD_01421	BICPHCMI_01509	NLMAAOJI_04219	NBPAPEGF_03446	OMPIDLII_02471	HPPPGLDM_02871	GNCAMAHE_02288	GOKJPIDL_03158	FNAAOEFC_03793	DKNDDJEA_02611	CFIJDDEG_01123
group_21963		hypothetical protein	1303	1303	1	1	5479				665	926	925	BOCKHBOL_01492	HGMKNFBB_02559	KPHIGEOK_02220	MCMCAMOC_00856	NNOIFHLG_03481	OIHEKFFC_01768	CHCOCJLE_03323	NPJFODBJ_02851	GJHKBAMN_04169	OPDBNALL_00895	HHBDKIHJ_03736	MNCDFGIJ_04082	LKIDAFMN_00205	MHHFELMO_03804	HBEIMBHA_01957	ELNBDAHI_04340	ICIMLPGD_00316	BGLJHJHL_03198	NAKPPJPN_04341	OMOFDGBJ_00154	DDIODHHN_03057	DGPCEEJJ_03881	OGMBGNCE_03874	MJPLABFK_02162	OKAEBHMK_03238	IIKEIPFD_03709	BICPHCMI_02161	NLMAAOJI_04059	NBPAPEGF_03906	OMPIDLII_03264	HPPPGLDM_00224	GNCAMAHE_03335	GOKJPIDL_02791	FNAAOEFC_02905	DKNDDJEA_01540	CFIJDDEG_03389
fabA		3-hydroxydecanoyl-[acyl-carrier-protein] dehydratase	1303	1303	1	1	4660				515	515	515	BOCKHBOL_01569	HGMKNFBB_02615	KPHIGEOK_02394	MCMCAMOC_00798	NNOIFHLG_01675	OIHEKFFC_03047	CHCOCJLE_03203	NPJFODBJ_02445	GJHKBAMN_02901	OPDBNALL_04190	HHBDKIHJ_03673	MNCDFGIJ_03454	LKIDAFMN_00268	MHHFELMO_03445	HBEIMBHA_01879	ELNBDAHI_03753	ICIMLPGD_00389	BGLJHJHL_04093	NAKPPJPN_03103	OMOFDGBJ_00227	DDIODHHN_02980	DGPCEEJJ_02803	OGMBGNCE_03302	MJPLABFK_00878	OKAEBHMK_03612	IIKEIPFD_03461	BICPHCMI_02217	NLMAAOJI_03142	NBPAPEGF_03694	OMPIDLII_03342	HPPPGLDM_00155	GNCAMAHE_03257	GOKJPIDL_02713	FNAAOEFC_03258	DKNDDJEA_01609	CFIJDDEG_04247
ybaB		Nucleoid-associated protein YbaB	1303	1303	1	1	72775				230	320	319	BOCKHBOL_02511	HGMKNFBB_03676	KPHIGEOK_00985	MCMCAMOC_03465	NNOIFHLG_02720	OIHEKFFC_00794	CHCOCJLE_00543	NPJFODBJ_04046	GJHKBAMN_00035	OPDBNALL_03018	HHBDKIHJ_00219	MNCDFGIJ_00327	LKIDAFMN_04138	MHHFELMO_02594	HBEIMBHA_01435	ELNBDAHI_00178	ICIMLPGD_03522	BGLJHJHL_02923	NAKPPJPN_01709	OMOFDGBJ_02630	DDIODHHN_01528	DGPCEEJJ_01562	OGMBGNCE_01434	MJPLABFK_02890	OKAEBHMK_01366	IIKEIPFD_01659	BICPHCMI_03797	NLMAAOJI_01548	NBPAPEGF_00218	OMPIDLII_01956	HPPPGLDM_00632	GNCAMAHE_02555	GOKJPIDL_01874	FNAAOEFC_02024	DKNDDJEA_00665	CFIJDDEG_02768
ppsR		Phosphoenolpyruvate synthase regulatory protein	1303	1303	1	1	68394				821	821	821	BOCKHBOL_02801	HGMKNFBB_02066	KPHIGEOK_02675	MCMCAMOC_03866	NNOIFHLG_03810	OIHEKFFC_03803	CHCOCJLE_02632	NPJFODBJ_02209	GJHKBAMN_00800	OPDBNALL_02652	HHBDKIHJ_01128	MNCDFGIJ_03705	LKIDAFMN_03234	MHHFELMO_00642	HBEIMBHA_02040	ELNBDAHI_04161	ICIMLPGD_02898	BGLJHJHL_01139	NAKPPJPN_01164	OMOFDGBJ_03663	DDIODHHN_03916	DGPCEEJJ_04426	OGMBGNCE_01878	MJPLABFK_02610	OKAEBHMK_01462	IIKEIPFD_03748	BICPHCMI_03024	NLMAAOJI_04404	NBPAPEGF_01571	OMPIDLII_02234	HPPPGLDM_03939	GNCAMAHE_02074	GOKJPIDL_01338	FNAAOEFC_01609	DKNDDJEA_04341	CFIJDDEG_03504
dnaB		Replicative DNA helicase	1303	1303	1	1	69552				1424	1442	1430	BOCKHBOL_00247	HGMKNFBB_01600	KPHIGEOK_00336	MCMCAMOC_03154	NNOIFHLG_01967	OIHEKFFC_02570	CHCOCJLE_02449	NPJFODBJ_04073	GJHKBAMN_04284	OPDBNALL_03334	HHBDKIHJ_02900	MNCDFGIJ_02272	LKIDAFMN_00861	MHHFELMO_00909	HBEIMBHA_02364	ELNBDAHI_02551	ICIMLPGD_02982	BGLJHJHL_01854	NAKPPJPN_01010	OMOFDGBJ_00994	DDIODHHN_00876	DGPCEEJJ_00310	OGMBGNCE_03464	MJPLABFK_00010	OKAEBHMK_02249	IIKEIPFD_00906	BICPHCMI_02536	NLMAAOJI_02880	NBPAPEGF_02314	OMPIDLII_00632	HPPPGLDM_01819	GNCAMAHE_01724	GOKJPIDL_01056	FNAAOEFC_03481	DKNDDJEA_01275	CFIJDDEG_01836
group_2279		hypothetical protein	1303	1303	1	1	6315			Hypothetical protein with no hits to refseq/uniprot/clusters/cdd/tigrfams/pfam overlapping another protein with hits	1028	1160	1058	BOCKHBOL_02061	HGMKNFBB_02385	KPHIGEOK_01771	MCMCAMOC_00972	NNOIFHLG_02485	OIHEKFFC_01658	CHCOCJLE_03079	NPJFODBJ_01786	GJHKBAMN_03220	OPDBNALL_00776	HHBDKIHJ_03411	MNCDFGIJ_02493	LKIDAFMN_01867	MHHFELMO_02154	HBEIMBHA_00608	ELNBDAHI_03128	ICIMLPGD_00597	BGLJHJHL_02171	NAKPPJPN_03229	OMOFDGBJ_00024	DDIODHHN_00907	DGPCEEJJ_02208	OGMBGNCE_02547	MJPLABFK_00949	OKAEBHMK_02563	IIKEIPFD_02957	BICPHCMI_02785	NLMAAOJI_01858	NBPAPEGF_03542	OMPIDLII_03047	HPPPGLDM_00334	GNCAMAHE_02941	GOKJPIDL_02241	FNAAOEFC_02109	DKNDDJEA_03447	CFIJDDEG_02154
hfq		RNA-binding protein Hfq	1303	1303	1	1	27175				275	278	275	BOCKHBOL_04265	HGMKNFBB_00369	KPHIGEOK_04049	MCMCAMOC_00271	NNOIFHLG_03424	OIHEKFFC_00212	CHCOCJLE_01850	NPJFODBJ_04189	GJHKBAMN_01347	OPDBNALL_04232	HHBDKIHJ_00825	MNCDFGIJ_00793	LKIDAFMN_04298	MHHFELMO_01188	HBEIMBHA_00268	ELNBDAHI_00836	ICIMLPGD_00012	BGLJHJHL_04231	NAKPPJPN_00409	OMOFDGBJ_01035	DDIODHHN_01713	DGPCEEJJ_02030	OGMBGNCE_04218	MJPLABFK_04295	OKAEBHMK_03215	IIKEIPFD_01152	BICPHCMI_00844	NLMAAOJI_02335	NBPAPEGF_00842	OMPIDLII_00180	HPPPGLDM_01038	GNCAMAHE_00376	GOKJPIDL_00561	FNAAOEFC_00446	DKNDDJEA_01016	CFIJDDEG_01437
folP		Dihydropteroate synthase	1303	1303	1	1	27182				815	902	895	BOCKHBOL_04263	HGMKNFBB_00371	KPHIGEOK_04051	MCMCAMOC_00269	NNOIFHLG_03422	OIHEKFFC_00214	CHCOCJLE_01848	NPJFODBJ_04187	GJHKBAMN_01349	OPDBNALL_04234	HHBDKIHJ_00823	MNCDFGIJ_00795	LKIDAFMN_04296	MHHFELMO_01190	HBEIMBHA_00266	ELNBDAHI_00834	ICIMLPGD_00014	BGLJHJHL_04233	NAKPPJPN_00407	OMOFDGBJ_01037	DDIODHHN_01711	DGPCEEJJ_02032	OGMBGNCE_04216	MJPLABFK_04297	OKAEBHMK_03217	IIKEIPFD_01150	BICPHCMI_00846	NLMAAOJI_02333	NBPAPEGF_00844	OMPIDLII_00182	HPPPGLDM_01040	GNCAMAHE_00374	GOKJPIDL_00563	FNAAOEFC_00444	DKNDDJEA_01014	CFIJDDEG_01439
group_2370		hypothetical protein	1303	1303	1	1	72000				371	833	788	BOCKHBOL_00516	HGMKNFBB_03302	KPHIGEOK_01426	MCMCAMOC_02763	NNOIFHLG_01464	OIHEKFFC_00927	CHCOCJLE_00672	NPJFODBJ_01334	GJHKBAMN_00168	OPDBNALL_04009	HHBDKIHJ_00366	MNCDFGIJ_00190	LKIDAFMN_03166	MHHFELMO_00059	HBEIMBHA_00521	ELNBDAHI_00315	ICIMLPGD_02191	BGLJHJHL_01362	NAKPPJPN_04208	OMOFDGBJ_02965	DDIODHHN_02181	DGPCEEJJ_02499	OGMBGNCE_01309	MJPLABFK_04200	OKAEBHMK_00728	IIKEIPFD_00671	BICPHCMI_03404	NLMAAOJI_01173	NBPAPEGF_00366	OMPIDLII_01799	HPPPGLDM_00502	GNCAMAHE_01008	GOKJPIDL_00801	FNAAOEFC_00264	DKNDDJEA_00535	CFIJDDEG_01332
degU_1		Transcriptional regulatory protein DegU	1303	1303	1	1	71479				290	641	640	BOCKHBOL_00597	HGMKNFBB_03365	KPHIGEOK_03838	MCMCAMOC_02839	NNOIFHLG_01528	OIHEKFFC_01010	CHCOCJLE_00745	NPJFODBJ_01415	GJHKBAMN_00245	OPDBNALL_00586	HHBDKIHJ_00445	MNCDFGIJ_00117	LKIDAFMN_01085	MHHFELMO_00142	HBEIMBHA_00420	ELNBDAHI_00388	ICIMLPGD_02118	BGLJHJHL_01441	NAKPPJPN_02841	OMOFDGBJ_02892	DDIODHHN_02105	DGPCEEJJ_01109	OGMBGNCE_01197	MJPLABFK_01994	OKAEBHMK_00649	IIKEIPFD_00747	BICPHCMI_03523	NLMAAOJI_01100	NBPAPEGF_00445	OMPIDLII_01719	HPPPGLDM_00428	GNCAMAHE_01088	GOKJPIDL_00721	FNAAOEFC_00344	DKNDDJEA_00461	CFIJDDEG_01411
greA		Transcription elongation factor GreA	1303	1303	1	1	22239				476	476	476	BOCKHBOL_01129	HGMKNFBB_00045	KPHIGEOK_02616	MCMCAMOC_01342	NNOIFHLG_02984	OIHEKFFC_01190	CHCOCJLE_03568	NPJFODBJ_03259	GJHKBAMN_03936	OPDBNALL_03809	HHBDKIHJ_02284	MNCDFGIJ_03346	LKIDAFMN_02469	MHHFELMO_03667	HBEIMBHA_00895	ELNBDAHI_03642	ICIMLPGD_03427	BGLJHJHL_01159	NAKPPJPN_03586	OMOFDGBJ_03149	DDIODHHN_02236	DGPCEEJJ_03589	OGMBGNCE_00153	MJPLABFK_03460	OKAEBHMK_01618	IIKEIPFD_02430	BICPHCMI_03953	NLMAAOJI_03748	NBPAPEGF_01925	OMPIDLII_02929	HPPPGLDM_03322	GNCAMAHE_00717	GOKJPIDL_01588	FNAAOEFC_01007	DKNDDJEA_03067	CFIJDDEG_02251
afsQ1		Transcriptional regulatory protein AfsQ1	1303	1303	1	1	44277				362	362	362	BOCKHBOL_01783	HGMKNFBB_02818	KPHIGEOK_03383	MCMCAMOC_03693	NNOIFHLG_02200	OIHEKFFC_03825	CHCOCJLE_03248	NPJFODBJ_03848	GJHKBAMN_03995	OPDBNALL_04295	HHBDKIHJ_03251	MNCDFGIJ_02895	LKIDAFMN_02166	MHHFELMO_04098	HBEIMBHA_02154	ELNBDAHI_02886	ICIMLPGD_03966	BGLJHJHL_00650	NAKPPJPN_02944	OMOFDGBJ_04073	DDIODHHN_00725	DGPCEEJJ_04062	OGMBGNCE_04337	MJPLABFK_02770	OKAEBHMK_01265	IIKEIPFD_04184	BICPHCMI_00279	NLMAAOJI_04361	NBPAPEGF_04159	OMPIDLII_04168	HPPPGLDM_01680	GNCAMAHE_04187	GOKJPIDL_01022	FNAAOEFC_03726	DKNDDJEA_00267	CFIJDDEG_00571
djlA		DnaJ-like protein DjlA	1303	1303	1	1	39771				329	329	329	BOCKHBOL_03052	HGMKNFBB_01006	KPHIGEOK_04167	MCMCAMOC_01563	NNOIFHLG_00686	OIHEKFFC_02948	CHCOCJLE_00372	NPJFODBJ_00557	GJHKBAMN_02165	OPDBNALL_01818	HHBDKIHJ_01608	MNCDFGIJ_01280	LKIDAFMN_04008	MHHFELMO_01963	HBEIMBHA_03848	ELNBDAHI_01340	ICIMLPGD_03616	BGLJHJHL_04386	NAKPPJPN_00449	OMOFDGBJ_02265	DDIODHHN_01044	DGPCEEJJ_00905	OGMBGNCE_02672	MJPLABFK_03555	OKAEBHMK_04048	IIKEIPFD_00042	BICPHCMI_03652	NLMAAOJI_00372	NBPAPEGF_02805	OMPIDLII_02646	HPPPGLDM_03991	GNCAMAHE_02798	GOKJPIDL_04324	FNAAOEFC_01153	DKNDDJEA_03926	CFIJDDEG_04175
can		Carbonic anhydrase 2	1303	1314	1.01	1	69404				638	1373	664	BOCKHBOL_02109	HGMKNFBB_01642	KPHIGEOK_03552	MCMCAMOC_03752	NNOIFHLG_02826	OIHEKFFC_02528	CHCOCJLE_02741	NPJFODBJ_03353	GJHKBAMN_02413	OPDBNALL_03979	HHBDKIHJ_00995	MNCDFGIJ_02752	LKIDAFMN_03125	MHHFELMO_00508	HBEIMBHA_02736	ELNBDAHI_03379	ICIMLPGD_01446	BGLJHJHL_01024	NAKPPJPN_01043	OMOFDGBJ_02843	DDIODHHN_01749	DGPCEEJJ_01327	OGMBGNCE_03232	MJPLABFK_03945	OKAEBHMK_01576	IIKEIPFD_01795	BICPHCMI_03134	NLMAAOJI_02365	NBPAPEGF_02539	OMPIDLII_02134	HPPPGLDM_03294	GNCAMAHE_01974	GOKJPIDL_01438	FNAAOEFC_01509	DKNDDJEA_03445	CFIJDDEG_02841
group_2597		hypothetical protein	1303	1303	1	1	6132			Hypothetical protein with no hits to refseq/uniprot/clusters/cdd/tigrfams/pfam overlapping another protein with hits	335	407	390	BOCKHBOL_02021	HGMKNFBB_02350	KPHIGEOK_01730	MCMCAMOC_00930	NNOIFHLG_02520	OIHEKFFC_01699	CHCOCJLE_03036	NPJFODBJ_01745	GJHKBAMN_03262	OPDBNALL_00820	HHBDKIHJ_03453	MNCDFGIJ_02451	LKIDAFMN_01910	MHHFELMO_02113	HBEIMBHA_00655	ELNBDAHI_03086	ICIMLPGD_00555	BGLJHJHL_02131	NAKPPJPN_03274	OMOFDGBJ_00066	DDIODHHN_00947	DGPCEEJJ_02250	OGMBGNCE_02504	MJPLABFK_00989	OKAEBHMK_02523	IIKEIPFD_03002	BICPHCMI_02750	NLMAAOJI_01900	NBPAPEGF_03500	OMPIDLII_03000	HPPPGLDM_00295	GNCAMAHE_02894	GOKJPIDL_02194	FNAAOEFC_02156	DKNDDJEA_03486	CFIJDDEG_02114
mreB		Rod shape-determining protein MreB	1303	1303	1	1	42112				527	1046	1045	BOCKHBOL_02304	HGMKNFBB_02923	KPHIGEOK_03668	MCMCAMOC_02216	NNOIFHLG_00281	OIHEKFFC_00485	CHCOCJLE_00131	NPJFODBJ_04241	GJHKBAMN_00537	OPDBNALL_04120	HHBDKIHJ_01986	MNCDFGIJ_02286	LKIDAFMN_00050	MHHFELMO_01480	HBEIMBHA_04222	ELNBDAHI_01880	ICIMLPGD_00744	BGLJHJHL_00576	NAKPPJPN_01523	OMOFDGBJ_03079	DDIODHHN_03878	DGPCEEJJ_03358	OGMBGNCE_02330	MJPLABFK_00618	OKAEBHMK_00854	IIKEIPFD_03290	BICPHCMI_00698	NLMAAOJI_00790	NBPAPEGF_01324	OMPIDLII_01345	HPPPGLDM_02273	GNCAMAHE_04324	GOKJPIDL_03290	FNAAOEFC_04096	DKNDDJEA_00037	CFIJDDEG_00885
rph		Ribonuclease PH	1303	1303	1	1	43002				524	725	724	BOCKHBOL_02715	HGMKNFBB_03385	KPHIGEOK_02020	MCMCAMOC_02024	NNOIFHLG_00112	OIHEKFFC_02201	CHCOCJLE_02011	NPJFODBJ_04219	GJHKBAMN_00731	OPDBNALL_02258	HHBDKIHJ_01792	MNCDFGIJ_02706	LKIDAFMN_02019	MHHFELMO_03583	HBEIMBHA_03700	ELNBDAHI_02079	ICIMLPGD_01880	BGLJHJHL_03710	NAKPPJPN_04278	OMOFDGBJ_00535	DDIODHHN_03941	DGPCEEJJ_01880	OGMBGNCE_04472	MJPLABFK_03415	OKAEBHMK_01998	IIKEIPFD_03604	BICPHCMI_03325	NLMAAOJI_02694	NBPAPEGF_01518	OMPIDLII_03928	HPPPGLDM_03596	GNCAMAHE_03410	GOKJPIDL_04196	FNAAOEFC_02385	DKNDDJEA_02334	CFIJDDEG_03682
ychF		Ribosome-binding ATPase YchF	1303	1303	1	1	6577				1091	1094	1091	BOCKHBOL_01367	HGMKNFBB_02472	KPHIGEOK_02142	MCMCAMOC_03950	NNOIFHLG_01279	OIHEKFFC_03201	CHCOCJLE_02933	NPJFODBJ_02688	GJHKBAMN_01772	OPDBNALL_00042	HHBDKIHJ_00042	MNCDFGIJ_03036	LKIDAFMN_02745	MHHFELMO_02864	HBEIMBHA_03393	ELNBDAHI_03204	ICIMLPGD_02675	BGLJHJHL_02427	NAKPPJPN_03734	OMOFDGBJ_03430	DDIODHHN_02454	DGPCEEJJ_00433	OGMBGNCE_03124	MJPLABFK_02523	OKAEBHMK_02717	IIKEIPFD_03521	BICPHCMI_03460	NLMAAOJI_02589	NBPAPEGF_00041	OMPIDLII_02091	HPPPGLDM_03453	GNCAMAHE_03612	GOKJPIDL_03508	FNAAOEFC_02973	DKNDDJEA_03250	CFIJDDEG_02300
rluE		Ribosomal large subunit pseudouridine synthase E	1303	1303	1	1	38354				182	677	554	BOCKHBOL_00759	HGMKNFBB_00872	KPHIGEOK_01144	MCMCAMOC_03305	NNOIFHLG_01736	OIHEKFFC_02362	CHCOCJLE_02177	NPJFODBJ_00838	GJHKBAMN_01962	OPDBNALL_00475	HHBDKIHJ_03865	MNCDFGIJ_01727	LKIDAFMN_01411	MHHFELMO_01032	HBEIMBHA_01752	ELNBDAHI_02964	ICIMLPGD_01725	BGLJHJHL_04418	NAKPPJPN_00629	OMOFDGBJ_02669	DDIODHHN_01856	DGPCEEJJ_00485	OGMBGNCE_02220	MJPLABFK_00436	OKAEBHMK_01871	IIKEIPFD_00236	BICPHCMI_02043	NLMAAOJI_01288	NBPAPEGF_02431	OMPIDLII_02760	HPPPGLDM_00829	GNCAMAHE_02422	GOKJPIDL_02075	FNAAOEFC_00655	DKNDDJEA_02495	CFIJDDEG_01820
secB		Protein-export protein SecB	1303	1303	1	1	63397				518	518	518	BOCKHBOL_00278	HGMKNFBB_01889	KPHIGEOK_03911	MCMCAMOC_02308	NNOIFHLG_01020	OIHEKFFC_01929	CHCOCJLE_01454	NPJFODBJ_00195	GJHKBAMN_02479	OPDBNALL_01741	HHBDKIHJ_03068	MNCDFGIJ_00571	LKIDAFMN_00591	MHHFELMO_02282	HBEIMBHA_02859	ELNBDAHI_01664	ICIMLPGD_00824	BGLJHJHL_02809	NAKPPJPN_02692	OMOFDGBJ_03190	DDIODHHN_02348	DGPCEEJJ_03191	OGMBGNCE_01771	MJPLABFK_01309	OKAEBHMK_02076	IIKEIPFD_01552	BICPHCMI_01348	NLMAAOJI_00075	NBPAPEGF_04026	OMPIDLII_02354	HPPPGLDM_02953	GNCAMAHE_02171	GOKJPIDL_02975	FNAAOEFC_03614	DKNDDJEA_01223	CFIJDDEG_03058
fabH2		3-oxoacyl-[acyl-carrier-protein] synthase 3 protein 2	1303	1303	1	1	66733				425	1016	1015	BOCKHBOL_00351	HGMKNFBB_01915	KPHIGEOK_01669	MCMCAMOC_02336	NNOIFHLG_01045	OIHEKFFC_01959	CHCOCJLE_01417	NPJFODBJ_00142	GJHKBAMN_03476	OPDBNALL_01769	HHBDKIHJ_02680	MNCDFGIJ_00619	LKIDAFMN_00558	MHHFELMO_01760	HBEIMBHA_02812	ELNBDAHI_01712	ICIMLPGD_00856	BGLJHJHL_00974	NAKPPJPN_02660	OMOFDGBJ_01839	DDIODHHN_02316	DGPCEEJJ_03576	OGMBGNCE_01739	MJPLABFK_01341	OKAEBHMK_03848	IIKEIPFD_01520	BICPHCMI_01375	NLMAAOJI_00123	NBPAPEGF_03326	OMPIDLII_02382	HPPPGLDM_02777	GNCAMAHE_02199	GOKJPIDL_02947	FNAAOEFC_03402	DKNDDJEA_02705	CFIJDDEG_00972
rpmB		50S ribosomal protein L28	1303	1303	1	1	38007				236	281	236	BOCKHBOL_00690	HGMKNFBB_00814	KPHIGEOK_00427	MCMCAMOC_03207	NNOIFHLG_01792	OIHEKFFC_02304	CHCOCJLE_02115	NPJFODBJ_00904	GJHKBAMN_02026	OPDBNALL_00330	HHBDKIHJ_03804	MNCDFGIJ_01663	LKIDAFMN_01340	MHHFELMO_00964	HBEIMBHA_01796	ELNBDAHI_03028	ICIMLPGD_01661	BGLJHJHL_02556	NAKPPJPN_00691	OMOFDGBJ_02733	DDIODHHN_01925	DGPCEEJJ_00549	OGMBGNCE_02280	MJPLABFK_00374	OKAEBHMK_01807	IIKEIPFD_00302	BICPHCMI_02101	NLMAAOJI_01224	NBPAPEGF_02370	OMPIDLII_02715	HPPPGLDM_00771	GNCAMAHE_02377	GOKJPIDL_02030	FNAAOEFC_00700	DKNDDJEA_02437	CFIJDDEG_01755
rpmG		50S ribosomal protein L33	1303	1303	1	1	38021				164	164	164	BOCKHBOL_00691	HGMKNFBB_00815	KPHIGEOK_00426	MCMCAMOC_03208	NNOIFHLG_01791	OIHEKFFC_02305	CHCOCJLE_02116	NPJFODBJ_00903	GJHKBAMN_02025	OPDBNALL_00331	HHBDKIHJ_03805	MNCDFGIJ_01664	LKIDAFMN_01341	MHHFELMO_00965	HBEIMBHA_01795	ELNBDAHI_03027	ICIMLPGD_01662	BGLJHJHL_02555	NAKPPJPN_00690	OMOFDGBJ_02732	DDIODHHN_01924	DGPCEEJJ_00548	OGMBGNCE_02279	MJPLABFK_00375	OKAEBHMK_01808	IIKEIPFD_00301	BICPHCMI_02100	NLMAAOJI_01225	NBPAPEGF_02371	OMPIDLII_02716	HPPPGLDM_00772	GNCAMAHE_02378	GOKJPIDL_02031	FNAAOEFC_00699	DKNDDJEA_02438	CFIJDDEG_01756
prs		Ribose-phosphate pyrophosphokinase	1303	1303	1	1	6533				749	962	961	BOCKHBOL_01364	HGMKNFBB_02469	KPHIGEOK_02139	MCMCAMOC_03953	NNOIFHLG_01276	OIHEKFFC_03198	CHCOCJLE_02930	NPJFODBJ_02691	GJHKBAMN_01776	OPDBNALL_00039	HHBDKIHJ_00038	MNCDFGIJ_03040	LKIDAFMN_02742	MHHFELMO_02867	HBEIMBHA_03390	ELNBDAHI_03208	ICIMLPGD_02678	BGLJHJHL_02424	NAKPPJPN_03731	OMOFDGBJ_03433	DDIODHHN_02457	DGPCEEJJ_00437	OGMBGNCE_03127	MJPLABFK_02520	OKAEBHMK_02714	IIKEIPFD_03518	BICPHCMI_03457	NLMAAOJI_02593	NBPAPEGF_00037	OMPIDLII_02094	HPPPGLDM_03456	GNCAMAHE_03609	GOKJPIDL_03505	FNAAOEFC_02976	DKNDDJEA_03247	CFIJDDEG_02297
ykgO		50S ribosomal protein L36 2	1303	1303	1	1	24581				125	125	125	BOCKHBOL_02637	HGMKNFBB_00204	KPHIGEOK_03160	MCMCAMOC_00593	NNOIFHLG_02030	OIHEKFFC_00049	CHCOCJLE_02550	NPJFODBJ_02918	GJHKBAMN_04036	OPDBNALL_03719	HHBDKIHJ_03141	MNCDFGIJ_02084	LKIDAFMN_03537	MHHFELMO_04068	HBEIMBHA_03575	ELNBDAHI_01000	ICIMLPGD_01853	BGLJHJHL_02713	NAKPPJPN_04387	OMOFDGBJ_04101	DDIODHHN_02803	DGPCEEJJ_03490	OGMBGNCE_03151	MJPLABFK_02221	OKAEBHMK_02578	IIKEIPFD_01327	BICPHCMI_03611	NLMAAOJI_02851	NBPAPEGF_00670	OMPIDLII_00009	HPPPGLDM_01419	GNCAMAHE_00547	GOKJPIDL_00390	FNAAOEFC_03917	DKNDDJEA_02914	CFIJDDEG_03728
cheY_2		Chemotaxis protein CheY	1303	1303	1	1	21935				365	365	365	BOCKHBOL_03791	HGMKNFBB_03224	KPHIGEOK_00821	MCMCAMOC_01295	NNOIFHLG_00532	OIHEKFFC_01226	CHCOCJLE_02889	NPJFODBJ_03609	GJHKBAMN_03748	OPDBNALL_00977	HHBDKIHJ_02320	MNCDFGIJ_03907	LKIDAFMN_03998	MHHFELMO_02730	HBEIMBHA_00942	ELNBDAHI_03530	ICIMLPGD_01017	BGLJHJHL_03749	NAKPPJPN_02342	OMOFDGBJ_02261	DDIODHHN_04162	DGPCEEJJ_03700	OGMBGNCE_00187	MJPLABFK_03078	OKAEBHMK_03376	IIKEIPFD_00587	BICPHCMI_02878	NLMAAOJI_03317	NBPAPEGF_01961	OMPIDLII_03884	HPPPGLDM_03358	GNCAMAHE_00765	GOKJPIDL_01636	FNAAOEFC_04161	DKNDDJEA_03868	CFIJDDEG_03856
cheY_1		Chemotaxis protein CheY	1303	1303	1	1	21921				380	380	380	BOCKHBOL_03799	HGMKNFBB_03216	KPHIGEOK_00829	MCMCAMOC_01287	NNOIFHLG_00524	OIHEKFFC_01234	CHCOCJLE_02881	NPJFODBJ_03601	GJHKBAMN_03740	OPDBNALL_00985	HHBDKIHJ_02328	MNCDFGIJ_03899	LKIDAFMN_03990	MHHFELMO_02722	HBEIMBHA_00950	ELNBDAHI_03522	ICIMLPGD_01009	BGLJHJHL_03741	NAKPPJPN_02334	OMOFDGBJ_02253	DDIODHHN_03971	DGPCEEJJ_03692	OGMBGNCE_00195	MJPLABFK_03086	OKAEBHMK_03368	IIKEIPFD_00579	BICPHCMI_02886	NLMAAOJI_03325	NBPAPEGF_01969	OMPIDLII_03892	HPPPGLDM_03366	GNCAMAHE_00773	GOKJPIDL_03916	FNAAOEFC_04356	DKNDDJEA_03860	CFIJDDEG_02060
group_31407		hypothetical protein	1303	1303	1	1	44408				599	602	600	BOCKHBOL_01809	HGMKNFBB_02842	KPHIGEOK_01496	MCMCAMOC_02706	NNOIFHLG_02176	OIHEKFFC_02811	CHCOCJLE_03102	NPJFODBJ_02005	GJHKBAMN_02645	OPDBNALL_01331	HHBDKIHJ_03276	MNCDFGIJ_02870	LKIDAFMN_02140	MHHFELMO_04274	HBEIMBHA_02161	ELNBDAHI_02861	ICIMLPGD_01541	BGLJHJHL_00677	NAKPPJPN_02967	OMOFDGBJ_02512	DDIODHHN_00699	DGPCEEJJ_01083	OGMBGNCE_02822	MJPLABFK_01362	OKAEBHMK_01238	IIKEIPFD_02121	BICPHCMI_00255	NLMAAOJI_02129	NBPAPEGF_03671	OMPIDLII_04141	HPPPGLDM_01704	GNCAMAHE_03757	GOKJPIDL_01015	FNAAOEFC_00219	DKNDDJEA_03182	CFIJDDEG_00642
ybaN		hypothetical protein	1303	1303	1	1	42048				419	485	425	BOCKHBOL_02325	HGMKNFBB_01261	KPHIGEOK_01809	MCMCAMOC_04256	NNOIFHLG_03171	OIHEKFFC_00506	CHCOCJLE_00153	NPJFODBJ_03491	GJHKBAMN_00516	OPDBNALL_03601	HHBDKIHJ_01371	MNCDFGIJ_01976	LKIDAFMN_00029	MHHFELMO_03749	HBEIMBHA_03323	ELNBDAHI_01070	ICIMLPGD_02609	BGLJHJHL_00597	NAKPPJPN_01546	OMOFDGBJ_03354		DGPCEEJJ_02534	OGMBGNCE_02155	MJPLABFK_00597	OKAEBHMK_00875	IIKEIPFD_03313	BICPHCMI_00678	NLMAAOJI_03282	NBPAPEGF_01303	OMPIDLII_01367	HPPPGLDM_02251	GNCAMAHE_01506	GOKJPIDL_03312	FNAAOEFC_03351	DKNDDJEA_00059	CFIJDDEG_00906
pncA		Nicotinamidase	1303	1303	1	1	66550				137	803	625	BOCKHBOL_00400	HGMKNFBB_01960	KPHIGEOK_01714	MCMCAMOC_02382	NNOIFHLG_02889	OIHEKFFC_02005	CHCOCJLE_01367	NPJFODBJ_00091	GJHKBAMN_03525	OPDBNALL_02346	HHBDKIHJ_02631	MNCDFGIJ_00668	LKIDAFMN_01253	MHHFELMO_01713	HBEIMBHA_04290	ELNBDAHI_01761	ICIMLPGD_03751	BGLJHJHL_00922	NAKPPJPN_02609	OMOFDGBJ_01888	DDIODHHN_01404	DGPCEEJJ_00759	OGMBGNCE_01687	MJPLABFK_01812	OKAEBHMK_01030	IIKEIPFD_01472	BICPHCMI_01420	NLMAAOJI_00172	NBPAPEGF_03375	OMPIDLII_02427	HPPPGLDM_02822	GNCAMAHE_02244	GOKJPIDL_03202	FNAAOEFC_03732	DKNDDJEA_02660	CFIJDDEG_01022
group_3533		hypothetical protein	1303	1303	1	1	72388				272	659	404	BOCKHBOL_02574	HGMKNFBB_03708	KPHIGEOK_01054	MCMCAMOC_03394	NNOIFHLG_02762	OIHEKFFC_00836	CHCOCJLE_00581	NPJFODBJ_02733	GJHKBAMN_00076	OPDBNALL_02948	HHBDKIHJ_00273	MNCDFGIJ_00282	LKIDAFMN_03365	MHHFELMO_02667	HBEIMBHA_01367	ELNBDAHI_00223	ICIMLPGD_03289	BGLJHJHL_02859	NAKPPJPN_01787	OMOFDGBJ_02548	DDIODHHN_01468	DGPCEEJJ_01522	OGMBGNCE_01364	MJPLABFK_02972	OKAEBHMK_01302	IIKEIPFD_01615	BICPHCMI_03829	NLMAAOJI_01503	NBPAPEGF_00273	OMPIDLII_01888	HPPPGLDM_00593	GNCAMAHE_02623	GOKJPIDL_01941	FNAAOEFC_01956	DKNDDJEA_00626	CFIJDDEG_02704
tam_1		hypothetical protein	1303	1303	1	1	28083				353	698	591	BOCKHBOL_03124	HGMKNFBB_00644	KPHIGEOK_03107	MCMCAMOC_00031	NNOIFHLG_00847	OIHEKFFC_03615	CHCOCJLE_03606	NPJFODBJ_01188	GJHKBAMN_00988	OPDBNALL_02611	HHBDKIHJ_00601	MNCDFGIJ_01087	LKIDAFMN_00456	MHHFELMO_01425	HBEIMBHA_00034	ELNBDAHI_00542	ICIMLPGD_00249	BGLJHJHL_00145	NAKPPJPN_00039	OMOFDGBJ_02086	DDIODHHN_01196	DGPCEEJJ_00016	OGMBGNCE_01036	MJPLABFK_02052	OKAEBHMK_00236	IIKEIPFD_02899	BICPHCMI_01065	NLMAAOJI_00908	NBPAPEGF_01066	OMPIDLII_00518	HPPPGLDM_01262	GNCAMAHE_00037	GOKJPIDL_00305	FNAAOEFC_02249	DKNDDJEA_00792	CFIJDDEG_00180
mtnB		Methylthioribulose-1-phosphate dehydratase	1303	1303	1	1	22354				338	695	654	BOCKHBOL_01098	HGMKNFBB_00071	KPHIGEOK_02586	MCMCAMOC_04096	NNOIFHLG_03559	OIHEKFFC_01163		NPJFODBJ_02605	GJHKBAMN_02649	OPDBNALL_04220	HHBDKIHJ_04182	MNCDFGIJ_02901	LKIDAFMN_02439	MHHFELMO_04271	HBEIMBHA_00866	ELNBDAHI_04318	ICIMLPGD_04208	BGLJHJHL_01190	NAKPPJPN_03556	OMOFDGBJ_03119	DDIODHHN_02267	DGPCEEJJ_01769	OGMBGNCE_00122	MJPLABFK_02985	OKAEBHMK_01648	IIKEIPFD_02460	BICPHCMI_03744	NLMAAOJI_04196	NBPAPEGF_04126	OMPIDLII_02900	HPPPGLDM_01293	GNCAMAHE_00688	GOKJPIDL_01559	FNAAOEFC_00978	DKNDDJEA_03040	CFIJDDEG_02220
phoB		Phosphate regulon transcriptional regulatory protein PhoB	1303	1303	1	1	6813				689	767	689	BOCKHBOL_01462	HGMKNFBB_03635	KPHIGEOK_01586	MCMCAMOC_03535	NNOIFHLG_01368	OIHEKFFC_03942	CHCOCJLE_00497	NPJFODBJ_03637	GJHKBAMN_01682	OPDBNALL_00131	HHBDKIHJ_00136	MNCDFGIJ_03168	LKIDAFMN_01576	MHHFELMO_04037	HBEIMBHA_01480	ELNBDAHI_00018	ICIMLPGD_02735	BGLJHJHL_02059	NAKPPJPN_01589	OMOFDGBJ_03962	DDIODHHN_03589	DGPCEEJJ_00344	OGMBGNCE_01569	MJPLABFK_03741	OKAEBHMK_01428	IIKEIPFD_01749	BICPHCMI_03885	NLMAAOJI_01965	NBPAPEGF_00135	OMPIDLII_02001	HPPPGLDM_04212	GNCAMAHE_02510	GOKJPIDL_01829	FNAAOEFC_02069	DKNDDJEA_04204	CFIJDDEG_03260
thiL		Thiamine-monophosphate kinase	1303	1303	1	1	5852				365	1082	976	BOCKHBOL_02012	HGMKNFBB_02348	KPHIGEOK_03146	MCMCAMOC_00925	NNOIFHLG_02522	OIHEKFFC_01705	CHCOCJLE_03031	NPJFODBJ_01736	GJHKBAMN_03647	OPDBNALL_00825	HHBDKIHJ_03461	MNCDFGIJ_02445	LKIDAFMN_01919	MHHFELMO_02100	HBEIMBHA_00672	ELNBDAHI_03080	ICIMLPGD_00535	BGLJHJHL_02126	NAKPPJPN_03283	OMOFDGBJ_00086	DDIODHHN_00961	DGPCEEJJ_03093	OGMBGNCE_02496	MJPLABFK_00995	OKAEBHMK_02518	IIKEIPFD_03006	BICPHCMI_02748	NLMAAOJI_01906	NBPAPEGF_03492	OMPIDLII_02984	HPPPGLDM_00289	GNCAMAHE_02878	GOKJPIDL_02178	FNAAOEFC_02172	DKNDDJEA_03492	CFIJDDEG_02109
group_3857		hypothetical protein	1303	1303	1	1	66595			Hypothetical protein with no hits to refseq/uniprot/clusters/cdd/tigrfams/pfam overlapping another protein with hits	353	716	670	BOCKHBOL_00389	HGMKNFBB_01949	KPHIGEOK_01703	MCMCAMOC_02370	NNOIFHLG_02875	OIHEKFFC_01994	CHCOCJLE_01378	NPJFODBJ_00103	GJHKBAMN_03514	OPDBNALL_02334	HHBDKIHJ_02642	MNCDFGIJ_00657	LKIDAFMN_01264	MHHFELMO_01724	HBEIMBHA_04169	ELNBDAHI_01750	ICIMLPGD_03740	BGLJHJHL_00935	NAKPPJPN_02621	OMOFDGBJ_01877	DDIODHHN_01415	DGPCEEJJ_00748	OGMBGNCE_01700	MJPLABFK_01801	OKAEBHMK_01042	IIKEIPFD_01483	BICPHCMI_01409	NLMAAOJI_00161	NBPAPEGF_03364	OMPIDLII_02416	HPPPGLDM_02811	GNCAMAHE_02233	GOKJPIDL_02913	FNAAOEFC_03436	DKNDDJEA_02671	CFIJDDEG_01010
rsmB		Ribosomal RNA small subunit methyltransferase B	1303	1304	1.01	1	40629				203	1367	1321	BOCKHBOL_01725	HGMKNFBB_01145	KPHIGEOK_00780	MCMCAMOC_01420	NNOIFHLG_01161	OIHEKFFC_00733	CHCOCJLE_00239	NPJFODBJ_00700	GJHKBAMN_00414	OPDBNALL_03256	HHBDKIHJ_01473	MNCDFGIJ_01842	LKIDAFMN_01807	MHHFELMO_01870	HBEIMBHA_02434	ELNBDAHI_01204	ICIMLPGD_04049	BGLJHJHL_01635	NAKPPJPN_02490	OMOFDGBJ_03263	DDIODHHN_02048	DGPCEEJJ_02016	OGMBGNCE_02030	MJPLABFK_03169	OKAEBHMK_02197	IIKEIPFD_03235	BICPHCMI_00490	NLMAAOJI_03555	NBPAPEGF_01201	OMPIDLII_01462	HPPPGLDM_02157	GNCAMAHE_01601	GOKJPIDL_03688	FNAAOEFC_02613	DKNDDJEA_00154	CFIJDDEG_01231
blh		putative metallo-hydrolase	1303	1303	1	1	43237				644	800	799	BOCKHBOL_02667	HGMKNFBB_03432	KPHIGEOK_02071	MCMCAMOC_01973	NNOIFHLG_00068	OIHEKFFC_02154	CHCOCJLE_01963	NPJFODBJ_03286	GJHKBAMN_00777	OPDBNALL_02197	HHBDKIHJ_01746	MNCDFGIJ_04137	LKIDAFMN_01971	MHHFELMO_03633	HBEIMBHA_03650	ELNBDAHI_02126	ICIMLPGD_01929	BGLJHJHL_04058	NAKPPJPN_04231	OMOFDGBJ_00486	DDIODHHN_03331	DGPCEEJJ_01926	OGMBGNCE_04007	MJPLABFK_02845	OKAEBHMK_03762	IIKEIPFD_04057	BICPHCMI_03208	NLMAAOJI_04323	NBPAPEGF_01564	OMPIDLII_03978	HPPPGLDM_03549	GNCAMAHE_03360	GOKJPIDL_03829	FNAAOEFC_02335	DKNDDJEA_02381	CFIJDDEG_03812
group_3958		hypothetical protein	1303	1303	1	1	69762				287	536	451	BOCKHBOL_00227	HGMKNFBB_01580	KPHIGEOK_00316	MCMCAMOC_03134	NNOIFHLG_01947	OIHEKFFC_02590	CHCOCJLE_02429	NPJFODBJ_01683	GJHKBAMN_02320	OPDBNALL_03354	HHBDKIHJ_02880	MNCDFGIJ_02252	LKIDAFMN_00841	MHHFELMO_00888	HBEIMBHA_02343	ELNBDAHI_02531	ICIMLPGD_03002	BGLJHJHL_01874	NAKPPJPN_00990	OMOFDGBJ_00974	DDIODHHN_00856	DGPCEEJJ_00290	OGMBGNCE_03444	MJPLABFK_00030	OKAEBHMK_02269	IIKEIPFD_00927	BICPHCMI_02516	NLMAAOJI_02900	NBPAPEGF_02294	OMPIDLII_00653	HPPPGLDM_01840	GNCAMAHE_01745	GOKJPIDL_01077	FNAAOEFC_03460	DKNDDJEA_01296	CFIJDDEG_01856
nuoB		NADH-quinone oxidoreductase subunit B	1303	1303	1	1	70438				554	554	554	BOCKHBOL_00053	HGMKNFBB_01419	KPHIGEOK_02690	MCMCAMOC_02938	NNOIFHLG_02571	OIHEKFFC_03386	CHCOCJLE_02254	NPJFODBJ_01852	GJHKBAMN_03798	OPDBNALL_02071	HHBDKIHJ_02700	MNCDFGIJ_03607	LKIDAFMN_03763	MHHFELMO_00706	HBEIMBHA_02992	ELNBDAHI_02351	ICIMLPGD_01282	BGLJHJHL_03501	NAKPPJPN_00814	OMOFDGBJ_00792	DDIODHHN_03410	DGPCEEJJ_03269	OGMBGNCE_03628	MJPLABFK_00325	OKAEBHMK_03063	IIKEIPFD_01145	BICPHCMI_02353	NLMAAOJI_01711	NBPAPEGF_02114	OMPIDLII_00846	HPPPGLDM_02014	GNCAMAHE_01938	GOKJPIDL_01270	FNAAOEFC_04010	DKNDDJEA_01470	CFIJDDEG_03287
phoP_5		Alkaline phosphatase synthesis transcriptional regulatory protein PhoP	1303	1303	1	1	44276				353	353	353	BOCKHBOL_01782	HGMKNFBB_02817	KPHIGEOK_03382	MCMCAMOC_03692	NNOIFHLG_02201	OIHEKFFC_03826	CHCOCJLE_03247	NPJFODBJ_03847	GJHKBAMN_03996	OPDBNALL_04294	HHBDKIHJ_03250	MNCDFGIJ_02896	LKIDAFMN_02167	MHHFELMO_04097	HBEIMBHA_02155	ELNBDAHI_02887	ICIMLPGD_03967	BGLJHJHL_00649	NAKPPJPN_02943	OMOFDGBJ_04074	DDIODHHN_00726	DGPCEEJJ_04061	OGMBGNCE_04336	MJPLABFK_02769	OKAEBHMK_01266	IIKEIPFD_04185	BICPHCMI_00280	NLMAAOJI_04362	NBPAPEGF_04158	OMPIDLII_04167	HPPPGLDM_01679	GNCAMAHE_04188	GOKJPIDL_01021	FNAAOEFC_03727	DKNDDJEA_00268	CFIJDDEG_00570
[truncated: 74,448 more rows]
[truncated: 1,269 more columns]
