# Supplementary material for: The phylogenetic landscape and nosocomial spread of the multidrug-resistant opportunist Stenotrophomonas maltophilia
Source: Nat Commun. 2020 Apr 27;11:2044. doi: 10.1038/s41467-020-15123-0 (PMC7184733; doi:10.1038/s41467-020-15123-0)
Supplement: Supplementary file 10 — Source Data [file 41467_2020_15123_MOESM10_ESM.zip › README.txt]

Information on the source data files for article 'The phylogenetic landscape and nosocomial spread of the multidrug-resistant opportunist Stenotrophomonas maltophilia' by Groschel MI et al.

More information can be found in the 'Data Availability Statement' in the manuscript before the reference section, in each figure legend, and in the methods section.

'2020-02-07_Source-Data-File_Fig1a.tree' contains the Tree file resulting from the phylogenetic analyses of 1,305 S. maltophilia isolates.

'2020-02-07-Source-data-File_Fig3.xlsx' contains the presence or absence data of resistance and virulence genes for 1,305 S. maltophilia isolates.

'2020-02-07-Source-Data-File_Fig1bc.xlsx' contains the average nucleotide identity matrix calculated using the program fastANI between 1,305 S. maltophilia isolates.

'2020-02-07-Source-data-File_FigS3b.xlsx' contains the gene presence absence matrix as output from roary used to create the pan genome plot in supplemental figure S3B.
